# Supplementary material for: Conformational plasticity and dynamic interactions of the N-terminal domain of the chemokine receptor CXCR1
Source: PLoS Comput Biol. 2021 May 20;17(5):e1008593. doi: 10.1371/journal.pcbi.1008593 (PMC8172051; doi:10.1371/journal.pcbi.1008593)
Supplement: S1 Data — (ZIP) [file pcbi.1008593.s009.zip]

Archive with 34 entries (29 files):
- cxcr1-data/
- cxcr1-data/apo/
- cxcr1-data/apo/apo-md.mdp
- cxcr1-data/apo/cxcr1.itp
- cxcr1-data/apo/cxcr1.top
- cxcr1-data/apo/index.ndx
- cxcr1-data/apo/martini_v2.0_lipids.itp
- cxcr1-data/apo/martini_v2.1.itp
- cxcr1-data/apo/production.mdp
- cxcr1-data/il8-bound/
- cxcr1-data/il8-bound/production.mdp
- cxcr1-data/il8-bound/setup-1/
- cxcr1-data/il8-bound/setup-1/cxcr1.itp
- cxcr1-data/il8-bound/setup-1/elastic-il8.itp
- cxcr1-data/il8-bound/setup-1/elastic-system.top
- cxcr1-data/il8-bound/setup-1/il8.itp
- cxcr1-data/il8-bound/setup-1/ind.ndx
- cxcr1-data/il8-bound/setup-1/martini_v2.0_ions.itp
- cxcr1-data/il8-bound/setup-1/martini_v2.0_lipids.itp
- cxcr1-data/il8-bound/setup-1/martini_v2.1.itp
- cxcr1-data/il8-bound/setup-1/system.gro
- cxcr1-data/il8-bound/setup-1/system.top
- cxcr1-data/il8-bound/setup-2/
- cxcr1-data/il8-bound/setup-2/cxcr1.itp
- cxcr1-data/il8-bound/setup-2/cxcr1.top
- cxcr1-data/il8-bound/setup-2/elastic-il8.itp
- cxcr1-data/il8-bound/setup-2/elastic-system.top
- cxcr1-data/il8-bound/setup-2/il8.itp
- cxcr1-data/il8-bound/setup-2/ind.ndx
- cxcr1-data/il8-bound/setup-2/martini_v2.0_ions.itp
- cxcr1-data/il8-bound/setup-2/martini_v2.0_lipids.itp
- cxcr1-data/il8-bound/setup-2/martini_v2.1.itp
- cxcr1-data/il8-bound/setup-2/production.mdp
- cxcr1-data/il8-bound/setup-2/system.gro
