# Supplementary material for: Conformational plasticity and dynamic interactions of the N-terminal domain of the chemokine receptor CXCR1
Source: PLoS Comput Biol. 2021 May 20;17(5):e1008593. doi: 10.1371/journal.pcbi.1008593 (PMC8172051; doi:10.1371/journal.pcbi.1008593)
Supplement: S1 Data — (ZIP) [file pcbi.1008593.s009.zip › cxcr1-data/apo/cxcr1.itp]

; MARTINI (martini21) Coarse Grained topology file for "Protein_A"
; Created by py version 2.4 
; Using the following options:  -f cxcr1.pdb -o cxcr1.top -ss cxcr1.dssp -x cxcr1-new.pdb -n cxcr1-new.gro
; Sequence:
; MSNITDPQMWDFDDLNFTGMPPADEDYSPCMLETETLNKYVVIIAYALVFLLSLLGNSLVMLVILYSRVGRSVTDVYLLNLALADLLFALTLPIWAASKVNGWIFGTFLCKVVSLLKEVNFYSGILLLACISVDRYLAIVHATRTLTQKRHLVKFVCLGCWGLSMNLSLPFFLFRQAYHPNNSSPVCYEVLGNDTAKWRMVLRILPHTFGFIVPLFVMLFCYGFTLRTLFKAHMGQKHRAMRVIFAVVLIFLLCWLPYNLVLLADTLMRTQVIQESCERRNNIGRALDATEILGFLHSCLNPIIYAFIGQNFRHGFLKILAMHG
; Secondary Structure:
; CCCCCCCCCCCCCCCCCCCCCCCCCSSCCCTTSCSCC1111HHHHHHHHHHHHHHHHHHHHH2222CTTCCSTT1111HHHHHHHHHHHHHHHHHH2222SSSCCSS1111HHHHHHHHHHHHHHHHHHHHHHH2222SSSCSSSSCC1111HHHHHHHHHHHHHHHHH2222TSSCCCCCTTSCCCCSCCSCCTTTTTT3333TTT1111HHHHHHHHHH2222TTTSSSCCC3333T1111HHHHHHHHHHHHHHHHHHHH2222TCSSSCSC1113222TT1111H2222CCCCCT1111H2222CS1111HHHH2222CC

[ moleculetype ]
; Name         Exclusions
cxcr1             1

[ atoms ]
    1    Qd     1   MET    BB     1  1.0000 ; C
    2    C5     1   MET   SC1     2  0.0000 ; C
    3    P5     2   SER    BB     3  0.0000 ; C
    4    P1     2   SER   SC1     4  0.0000 ; C
    5    P5     3   ASN    BB     5  0.0000 ; C
    6    P5     3   ASN   SC1     6  0.0000 ; C
    7    P5     4   ILE    BB     7  0.0000 ; C
    8   AC1     4   ILE   SC1     8  0.0000 ; C
    9    P5     5   THR    BB     9  0.0000 ; C
   10    P1     5   THR   SC1    10  0.0000 ; C
   11    P5     6   ASP    BB    11  0.0000 ; C
   12    Qa     6   ASP   SC1    12 -1.0000 ; C
   13    Na     7   PRO    BB    13  0.0000 ; C
   14   AC2     7   PRO   SC1    14  0.0000 ; C
   15    P5     8   GLN    BB    15  0.0000 ; C
   16    P4     8   GLN   SC1    16  0.0000 ; C
   17    P5     9   MET    BB    17  0.0000 ; C
   18    C5     9   MET   SC1    18  0.0000 ; C
   19    P5    10   TRP    BB    19  0.0000 ; C
   20   SC4    10   TRP   SC1    20  0.0000 ; C
   21   SP1    10   TRP   SC2    21  0.0000 ; C
   22   SC4    10   TRP   SC3    22  0.0000 ; C
   23   SC4    10   TRP   SC4    23  0.0000 ; C
   24    P5    11   ASP    BB    24  0.0000 ; C
   25    Qa    11   ASP   SC1    25 -1.0000 ; C
   26    P5    12   PHE    BB    26  0.0000 ; C
   27   SC4    12   PHE   SC1    27  0.0000 ; C
   28   SC4    12   PHE   SC2    28  0.0000 ; C
   29   SC4    12   PHE   SC3    29  0.0000 ; C
   30    P5    13   ASP    BB    30  0.0000 ; C
   31    Qa    13   ASP   SC1    31 -1.0000 ; C
   32    P5    14   ASP    BB    32  0.0000 ; C
   33    Qa    14   ASP   SC1    33 -1.0000 ; C
   34    P5    15   LEU    BB    34  0.0000 ; C
   35   AC1    15   LEU   SC1    35  0.0000 ; C
   36    P5    16   ASN    BB    36  0.0000 ; C
   37    P5    16   ASN   SC1    37  0.0000 ; C
   38    P5    17   PHE    BB    38  0.0000 ; C
   39   SC4    17   PHE   SC1    39  0.0000 ; C
   40   SC4    17   PHE   SC2    40  0.0000 ; C
   41   SC4    17   PHE   SC3    41  0.0000 ; C
   42    P5    18   THR    BB    42  0.0000 ; C
   43    P1    18   THR   SC1    43  0.0000 ; C
   44    P5    19   GLY    BB    44  0.0000 ; C
   45    P5    20   MET    BB    45  0.0000 ; C
   46    C5    20   MET   SC1    46  0.0000 ; C
   47    Na    21   PRO    BB    47  0.0000 ; C
   48   AC2    21   PRO   SC1    48  0.0000 ; C
   49    Na    22   PRO    BB    49  0.0000 ; C
   50   AC2    22   PRO   SC1    50  0.0000 ; C
   51    P4    23   ALA    BB    51  0.0000 ; C
   52    P5    24   ASP    BB    52  0.0000 ; C
   53    Qa    24   ASP   SC1    53 -1.0000 ; C
   54    P5    25   GLU    BB    54  0.0000 ; C
   55    Qa    25   GLU   SC1    55 -1.0000 ; C
   56    P5    26   ASP    BB    56  0.0000 ; S
   57    Qa    26   ASP   SC1    57 -1.0000 ; S
   58    P5    27   TYR    BB    58  0.0000 ; S
   59   SC4    27   TYR   SC1    59  0.0000 ; S
   60   SC4    27   TYR   SC2    60  0.0000 ; S
   61   SP1    27   TYR   SC3    61  0.0000 ; S
   62    P5    28   SER    BB    62  0.0000 ; C
   63    P1    28   SER   SC1    63  0.0000 ; C
   64    Na    29   PRO    BB    64  0.0000 ; C
   65   AC2    29   PRO   SC1    65  0.0000 ; C
   66    P5    30   CYS    BB    66  0.0000 ; C
   67    C5    30   CYS   SC1    67  0.0000 ; C
   68   Nda    31   MET    BB    68  0.0000 ; T
   69    C5    31   MET   SC1    69  0.0000 ; T
   70   Nda    32   LEU    BB    70  0.0000 ; T
   71   AC1    32   LEU   SC1    71  0.0000 ; T
   72    P5    33   GLU    BB    72  0.0000 ; S
   73    Qa    33   GLU   SC1    73 -1.0000 ; S
   74    P5    34   THR    BB    74  0.0000 ; C
   75    P1    34   THR   SC1    75  0.0000 ; C
   76    P5    35   GLU    BB    76  0.0000 ; S
   77    Qa    35   GLU   SC1    77 -1.0000 ; S
   78    P5    36   THR    BB    78  0.0000 ; C
   79    P1    36   THR   SC1    79  0.0000 ; C
   80    P5    37   LEU    BB    80  0.0000 ; C
   81   AC1    37   LEU   SC1    81  0.0000 ; C
   82    Nd    38   ASN    BB    82  0.0000 ; 1
   83    P5    38   ASN   SC1    83  0.0000 ; 1
   84    Nd    39   LYS    BB    84  0.0000 ; 1
   85    C3    39   LYS   SC1    85  0.0000 ; 1
   86    Qd    39   LYS   SC2    86  1.0000 ; 1
   87    Nd    40   TYR    BB    87  0.0000 ; 1
   88   SC4    40   TYR   SC1    88  0.0000 ; 1
   89   SC4    40   TYR   SC2    89  0.0000 ; 1
   90   SP1    40   TYR   SC3    90  0.0000 ; 1
   91    Nd    41   VAL    BB    91  0.0000 ; 1
   92   AC2    41   VAL   SC1    92  0.0000 ; 1
   93    N0    42   VAL    BB    93  0.0000 ; H
   94   AC2    42   VAL   SC1    94  0.0000 ; H
   95    N0    43   ILE    BB    95  0.0000 ; H
   96   AC1    43   ILE   SC1    96  0.0000 ; H
   97    N0    44   ILE    BB    97  0.0000 ; H
   98   AC1    44   ILE   SC1    98  0.0000 ; H
   99    C5    45   ALA    BB    99  0.0000 ; H
  100    N0    46   TYR    BB   100  0.0000 ; H
  101   SC4    46   TYR   SC1   101  0.0000 ; H
  102   SC4    46   TYR   SC2   102  0.0000 ; H
  103   SP1    46   TYR   SC3   103  0.0000 ; H
  104    C5    47   ALA    BB   104  0.0000 ; H
  105    N0    48   LEU    BB   105  0.0000 ; H
  106   AC1    48   LEU   SC1   106  0.0000 ; H
  107    N0    49   VAL    BB   107  0.0000 ; H
  108   AC2    49   VAL   SC1   108  0.0000 ; H
  109    N0    50   PHE    BB   109  0.0000 ; H
  110   SC4    50   PHE   SC1   110  0.0000 ; H
  111   SC4    50   PHE   SC2   111  0.0000 ; H
  112   SC4    50   PHE   SC3   112  0.0000 ; H
  113    N0    51   LEU    BB   113  0.0000 ; H
  114   AC1    51   LEU   SC1   114  0.0000 ; H
  115    N0    52   LEU    BB   115  0.0000 ; H
  116   AC1    52   LEU   SC1   116  0.0000 ; H
  117    N0    53   SER    BB   117  0.0000 ; H
  118    P1    53   SER   SC1   118  0.0000 ; H
  119    N0    54   LEU    BB   119  0.0000 ; H
  120   AC1    54   LEU   SC1   120  0.0000 ; H
  121    N0    55   LEU    BB   121  0.0000 ; H
  122   AC1    55   LEU   SC1   122  0.0000 ; H
  123    N0    56   GLY    BB   123  0.0000 ; H
  124    N0    57   ASN    BB   124  0.0000 ; H
  125    P5    57   ASN   SC1   125  0.0000 ; H
  126    N0    58   SER    BB   126  0.0000 ; H
  127    P1    58   SER   SC1   127  0.0000 ; H
  128    N0    59   LEU    BB   128  0.0000 ; H
  129   AC1    59   LEU   SC1   129  0.0000 ; H
  130    N0    60   VAL    BB   130  0.0000 ; H
  131   AC2    60   VAL   SC1   131  0.0000 ; H
  132    N0    61   MET    BB   132  0.0000 ; H
  133    C5    61   MET   SC1   133  0.0000 ; H
  134    N0    62   LEU    BB   134  0.0000 ; H
  135   AC1    62   LEU   SC1   135  0.0000 ; H
  136    Na    63   VAL    BB   136  0.0000 ; 2
  137   AC2    63   VAL   SC1   137  0.0000 ; 2
  138    Na    64   ILE    BB   138  0.0000 ; 2
  139   AC1    64   ILE   SC1   139  0.0000 ; 2
  140    Na    65   LEU    BB   140  0.0000 ; 2
  141   AC1    65   LEU   SC1   141  0.0000 ; 2
  142    Na    66   TYR    BB   142  0.0000 ; 2
  143   SC4    66   TYR   SC1   143  0.0000 ; 2
  144   SC4    66   TYR   SC2   144  0.0000 ; 2
  145   SP1    66   TYR   SC3   145  0.0000 ; 2
  146    P5    67   SER    BB   146  0.0000 ; C
  147    P1    67   SER   SC1   147  0.0000 ; C
  148   Nda    68   ARG    BB   148  0.0000 ; T
  149    N0    68   ARG   SC1   149  0.0000 ; T
  150    Qd    68   ARG   SC2   150  1.0000 ; T
  151   Nda    69   VAL    BB   151  0.0000 ; T
  152   AC2    69   VAL   SC1   152  0.0000 ; T
  153    P5    70   GLY    BB   153  0.0000 ; C
  154    P5    71   ARG    BB   154  0.0000 ; C
  155    N0    71   ARG   SC1   155  0.0000 ; C
  156    Qd    71   ARG   SC2   156  1.0000 ; C
  157    P5    72   SER    BB   157  0.0000 ; S
  158    P1    72   SER   SC1   158  0.0000 ; S
  159   Nda    73   VAL    BB   159  0.0000 ; T
  160   AC2    73   VAL   SC1   160  0.0000 ; T
  161   Nda    74   THR    BB   161  0.0000 ; T
  162    P1    74   THR   SC1   162  0.0000 ; T
  163    Nd    75   ASP    BB   163  0.0000 ; 1
  164    Qa    75   ASP   SC1   164 -1.0000 ; 1
  165    Nd    76   VAL    BB   165  0.0000 ; 1
  166   AC2    76   VAL   SC1   166  0.0000 ; 1
  167    Nd    77   TYR    BB   167  0.0000 ; 1
  168   SC4    77   TYR   SC1   168  0.0000 ; 1
  169   SC4    77   TYR   SC2   169  0.0000 ; 1
  170   SP1    77   TYR   SC3   170  0.0000 ; 1
  171    Nd    78   LEU    BB   171  0.0000 ; 1
  172   AC1    78   LEU   SC1   172  0.0000 ; 1
  173    N0    79   LEU    BB   173  0.0000 ; H
  174   AC1    79   LEU   SC1   174  0.0000 ; H
  175    N0    80   ASN    BB   175  0.0000 ; H
  176    P5    80   ASN   SC1   176  0.0000 ; H
  177    N0    81   LEU    BB   177  0.0000 ; H
  178   AC1    81   LEU   SC1   178  0.0000 ; H
  179    C5    82   ALA    BB   179  0.0000 ; H
  180    N0    83   LEU    BB   180  0.0000 ; H
  181   AC1    83   LEU   SC1   181  0.0000 ; H
  182    C5    84   ALA    BB   182  0.0000 ; H
  183    N0    85   ASP    BB   183  0.0000 ; H
  184    Qa    85   ASP   SC1   184 -1.0000 ; H
  185    N0    86   LEU    BB   185  0.0000 ; H
  186   AC1    86   LEU   SC1   186  0.0000 ; H
  187    N0    87   LEU    BB   187  0.0000 ; H
  188   AC1    87   LEU   SC1   188  0.0000 ; H
  189    N0    88   PHE    BB   189  0.0000 ; H
  190   SC4    88   PHE   SC1   190  0.0000 ; H
  191   SC4    88   PHE   SC2   191  0.0000 ; H
  192   SC4    88   PHE   SC3   192  0.0000 ; H
  193    C5    89   ALA    BB   193  0.0000 ; H
  194    N0    90   LEU    BB   194  0.0000 ; H
  195   AC1    90   LEU   SC1   195  0.0000 ; H
  196    N0    91   THR    BB   196  0.0000 ; H
  197    P1    91   THR   SC1   197  0.0000 ; H
  198    N0    92   LEU    BB   198  0.0000 ; H
  199   AC1    92   LEU   SC1   199  0.0000 ; H
  200    C5    93   PRO    BB   200  0.0000 ; H
  201   AC2    93   PRO   SC1   201  0.0000 ; H
  202    N0    94   ILE    BB   202  0.0000 ; H
  203   AC1    94   ILE   SC1   203  0.0000 ; H
  204    N0    95   TRP    BB   204  0.0000 ; H
  205   SC4    95   TRP   SC1   205  0.0000 ; H
  206   SP1    95   TRP   SC2   206  0.0000 ; H
  207   SC4    95   TRP   SC3   207  0.0000 ; H
  208   SC4    95   TRP   SC4   208  0.0000 ; H
  209    C5    96   ALA    BB   209  0.0000 ; H
  210    N0    97   ALA    BB   210  0.0000 ; 2
  211    Na    98   SER    BB   211  0.0000 ; 2
  212    P1    98   SER   SC1   212  0.0000 ; 2
  213    Na    99   LYS    BB   213  0.0000 ; 2
  214    C3    99   LYS   SC1   214  0.0000 ; 2
  215    Qd    99   LYS   SC2   215  1.0000 ; 2
  216    Na   100   VAL    BB   216  0.0000 ; 2
  217   AC2   100   VAL   SC1   217  0.0000 ; 2
  218    P5   101   ASN    BB   218  0.0000 ; S
  219    P5   101   ASN   SC1   219  0.0000 ; S
  220    P5   102   GLY    BB   220  0.0000 ; S
  221    P5   103   TRP    BB   221  0.0000 ; S
  222   SC4   103   TRP   SC1   222  0.0000 ; S
  223   SP1   103   TRP   SC2   223  0.0000 ; S
  224   SC4   103   TRP   SC3   224  0.0000 ; S
  225   SC4   103   TRP   SC4   225  0.0000 ; S
  226    P5   104   ILE    BB   226  0.0000 ; C
  227   AC1   104   ILE   SC1   227  0.0000 ; C
  228    P5   105   PHE    BB   228  0.0000 ; C
  229   SC4   105   PHE   SC1   229  0.0000 ; C
  230   SC4   105   PHE   SC2   230  0.0000 ; C
  231   SC4   105   PHE   SC3   231  0.0000 ; C
  232    P5   106   GLY    BB   232  0.0000 ; S
  233    P5   107   THR    BB   233  0.0000 ; S
  234    P1   107   THR   SC1   234  0.0000 ; S
  235    Nd   108   PHE    BB   235  0.0000 ; 1
  236   SC4   108   PHE   SC1   236  0.0000 ; 1
  237   SC4   108   PHE   SC2   237  0.0000 ; 1
  238   SC4   108   PHE   SC3   238  0.0000 ; 1
  239    Nd   109   LEU    BB   239  0.0000 ; 1
  240   AC1   109   LEU   SC1   240  0.0000 ; 1
  241    Nd   110   CYS    BB   241  0.0000 ; 1
  242    C5   110   CYS   SC1   242  0.0000 ; 1
  243    Nd   111   LYS    BB   243  0.0000 ; 1
  244    C3   111   LYS   SC1   244  0.0000 ; 1
  245    Qd   111   LYS   SC2   245  1.0000 ; 1
  246    N0   112   VAL    BB   246  0.0000 ; H
  247   AC2   112   VAL   SC1   247  0.0000 ; H
  248    N0   113   VAL    BB   248  0.0000 ; H
  249   AC2   113   VAL   SC1   249  0.0000 ; H
  250    N0   114   SER    BB   250  0.0000 ; H
  251    P1   114   SER   SC1   251  0.0000 ; H
  252    N0   115   LEU    BB   252  0.0000 ; H
  253   AC1   115   LEU   SC1   253  0.0000 ; H
  254    N0   116   LEU    BB   254  0.0000 ; H
  255   AC1   116   LEU   SC1   255  0.0000 ; H
  256    N0   117   LYS    BB   256  0.0000 ; H
  257    C3   117   LYS   SC1   257  0.0000 ; H
  258    Qd   117   LYS   SC2   258  1.0000 ; H
  259    N0   118   GLU    BB   259  0.0000 ; H
  260    Qa   118   GLU   SC1   260 -1.0000 ; H
  261    N0   119   VAL    BB   261  0.0000 ; H
  262   AC2   119   VAL   SC1   262  0.0000 ; H
  263    N0   120   ASN    BB   263  0.0000 ; H
  264    P5   120   ASN   SC1   264  0.0000 ; H
  265    N0   121   PHE    BB   265  0.0000 ; H
  266   SC4   121   PHE   SC1   266  0.0000 ; H
  267   SC4   121   PHE   SC2   267  0.0000 ; H
  268   SC4   121   PHE   SC3   268  0.0000 ; H
  269    N0   122   TYR    BB   269  0.0000 ; H
  270   SC4   122   TYR   SC1   270  0.0000 ; H
  271   SC4   122   TYR   SC2   271  0.0000 ; H
  272   SP1   122   TYR   SC3   272  0.0000 ; H
  273    N0   123   SER    BB   273  0.0000 ; H
  274    P1   123   SER   SC1   274  0.0000 ; H
  275    N0   124   GLY    BB   275  0.0000 ; H
  276    N0   125   ILE    BB   276  0.0000 ; H
  277   AC1   125   ILE   SC1   277  0.0000 ; H
  278    N0   126   LEU    BB   278  0.0000 ; H
  279   AC1   126   LEU   SC1   279  0.0000 ; H
  280    N0   127   LEU    BB   280  0.0000 ; H
  281   AC1   127   LEU   SC1   281  0.0000 ; H
  282    N0   128   LEU    BB   282  0.0000 ; H
  283   AC1   128   LEU   SC1   283  0.0000 ; H
  284    C5   129   ALA    BB   284  0.0000 ; H
  285    N0   130   CYS    BB   285  0.0000 ; H
  286    C5   130   CYS   SC1   286  0.0000 ; H
  287    N0   131   ILE    BB   287  0.0000 ; H
  288   AC1   131   ILE   SC1   288  0.0000 ; H
  289    N0   132   SER    BB   289  0.0000 ; H
  290    P1   132   SER   SC1   290  0.0000 ; H
  291    N0   133   VAL    BB   291  0.0000 ; H
  292   AC2   133   VAL   SC1   292  0.0000 ; H
  293    N0   134   ASP    BB   293  0.0000 ; H
  294    Qa   134   ASP   SC1   294 -1.0000 ; H
  295    Na   135   ARG    BB   295  0.0000 ; 2
  296    N0   135   ARG   SC1   296  0.0000 ; 2
  297    Qd   135   ARG   SC2   297  1.0000 ; 2
  298    Na   136   TYR    BB   298  0.0000 ; 2
  299   SC4   136   TYR   SC1   299  0.0000 ; 2
  300   SC4   136   TYR   SC2   300  0.0000 ; 2
  301   SP1   136   TYR   SC3   301  0.0000 ; 2
  302    Na   137   LEU    BB   302  0.0000 ; 2
  303   AC1   137   LEU   SC1   303  0.0000 ; 2
  304    N0   138   ALA    BB   304  0.0000 ; 2
  305    P5   139   ILE    BB   305  0.0000 ; S
  306   AC1   139   ILE   SC1   306  0.0000 ; S
  307    P5   140   VAL    BB   307  0.0000 ; S
  308   AC2   140   VAL   SC1   308  0.0000 ; S
  309    P5   141   HIS    BB   309  0.0000 ; S
  310   SC4   141   HIS   SC1   310  0.0000 ; S
  311   SP1   141   HIS   SC2   311  0.0000 ; S
  312   SP1   141   HIS   SC3   312  0.0000 ; S
  313    P4   142   ALA    BB   313  0.0000 ; C
  314    P5   143   THR    BB   314  0.0000 ; S
  315    P1   143   THR   SC1   315  0.0000 ; S
  316    P5   144   ARG    BB   316  0.0000 ; S
  317    N0   144   ARG   SC1   317  0.0000 ; S
  318    Qd   144   ARG   SC2   318  1.0000 ; S
  319    P5   145   THR    BB   319  0.0000 ; S
  320    P1   145   THR   SC1   320  0.0000 ; S
  321    P5   146   LEU    BB   321  0.0000 ; S
  322   AC1   146   LEU   SC1   322  0.0000 ; S
  323    P5   147   THR    BB   323  0.0000 ; C
  324    P1   147   THR   SC1   324  0.0000 ; C
  325    P5   148   GLN    BB   325  0.0000 ; C
  326    P4   148   GLN   SC1   326  0.0000 ; C
  327    Nd   149   LYS    BB   327  0.0000 ; 1
  328    C3   149   LYS   SC1   328  0.0000 ; 1
  329    Qd   149   LYS   SC2   329  1.0000 ; 1
  330    Nd   150   ARG    BB   330  0.0000 ; 1
  331    N0   150   ARG   SC1   331  0.0000 ; 1
  332    Qd   150   ARG   SC2   332  1.0000 ; 1
  333    Nd   151   HIS    BB   333  0.0000 ; 1
  334   SC4   151   HIS   SC1   334  0.0000 ; 1
  335   SP1   151   HIS   SC2   335  0.0000 ; 1
  336   SP1   151   HIS   SC3   336  0.0000 ; 1
  337    Nd   152   LEU    BB   337  0.0000 ; 1
  338   AC1   152   LEU   SC1   338  0.0000 ; 1
  339    N0   153   VAL    BB   339  0.0000 ; H
  340   AC2   153   VAL   SC1   340  0.0000 ; H
  341    N0   154   LYS    BB   341  0.0000 ; H
  342    C3   154   LYS   SC1   342  0.0000 ; H
  343    Qd   154   LYS   SC2   343  1.0000 ; H
  344    N0   155   PHE    BB   344  0.0000 ; H
  345   SC4   155   PHE   SC1   345  0.0000 ; H
  346   SC4   155   PHE   SC2   346  0.0000 ; H
  347   SC4   155   PHE   SC3   347  0.0000 ; H
  348    N0   156   VAL    BB   348  0.0000 ; H
  349   AC2   156   VAL   SC1   349  0.0000 ; H
  350    N0   157   CYS    BB   350  0.0000 ; H
  351    C5   157   CYS   SC1   351  0.0000 ; H
  352    N0   158   LEU    BB   352  0.0000 ; H
  353   AC1   158   LEU   SC1   353  0.0000 ; H
  354    N0   159   GLY    BB   354  0.0000 ; H
  355    N0   160   CYS    BB   355  0.0000 ; H
  356    C5   160   CYS   SC1   356  0.0000 ; H
  357    N0   161   TRP    BB   357  0.0000 ; H
  358   SC4   161   TRP   SC1   358  0.0000 ; H
  359   SP1   161   TRP   SC2   359  0.0000 ; H
  360   SC4   161   TRP   SC3   360  0.0000 ; H
  361   SC4   161   TRP   SC4   361  0.0000 ; H
  362    N0   162   GLY    BB   362  0.0000 ; H
  363    N0   163   LEU    BB   363  0.0000 ; H
  364   AC1   163   LEU   SC1   364  0.0000 ; H
  365    N0   164   SER    BB   365  0.0000 ; H
  366    P1   164   SER   SC1   366  0.0000 ; H
  367    N0   165   MET    BB   367  0.0000 ; H
  368    C5   165   MET   SC1   368  0.0000 ; H
  369    N0   166   ASN    BB   369  0.0000 ; H
  370    P5   166   ASN   SC1   370  0.0000 ; H
  371    N0   167   LEU    BB   371  0.0000 ; H
  372   AC1   167   LEU   SC1   372  0.0000 ; H
  373    N0   168   SER    BB   373  0.0000 ; H
  374    P1   168   SER   SC1   374  0.0000 ; H
  375    N0   169   LEU    BB   375  0.0000 ; H
  376   AC1   169   LEU   SC1   376  0.0000 ; H
  377    Na   170   PRO    BB   377  0.0000 ; 2
  378   AC2   170   PRO   SC1   378  0.0000 ; 2
  379    Na   171   PHE    BB   379  0.0000 ; 2
  380   SC4   171   PHE   SC1   380  0.0000 ; 2
  381   SC4   171   PHE   SC2   381  0.0000 ; 2
  382   SC4   171   PHE   SC3   382  0.0000 ; 2
  383    Na   172   PHE    BB   383  0.0000 ; 2
  384   SC4   172   PHE   SC1   384  0.0000 ; 2
  385   SC4   172   PHE   SC2   385  0.0000 ; 2
  386   SC4   172   PHE   SC3   386  0.0000 ; 2
  387    Na   173   LEU    BB   387  0.0000 ; 2
  388   AC1   173   LEU   SC1   388  0.0000 ; 2
  389   Nda   174   PHE    BB   389  0.0000 ; T
  390   SC4   174   PHE   SC1   390  0.0000 ; T
  391   SC4   174   PHE   SC2   391  0.0000 ; T
  392   SC4   174   PHE   SC3   392  0.0000 ; T
  393    P5   175   ARG    BB   393  0.0000 ; S
  394    N0   175   ARG   SC1   394  0.0000 ; S
  395    Qd   175   ARG   SC2   395  1.0000 ; S
  396    P5   176   GLN    BB   396  0.0000 ; S
  397    P4   176   GLN   SC1   397  0.0000 ; S
  398    P4   177   ALA    BB   398  0.0000 ; C
  399    P5   178   TYR    BB   399  0.0000 ; C
  400   SC4   178   TYR   SC1   400  0.0000 ; C
  401   SC4   178   TYR   SC2   401  0.0000 ; C
  402   SP1   178   TYR   SC3   402  0.0000 ; C
  403    P5   179   HIS    BB   403  0.0000 ; C
  404   SC4   179   HIS   SC1   404  0.0000 ; C
  405   SP1   179   HIS   SC2   405  0.0000 ; C
  406   SP1   179   HIS   SC3   406  0.0000 ; C
  407    Na   180   PRO    BB   407  0.0000 ; C
  408   AC2   180   PRO   SC1   408  0.0000 ; C
  409    P5   181   ASN    BB   409  0.0000 ; C
  410    P5   181   ASN   SC1   410  0.0000 ; C
  411   Nda   182   ASN    BB   411  0.0000 ; T
  412    P5   182   ASN   SC1   412  0.0000 ; T
  413   Nda   183   SER    BB   413  0.0000 ; T
  414    P1   183   SER   SC1   414  0.0000 ; T
  415    P5   184   SER    BB   415  0.0000 ; S
  416    P1   184   SER   SC1   416  0.0000 ; S
  417    Na   185   PRO    BB   417  0.0000 ; C
  418   AC2   185   PRO   SC1   418  0.0000 ; C
  419    P5   186   VAL    BB   419  0.0000 ; C
  420   AC2   186   VAL   SC1   420  0.0000 ; C
  421    P5   187   CYS    BB   421  0.0000 ; C
  422    C5   187   CYS   SC1   422  0.0000 ; C
  423    P5   188   TYR    BB   423  0.0000 ; C
  424   SC4   188   TYR   SC1   424  0.0000 ; C
  425   SC4   188   TYR   SC2   425  0.0000 ; C
  426   SP1   188   TYR   SC3   426  0.0000 ; C
  427    P5   189   GLU    BB   427  0.0000 ; S
  428    Qa   189   GLU   SC1   428 -1.0000 ; S
  429    P5   190   VAL    BB   429  0.0000 ; C
  430   AC2   190   VAL   SC1   430  0.0000 ; C
  431    P5   191   LEU    BB   431  0.0000 ; C
  432   AC1   191   LEU   SC1   432  0.0000 ; C
  433    P5   192   GLY    BB   433  0.0000 ; S
  434    P5   193   ASN    BB   434  0.0000 ; C
  435    P5   193   ASN   SC1   435  0.0000 ; C
  436    P5   194   ASP    BB   436  0.0000 ; C
  437    Qa   194   ASP   SC1   437 -1.0000 ; C
  438   Nda   195   THR    BB   438  0.0000 ; T
  439    P1   195   THR   SC1   439  0.0000 ; T
  440    N0   196   ALA    BB   440  0.0000 ; T
  441   Nda   197   LYS    BB   441  0.0000 ; T
  442    C3   197   LYS   SC1   442  0.0000 ; T
  443    Qd   197   LYS   SC2   443  1.0000 ; T
  444   Nda   198   TRP    BB   444  0.0000 ; T
  445   SC4   198   TRP   SC1   445  0.0000 ; T
  446   SP1   198   TRP   SC2   446  0.0000 ; T
  447   SC4   198   TRP   SC3   447  0.0000 ; T
  448   SC4   198   TRP   SC4   448  0.0000 ; T
  449   Nda   199   ARG    BB   449  0.0000 ; T
  450    N0   199   ARG   SC1   450  0.0000 ; T
  451    Qd   199   ARG   SC2   451  1.0000 ; T
  452   Nda   200   MET    BB   452  0.0000 ; T
  453    C5   200   MET   SC1   453  0.0000 ; T
  454   Nda   201   VAL    BB   454  0.0000 ; 3
  455   AC2   201   VAL   SC1   455  0.0000 ; 3
  456   Nda   202   LEU    BB   456  0.0000 ; 3
  457   AC1   202   LEU   SC1   457  0.0000 ; 3
  458   Nda   203   ARG    BB   458  0.0000 ; 3
  459    N0   203   ARG   SC1   459  0.0000 ; 3
  460    Qd   203   ARG   SC2   460  1.0000 ; 3
  461   Nda   204   ILE    BB   461  0.0000 ; 3
  462   AC1   204   ILE   SC1   462  0.0000 ; 3
  463   Nda   205   LEU    BB   463  0.0000 ; T
  464   AC1   205   LEU   SC1   464  0.0000 ; T
  465    N0   206   PRO    BB   465  0.0000 ; T
  466   AC2   206   PRO   SC1   466  0.0000 ; T
  467   Nda   207   HIS    BB   467  0.0000 ; T
  468   SC4   207   HIS   SC1   468  0.0000 ; T
  469   SP1   207   HIS   SC2   469  0.0000 ; T
  470   SP1   207   HIS   SC3   470  0.0000 ; T
  471    Nd   208   THR    BB   471  0.0000 ; 1
  472    P1   208   THR   SC1   472  0.0000 ; 1
  473    Nd   209   PHE    BB   473  0.0000 ; 1
  474   SC4   209   PHE   SC1   474  0.0000 ; 1
  475   SC4   209   PHE   SC2   475  0.0000 ; 1
  476   SC4   209   PHE   SC3   476  0.0000 ; 1
  477    Nd   210   GLY    BB   477  0.0000 ; 1
  478    Nd   211   PHE    BB   478  0.0000 ; 1
  479   SC4   211   PHE   SC1   479  0.0000 ; 1
  480   SC4   211   PHE   SC2   480  0.0000 ; 1
  481   SC4   211   PHE   SC3   481  0.0000 ; 1
  482    N0   212   ILE    BB   482  0.0000 ; H
  483   AC1   212   ILE   SC1   483  0.0000 ; H
  484    N0   213   VAL    BB   484  0.0000 ; H
  485   AC2   213   VAL   SC1   485  0.0000 ; H
  486    C5   214   PRO    BB   486  0.0000 ; H
  487   AC2   214   PRO   SC1   487  0.0000 ; H
  488    N0   215   LEU    BB   488  0.0000 ; H
  489   AC1   215   LEU   SC1   489  0.0000 ; H
  490    N0   216   PHE    BB   490  0.0000 ; H
  491   SC4   216   PHE   SC1   491  0.0000 ; H
  492   SC4   216   PHE   SC2   492  0.0000 ; H
  493   SC4   216   PHE   SC3   493  0.0000 ; H
  494    N0   217   VAL    BB   494  0.0000 ; H
  495   AC2   217   VAL   SC1   495  0.0000 ; H
  496    N0   218   MET    BB   496  0.0000 ; H
  497    C5   218   MET   SC1   497  0.0000 ; H
  498    N0   219   LEU    BB   498  0.0000 ; H
  499   AC1   219   LEU   SC1   499  0.0000 ; H
  500    N0   220   PHE    BB   500  0.0000 ; H
  501   SC4   220   PHE   SC1   501  0.0000 ; H
  502   SC4   220   PHE   SC2   502  0.0000 ; H
  503   SC4   220   PHE   SC3   503  0.0000 ; H
  504    N0   221   CYS    BB   504  0.0000 ; H
  505    C5   221   CYS   SC1   505  0.0000 ; H
  506    Na   222   TYR    BB   506  0.0000 ; 2
  507   SC4   222   TYR   SC1   507  0.0000 ; 2
  508   SC4   222   TYR   SC2   508  0.0000 ; 2
  509   SP1   222   TYR   SC3   509  0.0000 ; 2
  510    Na   223   GLY    BB   510  0.0000 ; 2
  511    Na   224   PHE    BB   511  0.0000 ; 2
  512   SC4   224   PHE   SC1   512  0.0000 ; 2
  513   SC4   224   PHE   SC2   513  0.0000 ; 2
  514   SC4   224   PHE   SC3   514  0.0000 ; 2
  515    Na   225   THR    BB   515  0.0000 ; 2
  516    P1   225   THR   SC1   516  0.0000 ; 2
  517   Nda   226   LEU    BB   517  0.0000 ; T
  518   AC1   226   LEU   SC1   518  0.0000 ; T
  519   Nda   227   ARG    BB   519  0.0000 ; T
  520    N0   227   ARG   SC1   520  0.0000 ; T
  521    Qd   227   ARG   SC2   521  1.0000 ; T
  522   Nda   228   THR    BB   522  0.0000 ; T
  523    P1   228   THR   SC1   523  0.0000 ; T
  524    P5   229   LEU    BB   524  0.0000 ; S
  525   AC1   229   LEU   SC1   525  0.0000 ; S
  526    P5   230   PHE    BB   526  0.0000 ; S
  527   SC4   230   PHE   SC1   527  0.0000 ; S
  528   SC4   230   PHE   SC2   528  0.0000 ; S
  529   SC4   230   PHE   SC3   529  0.0000 ; S
  530    P5   231   LYS    BB   530  0.0000 ; S
  531    C3   231   LYS   SC1   531  0.0000 ; S
  532    Qd   231   LYS   SC2   532  1.0000 ; S
  533    P4   232   ALA    BB   533  0.0000 ; C
  534    P5   233   HIS    BB   534  0.0000 ; C
  535   SC4   233   HIS   SC1   535  0.0000 ; C
  536   SP1   233   HIS   SC2   536  0.0000 ; C
  537   SP1   233   HIS   SC3   537  0.0000 ; C
  538    P5   234   MET    BB   538  0.0000 ; C
  539    C5   234   MET   SC1   539  0.0000 ; C
  540   Nda   235   GLY    BB   540  0.0000 ; 3
  541   Nda   236   GLN    BB   541  0.0000 ; 3
  542    P4   236   GLN   SC1   542  0.0000 ; 3
  543   Nda   237   LYS    BB   543  0.0000 ; 3
  544    C3   237   LYS   SC1   544  0.0000 ; 3
  545    Qd   237   LYS   SC2   545  1.0000 ; 3
  546   Nda   238   HIS    BB   546  0.0000 ; 3
  547   SC4   238   HIS   SC1   547  0.0000 ; 3
  548   SP1   238   HIS   SC2   548  0.0000 ; 3
  549   SP1   238   HIS   SC3   549  0.0000 ; 3
  550   Nda   239   ARG    BB   550  0.0000 ; T
  551    N0   239   ARG   SC1   551  0.0000 ; T
  552    Qd   239   ARG   SC2   552  1.0000 ; T
  553    N0   240   ALA    BB   553  0.0000 ; 1
  554    Nd   241   MET    BB   554  0.0000 ; 1
  555    C5   241   MET   SC1   555  0.0000 ; 1
  556    Nd   242   ARG    BB   556  0.0000 ; 1
  557    N0   242   ARG   SC1   557  0.0000 ; 1
  558    Qd   242   ARG   SC2   558  1.0000 ; 1
  559    Nd   243   VAL    BB   559  0.0000 ; 1
  560   AC2   243   VAL   SC1   560  0.0000 ; 1
  561    N0   244   ILE    BB   561  0.0000 ; H
  562   AC1   244   ILE   SC1   562  0.0000 ; H
  563    N0   245   PHE    BB   563  0.0000 ; H
  564   SC4   245   PHE   SC1   564  0.0000 ; H
  565   SC4   245   PHE   SC2   565  0.0000 ; H
  566   SC4   245   PHE   SC3   566  0.0000 ; H
  567    C5   246   ALA    BB   567  0.0000 ; H
  568    N0   247   VAL    BB   568  0.0000 ; H
  569   AC2   247   VAL   SC1   569  0.0000 ; H
  570    N0   248   VAL    BB   570  0.0000 ; H
  571   AC2   248   VAL   SC1   571  0.0000 ; H
  572    N0   249   LEU    BB   572  0.0000 ; H
  573   AC1   249   LEU   SC1   573  0.0000 ; H
  574    N0   250   ILE    BB   574  0.0000 ; H
  575   AC1   250   ILE   SC1   575  0.0000 ; H
  576    N0   251   PHE    BB   576  0.0000 ; H
  577   SC4   251   PHE   SC1   577  0.0000 ; H
  578   SC4   251   PHE   SC2   578  0.0000 ; H
  579   SC4   251   PHE   SC3   579  0.0000 ; H
  580    N0   252   LEU    BB   580  0.0000 ; H
  581   AC1   252   LEU   SC1   581  0.0000 ; H
  582    N0   253   LEU    BB   582  0.0000 ; H
  583   AC1   253   LEU   SC1   583  0.0000 ; H
  584    N0   254   CYS    BB   584  0.0000 ; H
  585    C5   254   CYS   SC1   585  0.0000 ; H
  586    N0   255   TRP    BB   586  0.0000 ; H
  587   SC4   255   TRP   SC1   587  0.0000 ; H
  588   SP1   255   TRP   SC2   588  0.0000 ; H
  589   SC4   255   TRP   SC3   589  0.0000 ; H
  590   SC4   255   TRP   SC4   590  0.0000 ; H
  591    N0   256   LEU    BB   591  0.0000 ; H
  592   AC1   256   LEU   SC1   592  0.0000 ; H
  593    C5   257   PRO    BB   593  0.0000 ; H
  594   AC2   257   PRO   SC1   594  0.0000 ; H
  595    N0   258   TYR    BB   595  0.0000 ; H
  596   SC4   258   TYR   SC1   596  0.0000 ; H
  597   SC4   258   TYR   SC2   597  0.0000 ; H
  598   SP1   258   TYR   SC3   598  0.0000 ; H
  599    N0   259   ASN    BB   599  0.0000 ; H
  600    P5   259   ASN   SC1   600  0.0000 ; H
  601    N0   260   LEU    BB   601  0.0000 ; H
  602   AC1   260   LEU   SC1   602  0.0000 ; H
  603    N0   261   VAL    BB   603  0.0000 ; H
  604   AC2   261   VAL   SC1   604  0.0000 ; H
  605    N0   262   LEU    BB   605  0.0000 ; H
  606   AC1   262   LEU   SC1   606  0.0000 ; H
  607    N0   263   LEU    BB   607  0.0000 ; H
  608   AC1   263   LEU   SC1   608  0.0000 ; H
  609    N0   264   ALA    BB   609  0.0000 ; 2
  610    Na   265   ASP    BB   610  0.0000 ; 2
  611    Qa   265   ASP   SC1   611 -1.0000 ; 2
  612    Na   266   THR    BB   612  0.0000 ; 2
  613    P1   266   THR   SC1   613  0.0000 ; 2
  614    Na   267   LEU    BB   614  0.0000 ; 2
  615   AC1   267   LEU   SC1   615  0.0000 ; 2
  616   Nda   268   MET    BB   616  0.0000 ; T
  617    C5   268   MET   SC1   617  0.0000 ; T
  618    P5   269   ARG    BB   618  0.0000 ; C
  619    N0   269   ARG   SC1   619  0.0000 ; C
  620    Qd   269   ARG   SC2   620  1.0000 ; C
  621    P5   270   THR    BB   621  0.0000 ; S
  622    P1   270   THR   SC1   622  0.0000 ; S
  623    P5   271   GLN    BB   623  0.0000 ; S
  624    P4   271   GLN   SC1   624  0.0000 ; S
  625    P5   272   VAL    BB   625  0.0000 ; S
  626   AC2   272   VAL   SC1   626  0.0000 ; S
  627    P5   273   ILE    BB   627  0.0000 ; C
  628   AC1   273   ILE   SC1   628  0.0000 ; C
  629    P5   274   GLN    BB   629  0.0000 ; S
  630    P4   274   GLN   SC1   630  0.0000 ; S
  631    P5   275   GLU    BB   631  0.0000 ; C
  632    Qa   275   GLU   SC1   632 -1.0000 ; C
  633    Nd   276   SER    BB   633  0.0000 ; 1
  634    P1   276   SER   SC1   634  0.0000 ; 1
  635    Nd   277   CYS    BB   635  0.0000 ; 1
  636    C5   277   CYS   SC1   636  0.0000 ; 1
  637    Nd   278   GLU    BB   637  0.0000 ; 1
  638    Qa   278   GLU   SC1   638 -1.0000 ; 1
  639   Nda   279   ARG    BB   639  0.0000 ; 3
  640    N0   279   ARG   SC1   640  0.0000 ; 3
  641    Qd   279   ARG   SC2   641  1.0000 ; 3
  642    Na   280   ARG    BB   642  0.0000 ; 2
  643    N0   280   ARG   SC1   643  0.0000 ; 2
  644    Qd   280   ARG   SC2   644  1.0000 ; 2
  645    Na   281   ASN    BB   645  0.0000 ; 2
  646    P5   281   ASN   SC1   646  0.0000 ; 2
  647    Na   282   ASN    BB   647  0.0000 ; 2
  648    P5   282   ASN   SC1   648  0.0000 ; 2
  649   Nda   283   ILE    BB   649  0.0000 ; T
  650   AC1   283   ILE   SC1   650  0.0000 ; T
  651   Nda   284   GLY    BB   651  0.0000 ; T
  652    Nd   285   ARG    BB   652  0.0000 ; 1
  653    N0   285   ARG   SC1   653  0.0000 ; 1
  654    Qd   285   ARG   SC2   654  1.0000 ; 1
  655    N0   286   ALA    BB   655  0.0000 ; 1
  656    Nd   287   LEU    BB   656  0.0000 ; 1
  657   AC1   287   LEU   SC1   657  0.0000 ; 1
  658    Nd   288   ASP    BB   658  0.0000 ; 1
  659    Qa   288   ASP   SC1   659 -1.0000 ; 1
  660    C5   289   ALA    BB   660  0.0000 ; H
  661    Na   290   THR    BB   661  0.0000 ; 2
  662    P1   290   THR   SC1   662  0.0000 ; 2
  663    Na   291   GLU    BB   663  0.0000 ; 2
  664    Qa   291   GLU   SC1   664 -1.0000 ; 2
  665    Na   292   ILE    BB   665  0.0000 ; 2
  666   AC1   292   ILE   SC1   666  0.0000 ; 2
  667    Na   293   LEU    BB   667  0.0000 ; 2
  668   AC1   293   LEU   SC1   668  0.0000 ; 2
  669    P5   294   GLY    BB   669  0.0000 ; C
  670    P5   295   PHE    BB   670  0.0000 ; C
  671   SC4   295   PHE   SC1   671  0.0000 ; C
  672   SC4   295   PHE   SC2   672  0.0000 ; C
  673   SC4   295   PHE   SC3   673  0.0000 ; C
  674    P5   296   LEU    BB   674  0.0000 ; C
  675   AC1   296   LEU   SC1   675  0.0000 ; C
  676    P5   297   HIS    BB   676  0.0000 ; C
  677   SC4   297   HIS   SC1   677  0.0000 ; C
  678   SP1   297   HIS   SC2   678  0.0000 ; C
  679   SP1   297   HIS   SC3   679  0.0000 ; C
  680    P5   298   SER    BB   680  0.0000 ; C
  681    P1   298   SER   SC1   681  0.0000 ; C
  682   Nda   299   CYS    BB   682  0.0000 ; T
  683    C5   299   CYS   SC1   683  0.0000 ; T
  684    Nd   300   LEU    BB   684  0.0000 ; 1
  685   AC1   300   LEU   SC1   685  0.0000 ; 1
  686    Nd   301   ASN    BB   686  0.0000 ; 1
  687    P5   301   ASN   SC1   687  0.0000 ; 1
  688    N0   302   PRO    BB   688  0.0000 ; 1
  689   AC2   302   PRO   SC1   689  0.0000 ; 1
  690    Nd   303   ILE    BB   690  0.0000 ; 1
  691   AC1   303   ILE   SC1   691  0.0000 ; 1
  692    N0   304   ILE    BB   692  0.0000 ; H
  693   AC1   304   ILE   SC1   693  0.0000 ; H
  694    Na   305   TYR    BB   694  0.0000 ; 2
  695   SC4   305   TYR   SC1   695  0.0000 ; 2
  696   SC4   305   TYR   SC2   696  0.0000 ; 2
  697   SP1   305   TYR   SC3   697  0.0000 ; 2
  698    N0   306   ALA    BB   698  0.0000 ; 2
  699    Na   307   PHE    BB   699  0.0000 ; 2
  700   SC4   307   PHE   SC1   700  0.0000 ; 2
  701   SC4   307   PHE   SC2   701  0.0000 ; 2
  702   SC4   307   PHE   SC3   702  0.0000 ; 2
  703    Na   308   ILE    BB   703  0.0000 ; 2
  704   AC1   308   ILE   SC1   704  0.0000 ; 2
  705    P5   309   GLY    BB   705  0.0000 ; C
  706    P5   310   GLN    BB   706  0.0000 ; S
  707    P4   310   GLN   SC1   707  0.0000 ; S
  708    Nd   311   ASN    BB   708  0.0000 ; 1
  709    P5   311   ASN   SC1   709  0.0000 ; 1
  710    Nd   312   PHE    BB   710  0.0000 ; 1
  711   SC4   312   PHE   SC1   711  0.0000 ; 1
  712   SC4   312   PHE   SC2   712  0.0000 ; 1
  713   SC4   312   PHE   SC3   713  0.0000 ; 1
  714    Nd   313   ARG    BB   714  0.0000 ; 1
  715    N0   313   ARG   SC1   715  0.0000 ; 1
  716    Qd   313   ARG   SC2   716  1.0000 ; 1
  717    Nd   314   HIS    BB   717  0.0000 ; 1
  718   SC4   314   HIS   SC1   718  0.0000 ; 1
  719   SP1   314   HIS   SC2   719  0.0000 ; 1
  720   SP1   314   HIS   SC3   720  0.0000 ; 1
  721    N0   315   GLY    BB   721  0.0000 ; H
  722    N0   316   PHE    BB   722  0.0000 ; H
  723   SC4   316   PHE   SC1   723  0.0000 ; H
  724   SC4   316   PHE   SC2   724  0.0000 ; H
  725   SC4   316   PHE   SC3   725  0.0000 ; H
  726    N0   317   LEU    BB   726  0.0000 ; H
  727   AC1   317   LEU   SC1   727  0.0000 ; H
  728    N0   318   LYS    BB   728  0.0000 ; H
  729    C3   318   LYS   SC1   729  0.0000 ; H
  730    Qd   318   LYS   SC2   730  1.0000 ; H
  731    Na   319   ILE    BB   731  0.0000 ; 2
  732   AC1   319   ILE   SC1   732  0.0000 ; 2
  733    Na   320   LEU    BB   733  0.0000 ; 2
  734   AC1   320   LEU   SC1   734  0.0000 ; 2
  735    N0   321   ALA    BB   735  0.0000 ; 2
  736    Na   322   MET    BB   736  0.0000 ; 2
  737    C5   322   MET   SC1   737  0.0000 ; 2
  738    P5   323   HIS    BB   738  0.0000 ; C
  739   SC4   323   HIS   SC1   739  0.0000 ; C
  740   SP1   323   HIS   SC2   740  0.0000 ; C
  741   SP1   323   HIS   SC3   741  0.0000 ; C
  742    Qa   324   GLY    BB   742 -1.0000 ; C

[ bonds ]
; Backbone bonds
    1     3      1   0.35000   400 ; MET(C)-SER(C)
    3     5      1   0.35000   400 ; SER(C)-ASN(C)
    5     7      1   0.35000   400 ; ASN(C)-ILE(C)
    7     9      1   0.35000   400 ; ILE(C)-THR(C)
    9    11      1   0.35000   400 ; THR(C)-ASP(C)
   11    13      1   0.35000   400 ; ASP(C)-PRO(C)
   13    15      1   0.35000   400 ; PRO(C)-GLN(C)
   15    17      1   0.35000   400 ; GLN(C)-MET(C)
   17    19      1   0.35000   400 ; MET(C)-TRP(C)
   19    24      1   0.35000   400 ; TRP(C)-ASP(C)
   24    26      1   0.35000   400 ; ASP(C)-PHE(C)
   26    30      1   0.35000   400 ; PHE(C)-ASP(C)
   30    32      1   0.35000   400 ; ASP(C)-ASP(C)
   32    34      1   0.35000   400 ; ASP(C)-LEU(C)
   34    36      1   0.35000   400 ; LEU(C)-ASN(C)
   36    38      1   0.35000   400 ; ASN(C)-PHE(C)
   38    42      1   0.35000   400 ; PHE(C)-THR(C)
   42    44      1   0.35000   400 ; THR(C)-GLY(C)
   44    45      1   0.35000   400 ; GLY(C)-MET(C)
   45    47      1   0.35000   400 ; MET(C)-PRO(C)
   47    49      1   0.35000   400 ; PRO(C)-PRO(C)
   49    51      1   0.35000   400 ; PRO(C)-ALA(C)
   51    52      1   0.35000   400 ; ALA(C)-ASP(C)
   52    54      1   0.35000   400 ; ASP(C)-GLU(C)
   54    56      1   0.35000   400 ; GLU(C)-ASP(S)
   56    58      1   0.35000   400 ; ASP(S)-TYR(S)
   58    62      1   0.35000   400 ; TYR(S)-SER(C)
   62    64      1   0.35000   400 ; SER(C)-PRO(C)
   64    66      1   0.35000   400 ; PRO(C)-CYS(C)
   66    68      1   0.35000   400 ; CYS(C)-MET(T)
   68    70      1   0.35000   500 ; MET(T)-LEU(T)
   70    72      1   0.35000   400 ; LEU(T)-GLU(S)
   72    74      1   0.35000   400 ; GLU(S)-THR(C)
   74    76      1   0.35000   400 ; THR(C)-GLU(S)
   76    78      1   0.35000   400 ; GLU(S)-THR(C)
   78    80      1   0.35000   400 ; THR(C)-LEU(C)
   80    82      1   0.35000   400 ; LEU(C)-ASN(1)
   82    84      1   0.35000  1250 ; ASN(1)-LYS(1)
   84    87      1   0.35000  1250 ; LYS(1)-TYR(1)
   87    91      1   0.35000  1250 ; TYR(1)-VAL(1)
   91    93      1   0.35000  1250 ; VAL(1)-VAL(H)
   93    95      1   0.35000  1250 ; VAL(H)-ILE(H)
   95    97      1   0.35000  1250 ; ILE(H)-ILE(H)
   97    99      1   0.35000  1250 ; ILE(H)-ALA(H)
   99   100      1   0.35000  1250 ; ALA(H)-TYR(H)
  100   104      1   0.35000  1250 ; TYR(H)-ALA(H)
  104   105      1   0.35000  1250 ; ALA(H)-LEU(H)
  105   107      1   0.35000  1250 ; LEU(H)-VAL(H)
  107   109      1   0.35000  1250 ; VAL(H)-PHE(H)
  109   113      1   0.35000  1250 ; PHE(H)-LEU(H)
  113   115      1   0.35000  1250 ; LEU(H)-LEU(H)
  115   117      1   0.35000  1250 ; LEU(H)-SER(H)
  117   119      1   0.35000  1250 ; SER(H)-LEU(H)
  119   121      1   0.35000  1250 ; LEU(H)-LEU(H)
  121   123      1   0.35000  1250 ; LEU(H)-GLY(H)
  123   124      1   0.35000  1250 ; GLY(H)-ASN(H)
  124   126      1   0.35000  1250 ; ASN(H)-SER(H)
  126   128      1   0.35000  1250 ; SER(H)-LEU(H)
  128   130      1   0.35000  1250 ; LEU(H)-VAL(H)
  130   132      1   0.35000  1250 ; VAL(H)-MET(H)
  132   134      1   0.35000  1250 ; MET(H)-LEU(H)
  134   136      1   0.35000  1250 ; LEU(H)-VAL(2)
  136   138      1   0.35000  1250 ; VAL(2)-ILE(2)
  138   140      1   0.35000  1250 ; ILE(2)-LEU(2)
  140   142      1   0.35000  1250 ; LEU(2)-TYR(2)
  142   146      1   0.35000   400 ; TYR(2)-SER(C)
  146   148      1   0.35000   400 ; SER(C)-ARG(T)
  148   151      1   0.35000   500 ; ARG(T)-VAL(T)
  151   153      1   0.35000   400 ; VAL(T)-GLY(C)
  153   154      1   0.35000   400 ; GLY(C)-ARG(C)
  154   157      1   0.35000   400 ; ARG(C)-SER(S)
  157   159      1   0.35000   400 ; SER(S)-VAL(T)
  159   161      1   0.35000   500 ; VAL(T)-THR(T)
  161   163      1   0.35000   500 ; THR(T)-ASP(1)
  163   165      1   0.35000  1250 ; ASP(1)-VAL(1)
  165   167      1   0.35000  1250 ; VAL(1)-TYR(1)
  167   171      1   0.35000  1250 ; TYR(1)-LEU(1)
  171   173      1   0.35000  1250 ; LEU(1)-LEU(H)
  173   175      1   0.35000  1250 ; LEU(H)-ASN(H)
  175   177      1   0.35000  1250 ; ASN(H)-LEU(H)
  177   179      1   0.35000  1250 ; LEU(H)-ALA(H)
  179   180      1   0.35000  1250 ; ALA(H)-LEU(H)
  180   182      1   0.35000  1250 ; LEU(H)-ALA(H)
  182   183      1   0.35000  1250 ; ALA(H)-ASP(H)
  183   185      1   0.35000  1250 ; ASP(H)-LEU(H)
  185   187      1   0.35000  1250 ; LEU(H)-LEU(H)
  187   189      1   0.35000  1250 ; LEU(H)-PHE(H)
  189   193      1   0.35000  1250 ; PHE(H)-ALA(H)
  193   194      1   0.35000  1250 ; ALA(H)-LEU(H)
  194   196      1   0.35000  1250 ; LEU(H)-THR(H)
  196   198      1   0.35000  1250 ; THR(H)-LEU(H)
  198   200      1   0.35000  1250 ; LEU(H)-PRO(H)
  200   202      1   0.35000  1250 ; PRO(H)-ILE(H)
  202   204      1   0.35000  1250 ; ILE(H)-TRP(H)
  204   209      1   0.35000  1250 ; TRP(H)-ALA(H)
  209   210      1   0.35000  1250 ; ALA(H)-ALA(2)
  210   211      1   0.35000  1250 ; ALA(2)-SER(2)
  211   213      1   0.35000  1250 ; SER(2)-LYS(2)
  213   216      1   0.35000  1250 ; LYS(2)-VAL(2)
  216   218      1   0.35000   400 ; VAL(2)-ASN(S)
  218   220      1   0.35000   400 ; ASN(S)-GLY(S)
  220   221      1   0.35000   400 ; GLY(S)-TRP(S)
  221   226      1   0.35000   400 ; TRP(S)-ILE(C)
  226   228      1   0.35000   400 ; ILE(C)-PHE(C)
  228   232      1   0.35000   400 ; PHE(C)-GLY(S)
  232   233      1   0.35000   400 ; GLY(S)-THR(S)
  233   235      1   0.35000   400 ; THR(S)-PHE(1)
  235   239      1   0.35000  1250 ; PHE(1)-LEU(1)
  239   241      1   0.35000  1250 ; LEU(1)-CYS(1)
  241   243      1   0.35000  1250 ; CYS(1)-LYS(1)
  243   246      1   0.35000  1250 ; LYS(1)-VAL(H)
  246   248      1   0.35000  1250 ; VAL(H)-VAL(H)
  248   250      1   0.35000  1250 ; VAL(H)-SER(H)
  250   252      1   0.35000  1250 ; SER(H)-LEU(H)
  252   254      1   0.35000  1250 ; LEU(H)-LEU(H)
  254   256      1   0.35000  1250 ; LEU(H)-LYS(H)
  256   259      1   0.35000  1250 ; LYS(H)-GLU(H)
  259   261      1   0.35000  1250 ; GLU(H)-VAL(H)
  261   263      1   0.35000  1250 ; VAL(H)-ASN(H)
  263   265      1   0.35000  1250 ; ASN(H)-PHE(H)
  265   269      1   0.35000  1250 ; PHE(H)-TYR(H)
  269   273      1   0.35000  1250 ; TYR(H)-SER(H)
  273   275      1   0.35000  1250 ; SER(H)-GLY(H)
  275   276      1   0.35000  1250 ; GLY(H)-ILE(H)
  276   278      1   0.35000  1250 ; ILE(H)-LEU(H)
  278   280      1   0.35000  1250 ; LEU(H)-LEU(H)
  280   282      1   0.35000  1250 ; LEU(H)-LEU(H)
  282   284      1   0.35000  1250 ; LEU(H)-ALA(H)
  284   285      1   0.35000  1250 ; ALA(H)-CYS(H)
  285   287      1   0.35000  1250 ; CYS(H)-ILE(H)
  287   289      1   0.35000  1250 ; ILE(H)-SER(H)
  289   291      1   0.35000  1250 ; SER(H)-VAL(H)
  291   293      1   0.35000  1250 ; VAL(H)-ASP(H)
  293   295      1   0.35000  1250 ; ASP(H)-ARG(2)
  295   298      1   0.35000  1250 ; ARG(2)-TYR(2)
  298   302      1   0.35000  1250 ; TYR(2)-LEU(2)
  302   304      1   0.35000  1250 ; LEU(2)-ALA(2)
  304   305      1   0.35000   400 ; ALA(2)-ILE(S)
  305   307      1   0.35000   400 ; ILE(S)-VAL(S)
  307   309      1   0.35000   400 ; VAL(S)-HIS(S)
  309   313      1   0.35000   400 ; HIS(S)-ALA(C)
  313   314      1   0.35000   400 ; ALA(C)-THR(S)
  314   316      1   0.35000   400 ; THR(S)-ARG(S)
  316   319      1   0.35000   400 ; ARG(S)-THR(S)
  319   321      1   0.35000   400 ; THR(S)-LEU(S)
  321   323      1   0.35000   400 ; LEU(S)-THR(C)
  323   325      1   0.35000   400 ; THR(C)-GLN(C)
  325   327      1   0.35000   400 ; GLN(C)-LYS(1)
  327   330      1   0.35000  1250 ; LYS(1)-ARG(1)
  330   333      1   0.35000  1250 ; ARG(1)-HIS(1)
  333   337      1   0.35000  1250 ; HIS(1)-LEU(1)
  337   339      1   0.35000  1250 ; LEU(1)-VAL(H)
  339   341      1   0.35000  1250 ; VAL(H)-LYS(H)
  341   344      1   0.35000  1250 ; LYS(H)-PHE(H)
  344   348      1   0.35000  1250 ; PHE(H)-VAL(H)
  348   350      1   0.35000  1250 ; VAL(H)-CYS(H)
  350   352      1   0.35000  1250 ; CYS(H)-LEU(H)
  352   354      1   0.35000  1250 ; LEU(H)-GLY(H)
  354   355      1   0.35000  1250 ; GLY(H)-CYS(H)
  355   357      1   0.35000  1250 ; CYS(H)-TRP(H)
  357   362      1   0.35000  1250 ; TRP(H)-GLY(H)
  362   363      1   0.35000  1250 ; GLY(H)-LEU(H)
  363   365      1   0.35000  1250 ; LEU(H)-SER(H)
  365   367      1   0.35000  1250 ; SER(H)-MET(H)
  367   369      1   0.35000  1250 ; MET(H)-ASN(H)
  369   371      1   0.35000  1250 ; ASN(H)-LEU(H)
  371   373      1   0.35000  1250 ; LEU(H)-SER(H)
  373   375      1   0.35000  1250 ; SER(H)-LEU(H)
  375   377      1   0.35000  1250 ; LEU(H)-PRO(2)
  377   379      1   0.35000  1250 ; PRO(2)-PHE(2)
  379   383      1   0.35000  1250 ; PHE(2)-PHE(2)
  383   387      1   0.35000  1250 ; PHE(2)-LEU(2)
  387   389      1   0.35000   500 ; LEU(2)-PHE(T)
  389   393      1   0.35000   400 ; PHE(T)-ARG(S)
  393   396      1   0.35000   400 ; ARG(S)-GLN(S)
  396   398      1   0.35000   400 ; GLN(S)-ALA(C)
  398   399      1   0.35000   400 ; ALA(C)-TYR(C)
  399   403      1   0.35000   400 ; TYR(C)-HIS(C)
  403   407      1   0.35000   400 ; HIS(C)-PRO(C)
  407   409      1   0.35000   400 ; PRO(C)-ASN(C)
  409   411      1   0.35000   400 ; ASN(C)-ASN(T)
  411   413      1   0.35000   500 ; ASN(T)-SER(T)
  413   415      1   0.35000   400 ; SER(T)-SER(S)
  415   417      1   0.35000   400 ; SER(S)-PRO(C)
  417   419      1   0.35000   400 ; PRO(C)-VAL(C)
  419   421      1   0.35000   400 ; VAL(C)-CYS(C)
  421   423      1   0.35000   400 ; CYS(C)-TYR(C)
  423   427      1   0.35000   400 ; TYR(C)-GLU(S)
  427   429      1   0.35000   400 ; GLU(S)-VAL(C)
  429   431      1   0.35000   400 ; VAL(C)-LEU(C)
  431   433      1   0.35000   400 ; LEU(C)-GLY(S)
  433   434      1   0.35000   400 ; GLY(S)-ASN(C)
  434   436      1   0.35000   400 ; ASN(C)-ASP(C)
  436   438      1   0.35000   400 ; ASP(C)-THR(T)
  438   440      1   0.35000   500 ; THR(T)-ALA(T)
  440   441      1   0.35000   500 ; ALA(T)-LYS(T)
  441   444      1   0.35000   500 ; LYS(T)-TRP(T)
  444   449      1   0.35000   500 ; TRP(T)-ARG(T)
  449   452      1   0.35000   500 ; ARG(T)-MET(T)
  452   454      1   0.35000   500 ; MET(T)-VAL(3)
  454   456      1   0.35000  1250 ; VAL(3)-LEU(3)
  456   458      1   0.35000  1250 ; LEU(3)-ARG(3)
  458   461      1   0.35000  1250 ; ARG(3)-ILE(3)
  461   463      1   0.35000   500 ; ILE(3)-LEU(T)
  463   465      1   0.35000   500 ; LEU(T)-PRO(T)
  465   467      1   0.35000   500 ; PRO(T)-HIS(T)
  467   471      1   0.35000   500 ; HIS(T)-THR(1)
  471   473      1   0.35000  1250 ; THR(1)-PHE(1)
  473   477      1   0.35000  1250 ; PHE(1)-GLY(1)
  477   478      1   0.35000  1250 ; GLY(1)-PHE(1)
  478   482      1   0.35000  1250 ; PHE(1)-ILE(H)
  482   484      1   0.35000  1250 ; ILE(H)-VAL(H)
  484   486      1   0.35000  1250 ; VAL(H)-PRO(H)
  486   488      1   0.35000  1250 ; PRO(H)-LEU(H)
  488   490      1   0.35000  1250 ; LEU(H)-PHE(H)
  490   494      1   0.35000  1250 ; PHE(H)-VAL(H)
  494   496      1   0.35000  1250 ; VAL(H)-MET(H)
  496   498      1   0.35000  1250 ; MET(H)-LEU(H)
  498   500      1   0.35000  1250 ; LEU(H)-PHE(H)
  500   504      1   0.35000  1250 ; PHE(H)-CYS(H)
  504   506      1   0.35000  1250 ; CYS(H)-TYR(2)
  506   510      1   0.35000  1250 ; TYR(2)-GLY(2)
  510   511      1   0.35000  1250 ; GLY(2)-PHE(2)
  511   515      1   0.35000  1250 ; PHE(2)-THR(2)
  515   517      1   0.35000   500 ; THR(2)-LEU(T)
  517   519      1   0.35000   500 ; LEU(T)-ARG(T)
  519   522      1   0.35000   500 ; ARG(T)-THR(T)
  522   524      1   0.35000   400 ; THR(T)-LEU(S)
  524   526      1   0.35000   400 ; LEU(S)-PHE(S)
  526   530      1   0.35000   400 ; PHE(S)-LYS(S)
  530   533      1   0.35000   400 ; LYS(S)-ALA(C)
  533   534      1   0.35000   400 ; ALA(C)-HIS(C)
  534   538      1   0.35000   400 ; HIS(C)-MET(C)
  538   540      1   0.35000   400 ; MET(C)-GLY(3)
  540   541      1   0.35000  1250 ; GLY(3)-GLN(3)
  541   543      1   0.35000  1250 ; GLN(3)-LYS(3)
  543   546      1   0.35000  1250 ; LYS(3)-HIS(3)
  546   550      1   0.35000   500 ; HIS(3)-ARG(T)
  550   553      1   0.35000   500 ; ARG(T)-ALA(1)
  553   554      1   0.35000  1250 ; ALA(1)-MET(1)
  554   556      1   0.35000  1250 ; MET(1)-ARG(1)
  556   559      1   0.35000  1250 ; ARG(1)-VAL(1)
  559   561      1   0.35000  1250 ; VAL(1)-ILE(H)
  561   563      1   0.35000  1250 ; ILE(H)-PHE(H)
  563   567      1   0.35000  1250 ; PHE(H)-ALA(H)
  567   568      1   0.35000  1250 ; ALA(H)-VAL(H)
  568   570      1   0.35000  1250 ; VAL(H)-VAL(H)
  570   572      1   0.35000  1250 ; VAL(H)-LEU(H)
  572   574      1   0.35000  1250 ; LEU(H)-ILE(H)
  574   576      1   0.35000  1250 ; ILE(H)-PHE(H)
  576   580      1   0.35000  1250 ; PHE(H)-LEU(H)
  580   582      1   0.35000  1250 ; LEU(H)-LEU(H)
  582   584      1   0.35000  1250 ; LEU(H)-CYS(H)
  584   586      1   0.35000  1250 ; CYS(H)-TRP(H)
  586   591      1   0.35000  1250 ; TRP(H)-LEU(H)
  591   593      1   0.35000  1250 ; LEU(H)-PRO(H)
  593   595      1   0.35000  1250 ; PRO(H)-TYR(H)
  595   599      1   0.35000  1250 ; TYR(H)-ASN(H)
  599   601      1   0.35000  1250 ; ASN(H)-LEU(H)
  601   603      1   0.35000  1250 ; LEU(H)-VAL(H)
  603   605      1   0.35000  1250 ; VAL(H)-LEU(H)
  605   607      1   0.35000  1250 ; LEU(H)-LEU(H)
  607   609      1   0.35000  1250 ; LEU(H)-ALA(2)
  609   610      1   0.35000  1250 ; ALA(2)-ASP(2)
  610   612      1   0.35000  1250 ; ASP(2)-THR(2)
  612   614      1   0.35000  1250 ; THR(2)-LEU(2)
  614   616      1   0.35000   500 ; LEU(2)-MET(T)
  616   618      1   0.35000   400 ; MET(T)-ARG(C)
  618   621      1   0.35000   400 ; ARG(C)-THR(S)
  621   623      1   0.35000   400 ; THR(S)-GLN(S)
  623   625      1   0.35000   400 ; GLN(S)-VAL(S)
  625   627      1   0.35000   400 ; VAL(S)-ILE(C)
  627   629      1   0.35000   400 ; ILE(C)-GLN(S)
  629   631      1   0.35000   400 ; GLN(S)-GLU(C)
  631   633      1   0.35000   400 ; GLU(C)-SER(1)
  633   635      1   0.35000  1250 ; SER(1)-CYS(1)
  635   637      1   0.35000  1250 ; CYS(1)-GLU(1)
  637   639      1   0.35000  1250 ; GLU(1)-ARG(3)
  639   642      1   0.35000  1250 ; ARG(3)-ARG(2)
  642   645      1   0.35000  1250 ; ARG(2)-ASN(2)
  645   647      1   0.35000  1250 ; ASN(2)-ASN(2)
  647   649      1   0.35000   500 ; ASN(2)-ILE(T)
  649   651      1   0.35000   500 ; ILE(T)-GLY(T)
  651   652      1   0.35000   500 ; GLY(T)-ARG(1)
  652   655      1   0.35000  1250 ; ARG(1)-ALA(1)
  655   656      1   0.35000  1250 ; ALA(1)-LEU(1)
  656   658      1   0.35000  1250 ; LEU(1)-ASP(1)
  658   660      1   0.35000  1250 ; ASP(1)-ALA(H)
  660   661      1   0.35000  1250 ; ALA(H)-THR(2)
  661   663      1   0.35000  1250 ; THR(2)-GLU(2)
  663   665      1   0.35000  1250 ; GLU(2)-ILE(2)
  665   667      1   0.35000  1250 ; ILE(2)-LEU(2)
  667   669      1   0.35000   400 ; LEU(2)-GLY(C)
  669   670      1   0.35000   400 ; GLY(C)-PHE(C)
  670   674      1   0.35000   400 ; PHE(C)-LEU(C)
  674   676      1   0.35000   400 ; LEU(C)-HIS(C)
  676   680      1   0.35000   400 ; HIS(C)-SER(C)
  680   682      1   0.35000   400 ; SER(C)-CYS(T)
  682   684      1   0.35000   500 ; CYS(T)-LEU(1)
  684   686      1   0.35000  1250 ; LEU(1)-ASN(1)
  686   688      1   0.35000  1250 ; ASN(1)-PRO(1)
  688   690      1   0.35000  1250 ; PRO(1)-ILE(1)
  690   692      1   0.35000  1250 ; ILE(1)-ILE(H)
  692   694      1   0.35000  1250 ; ILE(H)-TYR(2)
  694   698      1   0.35000  1250 ; TYR(2)-ALA(2)
  698   699      1   0.35000  1250 ; ALA(2)-PHE(2)
  699   703      1   0.35000  1250 ; PHE(2)-ILE(2)
  703   705      1   0.35000   400 ; ILE(2)-GLY(C)
  705   706      1   0.35000   400 ; GLY(C)-GLN(S)
  706   708      1   0.35000   400 ; GLN(S)-ASN(1)
  708   710      1   0.35000  1250 ; ASN(1)-PHE(1)
  710   714      1   0.35000  1250 ; PHE(1)-ARG(1)
  714   717      1   0.35000  1250 ; ARG(1)-HIS(1)
  717   721      1   0.35000  1250 ; HIS(1)-GLY(H)
  721   722      1   0.35000  1250 ; GLY(H)-PHE(H)
  722   726      1   0.35000  1250 ; PHE(H)-LEU(H)
  726   728      1   0.35000  1250 ; LEU(H)-LYS(H)
  728   731      1   0.35000  1250 ; LYS(H)-ILE(2)
  731   733      1   0.35000  1250 ; ILE(2)-LEU(2)
  733   735      1   0.35000  1250 ; LEU(2)-ALA(2)
  735   736      1   0.35000  1250 ; ALA(2)-MET(2)
  736   738      1   0.35000   400 ; MET(2)-HIS(C)
  738   742      1   0.35000   400 ; HIS(C)-GLY(C)
; Sidechain bonds
    1     2      1   0.40000  2500 ; MET
    3     4      1   0.25000  7500 ; SER
    5     6      1   0.32000  5000 ; ASN
   11    12      1   0.32000  7500 ; ASP
   13    14      1   0.30000  7500 ; PRO
   15    16      1   0.40000  5000 ; GLN
   17    18      1   0.40000  2500 ; MET
   19    20      1   0.30000  5000 ; TRP
   24    25      1   0.32000  7500 ; ASP
   26    27      1   0.31000  7500 ; PHE
   30    31      1   0.32000  7500 ; ASP
   32    33      1   0.32000  7500 ; ASP
   34    35      1   0.33000  7500 ; LEU
   36    37      1   0.32000  5000 ; ASN
   38    39      1   0.31000  7500 ; PHE
   45    46      1   0.40000  2500 ; MET
   47    48      1   0.30000  7500 ; PRO
   49    50      1   0.30000  7500 ; PRO
   52    53      1   0.32000  7500 ; ASP
   54    55      1   0.40000  5000 ; GLU
   56    57      1   0.32000  7500 ; ASP
   58    59      1   0.32000  5000 ; TYR
   62    63      1   0.25000  7500 ; SER
   64    65      1   0.30000  7500 ; PRO
   66    67      1   0.31000  7500 ; CYS
   68    69      1   0.40000  2500 ; MET
   70    71      1   0.33000  7500 ; LEU
   72    73      1   0.40000  5000 ; GLU
   76    77      1   0.40000  5000 ; GLU
   80    81      1   0.33000  7500 ; LEU
   82    83      1   0.32000  5000 ; ASN
   84    85      1   0.33000  5000 ; LYS
   85    86      1   0.28000  5000 ; LYS
   87    88      1   0.32000  5000 ; TYR
  100   101      1   0.32000  5000 ; TYR
  105   106      1   0.33000  7500 ; LEU
  109   110      1   0.31000  7500 ; PHE
  113   114      1   0.33000  7500 ; LEU
  115   116      1   0.33000  7500 ; LEU
  117   118      1   0.25000  7500 ; SER
  119   120      1   0.33000  7500 ; LEU
  121   122      1   0.33000  7500 ; LEU
  124   125      1   0.32000  5000 ; ASN
  126   127      1   0.25000  7500 ; SER
  128   129      1   0.33000  7500 ; LEU
  132   133      1   0.40000  2500 ; MET
  134   135      1   0.33000  7500 ; LEU
  140   141      1   0.33000  7500 ; LEU
  142   143      1   0.32000  5000 ; TYR
  146   147      1   0.25000  7500 ; SER
  148   149      1   0.33000  5000 ; ARG
  149   150      1   0.34000  5000 ; ARG
  154   155      1   0.33000  5000 ; ARG
  155   156      1   0.34000  5000 ; ARG
  157   158      1   0.25000  7500 ; SER
  163   164      1   0.32000  7500 ; ASP
  167   168      1   0.32000  5000 ; TYR
  171   172      1   0.33000  7500 ; LEU
  173   174      1   0.33000  7500 ; LEU
  175   176      1   0.32000  5000 ; ASN
  177   178      1   0.33000  7500 ; LEU
  180   181      1   0.33000  7500 ; LEU
  183   184      1   0.32000  7500 ; ASP
  185   186      1   0.33000  7500 ; LEU
  187   188      1   0.33000  7500 ; LEU
  189   190      1   0.31000  7500 ; PHE
  194   195      1   0.33000  7500 ; LEU
  198   199      1   0.33000  7500 ; LEU
  200   201      1   0.30000  7500 ; PRO
  204   205      1   0.30000  5000 ; TRP
  211   212      1   0.25000  7500 ; SER
  213   214      1   0.33000  5000 ; LYS
  214   215      1   0.28000  5000 ; LYS
  218   219      1   0.32000  5000 ; ASN
  221   222      1   0.30000  5000 ; TRP
  228   229      1   0.31000  7500 ; PHE
  235   236      1   0.31000  7500 ; PHE
  239   240      1   0.33000  7500 ; LEU
  241   242      1   0.31000  7500 ; CYS
  243   244      1   0.33000  5000 ; LYS
  244   245      1   0.28000  5000 ; LYS
  250   251      1   0.25000  7500 ; SER
  252   253      1   0.33000  7500 ; LEU
  254   255      1   0.33000  7500 ; LEU
  256   257      1   0.33000  5000 ; LYS
  257   258      1   0.28000  5000 ; LYS
  259   260      1   0.40000  5000 ; GLU
  263   264      1   0.32000  5000 ; ASN
  265   266      1   0.31000  7500 ; PHE
  269   270      1   0.32000  5000 ; TYR
  273   274      1   0.25000  7500 ; SER
  278   279      1   0.33000  7500 ; LEU
  280   281      1   0.33000  7500 ; LEU
  282   283      1   0.33000  7500 ; LEU
  285   286      1   0.31000  7500 ; CYS
  289   290      1   0.25000  7500 ; SER
  293   294      1   0.32000  7500 ; ASP
  295   296      1   0.33000  5000 ; ARG
  296   297      1   0.34000  5000 ; ARG
  298   299      1   0.32000  5000 ; TYR
  302   303      1   0.33000  7500 ; LEU
  309   310      1   0.32000  7500 ; HIS
  316   317      1   0.33000  5000 ; ARG
  317   318      1   0.34000  5000 ; ARG
  321   322      1   0.33000  7500 ; LEU
  325   326      1   0.40000  5000 ; GLN
  327   328      1   0.33000  5000 ; LYS
  328   329      1   0.28000  5000 ; LYS
  330   331      1   0.33000  5000 ; ARG
  331   332      1   0.34000  5000 ; ARG
  333   334      1   0.32000  7500 ; HIS
  337   338      1   0.33000  7500 ; LEU
  341   342      1   0.33000  5000 ; LYS
  342   343      1   0.28000  5000 ; LYS
  344   345      1   0.31000  7500 ; PHE
  350   351      1   0.31000  7500 ; CYS
  352   353      1   0.33000  7500 ; LEU
  355   356      1   0.31000  7500 ; CYS
  357   358      1   0.30000  5000 ; TRP
  363   364      1   0.33000  7500 ; LEU
  365   366      1   0.25000  7500 ; SER
  367   368      1   0.40000  2500 ; MET
  369   370      1   0.32000  5000 ; ASN
  371   372      1   0.33000  7500 ; LEU
  373   374      1   0.25000  7500 ; SER
  375   376      1   0.33000  7500 ; LEU
  377   378      1   0.30000  7500 ; PRO
  379   380      1   0.31000  7500 ; PHE
  383   384      1   0.31000  7500 ; PHE
  387   388      1   0.33000  7500 ; LEU
  389   390      1   0.31000  7500 ; PHE
  393   394      1   0.33000  5000 ; ARG
  394   395      1   0.34000  5000 ; ARG
  396   397      1   0.40000  5000 ; GLN
  399   400      1   0.32000  5000 ; TYR
  403   404      1   0.32000  7500 ; HIS
  407   408      1   0.30000  7500 ; PRO
  409   410      1   0.32000  5000 ; ASN
  411   412      1   0.32000  5000 ; ASN
  413   414      1   0.25000  7500 ; SER
  415   416      1   0.25000  7500 ; SER
  417   418      1   0.30000  7500 ; PRO
  421   422      1   0.31000  7500 ; CYS
  423   424      1   0.32000  5000 ; TYR
  427   428      1   0.40000  5000 ; GLU
  431   432      1   0.33000  7500 ; LEU
  434   435      1   0.32000  5000 ; ASN
  436   437      1   0.32000  7500 ; ASP
  441   442      1   0.33000  5000 ; LYS
  442   443      1   0.28000  5000 ; LYS
  444   445      1   0.30000  5000 ; TRP
  449   450      1   0.33000  5000 ; ARG
  450   451      1   0.34000  5000 ; ARG
  452   453      1   0.40000  2500 ; MET
  456   457      1   0.33000  7500 ; LEU
  458   459      1   0.33000  5000 ; ARG
  459   460      1   0.34000  5000 ; ARG
  463   464      1   0.33000  7500 ; LEU
  465   466      1   0.30000  7500 ; PRO
  467   468      1   0.32000  7500 ; HIS
  473   474      1   0.31000  7500 ; PHE
  478   479      1   0.31000  7500 ; PHE
  486   487      1   0.30000  7500 ; PRO
  488   489      1   0.33000  7500 ; LEU
  490   491      1   0.31000  7500 ; PHE
  496   497      1   0.40000  2500 ; MET
  498   499      1   0.33000  7500 ; LEU
  500   501      1   0.31000  7500 ; PHE
  504   505      1   0.31000  7500 ; CYS
  506   507      1   0.32000  5000 ; TYR
  511   512      1   0.31000  7500 ; PHE
  517   518      1   0.33000  7500 ; LEU
  519   520      1   0.33000  5000 ; ARG
  520   521      1   0.34000  5000 ; ARG
  524   525      1   0.33000  7500 ; LEU
  526   527      1   0.31000  7500 ; PHE
  530   531      1   0.33000  5000 ; LYS
  531   532      1   0.28000  5000 ; LYS
  534   535      1   0.32000  7500 ; HIS
  538   539      1   0.40000  2500 ; MET
  541   542      1   0.40000  5000 ; GLN
  543   544      1   0.33000  5000 ; LYS
  544   545      1   0.28000  5000 ; LYS
  546   547      1   0.32000  7500 ; HIS
  550   551      1   0.33000  5000 ; ARG
  551   552      1   0.34000  5000 ; ARG
  554   555      1   0.40000  2500 ; MET
  556   557      1   0.33000  5000 ; ARG
  557   558      1   0.34000  5000 ; ARG
  563   564      1   0.31000  7500 ; PHE
  572   573      1   0.33000  7500 ; LEU
  576   577      1   0.31000  7500 ; PHE
  580   581      1   0.33000  7500 ; LEU
  582   583      1   0.33000  7500 ; LEU
  584   585      1   0.31000  7500 ; CYS
  586   587      1   0.30000  5000 ; TRP
  591   592      1   0.33000  7500 ; LEU
  593   594      1   0.30000  7500 ; PRO
  595   596      1   0.32000  5000 ; TYR
  599   600      1   0.32000  5000 ; ASN
  601   602      1   0.33000  7500 ; LEU
  605   606      1   0.33000  7500 ; LEU
  607   608      1   0.33000  7500 ; LEU
  610   611      1   0.32000  7500 ; ASP
  614   615      1   0.33000  7500 ; LEU
  616   617      1   0.40000  2500 ; MET
  618   619      1   0.33000  5000 ; ARG
  619   620      1   0.34000  5000 ; ARG
  623   624      1   0.40000  5000 ; GLN
  629   630      1   0.40000  5000 ; GLN
  631   632      1   0.40000  5000 ; GLU
  633   634      1   0.25000  7500 ; SER
  635   636      1   0.31000  7500 ; CYS
  637   638      1   0.40000  5000 ; GLU
  639   640      1   0.33000  5000 ; ARG
  640   641      1   0.34000  5000 ; ARG
  642   643      1   0.33000  5000 ; ARG
  643   644      1   0.34000  5000 ; ARG
  645   646      1   0.32000  5000 ; ASN
  647   648      1   0.32000  5000 ; ASN
  652   653      1   0.33000  5000 ; ARG
  653   654      1   0.34000  5000 ; ARG
  656   657      1   0.33000  7500 ; LEU
  658   659      1   0.32000  7500 ; ASP
  663   664      1   0.40000  5000 ; GLU
  667   668      1   0.33000  7500 ; LEU
  670   671      1   0.31000  7500 ; PHE
  674   675      1   0.33000  7500 ; LEU
  676   677      1   0.32000  7500 ; HIS
  680   681      1   0.25000  7500 ; SER
  682   683      1   0.31000  7500 ; CYS
  684   685      1   0.33000  7500 ; LEU
  686   687      1   0.32000  5000 ; ASN
  688   689      1   0.30000  7500 ; PRO
  694   695      1   0.32000  5000 ; TYR
  699   700      1   0.31000  7500 ; PHE
  706   707      1   0.40000  5000 ; GLN
  708   709      1   0.32000  5000 ; ASN
  710   711      1   0.31000  7500 ; PHE
  714   715      1   0.33000  5000 ; ARG
  715   716      1   0.34000  5000 ; ARG
  717   718      1   0.32000  7500 ; HIS
  722   723      1   0.31000  7500 ; PHE
  726   727      1   0.33000  7500 ; LEU
  728   729      1   0.33000  5000 ; LYS
  729   730      1   0.28000  5000 ; LYS
  733   734      1   0.33000  7500 ; LEU
  736   737      1   0.40000  2500 ; MET
  738   739      1   0.32000  7500 ; HIS

;cystein S-S bond
  67   636      1      0.39  5000 ; CYS(30)-CYS(277)
 242   422      1      0.39  5000 ; CYS(110)-CYS(187)


[ constraints ]
    7     8      1   0.31000 ; ILE
    9    10      1   0.26000 ; THR
   20    21      1   0.27000 ; TRP
   20    22      1   0.27000 ; TRP
   21    22      1   0.27000 ; TRP
   21    23      1   0.27000 ; TRP
   22    23      1   0.27000 ; TRP
   27    28      1   0.27000 ; PHE
   27    29      1   0.27000 ; PHE
   28    29      1   0.27000 ; PHE
   39    40      1   0.27000 ; PHE
   39    41      1   0.27000 ; PHE
   40    41      1   0.27000 ; PHE
   42    43      1   0.26000 ; THR
   59    60      1   0.27000 ; TYR
   59    61      1   0.27000 ; TYR
   60    61      1   0.27000 ; TYR
   74    75      1   0.26000 ; THR
   78    79      1   0.26000 ; THR
   88    89      1   0.27000 ; TYR
   88    90      1   0.27000 ; TYR
   89    90      1   0.27000 ; TYR
   91    92      1   0.26500 ; VAL
   93    94      1   0.26500 ; VAL
   95    96      1   0.31000 ; ILE
   97    98      1   0.31000 ; ILE
  101   102      1   0.27000 ; TYR
  101   103      1   0.27000 ; TYR
  102   103      1   0.27000 ; TYR
  107   108      1   0.26500 ; VAL
  110   111      1   0.27000 ; PHE
  110   112      1   0.27000 ; PHE
  111   112      1   0.27000 ; PHE
  130   131      1   0.26500 ; VAL
  136   137      1   0.26500 ; VAL
  138   139      1   0.31000 ; ILE
  143   144      1   0.27000 ; TYR
  143   145      1   0.27000 ; TYR
  144   145      1   0.27000 ; TYR
  151   152      1   0.26500 ; VAL
  159   160      1   0.26500 ; VAL
  161   162      1   0.26000 ; THR
  165   166      1   0.26500 ; VAL
  168   169      1   0.27000 ; TYR
  168   170      1   0.27000 ; TYR
  169   170      1   0.27000 ; TYR
  190   191      1   0.27000 ; PHE
  190   192      1   0.27000 ; PHE
  191   192      1   0.27000 ; PHE
  196   197      1   0.26000 ; THR
  202   203      1   0.31000 ; ILE
  205   206      1   0.27000 ; TRP
  205   207      1   0.27000 ; TRP
  206   207      1   0.27000 ; TRP
  206   208      1   0.27000 ; TRP
  207   208      1   0.27000 ; TRP
  216   217      1   0.26500 ; VAL
  222   223      1   0.27000 ; TRP
  222   224      1   0.27000 ; TRP
  223   224      1   0.27000 ; TRP
  223   225      1   0.27000 ; TRP
  224   225      1   0.27000 ; TRP
  226   227      1   0.31000 ; ILE
  229   230      1   0.27000 ; PHE
  229   231      1   0.27000 ; PHE
  230   231      1   0.27000 ; PHE
  233   234      1   0.26000 ; THR
  236   237      1   0.27000 ; PHE
  236   238      1   0.27000 ; PHE
  237   238      1   0.27000 ; PHE
  246   247      1   0.26500 ; VAL
  248   249      1   0.26500 ; VAL
  261   262      1   0.26500 ; VAL
  266   267      1   0.27000 ; PHE
  266   268      1   0.27000 ; PHE
  267   268      1   0.27000 ; PHE
  270   271      1   0.27000 ; TYR
  270   272      1   0.27000 ; TYR
  271   272      1   0.27000 ; TYR
  276   277      1   0.31000 ; ILE
  287   288      1   0.31000 ; ILE
  291   292      1   0.26500 ; VAL
  299   300      1   0.27000 ; TYR
  299   301      1   0.27000 ; TYR
  300   301      1   0.27000 ; TYR
  305   306      1   0.31000 ; ILE
  307   308      1   0.26500 ; VAL
  310   311      1   0.27000 ; HIS
  310   312      1   0.27000 ; HIS
  311   312      1   0.27000 ; HIS
  314   315      1   0.26000 ; THR
  319   320      1   0.26000 ; THR
  323   324      1   0.26000 ; THR
  334   335      1   0.27000 ; HIS
  334   336      1   0.27000 ; HIS
  335   336      1   0.27000 ; HIS
  339   340      1   0.26500 ; VAL
  345   346      1   0.27000 ; PHE
  345   347      1   0.27000 ; PHE
  346   347      1   0.27000 ; PHE
  348   349      1   0.26500 ; VAL
  358   359      1   0.27000 ; TRP
  358   360      1   0.27000 ; TRP
  359   360      1   0.27000 ; TRP
  359   361      1   0.27000 ; TRP
  360   361      1   0.27000 ; TRP
  380   381      1   0.27000 ; PHE
  380   382      1   0.27000 ; PHE
  381   382      1   0.27000 ; PHE
  384   385      1   0.27000 ; PHE
  384   386      1   0.27000 ; PHE
  385   386      1   0.27000 ; PHE
  390   391      1   0.27000 ; PHE
  390   392      1   0.27000 ; PHE
  391   392      1   0.27000 ; PHE
  400   401      1   0.27000 ; TYR
  400   402      1   0.27000 ; TYR
  401   402      1   0.27000 ; TYR
  404   405      1   0.27000 ; HIS
  404   406      1   0.27000 ; HIS
  405   406      1   0.27000 ; HIS
  419   420      1   0.26500 ; VAL
  424   425      1   0.27000 ; TYR
  424   426      1   0.27000 ; TYR
  425   426      1   0.27000 ; TYR
  429   430      1   0.26500 ; VAL
  438   439      1   0.26000 ; THR
  445   446      1   0.27000 ; TRP
  445   447      1   0.27000 ; TRP
  446   447      1   0.27000 ; TRP
  446   448      1   0.27000 ; TRP
  447   448      1   0.27000 ; TRP
  454   455      1   0.26500 ; VAL
  461   462      1   0.31000 ; ILE
  468   469      1   0.27000 ; HIS
  468   470      1   0.27000 ; HIS
  469   470      1   0.27000 ; HIS
  471   472      1   0.26000 ; THR
  474   475      1   0.27000 ; PHE
  474   476      1   0.27000 ; PHE
  475   476      1   0.27000 ; PHE
  479   480      1   0.27000 ; PHE
  479   481      1   0.27000 ; PHE
  480   481      1   0.27000 ; PHE
  482   483      1   0.31000 ; ILE
  484   485      1   0.26500 ; VAL
  491   492      1   0.27000 ; PHE
  491   493      1   0.27000 ; PHE
  492   493      1   0.27000 ; PHE
  494   495      1   0.26500 ; VAL
  501   502      1   0.27000 ; PHE
  501   503      1   0.27000 ; PHE
  502   503      1   0.27000 ; PHE
  507   508      1   0.27000 ; TYR
  507   509      1   0.27000 ; TYR
  508   509      1   0.27000 ; TYR
  512   513      1   0.27000 ; PHE
  512   514      1   0.27000 ; PHE
  513   514      1   0.27000 ; PHE
  515   516      1   0.26000 ; THR
  522   523      1   0.26000 ; THR
  527   528      1   0.27000 ; PHE
  527   529      1   0.27000 ; PHE
  528   529      1   0.27000 ; PHE
  535   536      1   0.27000 ; HIS
  535   537      1   0.27000 ; HIS
  536   537      1   0.27000 ; HIS
  547   548      1   0.27000 ; HIS
  547   549      1   0.27000 ; HIS
  548   549      1   0.27000 ; HIS
  559   560      1   0.26500 ; VAL
  561   562      1   0.31000 ; ILE
  564   565      1   0.27000 ; PHE
  564   566      1   0.27000 ; PHE
  565   566      1   0.27000 ; PHE
  568   569      1   0.26500 ; VAL
  570   571      1   0.26500 ; VAL
  574   575      1   0.31000 ; ILE
  577   578      1   0.27000 ; PHE
  577   579      1   0.27000 ; PHE
  578   579      1   0.27000 ; PHE
  587   588      1   0.27000 ; TRP
  587   589      1   0.27000 ; TRP
  588   589      1   0.27000 ; TRP
  588   590      1   0.27000 ; TRP
  589   590      1   0.27000 ; TRP
  596   597      1   0.27000 ; TYR
  596   598      1   0.27000 ; TYR
  597   598      1   0.27000 ; TYR
  603   604      1   0.26500 ; VAL
  612   613      1   0.26000 ; THR
  621   622      1   0.26000 ; THR
  625   626      1   0.26500 ; VAL
  627   628      1   0.31000 ; ILE
  649   650      1   0.31000 ; ILE
  661   662      1   0.26000 ; THR
  665   666      1   0.31000 ; ILE
  671   672      1   0.27000 ; PHE
  671   673      1   0.27000 ; PHE
  672   673      1   0.27000 ; PHE
  677   678      1   0.27000 ; HIS
  677   679      1   0.27000 ; HIS
  678   679      1   0.27000 ; HIS
  690   691      1   0.31000 ; ILE
  692   693      1   0.31000 ; ILE
  695   696      1   0.27000 ; TYR
  695   697      1   0.27000 ; TYR
  696   697      1   0.27000 ; TYR
  700   701      1   0.27000 ; PHE
  700   702      1   0.27000 ; PHE
  701   702      1   0.27000 ; PHE
  703   704      1   0.31000 ; ILE
  711   712      1   0.27000 ; PHE
  711   713      1   0.27000 ; PHE
  712   713      1   0.27000 ; PHE
  718   719      1   0.27000 ; HIS
  718   720      1   0.27000 ; HIS
  719   720      1   0.27000 ; HIS
  723   724      1   0.27000 ; PHE
  723   725      1   0.27000 ; PHE
  724   725      1   0.27000 ; PHE
  731   732      1   0.31000 ; ILE
  739   740      1   0.27000 ; HIS
  739   741      1   0.27000 ; HIS
  740   741      1   0.27000 ; HIS

[ angles ]
; Backbone angles
    1     3     5      2    127    25 ; MET(C)-SER(C)-ASN(C)
    3     5     7      2    127    25 ; SER(C)-ASN(C)-ILE(C)
    5     7     9      2    127    25 ; ASN(C)-ILE(C)-THR(C)
    7     9    11      2    127    25 ; ILE(C)-THR(C)-ASP(C)
    9    11    13      2    127    25 ; THR(C)-ASP(C)-PRO(C)
   11    13    15      2    127    25 ; ASP(C)-PRO(C)-GLN(C)
   13    15    17      2    127    25 ; PRO(C)-GLN(C)-MET(C)
   15    17    19      2    127    25 ; GLN(C)-MET(C)-TRP(C)
   17    19    24      2    127    25 ; MET(C)-TRP(C)-ASP(C)
   19    24    26      2    127    25 ; TRP(C)-ASP(C)-PHE(C)
   24    26    30      2    127    25 ; ASP(C)-PHE(C)-ASP(C)
   26    30    32      2    127    25 ; PHE(C)-ASP(C)-ASP(C)
   30    32    34      2    127    25 ; ASP(C)-ASP(C)-LEU(C)
   32    34    36      2    127    25 ; ASP(C)-LEU(C)-ASN(C)
   34    36    38      2    127    25 ; LEU(C)-ASN(C)-PHE(C)
   36    38    42      2    127    25 ; ASN(C)-PHE(C)-THR(C)
   38    42    44      2    127    25 ; PHE(C)-THR(C)-GLY(C)
   42    44    45      2    127    25 ; THR(C)-GLY(C)-MET(C)
   44    45    47      2    127    25 ; GLY(C)-MET(C)-PRO(C)
   45    47    49      2    127    25 ; MET(C)-PRO(C)-PRO(C)
   47    49    51      2    127    25 ; PRO(C)-PRO(C)-ALA(C)
   49    51    52      2    127    25 ; PRO(C)-ALA(C)-ASP(C)
   51    52    54      2    127    25 ; ALA(C)-ASP(C)-GLU(C)
   52    54    56      2    127    25 ; ASP(C)-GLU(C)-ASP(S)
   54    56    58      2    127    25 ; GLU(C)-ASP(S)-TYR(S)
   56    58    62      2    127    25 ; ASP(S)-TYR(S)-SER(C)
   58    62    64      2    127    25 ; TYR(S)-SER(C)-PRO(C)
   62    64    66      2    127    25 ; SER(C)-PRO(C)-CYS(C)
   64    66    68      2    100    25 ; PRO(C)-CYS(C)-MET(T)
   66    68    70      2    100    25 ; CYS(C)-MET(T)-LEU(T)
   68    70    72      2    100    25 ; MET(T)-LEU(T)-GLU(S)
   70    72    74      2    100    25 ; LEU(T)-GLU(S)-THR(C)
   72    74    76      2    127    25 ; GLU(S)-THR(C)-GLU(S)
   74    76    78      2    127    25 ; THR(C)-GLU(S)-THR(C)
   76    78    80      2    127    25 ; GLU(S)-THR(C)-LEU(C)
   78    80    82      2    127    25 ; THR(C)-LEU(C)-ASN(1)
   80    82    84      2    127    25 ; LEU(C)-ASN(1)-LYS(1)
   82    84    87      2     96   700 ; ASN(1)-LYS(1)-TYR(1)
   84    87    91      2     96   700 ; LYS(1)-TYR(1)-VAL(1)
   87    91    93      2     96   700 ; TYR(1)-VAL(1)-VAL(H)
   91    93    95      2     96   700 ; VAL(1)-VAL(H)-ILE(H)
   93    95    97      2     96   700 ; VAL(H)-ILE(H)-ILE(H)
   95    97    99      2     96   700 ; ILE(H)-ILE(H)-ALA(H)
   97    99   100      2     96   700 ; ILE(H)-ALA(H)-TYR(H)
   99   100   104      2     96   700 ; ALA(H)-TYR(H)-ALA(H)
  100   104   105      2     96   700 ; TYR(H)-ALA(H)-LEU(H)
  104   105   107      2     96   700 ; ALA(H)-LEU(H)-VAL(H)
  105   107   109      2     96   700 ; LEU(H)-VAL(H)-PHE(H)
  107   109   113      2     96   700 ; VAL(H)-PHE(H)-LEU(H)
  109   113   115      2     96   700 ; PHE(H)-LEU(H)-LEU(H)
  113   115   117      2     96   700 ; LEU(H)-LEU(H)-SER(H)
  115   117   119      2     96   700 ; LEU(H)-SER(H)-LEU(H)
  117   119   121      2     96   700 ; SER(H)-LEU(H)-LEU(H)
  119   121   123      2     96   700 ; LEU(H)-LEU(H)-GLY(H)
  121   123   124      2     96   700 ; LEU(H)-GLY(H)-ASN(H)
  123   124   126      2     96   700 ; GLY(H)-ASN(H)-SER(H)
  124   126   128      2     96   700 ; ASN(H)-SER(H)-LEU(H)
  126   128   130      2     96   700 ; SER(H)-LEU(H)-VAL(H)
  128   130   132      2     96   700 ; LEU(H)-VAL(H)-MET(H)
  130   132   134      2     96   700 ; VAL(H)-MET(H)-LEU(H)
  132   134   136      2     96   700 ; MET(H)-LEU(H)-VAL(2)
  134   136   138      2     96   700 ; LEU(H)-VAL(2)-ILE(2)
  136   138   140      2     96   700 ; VAL(2)-ILE(2)-LEU(2)
  138   140   142      2     96   700 ; ILE(2)-LEU(2)-TYR(2)
  140   142   146      2    127    25 ; LEU(2)-TYR(2)-SER(C)
  142   146   148      2    100    25 ; TYR(2)-SER(C)-ARG(T)
  146   148   151      2    100    25 ; SER(C)-ARG(T)-VAL(T)
  148   151   153      2    100    25 ; ARG(T)-VAL(T)-GLY(C)
  151   153   154      2    100    25 ; VAL(T)-GLY(C)-ARG(C)
  153   154   157      2    127    25 ; GLY(C)-ARG(C)-SER(S)
  154   157   159      2    100    25 ; ARG(C)-SER(S)-VAL(T)
  157   159   161      2    100    25 ; SER(S)-VAL(T)-THR(T)
  159   161   163      2    100    25 ; VAL(T)-THR(T)-ASP(1)
  161   163   165      2    100    25 ; THR(T)-ASP(1)-VAL(1)
  163   165   167      2     96   700 ; ASP(1)-VAL(1)-TYR(1)
  165   167   171      2     96   700 ; VAL(1)-TYR(1)-LEU(1)
  167   171   173      2     96   700 ; TYR(1)-LEU(1)-LEU(H)
  171   173   175      2     96   700 ; LEU(1)-LEU(H)-ASN(H)
  173   175   177      2     96   700 ; LEU(H)-ASN(H)-LEU(H)
  175   177   179      2     96   700 ; ASN(H)-LEU(H)-ALA(H)
  177   179   180      2     96   700 ; LEU(H)-ALA(H)-LEU(H)
  179   180   182      2     96   700 ; ALA(H)-LEU(H)-ALA(H)
  180   182   183      2     96   700 ; LEU(H)-ALA(H)-ASP(H)
  182   183   185      2     96   700 ; ALA(H)-ASP(H)-LEU(H)
  183   185   187      2     96   700 ; ASP(H)-LEU(H)-LEU(H)
  185   187   189      2     96   700 ; LEU(H)-LEU(H)-PHE(H)
  187   189   193      2     96   700 ; LEU(H)-PHE(H)-ALA(H)
  189   193   194      2     96   700 ; PHE(H)-ALA(H)-LEU(H)
  193   194   196      2     96   700 ; ALA(H)-LEU(H)-THR(H)
  194   196   198      2     96   700 ; LEU(H)-THR(H)-LEU(H)
  196   198   200      2     98   100 ; THR(H)-LEU(H)-PRO(H)
  198   200   202      2     98   100 ; LEU(H)-PRO(H)-ILE(H)
  200   202   204      2     98   100 ; PRO(H)-ILE(H)-TRP(H)
  202   204   209      2     96   700 ; ILE(H)-TRP(H)-ALA(H)
  204   209   210      2     96   700 ; TRP(H)-ALA(H)-ALA(2)
  209   210   211      2     96   700 ; ALA(H)-ALA(2)-SER(2)
  210   211   213      2     96   700 ; ALA(2)-SER(2)-LYS(2)
  211   213   216      2     96   700 ; SER(2)-LYS(2)-VAL(2)
  213   216   218      2    130    25 ; LYS(2)-VAL(2)-ASN(S)
  216   218   220      2    130    25 ; VAL(2)-ASN(S)-GLY(S)
  218   220   221      2    130    25 ; ASN(S)-GLY(S)-TRP(S)
  220   221   226      2    127    25 ; GLY(S)-TRP(S)-ILE(C)
  221   226   228      2    127    25 ; TRP(S)-ILE(C)-PHE(C)
  226   228   232      2    127    25 ; ILE(C)-PHE(C)-GLY(S)
  228   232   233      2    127    25 ; PHE(C)-GLY(S)-THR(S)
  232   233   235      2    130    25 ; GLY(S)-THR(S)-PHE(1)
  233   235   239      2    130    25 ; THR(S)-PHE(1)-LEU(1)
  235   239   241      2     96   700 ; PHE(1)-LEU(1)-CYS(1)
  239   241   243      2     96   700 ; LEU(1)-CYS(1)-LYS(1)
  241   243   246      2     96   700 ; CYS(1)-LYS(1)-VAL(H)
  243   246   248      2     96   700 ; LYS(1)-VAL(H)-VAL(H)
  246   248   250      2     96   700 ; VAL(H)-VAL(H)-SER(H)
  248   250   252      2     96   700 ; VAL(H)-SER(H)-LEU(H)
  250   252   254      2     96   700 ; SER(H)-LEU(H)-LEU(H)
  252   254   256      2     96   700 ; LEU(H)-LEU(H)-LYS(H)
  254   256   259      2     96   700 ; LEU(H)-LYS(H)-GLU(H)
  256   259   261      2     96   700 ; LYS(H)-GLU(H)-VAL(H)
  259   261   263      2     96   700 ; GLU(H)-VAL(H)-ASN(H)
  261   263   265      2     96   700 ; VAL(H)-ASN(H)-PHE(H)
  263   265   269      2     96   700 ; ASN(H)-PHE(H)-TYR(H)
  265   269   273      2     96   700 ; PHE(H)-TYR(H)-SER(H)
  269   273   275      2     96   700 ; TYR(H)-SER(H)-GLY(H)
  273   275   276      2     96   700 ; SER(H)-GLY(H)-ILE(H)
  275   276   278      2     96   700 ; GLY(H)-ILE(H)-LEU(H)
  276   278   280      2     96   700 ; ILE(H)-LEU(H)-LEU(H)
  278   280   282      2     96   700 ; LEU(H)-LEU(H)-LEU(H)
  280   282   284      2     96   700 ; LEU(H)-LEU(H)-ALA(H)
  282   284   285      2     96   700 ; LEU(H)-ALA(H)-CYS(H)
  284   285   287      2     96   700 ; ALA(H)-CYS(H)-ILE(H)
  285   287   289      2     96   700 ; CYS(H)-ILE(H)-SER(H)
  287   289   291      2     96   700 ; ILE(H)-SER(H)-VAL(H)
  289   291   293      2     96   700 ; SER(H)-VAL(H)-ASP(H)
  291   293   295      2     96   700 ; VAL(H)-ASP(H)-ARG(2)
  293   295   298      2     96   700 ; ASP(H)-ARG(2)-TYR(2)
  295   298   302      2     96   700 ; ARG(2)-TYR(2)-LEU(2)
  298   302   304      2     96   700 ; TYR(2)-LEU(2)-ALA(2)
  302   304   305      2    130    25 ; LEU(2)-ALA(2)-ILE(S)
  304   305   307      2    130    25 ; ALA(2)-ILE(S)-VAL(S)
  305   307   309      2    130    25 ; ILE(S)-VAL(S)-HIS(S)
  307   309   313      2    127    25 ; VAL(S)-HIS(S)-ALA(C)
  309   313   314      2    127    25 ; HIS(S)-ALA(C)-THR(S)
  313   314   316      2    127    25 ; ALA(C)-THR(S)-ARG(S)
  314   316   319      2    130    25 ; THR(S)-ARG(S)-THR(S)
  316   319   321      2    130    25 ; ARG(S)-THR(S)-LEU(S)
  319   321   323      2    127    25 ; THR(S)-LEU(S)-THR(C)
  321   323   325      2    127    25 ; LEU(S)-THR(C)-GLN(C)
  323   325   327      2    127    25 ; THR(C)-GLN(C)-LYS(1)
  325   327   330      2    127    25 ; GLN(C)-LYS(1)-ARG(1)
  327   330   333      2     96   700 ; LYS(1)-ARG(1)-HIS(1)
  330   333   337      2     96   700 ; ARG(1)-HIS(1)-LEU(1)
  333   337   339      2     96   700 ; HIS(1)-LEU(1)-VAL(H)
  337   339   341      2     96   700 ; LEU(1)-VAL(H)-LYS(H)
  339   341   344      2     96   700 ; VAL(H)-LYS(H)-PHE(H)
  341   344   348      2     96   700 ; LYS(H)-PHE(H)-VAL(H)
  344   348   350      2     96   700 ; PHE(H)-VAL(H)-CYS(H)
  348   350   352      2     96   700 ; VAL(H)-CYS(H)-LEU(H)
  350   352   354      2     96   700 ; CYS(H)-LEU(H)-GLY(H)
  352   354   355      2     96   700 ; LEU(H)-GLY(H)-CYS(H)
  354   355   357      2     96   700 ; GLY(H)-CYS(H)-TRP(H)
  355   357   362      2     96   700 ; CYS(H)-TRP(H)-GLY(H)
  357   362   363      2     96   700 ; TRP(H)-GLY(H)-LEU(H)
  362   363   365      2     96   700 ; GLY(H)-LEU(H)-SER(H)
  363   365   367      2     96   700 ; LEU(H)-SER(H)-MET(H)
  365   367   369      2     96   700 ; SER(H)-MET(H)-ASN(H)
  367   369   371      2     96   700 ; MET(H)-ASN(H)-LEU(H)
  369   371   373      2     96   700 ; ASN(H)-LEU(H)-SER(H)
  371   373   375      2     96   700 ; LEU(H)-SER(H)-LEU(H)
  373   375   377      2     98   100 ; SER(H)-LEU(H)-PRO(2)
  375   377   379      2     98   100 ; LEU(H)-PRO(2)-PHE(2)
  377   379   383      2     98   100 ; PRO(2)-PHE(2)-PHE(2)
  379   383   387      2     96   700 ; PHE(2)-PHE(2)-LEU(2)
  383   387   389      2    100    25 ; PHE(2)-LEU(2)-PHE(T)
  387   389   393      2    100    25 ; LEU(2)-PHE(T)-ARG(S)
  389   393   396      2    100    25 ; PHE(T)-ARG(S)-GLN(S)
  393   396   398      2    127    25 ; ARG(S)-GLN(S)-ALA(C)
  396   398   399      2    127    25 ; GLN(S)-ALA(C)-TYR(C)
  398   399   403      2    127    25 ; ALA(C)-TYR(C)-HIS(C)
  399   403   407      2    127    25 ; TYR(C)-HIS(C)-PRO(C)
  403   407   409      2    127    25 ; HIS(C)-PRO(C)-ASN(C)
  407   409   411      2    100    25 ; PRO(C)-ASN(C)-ASN(T)
  409   411   413      2    100    25 ; ASN(C)-ASN(T)-SER(T)
  411   413   415      2    100    25 ; ASN(T)-SER(T)-SER(S)
  413   415   417      2    100    25 ; SER(T)-SER(S)-PRO(C)
  415   417   419      2    127    25 ; SER(S)-PRO(C)-VAL(C)
  417   419   421      2    127    25 ; PRO(C)-VAL(C)-CYS(C)
  419   421   423      2    127    25 ; VAL(C)-CYS(C)-TYR(C)
  421   423   427      2    127    25 ; CYS(C)-TYR(C)-GLU(S)
  423   427   429      2    127    25 ; TYR(C)-GLU(S)-VAL(C)
  427   429   431      2    127    25 ; GLU(S)-VAL(C)-LEU(C)
  429   431   433      2    127    25 ; VAL(C)-LEU(C)-GLY(S)
  431   433   434      2    127    25 ; LEU(C)-GLY(S)-ASN(C)
  433   434   436      2    127    25 ; GLY(S)-ASN(C)-ASP(C)
  434   436   438      2    100    25 ; ASN(C)-ASP(C)-THR(T)
  436   438   440      2    100    25 ; ASP(C)-THR(T)-ALA(T)
  438   440   441      2    100    25 ; THR(T)-ALA(T)-LYS(T)
  440   441   444      2    100    25 ; ALA(T)-LYS(T)-TRP(T)
  441   444   449      2    100    25 ; LYS(T)-TRP(T)-ARG(T)
  444   449   452      2    100    25 ; TRP(T)-ARG(T)-MET(T)
  449   452   454      2    100    25 ; ARG(T)-MET(T)-VAL(3)
  452   454   456      2    100    25 ; MET(T)-VAL(3)-LEU(3)
  454   456   458      2     96   700 ; VAL(3)-LEU(3)-ARG(3)
  456   458   461      2     96   700 ; LEU(3)-ARG(3)-ILE(3)
  458   461   463      2    100    25 ; ARG(3)-ILE(3)-LEU(T)
  461   463   465      2    100    25 ; ILE(3)-LEU(T)-PRO(T)
  463   465   467      2    100    25 ; LEU(T)-PRO(T)-HIS(T)
  465   467   471      2    100    25 ; PRO(T)-HIS(T)-THR(1)
  467   471   473      2    100    25 ; HIS(T)-THR(1)-PHE(1)
  471   473   477      2     96   700 ; THR(1)-PHE(1)-GLY(1)
  473   477   478      2     96   700 ; PHE(1)-GLY(1)-PHE(1)
  477   478   482      2     96   700 ; GLY(1)-PHE(1)-ILE(H)
  478   482   484      2     96   700 ; PHE(1)-ILE(H)-VAL(H)
  482   484   486      2     98   100 ; ILE(H)-VAL(H)-PRO(H)
  484   486   488      2     98   100 ; VAL(H)-PRO(H)-LEU(H)
  486   488   490      2     98   100 ; PRO(H)-LEU(H)-PHE(H)
  488   490   494      2     96   700 ; LEU(H)-PHE(H)-VAL(H)
  490   494   496      2     96   700 ; PHE(H)-VAL(H)-MET(H)
  494   496   498      2     96   700 ; VAL(H)-MET(H)-LEU(H)
  496   498   500      2     96   700 ; MET(H)-LEU(H)-PHE(H)
  498   500   504      2     96   700 ; LEU(H)-PHE(H)-CYS(H)
  500   504   506      2     96   700 ; PHE(H)-CYS(H)-TYR(2)
  504   506   510      2     96   700 ; CYS(H)-TYR(2)-GLY(2)
  506   510   511      2     96   700 ; TYR(2)-GLY(2)-PHE(2)
  510   511   515      2     96   700 ; GLY(2)-PHE(2)-THR(2)
  511   515   517      2    100    25 ; PHE(2)-THR(2)-LEU(T)
  515   517   519      2    100    25 ; THR(2)-LEU(T)-ARG(T)
  517   519   522      2    100    25 ; LEU(T)-ARG(T)-THR(T)
  519   522   524      2    100    25 ; ARG(T)-THR(T)-LEU(S)
  522   524   526      2    100    25 ; THR(T)-LEU(S)-PHE(S)
  524   526   530      2    130    25 ; LEU(S)-PHE(S)-LYS(S)
  526   530   533      2    127    25 ; PHE(S)-LYS(S)-ALA(C)
  530   533   534      2    127    25 ; LYS(S)-ALA(C)-HIS(C)
  533   534   538      2    127    25 ; ALA(C)-HIS(C)-MET(C)
  534   538   540      2    127    25 ; HIS(C)-MET(C)-GLY(3)
  538   540   541      2    127    25 ; MET(C)-GLY(3)-GLN(3)
  540   541   543      2     96   700 ; GLY(3)-GLN(3)-LYS(3)
  541   543   546      2     96   700 ; GLN(3)-LYS(3)-HIS(3)
  543   546   550      2    100    25 ; LYS(3)-HIS(3)-ARG(T)
  546   550   553      2    100    25 ; HIS(3)-ARG(T)-ALA(1)
  550   553   554      2    100    25 ; ARG(T)-ALA(1)-MET(1)
  553   554   556      2     96   700 ; ALA(1)-MET(1)-ARG(1)
  554   556   559      2     96   700 ; MET(1)-ARG(1)-VAL(1)
  556   559   561      2     96   700 ; ARG(1)-VAL(1)-ILE(H)
  559   561   563      2     96   700 ; VAL(1)-ILE(H)-PHE(H)
  561   563   567      2     96   700 ; ILE(H)-PHE(H)-ALA(H)
  563   567   568      2     96   700 ; PHE(H)-ALA(H)-VAL(H)
  567   568   570      2     96   700 ; ALA(H)-VAL(H)-VAL(H)
  568   570   572      2     96   700 ; VAL(H)-VAL(H)-LEU(H)
  570   572   574      2     96   700 ; VAL(H)-LEU(H)-ILE(H)
  572   574   576      2     96   700 ; LEU(H)-ILE(H)-PHE(H)
  574   576   580      2     96   700 ; ILE(H)-PHE(H)-LEU(H)
  576   580   582      2     96   700 ; PHE(H)-LEU(H)-LEU(H)
  580   582   584      2     96   700 ; LEU(H)-LEU(H)-CYS(H)
  582   584   586      2     96   700 ; LEU(H)-CYS(H)-TRP(H)
  584   586   591      2     96   700 ; CYS(H)-TRP(H)-LEU(H)
  586   591   593      2     98   100 ; TRP(H)-LEU(H)-PRO(H)
  591   593   595      2     98   100 ; LEU(H)-PRO(H)-TYR(H)
  593   595   599      2     98   100 ; PRO(H)-TYR(H)-ASN(H)
  595   599   601      2     96   700 ; TYR(H)-ASN(H)-LEU(H)
  599   601   603      2     96   700 ; ASN(H)-LEU(H)-VAL(H)
  601   603   605      2     96   700 ; LEU(H)-VAL(H)-LEU(H)
  603   605   607      2     96   700 ; VAL(H)-LEU(H)-LEU(H)
  605   607   609      2     96   700 ; LEU(H)-LEU(H)-ALA(2)
  607   609   610      2     96   700 ; LEU(H)-ALA(2)-ASP(2)
  609   610   612      2     96   700 ; ALA(2)-ASP(2)-THR(2)
  610   612   614      2     96   700 ; ASP(2)-THR(2)-LEU(2)
  612   614   616      2    100    25 ; THR(2)-LEU(2)-MET(T)
  614   616   618      2    100    25 ; LEU(2)-MET(T)-ARG(C)
  616   618   621      2    100    25 ; MET(T)-ARG(C)-THR(S)
  618   621   623      2    127    25 ; ARG(C)-THR(S)-GLN(S)
  621   623   625      2    130    25 ; THR(S)-GLN(S)-VAL(S)
  623   625   627      2    127    25 ; GLN(S)-VAL(S)-ILE(C)
  625   627   629      2    127    25 ; VAL(S)-ILE(C)-GLN(S)
  627   629   631      2    127    25 ; ILE(C)-GLN(S)-GLU(C)
  629   631   633      2    127    25 ; GLN(S)-GLU(C)-SER(1)
  631   633   635      2    127    25 ; GLU(C)-SER(1)-CYS(1)
  633   635   637      2     96   700 ; SER(1)-CYS(1)-GLU(1)
  635   637   639      2     96   700 ; CYS(1)-GLU(1)-ARG(3)
  637   639   642      2     96   700 ; GLU(1)-ARG(3)-ARG(2)
  639   642   645      2     96   700 ; ARG(3)-ARG(2)-ASN(2)
  642   645   647      2     96   700 ; ARG(2)-ASN(2)-ASN(2)
  645   647   649      2    100    25 ; ASN(2)-ASN(2)-ILE(T)
  647   649   651      2    100    25 ; ASN(2)-ILE(T)-GLY(T)
  649   651   652      2    100    25 ; ILE(T)-GLY(T)-ARG(1)
  651   652   655      2    100    25 ; GLY(T)-ARG(1)-ALA(1)
  652   655   656      2     96   700 ; ARG(1)-ALA(1)-LEU(1)
  655   656   658      2     96   700 ; ALA(1)-LEU(1)-ASP(1)
  656   658   660      2     96   700 ; LEU(1)-ASP(1)-ALA(H)
  658   660   661      2     96   700 ; ASP(1)-ALA(H)-THR(2)
  660   661   663      2     96   700 ; ALA(H)-THR(2)-GLU(2)
  661   663   665      2     96   700 ; THR(2)-GLU(2)-ILE(2)
  663   665   667      2     96   700 ; GLU(2)-ILE(2)-LEU(2)
  665   667   669      2    127    25 ; ILE(2)-LEU(2)-GLY(C)
  667   669   670      2    127    25 ; LEU(2)-GLY(C)-PHE(C)
  669   670   674      2    127    25 ; GLY(C)-PHE(C)-LEU(C)
  670   674   676      2    127    25 ; PHE(C)-LEU(C)-HIS(C)
  674   676   680      2    127    25 ; LEU(C)-HIS(C)-SER(C)
  676   680   682      2    100    25 ; HIS(C)-SER(C)-CYS(T)
  680   682   684      2    100    25 ; SER(C)-CYS(T)-LEU(1)
  682   684   686      2    100    25 ; CYS(T)-LEU(1)-ASN(1)
  684   686   688      2     98   100 ; LEU(1)-ASN(1)-PRO(1)
  686   688   690      2     98   100 ; ASN(1)-PRO(1)-ILE(1)
  688   690   692      2     98   100 ; PRO(1)-ILE(1)-ILE(H)
  690   692   694      2     96   700 ; ILE(1)-ILE(H)-TYR(2)
  692   694   698      2     96   700 ; ILE(H)-TYR(2)-ALA(2)
  694   698   699      2     96   700 ; TYR(2)-ALA(2)-PHE(2)
  698   699   703      2     96   700 ; ALA(2)-PHE(2)-ILE(2)
  699   703   705      2    127    25 ; PHE(2)-ILE(2)-GLY(C)
  703   705   706      2    127    25 ; ILE(2)-GLY(C)-GLN(S)
  705   706   708      2    127    25 ; GLY(C)-GLN(S)-ASN(1)
  706   708   710      2    130    25 ; GLN(S)-ASN(1)-PHE(1)
  708   710   714      2     96   700 ; ASN(1)-PHE(1)-ARG(1)
  710   714   717      2     96   700 ; PHE(1)-ARG(1)-HIS(1)
  714   717   721      2     96   700 ; ARG(1)-HIS(1)-GLY(H)
  717   721   722      2     96   700 ; HIS(1)-GLY(H)-PHE(H)
  721   722   726      2     96   700 ; GLY(H)-PHE(H)-LEU(H)
  722   726   728      2     96   700 ; PHE(H)-LEU(H)-LYS(H)
  726   728   731      2     96   700 ; LEU(H)-LYS(H)-ILE(2)
  728   731   733      2     96   700 ; LYS(H)-ILE(2)-LEU(2)
  731   733   735      2     96   700 ; ILE(2)-LEU(2)-ALA(2)
  733   735   736      2     96   700 ; LEU(2)-ALA(2)-MET(2)
  735   736   738      2    127    25 ; ALA(2)-MET(2)-HIS(C)
  736   738   742      2    127    25 ; MET(2)-HIS(C)-GLY(C)
; Backbone-sidechain angles
    2     1     3      2    100    25 ; MET(C)-SER(C) SBB
    1     3     4      2    100    25 ; MET(C)-SER(C) SBB
    3     5     6      2    100    25 ; SER(C)-ASN(C) SBB
    5     7     8      2    100    25 ; ASN(C)-ILE(C) SBB
    7     9    10      2    100    25 ; ILE(C)-THR(C) SBB
    9    11    12      2    100    25 ; THR(C)-ASP(C) SBB
   11    13    14      2    100    25 ; ASP(C)-PRO(C) SBB
   13    15    16      2    100    25 ; PRO(C)-GLN(C) SBB
   15    17    18      2    100    25 ; GLN(C)-MET(C) SBB
   17    19    20      2    100    25 ; MET(C)-TRP(C) SBB
   19    24    25      2    100    25 ; TRP(C)-ASP(C) SBB
   24    26    27      2    100    25 ; ASP(C)-PHE(C) SBB
   26    30    31      2    100    25 ; PHE(C)-ASP(C) SBB
   30    32    33      2    100    25 ; ASP(C)-ASP(C) SBB
   32    34    35      2    100    25 ; ASP(C)-LEU(C) SBB
   34    36    37      2    100    25 ; LEU(C)-ASN(C) SBB
   36    38    39      2    100    25 ; ASN(C)-PHE(C) SBB
   38    42    43      2    100    25 ; PHE(C)-THR(C) SBB
   44    45    46      2    100    25 ; GLY(C)-MET(C) SBB
   45    47    48      2    100    25 ; MET(C)-PRO(C) SBB
   47    49    50      2    100    25 ; PRO(C)-PRO(C) SBB
   51    52    53      2    100    25 ; ALA(C)-ASP(C) SBB
   52    54    55      2    100    25 ; ASP(C)-GLU(C) SBB
   54    56    57      2    100    25 ; GLU(C)-ASP(S) SBB
   56    58    59      2    100    25 ; ASP(S)-TYR(S) SBB
   58    62    63      2    100    25 ; TYR(S)-SER(C) SBB
   62    64    65      2    100    25 ; SER(C)-PRO(C) SBB
   64    66    67      2    100    25 ; PRO(C)-CYS(C) SBB
   66    68    69      2    100    25 ; CYS(C)-MET(T) SBB
   68    70    71      2    100    25 ; MET(T)-LEU(T) SBB
   70    72    73      2    100    25 ; LEU(T)-GLU(S) SBB
   72    74    75      2    100    25 ; GLU(S)-THR(C) SBB
   74    76    77      2    100    25 ; THR(C)-GLU(S) SBB
   76    78    79      2    100    25 ; GLU(S)-THR(C) SBB
   78    80    81      2    100    25 ; THR(C)-LEU(C) SBB
   80    82    83      2    100    25 ; LEU(C)-ASN(1) SBB
   82    84    85      2    100    25 ; ASN(1)-LYS(1) SBB
   84    87    88      2    100    25 ; LYS(1)-TYR(1) SBB
   87    91    92      2    100    25 ; TYR(1)-VAL(1) SBB
   91    93    94      2    100    25 ; VAL(1)-VAL(H) SBB
   93    95    96      2    100    25 ; VAL(H)-ILE(H) SBB
   95    97    98      2    100    25 ; ILE(H)-ILE(H) SBB
   99   100   101      2    100    25 ; ALA(H)-TYR(H) SBB
  104   105   106      2    100    25 ; ALA(H)-LEU(H) SBB
  105   107   108      2    100    25 ; LEU(H)-VAL(H) SBB
  107   109   110      2    100    25 ; VAL(H)-PHE(H) SBB
  109   113   114      2    100    25 ; PHE(H)-LEU(H) SBB
  113   115   116      2    100    25 ; LEU(H)-LEU(H) SBB
  115   117   118      2    100    25 ; LEU(H)-SER(H) SBB
  117   119   120      2    100    25 ; SER(H)-LEU(H) SBB
  119   121   122      2    100    25 ; LEU(H)-LEU(H) SBB
  123   124   125      2    100    25 ; GLY(H)-ASN(H) SBB
  124   126   127      2    100    25 ; ASN(H)-SER(H) SBB
  126   128   129      2    100    25 ; SER(H)-LEU(H) SBB
  128   130   131      2    100    25 ; LEU(H)-VAL(H) SBB
  130   132   133      2    100    25 ; VAL(H)-MET(H) SBB
  132   134   135      2    100    25 ; MET(H)-LEU(H) SBB
  134   136   137      2    100    25 ; LEU(H)-VAL(2) SBB
  136   138   139      2    100    25 ; VAL(2)-ILE(2) SBB
  138   140   141      2    100    25 ; ILE(2)-LEU(2) SBB
  140   142   143      2    100    25 ; LEU(2)-TYR(2) SBB
  142   146   147      2    100    25 ; TYR(2)-SER(C) SBB
  146   148   149      2    100    25 ; SER(C)-ARG(T) SBB
  148   151   152      2    100    25 ; ARG(T)-VAL(T) SBB
  153   154   155      2    100    25 ; GLY(C)-ARG(C) SBB
  154   157   158      2    100    25 ; ARG(C)-SER(S) SBB
  157   159   160      2    100    25 ; SER(S)-VAL(T) SBB
  159   161   162      2    100    25 ; VAL(T)-THR(T) SBB
  161   163   164      2    100    25 ; THR(T)-ASP(1) SBB
  163   165   166      2    100    25 ; ASP(1)-VAL(1) SBB
  165   167   168      2    100    25 ; VAL(1)-TYR(1) SBB
  167   171   172      2    100    25 ; TYR(1)-LEU(1) SBB
  171   173   174      2    100    25 ; LEU(1)-LEU(H) SBB
  173   175   176      2    100    25 ; LEU(H)-ASN(H) SBB
  175   177   178      2    100    25 ; ASN(H)-LEU(H) SBB
  179   180   181      2    100    25 ; ALA(H)-LEU(H) SBB
  182   183   184      2    100    25 ; ALA(H)-ASP(H) SBB
  183   185   186      2    100    25 ; ASP(H)-LEU(H) SBB
  185   187   188      2    100    25 ; LEU(H)-LEU(H) SBB
  187   189   190      2    100    25 ; LEU(H)-PHE(H) SBB
  193   194   195      2    100    25 ; ALA(H)-LEU(H) SBB
  194   196   197      2    100    25 ; LEU(H)-THR(H) SBB
  196   198   199      2    100    25 ; THR(H)-LEU(H) SBB
  198   200   201      2    100    25 ; LEU(H)-PRO(H) SBB
  200   202   203      2    100    25 ; PRO(H)-ILE(H) SBB
  202   204   205      2    100    25 ; ILE(H)-TRP(H) SBB
  210   211   212      2    100    25 ; ALA(2)-SER(2) SBB
  211   213   214      2    100    25 ; SER(2)-LYS(2) SBB
  213   216   217      2    100    25 ; LYS(2)-VAL(2) SBB
  216   218   219      2    100    25 ; VAL(2)-ASN(S) SBB
  220   221   222      2    100    25 ; GLY(S)-TRP(S) SBB
  221   226   227      2    100    25 ; TRP(S)-ILE(C) SBB
  226   228   229      2    100    25 ; ILE(C)-PHE(C) SBB
  232   233   234      2    100    25 ; GLY(S)-THR(S) SBB
  233   235   236      2    100    25 ; THR(S)-PHE(1) SBB
  235   239   240      2    100    25 ; PHE(1)-LEU(1) SBB
  239   241   242      2    100    25 ; LEU(1)-CYS(1) SBB
  241   243   244      2    100    25 ; CYS(1)-LYS(1) SBB
  243   246   247      2    100    25 ; LYS(1)-VAL(H) SBB
  246   248   249      2    100    25 ; VAL(H)-VAL(H) SBB
  248   250   251      2    100    25 ; VAL(H)-SER(H) SBB
  250   252   253      2    100    25 ; SER(H)-LEU(H) SBB
  252   254   255      2    100    25 ; LEU(H)-LEU(H) SBB
  254   256   257      2    100    25 ; LEU(H)-LYS(H) SBB
  256   259   260      2    100    25 ; LYS(H)-GLU(H) SBB
  259   261   262      2    100    25 ; GLU(H)-VAL(H) SBB
  261   263   264      2    100    25 ; VAL(H)-ASN(H) SBB
  263   265   266      2    100    25 ; ASN(H)-PHE(H) SBB
  265   269   270      2    100    25 ; PHE(H)-TYR(H) SBB
  269   273   274      2    100    25 ; TYR(H)-SER(H) SBB
  275   276   277      2    100    25 ; GLY(H)-ILE(H) SBB
  276   278   279      2    100    25 ; ILE(H)-LEU(H) SBB
  278   280   281      2    100    25 ; LEU(H)-LEU(H) SBB
  280   282   283      2    100    25 ; LEU(H)-LEU(H) SBB
  284   285   286      2    100    25 ; ALA(H)-CYS(H) SBB
  285   287   288      2    100    25 ; CYS(H)-ILE(H) SBB
  287   289   290      2    100    25 ; ILE(H)-SER(H) SBB
  289   291   292      2    100    25 ; SER(H)-VAL(H) SBB
  291   293   294      2    100    25 ; VAL(H)-ASP(H) SBB
  293   295   296      2    100    25 ; ASP(H)-ARG(2) SBB
  295   298   299      2    100    25 ; ARG(2)-TYR(2) SBB
  298   302   303      2    100    25 ; TYR(2)-LEU(2) SBB
  304   305   306      2    100    25 ; ALA(2)-ILE(S) SBB
  305   307   308      2    100    25 ; ILE(S)-VAL(S) SBB
  307   309   310      2    100    25 ; VAL(S)-HIS(S) SBB
  313   314   315      2    100    25 ; ALA(C)-THR(S) SBB
  314   316   317      2    100    25 ; THR(S)-ARG(S) SBB
  316   319   320      2    100    25 ; ARG(S)-THR(S) SBB
  319   321   322      2    100    25 ; THR(S)-LEU(S) SBB
  321   323   324      2    100    25 ; LEU(S)-THR(C) SBB
  323   325   326      2    100    25 ; THR(C)-GLN(C) SBB
  325   327   328      2    100    25 ; GLN(C)-LYS(1) SBB
  327   330   331      2    100    25 ; LYS(1)-ARG(1) SBB
  330   333   334      2    100    25 ; ARG(1)-HIS(1) SBB
  333   337   338      2    100    25 ; HIS(1)-LEU(1) SBB
  337   339   340      2    100    25 ; LEU(1)-VAL(H) SBB
  339   341   342      2    100    25 ; VAL(H)-LYS(H) SBB
  341   344   345      2    100    25 ; LYS(H)-PHE(H) SBB
  344   348   349      2    100    25 ; PHE(H)-VAL(H) SBB
  348   350   351      2    100    25 ; VAL(H)-CYS(H) SBB
  350   352   353      2    100    25 ; CYS(H)-LEU(H) SBB
  354   355   356      2    100    25 ; GLY(H)-CYS(H) SBB
  355   357   358      2    100    25 ; CYS(H)-TRP(H) SBB
  362   363   364      2    100    25 ; GLY(H)-LEU(H) SBB
  363   365   366      2    100    25 ; LEU(H)-SER(H) SBB
  365   367   368      2    100    25 ; SER(H)-MET(H) SBB
  367   369   370      2    100    25 ; MET(H)-ASN(H) SBB
  369   371   372      2    100    25 ; ASN(H)-LEU(H) SBB
  371   373   374      2    100    25 ; LEU(H)-SER(H) SBB
  373   375   376      2    100    25 ; SER(H)-LEU(H) SBB
  375   377   378      2    100    25 ; LEU(H)-PRO(2) SBB
  377   379   380      2    100    25 ; PRO(2)-PHE(2) SBB
  379   383   384      2    100    25 ; PHE(2)-PHE(2) SBB
  383   387   388      2    100    25 ; PHE(2)-LEU(2) SBB
  387   389   390      2    100    25 ; LEU(2)-PHE(T) SBB
  389   393   394      2    100    25 ; PHE(T)-ARG(S) SBB
  393   396   397      2    100    25 ; ARG(S)-GLN(S) SBB
  398   399   400      2    100    25 ; ALA(C)-TYR(C) SBB
  399   403   404      2    100    25 ; TYR(C)-HIS(C) SBB
  403   407   408      2    100    25 ; HIS(C)-PRO(C) SBB
  407   409   410      2    100    25 ; PRO(C)-ASN(C) SBB
  409   411   412      2    100    25 ; ASN(C)-ASN(T) SBB
  411   413   414      2    100    25 ; ASN(T)-SER(T) SBB
  413   415   416      2    100    25 ; SER(T)-SER(S) SBB
  415   417   418      2    100    25 ; SER(S)-PRO(C) SBB
  417   419   420      2    100    25 ; PRO(C)-VAL(C) SBB
  419   421   422      2    100    25 ; VAL(C)-CYS(C) SBB
  421   423   424      2    100    25 ; CYS(C)-TYR(C) SBB
  423   427   428      2    100    25 ; TYR(C)-GLU(S) SBB
  427   429   430      2    100    25 ; GLU(S)-VAL(C) SBB
  429   431   432      2    100    25 ; VAL(C)-LEU(C) SBB
  433   434   435      2    100    25 ; GLY(S)-ASN(C) SBB
  434   436   437      2    100    25 ; ASN(C)-ASP(C) SBB
  436   438   439      2    100    25 ; ASP(C)-THR(T) SBB
  440   441   442      2    100    25 ; ALA(T)-LYS(T) SBB
  441   444   445      2    100    25 ; LYS(T)-TRP(T) SBB
  444   449   450      2    100    25 ; TRP(T)-ARG(T) SBB
  449   452   453      2    100    25 ; ARG(T)-MET(T) SBB
  452   454   455      2    100    25 ; MET(T)-VAL(3) SBB
  454   456   457      2    100    25 ; VAL(3)-LEU(3) SBB
  456   458   459      2    100    25 ; LEU(3)-ARG(3) SBB
  458   461   462      2    100    25 ; ARG(3)-ILE(3) SBB
  461   463   464      2    100    25 ; ILE(3)-LEU(T) SBB
  463   465   466      2    100    25 ; LEU(T)-PRO(T) SBB
  465   467   468      2    100    25 ; PRO(T)-HIS(T) SBB
  467   471   472      2    100    25 ; HIS(T)-THR(1) SBB
  471   473   474      2    100    25 ; THR(1)-PHE(1) SBB
  477   478   479      2    100    25 ; GLY(1)-PHE(1) SBB
  478   482   483      2    100    25 ; PHE(1)-ILE(H) SBB
  482   484   485      2    100    25 ; ILE(H)-VAL(H) SBB
  484   486   487      2    100    25 ; VAL(H)-PRO(H) SBB
  486   488   489      2    100    25 ; PRO(H)-LEU(H) SBB
  488   490   491      2    100    25 ; LEU(H)-PHE(H) SBB
  490   494   495      2    100    25 ; PHE(H)-VAL(H) SBB
  494   496   497      2    100    25 ; VAL(H)-MET(H) SBB
  496   498   499      2    100    25 ; MET(H)-LEU(H) SBB
  498   500   501      2    100    25 ; LEU(H)-PHE(H) SBB
  500   504   505      2    100    25 ; PHE(H)-CYS(H) SBB
  504   506   507      2    100    25 ; CYS(H)-TYR(2) SBB
  510   511   512      2    100    25 ; GLY(2)-PHE(2) SBB
  511   515   516      2    100    25 ; PHE(2)-THR(2) SBB
  515   517   518      2    100    25 ; THR(2)-LEU(T) SBB
  517   519   520      2    100    25 ; LEU(T)-ARG(T) SBB
  519   522   523      2    100    25 ; ARG(T)-THR(T) SBB
  522   524   525      2    100    25 ; THR(T)-LEU(S) SBB
  524   526   527      2    100    25 ; LEU(S)-PHE(S) SBB
  526   530   531      2    100    25 ; PHE(S)-LYS(S) SBB
  533   534   535      2    100    25 ; ALA(C)-HIS(C) SBB
  534   538   539      2    100    25 ; HIS(C)-MET(C) SBB
  540   541   542      2    100    25 ; GLY(3)-GLN(3) SBB
  541   543   544      2    100    25 ; GLN(3)-LYS(3) SBB
  543   546   547      2    100    25 ; LYS(3)-HIS(3) SBB
  546   550   551      2    100    25 ; HIS(3)-ARG(T) SBB
  553   554   555      2    100    25 ; ALA(1)-MET(1) SBB
  554   556   557      2    100    25 ; MET(1)-ARG(1) SBB
  556   559   560      2    100    25 ; ARG(1)-VAL(1) SBB
  559   561   562      2    100    25 ; VAL(1)-ILE(H) SBB
  561   563   564      2    100    25 ; ILE(H)-PHE(H) SBB
  567   568   569      2    100    25 ; ALA(H)-VAL(H) SBB
  568   570   571      2    100    25 ; VAL(H)-VAL(H) SBB
  570   572   573      2    100    25 ; VAL(H)-LEU(H) SBB
  572   574   575      2    100    25 ; LEU(H)-ILE(H) SBB
  574   576   577      2    100    25 ; ILE(H)-PHE(H) SBB
  576   580   581      2    100    25 ; PHE(H)-LEU(H) SBB
  580   582   583      2    100    25 ; LEU(H)-LEU(H) SBB
  582   584   585      2    100    25 ; LEU(H)-CYS(H) SBB
  584   586   587      2    100    25 ; CYS(H)-TRP(H) SBB
  586   591   592      2    100    25 ; TRP(H)-LEU(H) SBB
  591   593   594      2    100    25 ; LEU(H)-PRO(H) SBB
  593   595   596      2    100    25 ; PRO(H)-TYR(H) SBB
  595   599   600      2    100    25 ; TYR(H)-ASN(H) SBB
  599   601   602      2    100    25 ; ASN(H)-LEU(H) SBB
  601   603   604      2    100    25 ; LEU(H)-VAL(H) SBB
  603   605   606      2    100    25 ; VAL(H)-LEU(H) SBB
  605   607   608      2    100    25 ; LEU(H)-LEU(H) SBB
  609   610   611      2    100    25 ; ALA(2)-ASP(2) SBB
  610   612   613      2    100    25 ; ASP(2)-THR(2) SBB
  612   614   615      2    100    25 ; THR(2)-LEU(2) SBB
  614   616   617      2    100    25 ; LEU(2)-MET(T) SBB
  616   618   619      2    100    25 ; MET(T)-ARG(C) SBB
  618   621   622      2    100    25 ; ARG(C)-THR(S) SBB
  621   623   624      2    100    25 ; THR(S)-GLN(S) SBB
  623   625   626      2    100    25 ; GLN(S)-VAL(S) SBB
  625   627   628      2    100    25 ; VAL(S)-ILE(C) SBB
  627   629   630      2    100    25 ; ILE(C)-GLN(S) SBB
  629   631   632      2    100    25 ; GLN(S)-GLU(C) SBB
  631   633   634      2    100    25 ; GLU(C)-SER(1) SBB
  633   635   636      2    100    25 ; SER(1)-CYS(1) SBB
  635   637   638      2    100    25 ; CYS(1)-GLU(1) SBB
  637   639   640      2    100    25 ; GLU(1)-ARG(3) SBB
  639   642   643      2    100    25 ; ARG(3)-ARG(2) SBB
  642   645   646      2    100    25 ; ARG(2)-ASN(2) SBB
  645   647   648      2    100    25 ; ASN(2)-ASN(2) SBB
  647   649   650      2    100    25 ; ASN(2)-ILE(T) SBB
  651   652   653      2    100    25 ; GLY(T)-ARG(1) SBB
  655   656   657      2    100    25 ; ALA(1)-LEU(1) SBB
  656   658   659      2    100    25 ; LEU(1)-ASP(1) SBB
  660   661   662      2    100    25 ; ALA(H)-THR(2) SBB
  661   663   664      2    100    25 ; THR(2)-GLU(2) SBB
  663   665   666      2    100    25 ; GLU(2)-ILE(2) SBB
  665   667   668      2    100    25 ; ILE(2)-LEU(2) SBB
  669   670   671      2    100    25 ; GLY(C)-PHE(C) SBB
  670   674   675      2    100    25 ; PHE(C)-LEU(C) SBB
  674   676   677      2    100    25 ; LEU(C)-HIS(C) SBB
  676   680   681      2    100    25 ; HIS(C)-SER(C) SBB
  680   682   683      2    100    25 ; SER(C)-CYS(T) SBB
  682   684   685      2    100    25 ; CYS(T)-LEU(1) SBB
  684   686   687      2    100    25 ; LEU(1)-ASN(1) SBB
  686   688   689      2    100    25 ; ASN(1)-PRO(1) SBB
  688   690   691      2    100    25 ; PRO(1)-ILE(1) SBB
  690   692   693      2    100    25 ; ILE(1)-ILE(H) SBB
  692   694   695      2    100    25 ; ILE(H)-TYR(2) SBB
  698   699   700      2    100    25 ; ALA(2)-PHE(2) SBB
  699   703   704      2    100    25 ; PHE(2)-ILE(2) SBB
  705   706   707      2    100    25 ; GLY(C)-GLN(S) SBB
  706   708   709      2    100    25 ; GLN(S)-ASN(1) SBB
  708   710   711      2    100    25 ; ASN(1)-PHE(1) SBB
  710   714   715      2    100    25 ; PHE(1)-ARG(1) SBB
  714   717   718      2    100    25 ; ARG(1)-HIS(1) SBB
  721   722   723      2    100    25 ; GLY(H)-PHE(H) SBB
  722   726   727      2    100    25 ; PHE(H)-LEU(H) SBB
  726   728   729      2    100    25 ; LEU(H)-LYS(H) SBB
  728   731   732      2    100    25 ; LYS(H)-ILE(2) SBB
  731   733   734      2    100    25 ; ILE(2)-LEU(2) SBB
  735   736   737      2    100    25 ; ALA(2)-MET(2) SBB
  736   738   739      2    100    25 ; MET(2)-HIS(C) SBB
; Sidechain angles
   19    20    21      2    210    50 ; TRP
   19    20    22      2     90    50 ; TRP
   26    27    28      2    150    50 ; PHE
   26    27    29      2    150    50 ; PHE
   38    39    40      2    150    50 ; PHE
   38    39    41      2    150    50 ; PHE
   58    59    60      2    150    50 ; TYR
   58    59    61      2    150    50 ; TYR
   84    85    86      2    180    25 ; LYS
   87    88    89      2    150    50 ; TYR
   87    88    90      2    150    50 ; TYR
  100   101   102      2    150    50 ; TYR
  100   101   103      2    150    50 ; TYR
  109   110   111      2    150    50 ; PHE
  109   110   112      2    150    50 ; PHE
  142   143   144      2    150    50 ; TYR
  142   143   145      2    150    50 ; TYR
  148   149   150      2    180    25 ; ARG
  154   155   156      2    180    25 ; ARG
  167   168   169      2    150    50 ; TYR
  167   168   170      2    150    50 ; TYR
  189   190   191      2    150    50 ; PHE
  189   190   192      2    150    50 ; PHE
  204   205   206      2    210    50 ; TRP
  204   205   207      2     90    50 ; TRP
  213   214   215      2    180    25 ; LYS
  221   222   223      2    210    50 ; TRP
  221   222   224      2     90    50 ; TRP
  228   229   230      2    150    50 ; PHE
  228   229   231      2    150    50 ; PHE
  235   236   237      2    150    50 ; PHE
  235   236   238      2    150    50 ; PHE
  243   244   245      2    180    25 ; LYS
  256   257   258      2    180    25 ; LYS
  265   266   267      2    150    50 ; PHE
  265   266   268      2    150    50 ; PHE
  269   270   271      2    150    50 ; TYR
  269   270   272      2    150    50 ; TYR
  295   296   297      2    180    25 ; ARG
  298   299   300      2    150    50 ; TYR
  298   299   301      2    150    50 ; TYR
  309   310   311      2    150    50 ; HIS
  309   310   312      2    150    50 ; HIS
  316   317   318      2    180    25 ; ARG
  327   328   329      2    180    25 ; LYS
  330   331   332      2    180    25 ; ARG
  333   334   335      2    150    50 ; HIS
  333   334   336      2    150    50 ; HIS
  341   342   343      2    180    25 ; LYS
  344   345   346      2    150    50 ; PHE
  344   345   347      2    150    50 ; PHE
  357   358   359      2    210    50 ; TRP
  357   358   360      2     90    50 ; TRP
  379   380   381      2    150    50 ; PHE
  379   380   382      2    150    50 ; PHE
  383   384   385      2    150    50 ; PHE
  383   384   386      2    150    50 ; PHE
  389   390   391      2    150    50 ; PHE
  389   390   392      2    150    50 ; PHE
  393   394   395      2    180    25 ; ARG
  399   400   401      2    150    50 ; TYR
  399   400   402      2    150    50 ; TYR
  403   404   405      2    150    50 ; HIS
  403   404   406      2    150    50 ; HIS
  423   424   425      2    150    50 ; TYR
  423   424   426      2    150    50 ; TYR
  441   442   443      2    180    25 ; LYS
  444   445   446      2    210    50 ; TRP
  444   445   447      2     90    50 ; TRP
  449   450   451      2    180    25 ; ARG
  458   459   460      2    180    25 ; ARG
  467   468   469      2    150    50 ; HIS
  467   468   470      2    150    50 ; HIS
  473   474   475      2    150    50 ; PHE
  473   474   476      2    150    50 ; PHE
  478   479   480      2    150    50 ; PHE
  478   479   481      2    150    50 ; PHE
  490   491   492      2    150    50 ; PHE
  490   491   493      2    150    50 ; PHE
  500   501   502      2    150    50 ; PHE
  500   501   503      2    150    50 ; PHE
  506   507   508      2    150    50 ; TYR
  506   507   509      2    150    50 ; TYR
  511   512   513      2    150    50 ; PHE
  511   512   514      2    150    50 ; PHE
  519   520   521      2    180    25 ; ARG
  526   527   528      2    150    50 ; PHE
  526   527   529      2    150    50 ; PHE
  530   531   532      2    180    25 ; LYS
  534   535   536      2    150    50 ; HIS
  534   535   537      2    150    50 ; HIS
  543   544   545      2    180    25 ; LYS
  546   547   548      2    150    50 ; HIS
  546   547   549      2    150    50 ; HIS
  550   551   552      2    180    25 ; ARG
  556   557   558      2    180    25 ; ARG
  563   564   565      2    150    50 ; PHE
  563   564   566      2    150    50 ; PHE
  576   577   578      2    150    50 ; PHE
  576   577   579      2    150    50 ; PHE
  586   587   588      2    210    50 ; TRP
  586   587   589      2     90    50 ; TRP
  595   596   597      2    150    50 ; TYR
  595   596   598      2    150    50 ; TYR
  618   619   620      2    180    25 ; ARG
  639   640   641      2    180    25 ; ARG
  642   643   644      2    180    25 ; ARG
  652   653   654      2    180    25 ; ARG
  670   671   672      2    150    50 ; PHE
  670   671   673      2    150    50 ; PHE
  676   677   678      2    150    50 ; HIS
  676   677   679      2    150    50 ; HIS
  694   695   696      2    150    50 ; TYR
  694   695   697      2    150    50 ; TYR
  699   700   701      2    150    50 ; PHE
  699   700   702      2    150    50 ; PHE
  710   711   712      2    150    50 ; PHE
  710   711   713      2    150    50 ; PHE
  714   715   716      2    180    25 ; ARG
  717   718   719      2    150    50 ; HIS
  717   718   720      2    150    50 ; HIS
  722   723   724      2    150    50 ; PHE
  722   723   725      2    150    50 ; PHE
  728   729   730      2    180    25 ; LYS
  738   739   740      2    150    50 ; HIS
  738   739   741      2    150    50 ; HIS

[ dihedrals ]
; Backbone dihedrals
   82    84    87    91      1   -120   400     1 ; ASN(1)-LYS(1)-TYR(1)-VAL(1)
   84    87    91    93      1   -120   400     1 ; LYS(1)-TYR(1)-VAL(1)-VAL(H)
   87    91    93    95      1   -120   400     1 ; TYR(1)-VAL(1)-VAL(H)-ILE(H)
   91    93    95    97      1   -120   400     1 ; VAL(1)-VAL(H)-ILE(H)-ILE(H)
   93    95    97    99      1   -120   400     1 ; VAL(H)-ILE(H)-ILE(H)-ALA(H)
   95    97    99   100      1   -120   400     1 ; ILE(H)-ILE(H)-ALA(H)-TYR(H)
   97    99   100   104      1   -120   400     1 ; ILE(H)-ALA(H)-TYR(H)-ALA(H)
   99   100   104   105      1   -120   400     1 ; ALA(H)-TYR(H)-ALA(H)-LEU(H)
  100   104   105   107      1   -120   400     1 ; TYR(H)-ALA(H)-LEU(H)-VAL(H)
  104   105   107   109      1   -120   400     1 ; ALA(H)-LEU(H)-VAL(H)-PHE(H)
  105   107   109   113      1   -120   400     1 ; LEU(H)-VAL(H)-PHE(H)-LEU(H)
  107   109   113   115      1   -120   400     1 ; VAL(H)-PHE(H)-LEU(H)-LEU(H)
  109   113   115   117      1   -120   400     1 ; PHE(H)-LEU(H)-LEU(H)-SER(H)
  113   115   117   119      1   -120   400     1 ; LEU(H)-LEU(H)-SER(H)-LEU(H)
  115   117   119   121      1   -120   400     1 ; LEU(H)-SER(H)-LEU(H)-LEU(H)
  117   119   121   123      1   -120   400     1 ; SER(H)-LEU(H)-LEU(H)-GLY(H)
  119   121   123   124      1   -120   400     1 ; LEU(H)-LEU(H)-GLY(H)-ASN(H)
  121   123   124   126      1   -120   400     1 ; LEU(H)-GLY(H)-ASN(H)-SER(H)
  123   124   126   128      1   -120   400     1 ; GLY(H)-ASN(H)-SER(H)-LEU(H)
  124   126   128   130      1   -120   400     1 ; ASN(H)-SER(H)-LEU(H)-VAL(H)
  126   128   130   132      1   -120   400     1 ; SER(H)-LEU(H)-VAL(H)-MET(H)
  128   130   132   134      1   -120   400     1 ; LEU(H)-VAL(H)-MET(H)-LEU(H)
  130   132   134   136      1   -120   400     1 ; VAL(H)-MET(H)-LEU(H)-VAL(2)
  132   134   136   138      1   -120   400     1 ; MET(H)-LEU(H)-VAL(2)-ILE(2)
  134   136   138   140      1   -120   400     1 ; LEU(H)-VAL(2)-ILE(2)-LEU(2)
  136   138   140   142      1   -120   400     1 ; VAL(2)-ILE(2)-LEU(2)-TYR(2)
  163   165   167   171      1   -120   400     1 ; ASP(1)-VAL(1)-TYR(1)-LEU(1)
  165   167   171   173      1   -120   400     1 ; VAL(1)-TYR(1)-LEU(1)-LEU(H)
  167   171   173   175      1   -120   400     1 ; TYR(1)-LEU(1)-LEU(H)-ASN(H)
  171   173   175   177      1   -120   400     1 ; LEU(1)-LEU(H)-ASN(H)-LEU(H)
  173   175   177   179      1   -120   400     1 ; LEU(H)-ASN(H)-LEU(H)-ALA(H)
  175   177   179   180      1   -120   400     1 ; ASN(H)-LEU(H)-ALA(H)-LEU(H)
  177   179   180   182      1   -120   400     1 ; LEU(H)-ALA(H)-LEU(H)-ALA(H)
  179   180   182   183      1   -120   400     1 ; ALA(H)-LEU(H)-ALA(H)-ASP(H)
  180   182   183   185      1   -120   400     1 ; LEU(H)-ALA(H)-ASP(H)-LEU(H)
  182   183   185   187      1   -120   400     1 ; ALA(H)-ASP(H)-LEU(H)-LEU(H)
  183   185   187   189      1   -120   400     1 ; ASP(H)-LEU(H)-LEU(H)-PHE(H)
  185   187   189   193      1   -120   400     1 ; LEU(H)-LEU(H)-PHE(H)-ALA(H)
  187   189   193   194      1   -120   400     1 ; LEU(H)-PHE(H)-ALA(H)-LEU(H)
  189   193   194   196      1   -120   400     1 ; PHE(H)-ALA(H)-LEU(H)-THR(H)
  193   194   196   198      1   -120   400     1 ; ALA(H)-LEU(H)-THR(H)-LEU(H)
  194   196   198   200      1   -120   400     1 ; LEU(H)-THR(H)-LEU(H)-PRO(H)
  196   198   200   202      1   -120   400     1 ; THR(H)-LEU(H)-PRO(H)-ILE(H)
  198   200   202   204      1   -120   400     1 ; LEU(H)-PRO(H)-ILE(H)-TRP(H)
  200   202   204   209      1   -120   400     1 ; PRO(H)-ILE(H)-TRP(H)-ALA(H)
  202   204   209   210      1   -120   400     1 ; ILE(H)-TRP(H)-ALA(H)-ALA(2)
  204   209   210   211      1   -120   400     1 ; TRP(H)-ALA(H)-ALA(2)-SER(2)
  209   210   211   213      1   -120   400     1 ; ALA(H)-ALA(2)-SER(2)-LYS(2)
  210   211   213   216      1   -120   400     1 ; ALA(2)-SER(2)-LYS(2)-VAL(2)
  235   239   241   243      1   -120   400     1 ; PHE(1)-LEU(1)-CYS(1)-LYS(1)
  239   241   243   246      1   -120   400     1 ; LEU(1)-CYS(1)-LYS(1)-VAL(H)
  241   243   246   248      1   -120   400     1 ; CYS(1)-LYS(1)-VAL(H)-VAL(H)
  243   246   248   250      1   -120   400     1 ; LYS(1)-VAL(H)-VAL(H)-SER(H)
  246   248   250   252      1   -120   400     1 ; VAL(H)-VAL(H)-SER(H)-LEU(H)
  248   250   252   254      1   -120   400     1 ; VAL(H)-SER(H)-LEU(H)-LEU(H)
  250   252   254   256      1   -120   400     1 ; SER(H)-LEU(H)-LEU(H)-LYS(H)
  252   254   256   259      1   -120   400     1 ; LEU(H)-LEU(H)-LYS(H)-GLU(H)
  254   256   259   261      1   -120   400     1 ; LEU(H)-LYS(H)-GLU(H)-VAL(H)
  256   259   261   263      1   -120   400     1 ; LYS(H)-GLU(H)-VAL(H)-ASN(H)
  259   261   263   265      1   -120   400     1 ; GLU(H)-VAL(H)-ASN(H)-PHE(H)
  261   263   265   269      1   -120   400     1 ; VAL(H)-ASN(H)-PHE(H)-TYR(H)
  263   265   269   273      1   -120   400     1 ; ASN(H)-PHE(H)-TYR(H)-SER(H)
  265   269   273   275      1   -120   400     1 ; PHE(H)-TYR(H)-SER(H)-GLY(H)
  269   273   275   276      1   -120   400     1 ; TYR(H)-SER(H)-GLY(H)-ILE(H)
  273   275   276   278      1   -120   400     1 ; SER(H)-GLY(H)-ILE(H)-LEU(H)
  275   276   278   280      1   -120   400     1 ; GLY(H)-ILE(H)-LEU(H)-LEU(H)
  276   278   280   282      1   -120   400     1 ; ILE(H)-LEU(H)-LEU(H)-LEU(H)
  278   280   282   284      1   -120   400     1 ; LEU(H)-LEU(H)-LEU(H)-ALA(H)
  280   282   284   285      1   -120   400     1 ; LEU(H)-LEU(H)-ALA(H)-CYS(H)
  282   284   285   287      1   -120   400     1 ; LEU(H)-ALA(H)-CYS(H)-ILE(H)
  284   285   287   289      1   -120   400     1 ; ALA(H)-CYS(H)-ILE(H)-SER(H)
  285   287   289   291      1   -120   400     1 ; CYS(H)-ILE(H)-SER(H)-VAL(H)
  287   289   291   293      1   -120   400     1 ; ILE(H)-SER(H)-VAL(H)-ASP(H)
  289   291   293   295      1   -120   400     1 ; SER(H)-VAL(H)-ASP(H)-ARG(2)
  291   293   295   298      1   -120   400     1 ; VAL(H)-ASP(H)-ARG(2)-TYR(2)
  293   295   298   302      1   -120   400     1 ; ASP(H)-ARG(2)-TYR(2)-LEU(2)
  295   298   302   304      1   -120   400     1 ; ARG(2)-TYR(2)-LEU(2)-ALA(2)
  327   330   333   337      1   -120   400     1 ; LYS(1)-ARG(1)-HIS(1)-LEU(1)
  330   333   337   339      1   -120   400     1 ; ARG(1)-HIS(1)-LEU(1)-VAL(H)
  333   337   339   341      1   -120   400     1 ; HIS(1)-LEU(1)-VAL(H)-LYS(H)
  337   339   341   344      1   -120   400     1 ; LEU(1)-VAL(H)-LYS(H)-PHE(H)
  339   341   344   348      1   -120   400     1 ; VAL(H)-LYS(H)-PHE(H)-VAL(H)
  341   344   348   350      1   -120   400     1 ; LYS(H)-PHE(H)-VAL(H)-CYS(H)
  344   348   350   352      1   -120   400     1 ; PHE(H)-VAL(H)-CYS(H)-LEU(H)
  348   350   352   354      1   -120   400     1 ; VAL(H)-CYS(H)-LEU(H)-GLY(H)
  350   352   354   355      1   -120   400     1 ; CYS(H)-LEU(H)-GLY(H)-CYS(H)
  352   354   355   357      1   -120   400     1 ; LEU(H)-GLY(H)-CYS(H)-TRP(H)
  354   355   357   362      1   -120   400     1 ; GLY(H)-CYS(H)-TRP(H)-GLY(H)
  355   357   362   363      1   -120   400     1 ; CYS(H)-TRP(H)-GLY(H)-LEU(H)
  357   362   363   365      1   -120   400     1 ; TRP(H)-GLY(H)-LEU(H)-SER(H)
  362   363   365   367      1   -120   400     1 ; GLY(H)-LEU(H)-SER(H)-MET(H)
  363   365   367   369      1   -120   400     1 ; LEU(H)-SER(H)-MET(H)-ASN(H)
  365   367   369   371      1   -120   400     1 ; SER(H)-MET(H)-ASN(H)-LEU(H)
  367   369   371   373      1   -120   400     1 ; MET(H)-ASN(H)-LEU(H)-SER(H)
  369   371   373   375      1   -120   400     1 ; ASN(H)-LEU(H)-SER(H)-LEU(H)
  371   373   375   377      1   -120   400     1 ; LEU(H)-SER(H)-LEU(H)-PRO(2)
  373   375   377   379      1   -120   400     1 ; SER(H)-LEU(H)-PRO(2)-PHE(2)
  375   377   379   383      1   -120   400     1 ; LEU(H)-PRO(2)-PHE(2)-PHE(2)
  377   379   383   387      1   -120   400     1 ; PRO(2)-PHE(2)-PHE(2)-LEU(2)
  454   456   458   461      1   -120   400     1 ; VAL(3)-LEU(3)-ARG(3)-ILE(3)
  471   473   477   478      1   -120   400     1 ; THR(1)-PHE(1)-GLY(1)-PHE(1)
  473   477   478   482      1   -120   400     1 ; PHE(1)-GLY(1)-PHE(1)-ILE(H)
  477   478   482   484      1   -120   400     1 ; GLY(1)-PHE(1)-ILE(H)-VAL(H)
  478   482   484   486      1   -120   400     1 ; PHE(1)-ILE(H)-VAL(H)-PRO(H)
  482   484   486   488      1   -120   400     1 ; ILE(H)-VAL(H)-PRO(H)-LEU(H)
  484   486   488   490      1   -120   400     1 ; VAL(H)-PRO(H)-LEU(H)-PHE(H)
  486   488   490   494      1   -120   400     1 ; PRO(H)-LEU(H)-PHE(H)-VAL(H)
  488   490   494   496      1   -120   400     1 ; LEU(H)-PHE(H)-VAL(H)-MET(H)
  490   494   496   498      1   -120   400     1 ; PHE(H)-VAL(H)-MET(H)-LEU(H)
  494   496   498   500      1   -120   400     1 ; VAL(H)-MET(H)-LEU(H)-PHE(H)
  496   498   500   504      1   -120   400     1 ; MET(H)-LEU(H)-PHE(H)-CYS(H)
  498   500   504   506      1   -120   400     1 ; LEU(H)-PHE(H)-CYS(H)-TYR(2)
  500   504   506   510      1   -120   400     1 ; PHE(H)-CYS(H)-TYR(2)-GLY(2)
  504   506   510   511      1   -120   400     1 ; CYS(H)-TYR(2)-GLY(2)-PHE(2)
  506   510   511   515      1   -120   400     1 ; TYR(2)-GLY(2)-PHE(2)-THR(2)
  540   541   543   546      1   -120   400     1 ; GLY(3)-GLN(3)-LYS(3)-HIS(3)
  553   554   556   559      1   -120   400     1 ; ALA(1)-MET(1)-ARG(1)-VAL(1)
  554   556   559   561      1   -120   400     1 ; MET(1)-ARG(1)-VAL(1)-ILE(H)
  556   559   561   563      1   -120   400     1 ; ARG(1)-VAL(1)-ILE(H)-PHE(H)
  559   561   563   567      1   -120   400     1 ; VAL(1)-ILE(H)-PHE(H)-ALA(H)
  561   563   567   568      1   -120   400     1 ; ILE(H)-PHE(H)-ALA(H)-VAL(H)
  563   567   568   570      1   -120   400     1 ; PHE(H)-ALA(H)-VAL(H)-VAL(H)
  567   568   570   572      1   -120   400     1 ; ALA(H)-VAL(H)-VAL(H)-LEU(H)
  568   570   572   574      1   -120   400     1 ; VAL(H)-VAL(H)-LEU(H)-ILE(H)
  570   572   574   576      1   -120   400     1 ; VAL(H)-LEU(H)-ILE(H)-PHE(H)
  572   574   576   580      1   -120   400     1 ; LEU(H)-ILE(H)-PHE(H)-LEU(H)
  574   576   580   582      1   -120   400     1 ; ILE(H)-PHE(H)-LEU(H)-LEU(H)
  576   580   582   584      1   -120   400     1 ; PHE(H)-LEU(H)-LEU(H)-CYS(H)
  580   582   584   586      1   -120   400     1 ; LEU(H)-LEU(H)-CYS(H)-TRP(H)
  582   584   586   591      1   -120   400     1 ; LEU(H)-CYS(H)-TRP(H)-LEU(H)
  584   586   591   593      1   -120   400     1 ; CYS(H)-TRP(H)-LEU(H)-PRO(H)
  586   591   593   595      1   -120   400     1 ; TRP(H)-LEU(H)-PRO(H)-TYR(H)
  591   593   595   599      1   -120   400     1 ; LEU(H)-PRO(H)-TYR(H)-ASN(H)
  593   595   599   601      1   -120   400     1 ; PRO(H)-TYR(H)-ASN(H)-LEU(H)
  595   599   601   603      1   -120   400     1 ; TYR(H)-ASN(H)-LEU(H)-VAL(H)
  599   601   603   605      1   -120   400     1 ; ASN(H)-LEU(H)-VAL(H)-LEU(H)
  601   603   605   607      1   -120   400     1 ; LEU(H)-VAL(H)-LEU(H)-LEU(H)
  603   605   607   609      1   -120   400     1 ; VAL(H)-LEU(H)-LEU(H)-ALA(2)
  605   607   609   610      1   -120   400     1 ; LEU(H)-LEU(H)-ALA(2)-ASP(2)
  607   609   610   612      1   -120   400     1 ; LEU(H)-ALA(2)-ASP(2)-THR(2)
  609   610   612   614      1   -120   400     1 ; ALA(2)-ASP(2)-THR(2)-LEU(2)
  633   635   637   639      1   -120   400     1 ; SER(1)-CYS(1)-GLU(1)-ARG(3)
  635   637   639   642      1   -120   400     1 ; CYS(1)-GLU(1)-ARG(3)-ARG(2)
  637   639   642   645      1   -120   400     1 ; GLU(1)-ARG(3)-ARG(2)-ASN(2)
  639   642   645   647      1   -120   400     1 ; ARG(3)-ARG(2)-ASN(2)-ASN(2)
  652   655   656   658      1   -120   400     1 ; ARG(1)-ALA(1)-LEU(1)-ASP(1)
  655   656   658   660      1   -120   400     1 ; ALA(1)-LEU(1)-ASP(1)-ALA(H)
  656   658   660   661      1   -120   400     1 ; LEU(1)-ASP(1)-ALA(H)-THR(2)
  658   660   661   663      1   -120   400     1 ; ASP(1)-ALA(H)-THR(2)-GLU(2)
  660   661   663   665      1   -120   400     1 ; ALA(H)-THR(2)-GLU(2)-ILE(2)
  661   663   665   667      1   -120   400     1 ; THR(2)-GLU(2)-ILE(2)-LEU(2)
  684   686   688   690      1   -120   400     1 ; LEU(1)-ASN(1)-PRO(1)-ILE(1)
  686   688   690   692      1   -120   400     1 ; ASN(1)-PRO(1)-ILE(1)-ILE(H)
  688   690   692   694      1   -120   400     1 ; PRO(1)-ILE(1)-ILE(H)-TYR(2)
  690   692   694   698      1   -120   400     1 ; ILE(1)-ILE(H)-TYR(2)-ALA(2)
  692   694   698   699      1   -120   400     1 ; ILE(H)-TYR(2)-ALA(2)-PHE(2)
  694   698   699   703      1   -120   400     1 ; TYR(2)-ALA(2)-PHE(2)-ILE(2)
  708   710   714   717      1   -120   400     1 ; ASN(1)-PHE(1)-ARG(1)-HIS(1)
  710   714   717   721      1   -120   400     1 ; PHE(1)-ARG(1)-HIS(1)-GLY(H)
  714   717   721   722      1   -120   400     1 ; ARG(1)-HIS(1)-GLY(H)-PHE(H)
  717   721   722   726      1   -120   400     1 ; HIS(1)-GLY(H)-PHE(H)-LEU(H)
  721   722   726   728      1   -120   400     1 ; GLY(H)-PHE(H)-LEU(H)-LYS(H)
  722   726   728   731      1   -120   400     1 ; PHE(H)-LEU(H)-LYS(H)-ILE(2)
  726   728   731   733      1   -120   400     1 ; LEU(H)-LYS(H)-ILE(2)-LEU(2)
  728   731   733   735      1   -120   400     1 ; LYS(H)-ILE(2)-LEU(2)-ALA(2)
  731   733   735   736      1   -120   400     1 ; ILE(2)-LEU(2)-ALA(2)-MET(2)
; Sidechain improper dihedrals
   19    21    22    20      2      0    50 ; TRP
   20    21    23    22      2      0   200 ; TRP
   26    28    29    27      2      0    50 ; PHE
   38    40    41    39      2      0    50 ; PHE
   58    60    61    59      2      0    50 ; TYR
   87    89    90    88      2      0    50 ; TYR
  100   102   103   101      2      0    50 ; TYR
  109   111   112   110      2      0    50 ; PHE
  142   144   145   143      2      0    50 ; TYR
  167   169   170   168      2      0    50 ; TYR
  189   191   192   190      2      0    50 ; PHE
  204   206   207   205      2      0    50 ; TRP
  205   206   208   207      2      0   200 ; TRP
  221   223   224   222      2      0    50 ; TRP
  222   223   225   224      2      0   200 ; TRP
  228   230   231   229      2      0    50 ; PHE
  235   237   238   236      2      0    50 ; PHE
  265   267   268   266      2      0    50 ; PHE
  269   271   272   270      2      0    50 ; TYR
  298   300   301   299      2      0    50 ; TYR
  309   311   312   310      2      0    50 ; HIS
  333   335   336   334      2      0    50 ; HIS
  344   346   347   345      2      0    50 ; PHE
  357   359   360   358      2      0    50 ; TRP
  358   359   361   360      2      0   200 ; TRP
  379   381   382   380      2      0    50 ; PHE
  383   385   386   384      2      0    50 ; PHE
  389   391   392   390      2      0    50 ; PHE
  399   401   402   400      2      0    50 ; TYR
  403   405   406   404      2      0    50 ; HIS
  423   425   426   424      2      0    50 ; TYR
  444   446   447   445      2      0    50 ; TRP
  445   446   448   447      2      0   200 ; TRP
  467   469   470   468      2      0    50 ; HIS
  473   475   476   474      2      0    50 ; PHE
  478   480   481   479      2      0    50 ; PHE
  490   492   493   491      2      0    50 ; PHE
  500   502   503   501      2      0    50 ; PHE
  506   508   509   507      2      0    50 ; TYR
  511   513   514   512      2      0    50 ; PHE
  526   528   529   527      2      0    50 ; PHE
  534   536   537   535      2      0    50 ; HIS
  546   548   549   547      2      0    50 ; HIS
  563   565   566   564      2      0    50 ; PHE
  576   578   579   577      2      0    50 ; PHE
  586   588   589   587      2      0    50 ; TRP
  587   588   590   589      2      0   200 ; TRP
  595   597   598   596      2      0    50 ; TYR
  670   672   673   671      2      0    50 ; PHE
  676   678   679   677      2      0    50 ; HIS
  694   696   697   695      2      0    50 ; TYR
  699   701   702   700      2      0    50 ; PHE
  710   712   713   711      2      0    50 ; PHE
  717   719   720   718      2      0    50 ; HIS
  722   724   725   723      2      0    50 ; PHE
  738   740   741   739      2      0    50 ; HIS
