# Supplementary material for: Conformational plasticity and dynamic interactions of the N-terminal domain of the chemokine receptor CXCR1
Source: PLoS Comput Biol. 2021 May 20;17(5):e1008593. doi: 10.1371/journal.pcbi.1008593 (PMC8172051; doi:10.1371/journal.pcbi.1008593)
Supplement: S1 Data — (ZIP) [file pcbi.1008593.s009.zip › cxcr1-data/apo/martini_v2.0_lipids.itp]

;;;;;; TOPOLOGIES FOR LIPIDS
;
; lipids are defined here as double tail amphipatic  molecules
;
; currently available:

;;;;;; COMMON PCs: DPPC, DHPC, DLPC (DMPC), DSPC, POPC, DOPC, DAPC
;;;;;; COMMON PEs: DPPE, DHPE, DLPE (DMPE), DSPE, POPE, DOPE
;;;;;; SPHINGOLIPIDS: PPCS

; For more background on the testing and optimization of the parameters,
; please see the following refs:

; S.J. Marrink, A.H. de Vries, A.E. Mark.
; Coarse grained model for semi-quantitative lipid simulations.
; JPC-B, 108:750-760, 2004.

; and for poly-unsaturated lipids:

;  S.J. Marrink, A.H. de Vries, T.A. Harroun, J. Katsaras, S.R. Wassall.
;  Cholesterol shows preference for the interior of polyunsaturated lipid membranes.
;  JACS, in press, 2007.


;;;;;;
;;;;;; COMMON PCs
;;;;;;

;;;;;; DIPALMITOYL PHOSPHATIDYLCHOLINE  
;
; in general models PCs with saturated tail lengths C15-18

[moleculetype]
; molname 	nrexcl
  DPPC 		1

[atoms]
; id 	type 	resnr 	residu 	atom 	cgnr 	charge
  1 	Q0 	1 	DPPC 	NC3 	1 	1.0 
  2 	Qa 	1 	DPPC 	PO4 	2 	-1.0 
  3 	Na 	1 	DPPC 	GL1 	3 	0 
  4 	Na 	1 	DPPC 	GL2 	4 	0 
  5 	C1 	1 	DPPC 	C1A 	5 	0 
  6 	C1 	1 	DPPC 	C2A 	6 	0 
  7 	C1 	1 	DPPC 	C3A 	7 	0 
  8 	C1 	1 	DPPC 	C4A 	8 	0 
  9 	C1 	1 	DPPC 	C1B 	9 	0 
  10 	C1 	1 	DPPC 	C2B 	10 	0 
  11 	C1 	1 	DPPC 	C3B 	11 	0 
  12 	C1 	1 	DPPC 	C4B 	12 	0 

[bonds]
; i j 	funct 	length 	force.c.
  1 2 	1 	0.470 	1250
  2 3 	1 	0.470 	1250
  3 4 	1 	0.370 	1250
  3 5 	1 	0.470 	1250
  5 6 	1 	0.470 	1250
  6 7 	1 	0.470 	1250
  7 8 	1 	0.470 	1250
  4 9 	1 	0.470 	1250
  9 10 	1 	0.470 	1250
  10 11 1 	0.470 	1250
  11 12 1 	0.470 	1250

[angles]
; i j k 	funct 	angle 	force.c.
  2 3 4 	2 	120.0 	25.0 
  2 3 5 	2 	180.0 	25.0 
  3 5 6 	2 	180.0 	25.0 
  5 6 7 	2 	180.0 	25.0 
  6 7 8 	2 	180.0 	25.0 
  4 9 10 	2 	180.0 	25.0 
  9 10 11 	2 	180.0 	25.0 
 10 11 12 	2 	180.0 	25.0 


;;;;;; DIHEXANOYL PHOSPHATIDYLCHOLINE
;
; in general models PCs with saturated tail lengths C8-11

[moleculetype]
; molname 	nrexcl
DHPC 1

[atoms]
; id 	type 	resnr 	residu 	atom 	cgnr 	charge
  1 	Q0 	1 	DHPC 	NC3 	1 	1.0 
  2 	Qa 	1 	DHPC  	PO4 	2 	-1.0 
  3 	Na 	1 	DHPC 	GL1 	3 	0 
  4 	Na 	1 	DHPC 	GL2 	4 	0 
  5 	C1 	1 	DHPC 	C1A 	5 	0 
  6 	C1 	1 	DHPC 	C2A 	6 	0 
  7 	C1 	1 	DHPC 	C1B 	7 	0 
  8 	C1 	1 	DHPC 	C2B 	8 	0 

[bonds]
; i j 	funct 	length 	force.c.
  1 2 	1 	0.470 	1250
  2 3 	1 	0.470 	1250
  3 4 	1 	0.370 	1250
  3 5 	1 	0.470 	1250
  5 6 	1 	0.470 	1250
  4 7 	1 	0.470 	1250
  7 8 	1 	0.470 	1250

[angles]
; i j k 	funct 	angle 	force.c.
  2 3 4 	2 	120.0 	25.0 
  2 3 5 	2 	180.0 	25.0 
  3 5 6 	2 	180.0 	25.0 
  4 7 8 	2 	180.0 	25.0 

;;;;;; DILAUROYL PHOSPHATIDYLCHOLINE 
;
; in general models PCs with saturated tail lengths C12-15, including DMPC

[moleculetype]
; molname 	nrexcl
  DLPC 		1

[atoms]
; id 	type 	resnr 	residu 	atom 	cgnr 	charge
   1 	Q0 	1 	DLPC 	NC3 	1 	1.0
   2 	Qa 	1 	DLPC  	PO4 	2 	-1.0
   3 	Na 	1 	DLPC 	GL1 	3 	0
   4 	Na 	1 	DLPC 	GL2 	4 	0
   5 	C1 	1 	DLPC 	C1A 	5 	0
   6 	C1 	1 	DLPC 	C2A 	6 	0
   7 	C1 	1 	DLPC 	C3A 	7 	0
   8 	C1 	1 	DLPC 	C1B 	8 	0
   9 	C1 	1 	DLPC 	C2B 	9 	0
   10 	C1 	1 	DLPC 	C3B 	10 	0

[bonds]
; i j 	funct 	length 	force.c.
  1 2 	1 	0.47 	1250
  2 3 	1 	0.47 	1250
  3 4 	1 	0.37 	1250
  3 5 	1 	0.47 	1250
  5 6 	1 	0.47 	1250
  6 7 	1 	0.47 	1250
  4 8 	1 	0.47 	1250
  8 9 	1 	0.47 	1250
  9 10 	1 	0.47 	1250

[angles]
; i j k 	funct 	angle 	force.c.
  2 3 4 	2 	120.0 	25.0 
  2 3 5 	2 	180.0 	25.0 
  3 5 6 	2 	180.0 	25.0
  5 6 7 	2 	180.0 	25.0
  4 8 9 	2 	180.0 	25.0
  8 9 10 	2 	180.0 	25.0

;;;;;; DISTEAROYL PHOSPHATIDYLCHOLINE
;
; in general models PCs with saturated tail lengths C18-21

[moleculetype]
; molname 	nrexcl
  DSPC 		1

[atoms]
; id 	type 	resnr 	residu 	atom 	cgnr 	charge
  1 	Q0 	1 	DSPC 	NC3 	1 	1.0 
  2 	Qa 	1 	DSPC  	PO4 	2 	-1.0 
  3 	Na 	1 	DSPC 	GL1 	3 	0 
  4 	Na 	1 	DSPC 	GL2 	4 	0 
  5 	C1 	1 	DSPC 	C1A 	5 	0 
  6 	C1 	1 	DSPC 	C2A 	6 	0 
  7 	C1 	1 	DSPC 	C3A 	7 	0 
  8 	C1 	1 	DSPC 	C4A 	8 	0 
  9 	C1 	1 	DSPC 	C5A 	9 	0 
  10 	C1 	1 	DSPC 	C1B 	10 	0 
  11 	C1 	1 	DSPC 	C2B 	11 	0 
  12 	C1 	1 	DSPC 	C3B 	12 	0	 
  13 	C1 	1 	DSPC 	C4B 	13 	0 
  14 	C1 	1 	DSPC 	C5B 	14 	0 

[bonds]
; i j 	funct 	length 	force.c.
  1 2 	1 	0.47 	1250
  2 3 	1 	0.47 	1250
  3 4 	1 	0.37 	1250
  3 5 	1 	0.47 	1250
  5 6 	1 	0.47 	1250
  6 7 	1 	0.47 	1250
  7 8 	1 	0.47 	1250
  8 9 	1 	0.47 	1250
  4 10 	1 	0.47 	1250
  10 11 1 	0.47 	1250
  11 12 1 	0.47 	1250
  12 13 1 	0.47 	1250
  13 14 1 	0.47 	1250

[angles]
; i j k 	funct 	angle 	force.c.
  2 3 4 	2 	120.0 	25.0 
  2 3 5 	2 	180.0 	25.0 
  3 5 6 	2 	180.0 	25.0 
  5 6 7 	2 	180.0 	25.0 
  6 7 8 	2 	180.0 	25.0 
  7 8 9 	2 	180.0 	25.0 
  4 10 11 	2 	180.0 	25.0 
  10 11 12 	2 	180.0 	25.0 
  11 12 13 	2 	180.0 	25.0 
  12 13 14 	2 	180.0 	25.0 


;;;;;; PALMITOYL OLEOYL PHOSPHATIDYLCOLINE

[moleculetype]
; molname 	nrexcl
  POPC 1

[atoms]
; id 	type 	resnr 	residu 	atom 	cgnr 	charge
  1 	Q0 	1  	POPC 	NC3 	1 	1.0 
  2 	Qa 	1  	POPC 	PO4 	2 	-1.0 
  3 	Na 	1  	POPC 	GL1 	3 	0 
  4 	Na 	1  	POPC 	GL2 	4 	0 
  5 	C1 	1  	POPC 	C1A 	5 	0 
  6 	C1 	1  	POPC 	C2A 	6 	0 
  7 	C1 	1  	POPC 	C3A 	7 	0 
  8 	C1 	1  	POPC 	C4A 	8 	0 
  9 	C1 	1  	POPC 	C1B 	9 	0 
  10 	C1 	1  	POPC 	C2B 	10 	0 
  11 	C3 	1  	POPC 	D3B 	11 	0 
  12 	C1 	1  	POPC 	C4B 	12 	0 
  13 	C1 	1  	POPC 	C5B 	13 	0 

[bonds]
; i j 	funct 	length 	force.c.
  1 2 	1 	0.47 	1250
  2 3 	1 	0.47 	1250
  3 4 	1 	0.37 	1250
  4 5 	1 	0.47 	1250
  5 6 	1 	0.47 	1250
  6 7 	1 	0.47 	1250
  7 8 	1 	0.47 	1250
  3 9 	1 	0.47 	1250
  9 10 	1 	0.47 	1250
  10 11 1 	0.47 	1250
  11 12 1 	0.47 	1250
  12 13 1 	0.47 	1250

[angles]
; i j k 	funct 	angle 	force.c.
  2 3 4 	2 	120.0 	25.0 
  2 3 9 	2 	180.0 	25.0 
  4 5 6 	2 	180.0 	25.0 
  5 6 7 	2 	180.0 	25.0 
  6 7 8 	2 	180.0 	25.0 
  3 9 10 	2 	180.0 	25.0 
  9 10 11 	2 	180.0 	25.0 
  10 11 12 	2 	120.0 	45.0 
  11 12 13 	2 	180.0 	25.0 


;;;;;; DIOLEOYL PHOSPHATIDYLCHOLINE

[moleculetype]
; molname 	nrexcl
  DOPC 		1

[atoms]
; id 	type 	resnr 	residu 	atom 	cgnr 	charge
  1 	Q0 	1 	DOPC 	NC3 	1 	1.0 
  2 	Qa 	1 	DOPC  	PO4 	2 	-1.0 
  3 	Na 	1 	DOPC 	GL1 	3 	0 
  4 	Na 	1 	DOPC 	GL2 	4 	0 
  5 	C1 	1 	DOPC 	C1A 	5 	0 
  6 	C1 	1 	DOPC 	C2A 	6 	0 
  7 	C3 	1 	DOPC 	D3A 	7 	0 
  8 	C1 	1 	DOPC 	C4A 	8 	0 
  9 	C1 	1 	DOPC 	C5A 	9 	0 
  10 	C1 	1 	DOPC 	C1B 	10 	0	 
  11 	C1 	1 	DOPC 	C2B 	11 	0 
  12 	C3 	1 	DOPC 	D3B 	12 	0 
  13 	C1 	1 	DOPC 	C4B 	13 	0	 
  14 	C1 	1 	DOPC 	C5B 	14 	0 

[bonds]
; i j 	funct 	length 	force.c.
  1 2 	1 	0.47 	1250
  2 3 	1 	0.47 	1250
  3 4 	1 	0.37 	1250
  3 5 	1 	0.47 	1250
  5 6 	1 	0.47 	1250
  6 7 	1 	0.47 	1250
  7 8 	1 	0.47 	1250
  8 9 	1 	0.47 	1250
  4 10 	1 	0.47 	1250
  10 11 1 	0.47 	1250
  11 12 1 	0.47 	1250
  12 13 1 	0.47 	1250
  13 14 1 	0.47 	1250

[angles]
; i j k 	funct 	angle 	force.c.
  2 3 4 	2 	120.0 	25.0 
  2 3 5 	2 	180.0 	25.0 
  3 5 6 	2 	180.0 	25.0 
  5 6 7 	2 	180.0 	25.0 
  6 7 8 	2 	120.0 	45.0 
  7 8 9 	2 	180.0 	25.0 
  4 10 11 	2 	180.0 	25.0 
  10 11 12 	2 	180.0 	25.0 
  11 12 13 	2 	120.0 	45.0 
  12 13 14 	2 	180.0 	25.0 

;;;;;; DIARACHIDONOYL PHOSPHATIDYLCHOLINE (20:4-20:4 PC)
;;;;;; or di-(all-cis-5,8,11,14-eicosatetraenoyl)-PC

[ moleculetype ]
; 	molname 	nrexcl
  	DAPC 	  	1

[ atoms ]
;id 	type 	resnr 	residu 	atom 	cgnr 	charge
 1 	Q0 	1 	DAPC 	NC3 	1 	1.0
 2 	Qa 	1 	DAPC 	PO4 	2 	-1.0
 3 	Na 	1 	DAPC 	GL1 	3 	0
 4 	Na 	1 	DAPC 	GL2 	4 	0
 5 	C4 	1 	DAPC 	D1A 	5 	0 	
 6 	C4 	1 	DAPC 	D2A 	6 	0
 7 	C4 	1 	DAPC 	D3A 	7 	0
 8 	C4 	1 	DAPC 	D4A 	8 	0
 9 	C2 	1 	DAPC 	C5A 	9 	0
 10 	C4 	1 	DAPC 	D1B 	10 	0
 11 	C4 	1 	DAPC 	D2B 	11 	0
 12 	C4 	1 	DAPC 	D3B 	12 	0
 13 	C4 	1 	DAPC 	D4B 	13 	0
 14 	C2 	1 	DAPC 	C5B 	14 	0

[bonds]
; i 	j 	funct 	length 	force.c.
  1 	2 	1 	0.47 	1250
  2 	3 	1 	0.47 	1250
  3 	4 	1 	0.37 	1250
  3 	5 	1 	0.47 	1250
  5 	6 	1 	0.47 	1250
  6 	7 	1 	0.47 	1250
  7 	8 	1 	0.47 	1250
  8 	9 	1 	0.47 	1250
  4 	10 	1 	0.47 	1250
  10 	11 	1 	0.47 	1250
  11 	12 	1 	0.47 	1250
  12 	13 	1 	0.47 	1250
  13 	14 	1 	0.47 	1250

[angles]
; i 	j 	k 	funct 	angle 		force.c.
  2 	3 	4 	2 	120.000 	25.0
  2 	3 	5 	2 	180.000 	25.0
  3 	5 	6 	2 	100.000 	10.0
  5 	6 	7 	2 	100.000 	10.0
  6 	7 	8 	2 	100.000 	10.0
  7 	8 	9 	2 	120.000 	45.0
  4 	10 	11 	2 	100.000 	10.0
  10 	11 	12 	2 	100.000 	10.0
  11 	12 	13 	2 	100.000 	10.0
  12 	13 	14 	2 	120.000 	45.0

;;;;;;
;;;;;; COMMON PEs 
;;;;;;
;;;;;; DPPE, DHPE, DLPE, DSPE, POPE, DOPE
;;;;;;

;;;;;; DIPALMITOYL PHOSPHATIDYLETHANOLAMINE  
;
; in general models PEs with saturated tail lengths C15-18

[moleculetype]
; molname 	nrexcl
  DPPE 		1

[atoms]
; id 	type 	resnr 	residu 	atom 	cgnr 	charge
  1 	Qd 	1 	DPPE 	NH3 	1 	1.0 
  2 	Qa 	1 	DPPE 	PO4 	2 	-1.0 
  3 	Na 	1 	DPPE 	GL1 	3 	0 
  4 	Na 	1 	DPPE 	GL2 	4 	0 
  5 	C1 	1 	DPPE 	C1A 	5 	0 
  6 	C1 	1 	DPPE 	C2A 	6 	0 
  7 	C1 	1 	DPPE 	C3A 	7 	0 
  8 	C1 	1 	DPPE 	C4A 	8 	0 
  9 	C1 	1 	DPPE 	C1B 	9 	0 
  10 	C1 	1 	DPPE 	C2B 	10 	0 
  11 	C1 	1 	DPPE 	C3B 	11 	0 
  12 	C1 	1 	DPPE 	C4B 	12 	0 

[bonds]
; i j 	funct 	length 	force.c.
  1 2 	1 	0.470 	1250
  2 3 	1 	0.470 	1250
  3 4 	1 	0.370 	1250
  3 5 	1 	0.470 	1250
  5 6 	1 	0.470 	1250
  6 7 	1 	0.470 	1250
  7 8 	1 	0.470 	1250
  4 9 	1 	0.470 	1250
  9 10 	1 	0.470 	1250
  10 11 1 	0.470 	1250
  11 12 1 	0.470 	1250

[angles]
; i j k 	funct 	angle 	force.c.
  2 3 4 	2 	120.0 	25.0 
  2 3 5 	2 	180.0 	25.0 
  3 5 6 	2 	180.0 	25.0 
  5 6 7 	2 	180.0 	25.0 
  6 7 8 	2 	180.0 	25.0 
  4 9 10 	2 	180.0 	25.0 
  9 10 11 	2 	180.0 	25.0 
 10 11 12 	2 	180.0 	25.0 


;;;;;; DIHEXANOYL PHOSPHATIDYLETHANOLAMINE
;
; in general models PEs with saturated tail lengths C8-11

[moleculetype]
; molname 	nrexcl
DHPE 1

[atoms]
; id 	type 	resnr 	residu 	atom 	cgnr 	charge
  1 	Qd 	1 	DHPE 	NH3 	1 	1.0 
  2 	Qa 	1 	DHPE  	PO4 	2 	-1.0 
  3 	Na 	1 	DHPE 	GL1 	3 	0 
  4 	Na 	1 	DHPE 	GL2 	4 	0 
  5 	C1 	1 	DHPE 	C1A 	5 	0 
  6 	C1 	1 	DHPE 	C2A 	6 	0 
  7 	C1 	1 	DHPE 	C1B 	7 	0 
  8 	C1 	1 	DHPE 	C2B 	8 	0 

[bonds]
; i j 	funct 	length 	force.c.
  1 2 	1 	0.470 	1250
  2 3 	1 	0.470 	1250
  3 4 	1 	0.370 	1250
  3 5 	1 	0.470 	1250
  5 6 	1 	0.470 	1250
  4 7 	1 	0.470 	1250
  7 8 	1 	0.470 	1250

[angles]
; i j k 	funct 	angle 	force.c.
  2 3 4 	2 	120.0 	25.0 
  2 3 5 	2 	180.0 	25.0 
  3 5 6 	2 	180.0 	25.0 
  4 7 8 	2 	180.0 	25.0 

;;;;;; DILAUROYL PHOSPHATIDYLETHANOLAMINE
;
; in general models PEs with saturated tail lengths C12-15, including DMPE

[moleculetype]
; molname 	nrexcl
  DLPE 		1

[atoms]
; id 	type 	resnr 	residu 	atom 	cgnr 	charge
   1 	Qd 	1 	DLPE 	NH3 	1 	1.0
   2 	Qa 	1 	DLPE  	PO4 	2 	-1.0
   3 	Na 	1 	DLPE 	GL1 	3 	0
   4 	Na 	1 	DLPE 	GL2 	4 	0
   5 	C1 	1 	DLPE 	C1A 	5 	0
   6 	C1 	1 	DLPE 	C2A 	6 	0
   7 	C1 	1 	DLPE 	C3A 	7 	0
   8 	C1 	1 	DLPE 	C1B 	8 	0
   9 	C1 	1 	DLPE 	C2B 	9 	0
   10 	C1 	1 	DLPE 	C3B 	10 	0

[bonds]
; i j 	funct 	length 	force.c.
  1 2 	1 	0.47 	1250
  2 3 	1 	0.47 	1250
  3 4 	1 	0.37 	1250
  3 5 	1 	0.47 	1250
  5 6 	1 	0.47 	1250
  6 7 	1 	0.47 	1250
  4 8 	1 	0.47 	1250
  8 9 	1 	0.47 	1250
  9 10 	1 	0.47 	1250

[angles]
; i j k 	funct 	angle 	force.c.
  2 3 4 	2 	120.0 	25.0 
  2 3 5 	2 	180.0 	25.0 
  3 5 6 	2 	180.0 	25.0
  5 6 7 	2 	180.0 	25.0
  4 8 9 	2 	180.0 	25.0
  8 9 10 	2 	180.0 	25.0

;;;;;; DISTEAROYL PHOSPHATIDYLETHANOLAMINE
;
; in general models PEs with saturated tail lengths C18-21

[moleculetype]
; molname 	nrexcl
  DSPE 		1

[atoms]
; id 	type 	resnr 	residu 	atom 	cgnr 	charge
  1 	Qd 	1 	DSPE 	NH3 	1 	1.0 
  2 	Qa 	1 	DSPE  	PO4 	2 	-1.0 
  3 	Na 	1 	DSPE 	GL1 	3 	0 
  4 	Na 	1 	DSPE 	GL2 	4 	0 
  5 	C1 	1 	DSPE 	C1A 	5 	0 
  6 	C1 	1 	DSPE 	C2A 	6 	0 
  7 	C1 	1 	DSPE 	C3A 	7 	0 
  8 	C1 	1 	DSPE 	C4A 	8 	0 
  9 	C1 	1 	DSPE 	C5A 	9 	0 
  10 	C1 	1 	DSPE 	C1B 	10 	0 
  11 	C1 	1 	DSPE 	C2B 	11 	0 
  12 	C1 	1 	DSPE 	C3B 	12 	0	 
  13 	C1 	1 	DSPE 	C4B 	13 	0 
  14 	C1 	1 	DSPE 	C5B 	14 	0 

[bonds]
; i j 	funct 	length 	force.c.
  1 2 	1 	0.47 	1250
  2 3 	1 	0.47 	1250
  3 4 	1 	0.37 	1250
  3 5 	1 	0.47 	1250
  5 6 	1 	0.47 	1250
  6 7 	1 	0.47 	1250
  7 8 	1 	0.47 	1250
  8 9 	1 	0.47 	1250
  4 10 	1 	0.47 	1250
  10 11 1 	0.47 	1250
  11 12 1 	0.47 	1250
  12 13 1 	0.47 	1250
  13 14 1 	0.47 	1250

[angles]
; i j k 	funct 	angle 	force.c.
  2 3 4 	2 	120.0 	25.0 
  2 3 5 	2 	180.0 	25.0 
  3 5 6 	2 	180.0 	25.0 
  5 6 7 	2 	180.0 	25.0 
  6 7 8 	2 	180.0 	25.0 
  7 8 9 	2 	180.0 	25.0 
  4 10 11 	2 	180.0 	25.0 
  10 11 12 	2 	180.0 	25.0 
  11 12 13 	2 	180.0 	25.0 
  12 13 14 	2 	180.0 	25.0 


;;;;;; PALMITOYL OLEOYL PHOSPHATIDYLETHANOLAMINE

[moleculetype]
; molname 	nrexcl
  POPE 1

[atoms]
; id 	type 	resnr 	residu 	atom 	cgnr 	charge
  1 	Qd 	1  	POPE 	NH3 	1 	1.0 
  2 	Qa 	1  	POPE 	PO4 	2 	-1.0 
  3 	Na 	1  	POPE 	GL1 	3 	0 
  4 	Na 	1  	POPE 	GL2 	4 	0 
  5 	C1 	1  	POPE 	C1A 	5 	0 
  6 	C1 	1  	POPE 	C2A 	6 	0 
  7 	C1 	1  	POPE 	C3A 	7 	0 
  8 	C1 	1  	POPE 	C4A 	8 	0 
  9 	C1 	1  	POPE 	C1B 	9 	0 
  10 	C1 	1  	POPE 	C2B 	10 	0 
  11 	C3 	1  	POPE 	D3B 	11 	0 
  12 	C1 	1  	POPE 	C4B 	12 	0 
  13 	C1 	1  	POPE 	C5B 	13 	0 

[bonds]
; i j 	funct 	length 	force.c.
  1 2 	1 	0.47 	1250
  2 3 	1 	0.47 	1250
  3 4 	1 	0.37 	1250
  4 5 	1 	0.47 	1250
  5 6 	1 	0.47 	1250
  6 7 	1 	0.47 	1250
  7 8 	1 	0.47 	1250
  3 9 	1 	0.47 	1250
  9 10 	1 	0.47 	1250
  10 11 1 	0.47 	1250
  11 12 1 	0.47 	1250
  12 13 1 	0.47 	1250

[angles]
; i j k 	funct 	angle 	force.c.
  2 3 4 	2 	120.0 	25.0 
  2 3 9 	2 	180.0 	25.0 
  4 5 6 	2 	180.0 	25.0 
  5 6 7 	2 	180.0 	25.0 
  6 7 8 	2 	180.0 	25.0 
  3 9 10 	2 	180.0 	25.0 
  9 10 11 	2 	180.0 	25.0 
  10 11 12 	2 	120.0 	45.0 
  11 12 13 	2 	180.0 	25.0 


;;;;;; DIOLEOYL PHOSPHATIDYLETHANOLAMINE

[moleculetype]
; molname 	nrexcl
  DOPE 		1

[atoms]
; id 	type 	resnr 	residu 	atom 	cgnr 	charge
  1 	Qd 	1 	DOPE 	NH3 	1 	1.0 
  2 	Qa 	1 	DOPE  	PO4 	2 	-1.0 
  3 	Na 	1 	DOPE 	GL1 	3 	0 
  4 	Na 	1 	DOPE 	GL2 	4 	0 
  5 	C1 	1 	DOPE 	C1A 	5 	0 
  6 	C1 	1 	DOPE 	C2A 	6 	0 
  7 	C3 	1 	DOPE 	D3A 	7 	0 
  8 	C1 	1 	DOPE 	C4A 	8 	0 
  9 	C1 	1 	DOPE 	C5A 	9 	0 
  10 	C1 	1 	DOPE 	C1B 	10 	0	 
  11 	C1 	1 	DOPE 	C2B 	11 	0 
  12 	C3 	1 	DOPE 	D3B 	12 	0 
  13 	C1 	1 	DOPE 	C4B 	13 	0	 
  14 	C1 	1 	DOPE 	C5B 	14 	0 

[bonds]
; i j 	funct 	length 	force.c.
  1 2 	1 	0.47 	1250
  2 3 	1 	0.47 	1250
  3 4 	1 	0.37 	1250
  3 5 	1 	0.47 	1250
  5 6 	1 	0.47 	1250
  6 7 	1 	0.47 	1250
  7 8 	1 	0.47 	1250
  8 9 	1 	0.47 	1250
  4 10 	1 	0.47 	1250
  10 11 1 	0.47 	1250
  11 12 1 	0.47 	1250
  12 13 1 	0.47 	1250
  13 14 1 	0.47 	1250

[angles]
; i j k 	funct 	angle 	force.c.
  2 3 4 	2 	120.0 	25.0 
  2 3 5 	2 	180.0 	25.0 
  3 5 6 	2 	180.0 	25.0 
  5 6 7 	2 	180.0 	25.0 
  6 7 8 	2 	120.0 	45.0 
  7 8 9 	2 	180.0 	25.0 
  4 10 11 	2 	180.0 	25.0 
  10 11 12 	2 	180.0 	25.0 
  11 12 13 	2 	120.0 	45.0 
  12 13 14 	2 	180.0 	25.0 

;;;;;;
;;;;;; SPHINGHOLIPIDS
;;;;;;
;;;;;; PPCS, ...


;;;;;; PALMITOYL SPHINGOMYELINE PC

; not tested!!

[moleculetype]
; molname 	nrexcl
  PPCS 1

[atoms]
; id 	type 	resnr 	residu 	atom 	cgnr 	charge
   1 	Q0 	1 	PPCS 	NC3 	1 	1.0 
   2 	Qa 	1 	PPCS  	PO4 	2 	-1.0 
   3 	P5 	1 	PPCS 	AM1 	3 	0 
   4 	P1 	1 	PPCS 	AM2 	4 	0 
   5 	C1 	1 	PPCS 	C1A 	5 	0 
   6 	C1 	1 	PPCS 	C2A 	6 	0 
   7 	C1 	1 	PPCS 	C3A 	7 	0 
   8 	C1 	1 	PPCS 	C4A 	8 	0 
   9 	C3 	1 	PPCS 	D1B 	9 	0 
   10 	C1 	1 	PPCS 	C2B 	10 	0 
   11 	C1 	1 	PPCS 	C3B 	11 	0 
   12 	C1 	1 	PPCS 	C4B 	12 	0 

[bonds]
; i j 	funct 	length 	force.c.
  1 2 	1 	0.47 	1250
  2 3 	1 	0.47 	1250
  3 4 	1 	0.37 	1250
  3 5 	1 	0.47 	1250
  5 6 	1 	0.47 	1250
  6 7 	1 	0.47 	1250
  7 8 	1 	0.47 	1250
  4 9 	1 	0.47 	1250
  9 10 	1 	0.47 	1250
  10 11 1 	0.47 	1250
  11 12 1 	0.47 	1250

[angles]
; i j k 	funct 	angle 	force.c.
  2 3 4 	2 	120.0 	25.0 
  2 3 5 	2 	180.0 	25.0 
  3 5 6 	2 	180.0 	25.0 
  5 6 7 	2 	180.0 	25.0 
  6 7 8 	2 	180.0 	25.0 
  4 9 10 	2 	180.0 	45.0 
  9 10 11 	2 	180.0 	25.0 
  10 11 12 	2 	180.0 	25.0 
