# Supplementary material for: Conformational plasticity and dynamic interactions of the N-terminal domain of the chemokine receptor CXCR1
Source: PLoS Comput Biol. 2021 May 20;17(5):e1008593. doi: 10.1371/journal.pcbi.1008593 (PMC8172051; doi:10.1371/journal.pcbi.1008593)
Supplement: S1 Data — (ZIP) [file pcbi.1008593.s009.zip › cxcr1-data/il8-bound/setup-1/elastic-system.top]

#include "martini_v2.1.itp"
#include "martini_v2.0_lipids.itp"
#include "cxcr1.itp"
#include "elastic-il8.itp"
#include "martini_v2.0_ions.itp"
    
[ system ]
; name
Martini system from cxcr1.pdb
    
[ molecules ]
; name        number
cxcr1 	        1
POPC          284
il8	        1
W	     10450
CL-	       10
