# Supplementary material for: Conformational plasticity and dynamic interactions of the N-terminal domain of the chemokine receptor CXCR1
Source: PLoS Comput Biol. 2021 May 20;17(5):e1008593. doi: 10.1371/journal.pcbi.1008593 (PMC8172051; doi:10.1371/journal.pcbi.1008593)
Supplement: S1 Data — (ZIP) [file pcbi.1008593.s009.zip › cxcr1-data/il8-bound/setup-1/il8.itp]

; MARTINI (martini21) Coarse Grained topology file for "Protein_A"
; Created by py version 2.4 
; Using the following options:  -f il8-mono.pdb -o il8.top -ss il8.dssp -x il8-cg.pdb -p backbone
; Sequence:
; AKELRCQCIKTYSKPFHPKFIKELRVIESGPHCANTEIIVKLSDGRELCLDPKENWVQRVVEKFLKRAENS
; Secondary Structure:
; CCCCCCSCSSCCCSCCCCCCEEEEEEECSCSSCSSCEEEEEETTSSEEEECTTS1111HHHHHHHH2222C

[ moleculetype ]
; Name         Exclusions
Protein_A         1

[ atoms ]
    1    Qd     1   ALA    BB     1  1.0000 ; C
    2    P5     2   LYS    BB     2  0.0000 ; C
    3    C3     2   LYS   SC1     3  0.0000 ; C
    4    Qd     2   LYS   SC2     4  1.0000 ; C
    5    P5     3   GLU    BB     5  0.0000 ; C
    6    Qa     3   GLU   SC1     6 -1.0000 ; C
    7    P5     4   LEU    BB     7  0.0000 ; C
    8   AC1     4   LEU   SC1     8  0.0000 ; C
    9    P5     5   ARG    BB     9  0.0000 ; C
   10    N0     5   ARG   SC1    10  0.0000 ; C
   11    Qd     5   ARG   SC2    11  1.0000 ; C
   12    P5     6   CYS    BB    12  0.0000 ; C
   13    C5     6   CYS   SC1    13  0.0000 ; C
   14    P5     7   GLN    BB    14  0.0000 ; S
   15    P4     7   GLN   SC1    15  0.0000 ; S
   16    P5     8   CYS    BB    16  0.0000 ; C
   17    C5     8   CYS   SC1    17  0.0000 ; C
   18    P5     9   ILE    BB    18  0.0000 ; S
   19   AC1     9   ILE   SC1    19  0.0000 ; S
   20    P5    10   LYS    BB    20  0.0000 ; S
   21    C3    10   LYS   SC1    21  0.0000 ; S
   22    Qd    10   LYS   SC2    22  1.0000 ; S
   23    P5    11   THR    BB    23  0.0000 ; C
   24    P1    11   THR   SC1    24  0.0000 ; C
   25    P5    12   TYR    BB    25  0.0000 ; C
   26   SC4    12   TYR   SC1    26  0.0000 ; C
   27   SC4    12   TYR   SC2    27  0.0000 ; C
   28   SP1    12   TYR   SC3    28  0.0000 ; C
   29    P5    13   SER    BB    29  0.0000 ; C
   30    P1    13   SER   SC1    30  0.0000 ; C
   31    P5    14   LYS    BB    31  0.0000 ; S
   32    C3    14   LYS   SC1    32  0.0000 ; S
   33    Qd    14   LYS   SC2    33  1.0000 ; S
   34    Na    15   PRO    BB    34  0.0000 ; C
   35   AC2    15   PRO   SC1    35  0.0000 ; C
   36    P5    16   PHE    BB    36  0.0000 ; C
   37   SC4    16   PHE   SC1    37  0.0000 ; C
   38   SC4    16   PHE   SC2    38  0.0000 ; C
   39   SC4    16   PHE   SC3    39  0.0000 ; C
   40    P5    17   HIS    BB    40  0.0000 ; C
   41   SC4    17   HIS   SC1    41  0.0000 ; C
   42   SP1    17   HIS   SC2    42  0.0000 ; C
   43   SP1    17   HIS   SC3    43  0.0000 ; C
   44    Na    18   PRO    BB    44  0.0000 ; C
   45   AC2    18   PRO   SC1    45  0.0000 ; C
   46    P5    19   LYS    BB    46  0.0000 ; C
   47    C3    19   LYS   SC1    47  0.0000 ; C
   48    Qd    19   LYS   SC2    48  1.0000 ; C
   49    P5    20   PHE    BB    49  0.0000 ; C
   50   SC4    20   PHE   SC1    50  0.0000 ; C
   51   SC4    20   PHE   SC2    51  0.0000 ; C
   52   SC4    20   PHE   SC3    52  0.0000 ; C
   53   Nda    21   ILE    BB    53  0.0000 ; E
   54   AC1    21   ILE   SC1    54  0.0000 ; E
   55   Nda    22   LYS    BB    55  0.0000 ; E
   56    C3    22   LYS   SC1    56  0.0000 ; E
   57    Qd    22   LYS   SC2    57  1.0000 ; E
   58   Nda    23   GLU    BB    58  0.0000 ; E
   59    Qa    23   GLU   SC1    59 -1.0000 ; E
   60   Nda    24   LEU    BB    60  0.0000 ; E
   61   AC1    24   LEU   SC1    61  0.0000 ; E
   62   Nda    25   ARG    BB    62  0.0000 ; E
   63    N0    25   ARG   SC1    63  0.0000 ; E
   64    Qd    25   ARG   SC2    64  1.0000 ; E
   65   Nda    26   VAL    BB    65  0.0000 ; E
   66   AC2    26   VAL   SC1    66  0.0000 ; E
   67   Nda    27   ILE    BB    67  0.0000 ; E
   68   AC1    27   ILE   SC1    68  0.0000 ; E
   69    P5    28   GLU    BB    69  0.0000 ; C
   70    Qa    28   GLU   SC1    70 -1.0000 ; C
   71    P5    29   SER    BB    71  0.0000 ; S
   72    P1    29   SER   SC1    72  0.0000 ; S
   73    P5    30   GLY    BB    73  0.0000 ; C
   74    Na    31   PRO    BB    74  0.0000 ; S
   75   AC2    31   PRO   SC1    75  0.0000 ; S
   76    P5    32   HIS    BB    76  0.0000 ; S
   77   SC4    32   HIS   SC1    77  0.0000 ; S
   78   SP1    32   HIS   SC2    78  0.0000 ; S
   79   SP1    32   HIS   SC3    79  0.0000 ; S
   80    P5    33   CYS    BB    80  0.0000 ; C
   81    C5    33   CYS   SC1    81  0.0000 ; C
   82    P4    34   ALA    BB    82  0.0000 ; S
   83    P5    35   ASN    BB    83  0.0000 ; S
   84    P5    35   ASN   SC1    84  0.0000 ; S
   85    P5    36   THR    BB    85  0.0000 ; C
   86    P1    36   THR   SC1    86  0.0000 ; C
   87   Nda    37   GLU    BB    87  0.0000 ; E
   88    Qa    37   GLU   SC1    88 -1.0000 ; E
   89   Nda    38   ILE    BB    89  0.0000 ; E
   90   AC1    38   ILE   SC1    90  0.0000 ; E
   91   Nda    39   ILE    BB    91  0.0000 ; E
   92   AC1    39   ILE   SC1    92  0.0000 ; E
   93   Nda    40   VAL    BB    93  0.0000 ; E
   94   AC2    40   VAL   SC1    94  0.0000 ; E
   95   Nda    41   LYS    BB    95  0.0000 ; E
   96    C3    41   LYS   SC1    96  0.0000 ; E
   97    Qd    41   LYS   SC2    97  1.0000 ; E
   98   Nda    42   LEU    BB    98  0.0000 ; E
   99   AC1    42   LEU   SC1    99  0.0000 ; E
  100   Nda    43   SER    BB   100  0.0000 ; T
  101    P1    43   SER   SC1   101  0.0000 ; T
  102   Nda    44   ASP    BB   102  0.0000 ; T
  103    Qa    44   ASP   SC1   103 -1.0000 ; T
  104    P5    45   GLY    BB   104  0.0000 ; S
  105    P5    46   ARG    BB   105  0.0000 ; S
  106    N0    46   ARG   SC1   106  0.0000 ; S
  107    Qd    46   ARG   SC2   107  1.0000 ; S
  108   Nda    47   GLU    BB   108  0.0000 ; E
  109    Qa    47   GLU   SC1   109 -1.0000 ; E
  110   Nda    48   LEU    BB   110  0.0000 ; E
  111   AC1    48   LEU   SC1   111  0.0000 ; E
  112   Nda    49   CYS    BB   112  0.0000 ; E
  113    C5    49   CYS   SC1   113  0.0000 ; E
  114   Nda    50   LEU    BB   114  0.0000 ; E
  115   AC1    50   LEU   SC1   115  0.0000 ; E
  116    P5    51   ASP    BB   116  0.0000 ; C
  117    Qa    51   ASP   SC1   117 -1.0000 ; C
  118    N0    52   PRO    BB   118  0.0000 ; T
  119   AC2    52   PRO   SC1   119  0.0000 ; T
  120   Nda    53   LYS    BB   120  0.0000 ; T
  121    C3    53   LYS   SC1   121  0.0000 ; T
  122    Qd    53   LYS   SC2   122  1.0000 ; T
  123    P5    54   GLU    BB   123  0.0000 ; S
  124    Qa    54   GLU   SC1   124 -1.0000 ; S
  125    Nd    55   ASN    BB   125  0.0000 ; 1
  126    P5    55   ASN   SC1   126  0.0000 ; 1
  127    Nd    56   TRP    BB   127  0.0000 ; 1
  128   SC4    56   TRP   SC1   128  0.0000 ; 1
  129   SP1    56   TRP   SC2   129  0.0000 ; 1
  130   SC4    56   TRP   SC3   130  0.0000 ; 1
  131   SC4    56   TRP   SC4   131  0.0000 ; 1
  132    Nd    57   VAL    BB   132  0.0000 ; 1
  133   AC2    57   VAL   SC1   133  0.0000 ; 1
  134    Nd    58   GLN    BB   134  0.0000 ; 1
  135    P4    58   GLN   SC1   135  0.0000 ; 1
  136    N0    59   ARG    BB   136  0.0000 ; H
  137    N0    59   ARG   SC1   137  0.0000 ; H
  138    Qd    59   ARG   SC2   138  1.0000 ; H
  139    N0    60   VAL    BB   139  0.0000 ; H
  140   AC2    60   VAL   SC1   140  0.0000 ; H
  141    N0    61   VAL    BB   141  0.0000 ; H
  142   AC2    61   VAL   SC1   142  0.0000 ; H
  143    N0    62   GLU    BB   143  0.0000 ; H
  144    Qa    62   GLU   SC1   144 -1.0000 ; H
  145    N0    63   LYS    BB   145  0.0000 ; H
  146    C3    63   LYS   SC1   146  0.0000 ; H
  147    Qd    63   LYS   SC2   147  1.0000 ; H
  148    N0    64   PHE    BB   148  0.0000 ; H
  149   SC4    64   PHE   SC1   149  0.0000 ; H
  150   SC4    64   PHE   SC2   150  0.0000 ; H
  151   SC4    64   PHE   SC3   151  0.0000 ; H
  152    N0    65   LEU    BB   152  0.0000 ; H
  153   AC1    65   LEU   SC1   153  0.0000 ; H
  154    N0    66   LYS    BB   154  0.0000 ; H
  155    C3    66   LYS   SC1   155  0.0000 ; H
  156    Qd    66   LYS   SC2   156  1.0000 ; H
  157    Na    67   ARG    BB   157  0.0000 ; 2
  158    N0    67   ARG   SC1   158  0.0000 ; 2
  159    Qd    67   ARG   SC2   159  1.0000 ; 2
  160    N0    68   ALA    BB   160  0.0000 ; 2
  161    Na    69   GLU    BB   161  0.0000 ; 2
  162    Qa    69   GLU   SC1   162 -1.0000 ; 2
  163    Na    70   ASN    BB   163  0.0000 ; 2
  164    P5    70   ASN   SC1   164  0.0000 ; 2
  165    Qa    71   SER    BB   165 -1.0000 ; C
  166    P1    71   SER   SC1   166  0.0000 ; C

[ bonds ]
; Backbone bonds
    1     2      1   0.35000   400 ; ALA(C)-LYS(C)
    2     5      1   0.35000   400 ; LYS(C)-GLU(C)
    5     7      1   0.35000   400 ; GLU(C)-LEU(C)
    7     9      1   0.35000   400 ; LEU(C)-ARG(C)
    9    12      1   0.35000   400 ; ARG(C)-CYS(C)
   12    14      1   0.35000   400 ; CYS(C)-GLN(S)
   14    16      1   0.35000   400 ; GLN(S)-CYS(C)
   16    18      1   0.35000   400 ; CYS(C)-ILE(S)
   18    20      1   0.35000   400 ; ILE(S)-LYS(S)
   20    23      1   0.35000   400 ; LYS(S)-THR(C)
   23    25      1   0.35000   400 ; THR(C)-TYR(C)
   25    29      1   0.35000   400 ; TYR(C)-SER(C)
   29    31      1   0.35000   400 ; SER(C)-LYS(S)
   31    34      1   0.35000   400 ; LYS(S)-PRO(C)
   34    36      1   0.35000   400 ; PRO(C)-PHE(C)
   36    40      1   0.35000   400 ; PHE(C)-HIS(C)
   40    44      1   0.35000   400 ; HIS(C)-PRO(C)
   44    46      1   0.35000   400 ; PRO(C)-LYS(C)
   46    49      1   0.35000   400 ; LYS(C)-PHE(C)
   49    53      1   0.35000   400 ; PHE(C)-ILE(E)
   53    55      1   0.35000  1250 ; ILE(E)-LYS(E)
   55    58      1   0.35000  1250 ; LYS(E)-GLU(E)
   58    60      1   0.35000  1250 ; GLU(E)-LEU(E)
   60    62      1   0.35000  1250 ; LEU(E)-ARG(E)
   62    65      1   0.35000  1250 ; ARG(E)-VAL(E)
   65    67      1   0.35000  1250 ; VAL(E)-ILE(E)
   67    69      1   0.35000   400 ; ILE(E)-GLU(C)
   69    71      1   0.35000   400 ; GLU(C)-SER(S)
   71    73      1   0.35000   400 ; SER(S)-GLY(C)
   73    74      1   0.35000   400 ; GLY(C)-PRO(S)
   74    76      1   0.35000   400 ; PRO(S)-HIS(S)
   76    80      1   0.35000   400 ; HIS(S)-CYS(C)
   80    82      1   0.35000   400 ; CYS(C)-ALA(S)
   82    83      1   0.35000   400 ; ALA(S)-ASN(S)
   83    85      1   0.35000   400 ; ASN(S)-THR(C)
   85    87      1   0.35000   400 ; THR(C)-GLU(E)
   87    89      1   0.35000  1250 ; GLU(E)-ILE(E)
   89    91      1   0.35000  1250 ; ILE(E)-ILE(E)
   91    93      1   0.35000  1250 ; ILE(E)-VAL(E)
   93    95      1   0.35000  1250 ; VAL(E)-LYS(E)
   95    98      1   0.35000  1250 ; LYS(E)-LEU(E)
   98   100      1   0.35000   500 ; LEU(E)-SER(T)
  100   102      1   0.35000   500 ; SER(T)-ASP(T)
  102   104      1   0.35000   400 ; ASP(T)-GLY(S)
  104   105      1   0.35000   400 ; GLY(S)-ARG(S)
  105   108      1   0.35000   400 ; ARG(S)-GLU(E)
  108   110      1   0.35000  1250 ; GLU(E)-LEU(E)
  110   112      1   0.35000  1250 ; LEU(E)-CYS(E)
  112   114      1   0.35000  1250 ; CYS(E)-LEU(E)
  114   116      1   0.35000   400 ; LEU(E)-ASP(C)
  116   118      1   0.35000   400 ; ASP(C)-PRO(T)
  118   120      1   0.35000   500 ; PRO(T)-LYS(T)
  120   123      1   0.35000   400 ; LYS(T)-GLU(S)
  123   125      1   0.35000   400 ; GLU(S)-ASN(1)
  125   127      1   0.35000  1250 ; ASN(1)-TRP(1)
  127   132      1   0.35000  1250 ; TRP(1)-VAL(1)
  132   134      1   0.35000  1250 ; VAL(1)-GLN(1)
  134   136      1   0.35000  1250 ; GLN(1)-ARG(H)
  136   139      1   0.35000  1250 ; ARG(H)-VAL(H)
  139   141      1   0.35000  1250 ; VAL(H)-VAL(H)
  141   143      1   0.35000  1250 ; VAL(H)-GLU(H)
  143   145      1   0.35000  1250 ; GLU(H)-LYS(H)
  145   148      1   0.35000  1250 ; LYS(H)-PHE(H)
  148   152      1   0.35000  1250 ; PHE(H)-LEU(H)
  152   154      1   0.35000  1250 ; LEU(H)-LYS(H)
  154   157      1   0.35000  1250 ; LYS(H)-ARG(2)
  157   160      1   0.35000  1250 ; ARG(2)-ALA(2)
  160   161      1   0.35000  1250 ; ALA(2)-GLU(2)
  161   163      1   0.35000  1250 ; GLU(2)-ASN(2)
  163   165      1   0.35000   400 ; ASN(2)-SER(C)
; Sidechain bonds
    2     3      1   0.33000  5000 ; LYS
    3     4      1   0.28000  5000 ; LYS
    5     6      1   0.40000  5000 ; GLU
    7     8      1   0.33000  7500 ; LEU
    9    10      1   0.33000  5000 ; ARG
   10    11      1   0.34000  5000 ; ARG
   12    13      1   0.31000  7500 ; CYS
   14    15      1   0.40000  5000 ; GLN
   16    17      1   0.31000  7500 ; CYS
   20    21      1   0.33000  5000 ; LYS
   21    22      1   0.28000  5000 ; LYS
   25    26      1   0.32000  5000 ; TYR
   29    30      1   0.25000  7500 ; SER
   31    32      1   0.33000  5000 ; LYS
   32    33      1   0.28000  5000 ; LYS
   34    35      1   0.30000  7500 ; PRO
   36    37      1   0.31000  7500 ; PHE
   40    41      1   0.32000  7500 ; HIS
   44    45      1   0.30000  7500 ; PRO
   46    47      1   0.33000  5000 ; LYS
   47    48      1   0.28000  5000 ; LYS
   49    50      1   0.31000  7500 ; PHE
   55    56      1   0.33000  5000 ; LYS
   56    57      1   0.28000  5000 ; LYS
   58    59      1   0.40000  5000 ; GLU
   60    61      1   0.33000  7500 ; LEU
   62    63      1   0.33000  5000 ; ARG
   63    64      1   0.34000  5000 ; ARG
   69    70      1   0.40000  5000 ; GLU
   71    72      1   0.25000  7500 ; SER
   74    75      1   0.30000  7500 ; PRO
   76    77      1   0.32000  7500 ; HIS
   80    81      1   0.31000  7500 ; CYS
   83    84      1   0.32000  5000 ; ASN
   87    88      1   0.40000  5000 ; GLU
   95    96      1   0.33000  5000 ; LYS
   96    97      1   0.28000  5000 ; LYS
   98    99      1   0.33000  7500 ; LEU
  100   101      1   0.25000  7500 ; SER
  102   103      1   0.32000  7500 ; ASP
  105   106      1   0.33000  5000 ; ARG
  106   107      1   0.34000  5000 ; ARG
  108   109      1   0.40000  5000 ; GLU
  110   111      1   0.33000  7500 ; LEU
  112   113      1   0.31000  7500 ; CYS
  114   115      1   0.33000  7500 ; LEU
  116   117      1   0.32000  7500 ; ASP
  118   119      1   0.30000  7500 ; PRO
  120   121      1   0.33000  5000 ; LYS
  121   122      1   0.28000  5000 ; LYS
  123   124      1   0.40000  5000 ; GLU
  125   126      1   0.32000  5000 ; ASN
  127   128      1   0.30000  5000 ; TRP
  134   135      1   0.40000  5000 ; GLN
  136   137      1   0.33000  5000 ; ARG
  137   138      1   0.34000  5000 ; ARG
  143   144      1   0.40000  5000 ; GLU
  145   146      1   0.33000  5000 ; LYS
  146   147      1   0.28000  5000 ; LYS
  148   149      1   0.31000  7500 ; PHE
  152   153      1   0.33000  7500 ; LEU
  154   155      1   0.33000  5000 ; LYS
  155   156      1   0.28000  5000 ; LYS
  157   158      1   0.33000  5000 ; ARG
  158   159      1   0.34000  5000 ; ARG
  161   162      1   0.40000  5000 ; GLU
  163   164      1   0.32000  5000 ; ASN
  165   166      1   0.25000  7500 ; SER
; Short elastic bonds for extended regions
   53    58      1   0.64000  2500 ; ILE(53)-GLU(58) 1-3
   55    60      1   0.64000  2500 ; LYS(55)-LEU(60) 2-4
   58    62      1   0.64000  2500 ; GLU(58)-ARG(62) 2-4
   60    65      1   0.64000  2500 ; LEU(60)-VAL(65) 2-4
   62    67      1   0.64000  2500 ; ARG(62)-ILE(67) 2-4
   87    91      1   0.64000  2500 ; GLU(87)-ILE(91) 1-3
   89    93      1   0.64000  2500 ; ILE(89)-VAL(93) 2-4
   91    95      1   0.64000  2500 ; ILE(91)-LYS(95) 2-4
   93    98      1   0.64000  2500 ; VAL(93)-LEU(98) 2-4
  108   112      1   0.64000  2500 ; GLU(108)-CYS(112) 1-3
  110   114      1   0.64000  2500 ; LEU(110)-LEU(114) 2-4
; Long elastic bonds for extended regions
   53    60      1   0.97000  2500 ; ILE(53)-LEU(60) 1-4
   55    62      1   0.97000  2500 ; LYS(55)-ARG(62) 1-4
   58    65      1   0.97000  2500 ; GLU(58)-VAL(65) 1-4
   60    67      1   0.97000  2500 ; LEU(60)-ILE(67) 1-4
   87    93      1   0.97000  2500 ; GLU(87)-VAL(93) 1-4
   89    95      1   0.97000  2500 ; ILE(89)-LYS(95) 1-4
   91    98      1   0.97000  2500 ; ILE(91)-LEU(98) 1-4
  108   114      1   0.97000  2500 ; GLU(108)-LEU(114) 1-4

;cystein S-S bond
   13    81      1      0.39  5000 ; CYS(7)-CYS(34)
   17   113      1      0.39  5000 ; CYS(9)-CYS(50)

[ constraints ]
   18    19      1   0.31000 ; ILE
   23    24      1   0.26000 ; THR
   26    27      1   0.27000 ; TYR
   26    28      1   0.27000 ; TYR
   27    28      1   0.27000 ; TYR
   37    38      1   0.27000 ; PHE
   37    39      1   0.27000 ; PHE
   38    39      1   0.27000 ; PHE
   41    42      1   0.27000 ; HIS
   41    43      1   0.27000 ; HIS
   42    43      1   0.27000 ; HIS
   50    51      1   0.27000 ; PHE
   50    52      1   0.27000 ; PHE
   51    52      1   0.27000 ; PHE
   53    54      1   0.31000 ; ILE
   65    66      1   0.26500 ; VAL
   67    68      1   0.31000 ; ILE
   77    78      1   0.27000 ; HIS
   77    79      1   0.27000 ; HIS
   78    79      1   0.27000 ; HIS
   85    86      1   0.26000 ; THR
   89    90      1   0.31000 ; ILE
   91    92      1   0.31000 ; ILE
   93    94      1   0.26500 ; VAL
  128   129      1   0.27000 ; TRP
  128   130      1   0.27000 ; TRP
  129   130      1   0.27000 ; TRP
  129   131      1   0.27000 ; TRP
  130   131      1   0.27000 ; TRP
  132   133      1   0.26500 ; VAL
  139   140      1   0.26500 ; VAL
  141   142      1   0.26500 ; VAL
  149   150      1   0.27000 ; PHE
  149   151      1   0.27000 ; PHE
  150   151      1   0.27000 ; PHE

[ angles ]
; Backbone angles
    1     2     5      2    127    25 ; ALA(C)-LYS(C)-GLU(C)
    2     5     7      2    127    25 ; LYS(C)-GLU(C)-LEU(C)
    5     7     9      2    127    25 ; GLU(C)-LEU(C)-ARG(C)
    7     9    12      2    127    25 ; LEU(C)-ARG(C)-CYS(C)
    9    12    14      2    127    25 ; ARG(C)-CYS(C)-GLN(S)
   12    14    16      2    127    25 ; CYS(C)-GLN(S)-CYS(C)
   14    16    18      2    127    25 ; GLN(S)-CYS(C)-ILE(S)
   16    18    20      2    127    25 ; CYS(C)-ILE(S)-LYS(S)
   18    20    23      2    127    25 ; ILE(S)-LYS(S)-THR(C)
   20    23    25      2    127    25 ; LYS(S)-THR(C)-TYR(C)
   23    25    29      2    127    25 ; THR(C)-TYR(C)-SER(C)
   25    29    31      2    127    25 ; TYR(C)-SER(C)-LYS(S)
   29    31    34      2    127    25 ; SER(C)-LYS(S)-PRO(C)
   31    34    36      2    127    25 ; LYS(S)-PRO(C)-PHE(C)
   34    36    40      2    127    25 ; PRO(C)-PHE(C)-HIS(C)
   36    40    44      2    127    25 ; PHE(C)-HIS(C)-PRO(C)
   40    44    46      2    127    25 ; HIS(C)-PRO(C)-LYS(C)
   44    46    49      2    127    25 ; PRO(C)-LYS(C)-PHE(C)
   46    49    53      2    127    25 ; LYS(C)-PHE(C)-ILE(E)
   49    53    55      2    127    25 ; PHE(C)-ILE(E)-LYS(E)
   53    55    58      2    134    25 ; ILE(E)-LYS(E)-GLU(E)
   55    58    60      2    134    25 ; LYS(E)-GLU(E)-LEU(E)
   58    60    62      2    134    25 ; GLU(E)-LEU(E)-ARG(E)
   60    62    65      2    134    25 ; LEU(E)-ARG(E)-VAL(E)
   62    65    67      2    134    25 ; ARG(E)-VAL(E)-ILE(E)
   65    67    69      2    127    25 ; VAL(E)-ILE(E)-GLU(C)
   67    69    71      2    127    25 ; ILE(E)-GLU(C)-SER(S)
   69    71    73      2    127    25 ; GLU(C)-SER(S)-GLY(C)
   71    73    74      2    127    25 ; SER(S)-GLY(C)-PRO(S)
   73    74    76      2    127    25 ; GLY(C)-PRO(S)-HIS(S)
   74    76    80      2    127    25 ; PRO(S)-HIS(S)-CYS(C)
   76    80    82      2    127    25 ; HIS(S)-CYS(C)-ALA(S)
   80    82    83      2    127    25 ; CYS(C)-ALA(S)-ASN(S)
   82    83    85      2    127    25 ; ALA(S)-ASN(S)-THR(C)
   83    85    87      2    127    25 ; ASN(S)-THR(C)-GLU(E)
   85    87    89      2    127    25 ; THR(C)-GLU(E)-ILE(E)
   87    89    91      2    134    25 ; GLU(E)-ILE(E)-ILE(E)
   89    91    93      2    134    25 ; ILE(E)-ILE(E)-VAL(E)
   91    93    95      2    134    25 ; ILE(E)-VAL(E)-LYS(E)
   93    95    98      2    134    25 ; VAL(E)-LYS(E)-LEU(E)
   95    98   100      2    100    25 ; LYS(E)-LEU(E)-SER(T)
   98   100   102      2    100    25 ; LEU(E)-SER(T)-ASP(T)
  100   102   104      2    100    25 ; SER(T)-ASP(T)-GLY(S)
  102   104   105      2    100    25 ; ASP(T)-GLY(S)-ARG(S)
  104   105   108      2    130    25 ; GLY(S)-ARG(S)-GLU(E)
  105   108   110      2    130    25 ; ARG(S)-GLU(E)-LEU(E)
  108   110   112      2    134    25 ; GLU(E)-LEU(E)-CYS(E)
  110   112   114      2    134    25 ; LEU(E)-CYS(E)-LEU(E)
  112   114   116      2    127    25 ; CYS(E)-LEU(E)-ASP(C)
  114   116   118      2    100    25 ; LEU(E)-ASP(C)-PRO(T)
  116   118   120      2    100    25 ; ASP(C)-PRO(T)-LYS(T)
  118   120   123      2    100    25 ; PRO(T)-LYS(T)-GLU(S)
  120   123   125      2    100    25 ; LYS(T)-GLU(S)-ASN(1)
  123   125   127      2    130    25 ; GLU(S)-ASN(1)-TRP(1)
  125   127   132      2     96   700 ; ASN(1)-TRP(1)-VAL(1)
  127   132   134      2     96   700 ; TRP(1)-VAL(1)-GLN(1)
  132   134   136      2     96   700 ; VAL(1)-GLN(1)-ARG(H)
  134   136   139      2     96   700 ; GLN(1)-ARG(H)-VAL(H)
  136   139   141      2     96   700 ; ARG(H)-VAL(H)-VAL(H)
  139   141   143      2     96   700 ; VAL(H)-VAL(H)-GLU(H)
  141   143   145      2     96   700 ; VAL(H)-GLU(H)-LYS(H)
  143   145   148      2     96   700 ; GLU(H)-LYS(H)-PHE(H)
  145   148   152      2     96   700 ; LYS(H)-PHE(H)-LEU(H)
  148   152   154      2     96   700 ; PHE(H)-LEU(H)-LYS(H)
  152   154   157      2     96   700 ; LEU(H)-LYS(H)-ARG(2)
  154   157   160      2     96   700 ; LYS(H)-ARG(2)-ALA(2)
  157   160   161      2     96   700 ; ARG(2)-ALA(2)-GLU(2)
  160   161   163      2     96   700 ; ALA(2)-GLU(2)-ASN(2)
  161   163   165      2    127    25 ; GLU(2)-ASN(2)-SER(C)
; Backbone-sidechain angles
    1     2     3      2    100    25 ; ALA(C)-LYS(C) SBB
    2     5     6      2    100    25 ; LYS(C)-GLU(C) SBB
    5     7     8      2    100    25 ; GLU(C)-LEU(C) SBB
    7     9    10      2    100    25 ; LEU(C)-ARG(C) SBB
    9    12    13      2    100    25 ; ARG(C)-CYS(C) SBB
   12    14    15      2    100    25 ; CYS(C)-GLN(S) SBB
   14    16    17      2    100    25 ; GLN(S)-CYS(C) SBB
   16    18    19      2    100    25 ; CYS(C)-ILE(S) SBB
   18    20    21      2    100    25 ; ILE(S)-LYS(S) SBB
   20    23    24      2    100    25 ; LYS(S)-THR(C) SBB
   23    25    26      2    100    25 ; THR(C)-TYR(C) SBB
   25    29    30      2    100    25 ; TYR(C)-SER(C) SBB
   29    31    32      2    100    25 ; SER(C)-LYS(S) SBB
   31    34    35      2    100    25 ; LYS(S)-PRO(C) SBB
   34    36    37      2    100    25 ; PRO(C)-PHE(C) SBB
   36    40    41      2    100    25 ; PHE(C)-HIS(C) SBB
   40    44    45      2    100    25 ; HIS(C)-PRO(C) SBB
   44    46    47      2    100    25 ; PRO(C)-LYS(C) SBB
   46    49    50      2    100    25 ; LYS(C)-PHE(C) SBB
   49    53    54      2    100    25 ; PHE(C)-ILE(E) SBB
   53    55    56      2    100    25 ; ILE(E)-LYS(E) SBB
   55    58    59      2    100    25 ; LYS(E)-GLU(E) SBB
   58    60    61      2    100    25 ; GLU(E)-LEU(E) SBB
   60    62    63      2    100    25 ; LEU(E)-ARG(E) SBB
   62    65    66      2    100    25 ; ARG(E)-VAL(E) SBB
   65    67    68      2    100    25 ; VAL(E)-ILE(E) SBB
   67    69    70      2    100    25 ; ILE(E)-GLU(C) SBB
   69    71    72      2    100    25 ; GLU(C)-SER(S) SBB
   73    74    75      2    100    25 ; GLY(C)-PRO(S) SBB
   74    76    77      2    100    25 ; PRO(S)-HIS(S) SBB
   76    80    81      2    100    25 ; HIS(S)-CYS(C) SBB
   82    83    84      2    100    25 ; ALA(S)-ASN(S) SBB
   83    85    86      2    100    25 ; ASN(S)-THR(C) SBB
   85    87    88      2    100    25 ; THR(C)-GLU(E) SBB
   87    89    90      2    100    25 ; GLU(E)-ILE(E) SBB
   89    91    92      2    100    25 ; ILE(E)-ILE(E) SBB
   91    93    94      2    100    25 ; ILE(E)-VAL(E) SBB
   93    95    96      2    100    25 ; VAL(E)-LYS(E) SBB
   95    98    99      2    100    25 ; LYS(E)-LEU(E) SBB
   98   100   101      2    100    25 ; LEU(E)-SER(T) SBB
  100   102   103      2    100    25 ; SER(T)-ASP(T) SBB
  104   105   106      2    100    25 ; GLY(S)-ARG(S) SBB
  105   108   109      2    100    25 ; ARG(S)-GLU(E) SBB
  108   110   111      2    100    25 ; GLU(E)-LEU(E) SBB
  110   112   113      2    100    25 ; LEU(E)-CYS(E) SBB
  112   114   115      2    100    25 ; CYS(E)-LEU(E) SBB
  114   116   117      2    100    25 ; LEU(E)-ASP(C) SBB
  116   118   119      2    100    25 ; ASP(C)-PRO(T) SBB
  118   120   121      2    100    25 ; PRO(T)-LYS(T) SBB
  120   123   124      2    100    25 ; LYS(T)-GLU(S) SBB
  123   125   126      2    100    25 ; GLU(S)-ASN(1) SBB
  125   127   128      2    100    25 ; ASN(1)-TRP(1) SBB
  127   132   133      2    100    25 ; TRP(1)-VAL(1) SBB
  132   134   135      2    100    25 ; VAL(1)-GLN(1) SBB
  134   136   137      2    100    25 ; GLN(1)-ARG(H) SBB
  136   139   140      2    100    25 ; ARG(H)-VAL(H) SBB
  139   141   142      2    100    25 ; VAL(H)-VAL(H) SBB
  141   143   144      2    100    25 ; VAL(H)-GLU(H) SBB
  143   145   146      2    100    25 ; GLU(H)-LYS(H) SBB
  145   148   149      2    100    25 ; LYS(H)-PHE(H) SBB
  148   152   153      2    100    25 ; PHE(H)-LEU(H) SBB
  152   154   155      2    100    25 ; LEU(H)-LYS(H) SBB
  154   157   158      2    100    25 ; LYS(H)-ARG(2) SBB
  160   161   162      2    100    25 ; ALA(2)-GLU(2) SBB
  161   163   164      2    100    25 ; GLU(2)-ASN(2) SBB
  163   165   166      2    100    25 ; ASN(2)-SER(C) SBB
; Sidechain angles
    2     3     4      2    180    25 ; LYS
    9    10    11      2    180    25 ; ARG
   20    21    22      2    180    25 ; LYS
   25    26    27      2    150    50 ; TYR
   25    26    28      2    150    50 ; TYR
   31    32    33      2    180    25 ; LYS
   36    37    38      2    150    50 ; PHE
   36    37    39      2    150    50 ; PHE
   40    41    42      2    150    50 ; HIS
   40    41    43      2    150    50 ; HIS
   46    47    48      2    180    25 ; LYS
   49    50    51      2    150    50 ; PHE
   49    50    52      2    150    50 ; PHE
   55    56    57      2    180    25 ; LYS
   62    63    64      2    180    25 ; ARG
   76    77    78      2    150    50 ; HIS
   76    77    79      2    150    50 ; HIS
   95    96    97      2    180    25 ; LYS
  105   106   107      2    180    25 ; ARG
  120   121   122      2    180    25 ; LYS
  127   128   129      2    210    50 ; TRP
  127   128   130      2     90    50 ; TRP
  136   137   138      2    180    25 ; ARG
  145   146   147      2    180    25 ; LYS
  148   149   150      2    150    50 ; PHE
  148   149   151      2    150    50 ; PHE
  154   155   156      2    180    25 ; LYS
  157   158   159      2    180    25 ; ARG

[ dihedrals ]
; Backbone dihedrals
  125   127   132   134      1   -120   400     1 ; ASN(1)-TRP(1)-VAL(1)-GLN(1)
  127   132   134   136      1   -120   400     1 ; TRP(1)-VAL(1)-GLN(1)-ARG(H)
  132   134   136   139      1   -120   400     1 ; VAL(1)-GLN(1)-ARG(H)-VAL(H)
  134   136   139   141      1   -120   400     1 ; GLN(1)-ARG(H)-VAL(H)-VAL(H)
  136   139   141   143      1   -120   400     1 ; ARG(H)-VAL(H)-VAL(H)-GLU(H)
  139   141   143   145      1   -120   400     1 ; VAL(H)-VAL(H)-GLU(H)-LYS(H)
  141   143   145   148      1   -120   400     1 ; VAL(H)-GLU(H)-LYS(H)-PHE(H)
  143   145   148   152      1   -120   400     1 ; GLU(H)-LYS(H)-PHE(H)-LEU(H)
  145   148   152   154      1   -120   400     1 ; LYS(H)-PHE(H)-LEU(H)-LYS(H)
  148   152   154   157      1   -120   400     1 ; PHE(H)-LEU(H)-LYS(H)-ARG(2)
  152   154   157   160      1   -120   400     1 ; LEU(H)-LYS(H)-ARG(2)-ALA(2)
  154   157   160   161      1   -120   400     1 ; LYS(H)-ARG(2)-ALA(2)-GLU(2)
  157   160   161   163      1   -120   400     1 ; ARG(2)-ALA(2)-GLU(2)-ASN(2)
; Sidechain improper dihedrals
   25    27    28    26      2      0    50 ; TYR
   36    38    39    37      2      0    50 ; PHE
   40    42    43    41      2      0    50 ; HIS
   49    51    52    50      2      0    50 ; PHE
   76    78    79    77      2      0    50 ; HIS
  127   129   130   128      2      0    50 ; TRP
  128   129   131   130      2      0   200 ; TRP
  148   150   151   149      2      0    50 ; PHE

#ifdef POSRES
#ifndef POSRES_FC
#define POSRES_FC 1000.00
#endif
 [ position_restraints ]
      1    1    POSRES_FC    POSRES_FC    POSRES_FC
      2    1    POSRES_FC    POSRES_FC    POSRES_FC
      5    1    POSRES_FC    POSRES_FC    POSRES_FC
      7    1    POSRES_FC    POSRES_FC    POSRES_FC
      9    1    POSRES_FC    POSRES_FC    POSRES_FC
     12    1    POSRES_FC    POSRES_FC    POSRES_FC
     14    1    POSRES_FC    POSRES_FC    POSRES_FC
     16    1    POSRES_FC    POSRES_FC    POSRES_FC
     18    1    POSRES_FC    POSRES_FC    POSRES_FC
     20    1    POSRES_FC    POSRES_FC    POSRES_FC
     23    1    POSRES_FC    POSRES_FC    POSRES_FC
     25    1    POSRES_FC    POSRES_FC    POSRES_FC
     29    1    POSRES_FC    POSRES_FC    POSRES_FC
     31    1    POSRES_FC    POSRES_FC    POSRES_FC
     34    1    POSRES_FC    POSRES_FC    POSRES_FC
     36    1    POSRES_FC    POSRES_FC    POSRES_FC
     40    1    POSRES_FC    POSRES_FC    POSRES_FC
     44    1    POSRES_FC    POSRES_FC    POSRES_FC
     46    1    POSRES_FC    POSRES_FC    POSRES_FC
     49    1    POSRES_FC    POSRES_FC    POSRES_FC
     53    1    POSRES_FC    POSRES_FC    POSRES_FC
     55    1    POSRES_FC    POSRES_FC    POSRES_FC
     58    1    POSRES_FC    POSRES_FC    POSRES_FC
     60    1    POSRES_FC    POSRES_FC    POSRES_FC
     62    1    POSRES_FC    POSRES_FC    POSRES_FC
     65    1    POSRES_FC    POSRES_FC    POSRES_FC
     67    1    POSRES_FC    POSRES_FC    POSRES_FC
     69    1    POSRES_FC    POSRES_FC    POSRES_FC
     71    1    POSRES_FC    POSRES_FC    POSRES_FC
     73    1    POSRES_FC    POSRES_FC    POSRES_FC
     74    1    POSRES_FC    POSRES_FC    POSRES_FC
     76    1    POSRES_FC    POSRES_FC    POSRES_FC
     80    1    POSRES_FC    POSRES_FC    POSRES_FC
     82    1    POSRES_FC    POSRES_FC    POSRES_FC
     83    1    POSRES_FC    POSRES_FC    POSRES_FC
     85    1    POSRES_FC    POSRES_FC    POSRES_FC
     87    1    POSRES_FC    POSRES_FC    POSRES_FC
     89    1    POSRES_FC    POSRES_FC    POSRES_FC
     91    1    POSRES_FC    POSRES_FC    POSRES_FC
     93    1    POSRES_FC    POSRES_FC    POSRES_FC
     95    1    POSRES_FC    POSRES_FC    POSRES_FC
     98    1    POSRES_FC    POSRES_FC    POSRES_FC
    100    1    POSRES_FC    POSRES_FC    POSRES_FC
    102    1    POSRES_FC    POSRES_FC    POSRES_FC
    104    1    POSRES_FC    POSRES_FC    POSRES_FC
    105    1    POSRES_FC    POSRES_FC    POSRES_FC
    108    1    POSRES_FC    POSRES_FC    POSRES_FC
    110    1    POSRES_FC    POSRES_FC    POSRES_FC
    112    1    POSRES_FC    POSRES_FC    POSRES_FC
    114    1    POSRES_FC    POSRES_FC    POSRES_FC
    116    1    POSRES_FC    POSRES_FC    POSRES_FC
    118    1    POSRES_FC    POSRES_FC    POSRES_FC
    120    1    POSRES_FC    POSRES_FC    POSRES_FC
    123    1    POSRES_FC    POSRES_FC    POSRES_FC
    125    1    POSRES_FC    POSRES_FC    POSRES_FC
    127    1    POSRES_FC    POSRES_FC    POSRES_FC
    132    1    POSRES_FC    POSRES_FC    POSRES_FC
    134    1    POSRES_FC    POSRES_FC    POSRES_FC
    136    1    POSRES_FC    POSRES_FC    POSRES_FC
    139    1    POSRES_FC    POSRES_FC    POSRES_FC
    141    1    POSRES_FC    POSRES_FC    POSRES_FC
    143    1    POSRES_FC    POSRES_FC    POSRES_FC
    145    1    POSRES_FC    POSRES_FC    POSRES_FC
    148    1    POSRES_FC    POSRES_FC    POSRES_FC
    152    1    POSRES_FC    POSRES_FC    POSRES_FC
    154    1    POSRES_FC    POSRES_FC    POSRES_FC
    157    1    POSRES_FC    POSRES_FC    POSRES_FC
    160    1    POSRES_FC    POSRES_FC    POSRES_FC
    161    1    POSRES_FC    POSRES_FC    POSRES_FC
    163    1    POSRES_FC    POSRES_FC    POSRES_FC
    165    1    POSRES_FC    POSRES_FC    POSRES_FC
#endif
