# Supplementary material for: Conformational plasticity and dynamic interactions of the N-terminal domain of the chemokine receptor CXCR1
Source: PLoS Comput Biol. 2021 May 20;17(5):e1008593. doi: 10.1371/journal.pcbi.1008593 (PMC8172051; doi:10.1371/journal.pcbi.1008593)
Supplement: S1 Data — (ZIP) [file pcbi.1008593.s009.zip › cxcr1-data/il8-bound/setup-1/martini_v2.0_ions.itp]

;;; IONS
;
; note, ions are not to be taken too seriously using a CG presentation.
; long range electrostatic interactions are absent, and for small ions
; the first hydration shell is considered an implicit part of the CG ion. 

;;;;;; HYDRATED SODIUM ION
;
; same particle type would represent HYDRATED POTASSIUM

[moleculetype]
; molname 	nrexcl
  NA+ 		1

[atoms]
;id 	type 	resnr 	residu 	atom 	cgnr 	charge
 1 	Qd 	1 	ION 	NA+ 	1 	1.0 


;;;;;; HYDRATED CHLORIDE ION

[moleculetype]
; molname 	nrexcl
  CL- 		1

[atoms]
;id 	type 	resnr 	residu 	atom 	cgnr 	charge
 1 	Qa 	1 	ION 	CL- 	1 	-1.0 


;;;;;; CHOLINE ION 

[moleculetype]
; molname 	nrexcl
  NC3+ 		1

[atoms]
;id 	type 	resnr 	residu 	atom 	cgnr 	charge
 1 	Q0 	1 	ION 	NC3 	1 	1.0 


;;;;;; HYDRATED CALCIUM ION 
;
; Warning: this is untested, and likely not very realistic description of
; a calcium ion. For a proper description of calcium, the solvation free
; energy should be increased. This could be achieved in an ad-hoc manner
; through increasing of the LJ well depth for water-calcium interactions.

[moleculetype]
; molname 	nrexcl
  CA+ 		1

[atoms]
;id 	type 	resnr 	residu 	atom 	cgnr 	charge
 1 	Qd 	1 	ION 	CA+ 	1 	2.0 
