# Supplementary material for: Conformational plasticity and dynamic interactions of the N-terminal domain of the chemokine receptor CXCR1
Source: PLoS Comput Biol. 2021 May 20;17(5):e1008593. doi: 10.1371/journal.pcbi.1008593 (PMC8172051; doi:10.1371/journal.pcbi.1008593)
Supplement: S1 Data — (ZIP) [file pcbi.1008593.s009.zip › cxcr1-data/il8-bound/setup-1/system.gro]

Martini system from cxcr1.pdb
15060
    1MET     BB    1   3.521   4.682   7.725
    1MET    SC1    2   3.534   4.506   7.364
    2SER     BB    3   3.780   4.810   7.704
    2SER    SC1    4   3.970   4.706   7.569
    3ASN     BB    5   3.921   5.015   7.954
    3ASN    SC1    6   4.164   4.831   8.030
    4ILE     BB    7   3.831   5.295   7.960
    4ILE    SC1    8   4.089   5.452   7.890
    5THR     BB    9   3.602   5.550   7.796
    5THR    SC1   10   3.721   5.707   7.626
    6ASP     BB   11   3.393   5.347   7.610
    6ASP    SC1   12   3.348   5.123   7.810
    7PRO     BB   13   3.218   5.471   7.436
    7PRO    SC1   14   3.119   5.362   7.175
    8GLN     BB   15   3.313   5.762   7.324
    8GLN    SC1   16   3.273   5.943   7.648
    9MET     BB   17   3.461   5.827   7.177
    9MET    SC1   18   3.379   5.599   6.824
   10TRP     BB   19   3.605   6.146   7.184
   10TRP    SC1   20   3.618   6.232   6.895
   10TRP    SC2   21   3.698   6.169   6.646
   10TRP    SC3   22   3.479   6.051   6.750
   10TRP    SC4   23   3.572   5.973   6.509
   11ASP     BB   24   3.893   6.122   7.294
   11ASP    SC1   25   3.847   6.192   7.598
   12PHE     BB   26   4.168   6.093   7.191
   12PHE    SC1   27   4.225   6.074   6.903
   12PHE    SC2   28   4.396   6.036   6.698
   12PHE    SC3   29   4.135   6.087   6.649
   13ASP     BB   30   4.461   6.176   7.473
   13ASP    SC1   31   4.280   6.409   7.551
   14ASP     BB   32   4.658   6.004   7.556
   14ASP    SC1   33   4.692   5.973   7.868
   15LEU     BB   34   4.790   5.777   7.364
   15LEU    SC1   35   4.611   5.829   7.107
   16ASN     BB   36   4.981   5.567   7.380
   16ASN    SC1   37   4.939   5.287   7.543
   17PHE     BB   38   5.162   5.481   7.141
   17PHE    SC1   39   5.077   5.431   6.855
   17PHE    SC2   40   5.151   5.396   6.598
   17PHE    SC3   41   4.947   5.252   6.701
   18THR     BB   42   5.301   5.130   7.151
   18THR    SC1   43   5.091   4.977   7.159
   19GLY     BB   44   5.612   5.109   7.176
   20MET     BB   45   5.820   5.006   7.166
   20MET    SC1   46   6.156   5.204   7.258
   21PRO     BB   47   5.975   4.753   7.056
   21PRO    SC1   48   6.244   4.814   6.992
   22PRO     BB   49   5.895   4.491   7.214
   22PRO    SC1   50   5.702   4.593   7.426
   23ALA     BB   51   6.046   4.298   7.260
   24ASP     BB   52   6.099   4.012   7.244
   24ASP    SC1   53   6.411   3.973   7.181
   25GLU     BB   54   5.961   3.763   7.158
   25GLU    SC1   55   6.147   3.538   7.419
   26ASP     BB   56   5.832   3.621   6.973
   26ASP    SC1   57   6.002   3.467   6.754
   27TYR     BB   58   5.544   3.674   6.886
   27TYR    SC1   59   5.490   3.956   7.017
   27TYR    SC2   60   5.376   4.201   7.029
   27TYR    SC3   61   5.550   4.123   7.221
   28SER     BB   62   5.505   3.409   6.612
   28SER    SC1   63   5.608   3.197   6.696
   29PRO     BB   64   5.317   3.513   6.402
   29PRO    SC1   65   5.359   3.536   6.117
   30CYS     BB   66   5.027   3.572   6.521
   30CYS    SC1   67   5.058   3.543   6.821
   31MET     BB   68   4.798   3.551   6.304
   31MET    SC1   69   4.923   3.270   6.141
   32LEU     BB   70   4.533   3.478   6.429
   32LEU    SC1   71   4.577   3.167   6.525
   33GLU     BB   72   4.588   3.575   6.763
   33GLU    SC1   73   4.658   3.276   6.996
   34THR     BB   74   4.532   3.765   7.010
   34THR    SC1   75   4.694   3.725   7.209
   35GLU     BB   76   4.258   3.860   7.038
   35GLU    SC1   77   4.156   3.560   7.250
   36THR     BB   78   4.096   4.110   6.998
   36THR    SC1   79   3.970   4.221   7.196
   37LEU     BB   80   3.908   4.019   6.681
   37LEU    SC1   81   3.761   4.084   6.410
   38ASN     BB   82   3.863   3.712   6.758
   38ASN    SC1   83   3.747   3.747   7.043
   39LYS     BB   84   4.109   3.546   6.664
   39LYS    SC1   85   4.178   3.305   6.859
   39LYS    SC2   86   4.177   3.099   7.017
   40TYR     BB   87   3.955   3.361   6.422
   40TYR    SC1   88   4.060   3.084   6.443
   40TYR    SC2   89   3.982   2.833   6.378
   40TYR    SC3   90   4.182   2.871   6.555
   41VAL     BB   91   3.837   3.626   6.243
   41VAL    SC1   92   3.585   3.640   6.324
   42VAL     BB   93   4.144   3.768   6.164
   42VAL    SC1   94   4.103   4.011   6.066
   43ILE     BB   95   4.250   3.522   5.992
   43ILE    SC1   96   4.528   3.435   5.887
   44ILE     BB   97   3.995   3.544   5.735
   44ILE    SC1   98   3.899   3.339   5.524
   45ALA     BB   99   4.067   3.839   5.617
   46TYR     BB  100   4.405   3.759   5.534
   46TYR    SC1  101   4.530   3.888   5.753
   46TYR    SC2  102   4.743   4.037   5.826
   46TYR    SC3  103   4.587   3.923   6.014
   47ALA     BB  104   4.329   3.498   5.338
   48LEU     BB  105   4.172   3.641   5.145
   48LEU    SC1  106   3.874   3.534   5.070
   49VAL     BB  107   4.448   3.861   5.026
   49VAL    SC1  108   4.391   4.091   5.145
   50PHE     BB  109   4.665   3.599   4.924
   50PHE    SC1  110   4.798   3.491   5.142
   50PHE    SC2  111   4.820   3.426   5.403
   50PHE    SC3  112   5.041   3.480   5.259
   51LEU     BB  113   4.489   3.465   4.682
   51LEU    SC1  114   4.267   3.297   4.842
   52LEU     BB  115   4.512   3.739   4.468
   52LEU    SC1  116   4.498   4.037   4.588
   53SER     BB  117   4.855   3.733   4.466
   53SER    SC1  118   4.965   3.940   4.448
   54LEU     BB  119   4.896   3.448   4.328
   54LEU    SC1  120   4.737   3.181   4.391
   55LEU     BB  121   4.743   3.538   4.013
   55LEU    SC1  122   4.575   3.339   3.830
   56GLY     BB  123   4.916   3.771   3.968
   57ASN     BB  124   5.244   3.601   3.966
   57ASN    SC1  125   5.343   3.682   4.252
   58SER     BB  126   5.207   3.454   3.715
   58SER    SC1  127   5.025   3.389   3.574
   59LEU     BB  128   5.155   3.853   3.428
   59LEU    SC1  129   4.938   4.069   3.307
   60VAL     BB  130   5.495   4.030   3.490
   60VAL    SC1  131   5.399   4.273   3.531
   61MET     BB  132   5.683   3.793   3.382
   61MET    SC1  133   5.666   3.471   3.574
   62LEU     BB  134   5.532   3.775   2.912
   62LEU    SC1  135   5.841   3.813   2.934
   63VAL     BB  136   5.692   4.179   2.688
   63VAL    SC1  137   5.765   4.321   2.477
   64ILE     BB  138   6.132   4.084   2.687
   64ILE    SC1  139   6.185   4.221   2.960
   65LEU     BB  140   6.118   3.777   2.508
   65LEU    SC1  141   6.205   3.562   2.730
   66TYR     BB  142   6.007   3.881   2.239
   66TYR    SC1  143   5.784   4.003   2.104
   66TYR    SC2  144   5.596   3.991   1.910
   66TYR    SC3  145   5.666   4.230   2.017
   67SER     BB  146   6.396   3.780   2.003
   67SER    SC1  147   6.559   3.948   1.918
   68ARG     BB  148   6.544   3.581   2.239
   68ARG    SC1  149   6.333   3.364   2.300
   68ARG    SC2  150   6.050   3.414   2.152
   69VAL     BB  151   6.624   3.777   2.496
   69VAL    SC1  152   6.706   3.647   2.712
   70GLY     BB  153   6.711   4.052   2.433
   71ARG     BB  154   6.779   4.228   2.302
   71ARG    SC1  155   6.877   4.527   2.349
   71ARG    SC2  156   7.082   4.656   2.150
   72SER     BB  157   6.549   4.599   1.995
   72SER    SC1  158   6.555   4.442   1.818
   73VAL     BB  159   6.240   4.700   2.161
   73VAL    SC1  160   6.027   4.563   2.083
   74THR     BB  161   6.293   4.622   2.556
   74THR    SC1  162   6.471   4.453   2.642
   75ASP     BB  163   6.571   4.914   2.675
   75ASP    SC1  164   6.624   4.941   2.363
   76VAL     BB  165   6.519   5.071   2.936
   76VAL    SC1  166   6.590   5.062   3.191
   77TYR     BB  167   6.122   5.002   2.970
   77TYR    SC1  168   6.101   5.124   2.685
   77TYR    SC2  169   5.974   5.278   2.504
   77TYR    SC3  170   6.184   5.126   2.428
   78LEU     BB  171   6.129   4.683   3.009
   78LEU    SC1  172   5.848   4.617   2.878
   79LEU     BB  173   6.307   4.667   3.295
   79LEU    SC1  174   6.385   4.379   3.378
   80ASN     BB  175   6.058   4.838   3.538
   80ASN    SC1  176   6.122   5.089   3.458
   81LEU     BB  177   5.821   4.624   3.533
   81LEU    SC1  178   5.540   4.741   3.645
   82ALA     BB  179   6.031   4.282   3.682
   83LEU     BB  180   6.199   4.407   4.187
   83LEU    SC1  181   6.406   4.206   4.345
   84ALA     BB  182   5.939   4.460   4.320
   85ASP     BB  183   5.768   4.163   4.206
   85ASP    SC1  184   5.659   4.353   3.962
   86LEU     BB  185   6.006   3.913   4.341
   86LEU    SC1  186   6.167   3.907   4.053
   87LEU     BB  187   5.959   3.979   4.626
   87LEU    SC1  188   6.129   4.213   4.756
   88PHE     BB  189   5.605   3.864   4.633
   88PHE    SC1  190   5.339   3.846   4.773
   88PHE    SC2  191   5.109   3.845   4.913
   88PHE    SC3  192   5.200   3.617   4.800
   89ALA     BB  193   5.683   3.536   4.581
   90LEU     BB  194   5.884   3.520   4.869
   90LEU    SC1  195   6.159   3.426   4.726
   91THR     BB  196   5.620   3.587   5.106
   91THR    SC1  197   5.494   3.770   5.240
   92LEU     BB  198   5.462   3.298   5.083
   92LEU    SC1  199   5.461   3.138   4.800
   93PRO     BB  200   5.790   3.127   5.222
   93PRO    SC1  201   5.904   3.038   4.980
   94ILE     BB  202   5.812   3.309   5.488
   94ILE    SC1  203   5.994   3.548   5.411
   95TRP     BB  204   5.535   3.260   5.660
   95TRP    SC1  205   5.338   3.459   5.600
   95TRP    SC2  206   5.183   3.674   5.649
   95TRP    SC3  207   5.102   3.430   5.728
   95TRP    SC4  208   4.947   3.645   5.775
   96ALA     BB  209   5.572   2.972   5.718
   97ALA     BB  210   5.877   3.018   5.905
   98SER     BB  211   5.727   3.240   6.153
   98SER    SC1  212   5.908   3.280   6.310
   99LYS     BB  213   5.486   3.031   6.246
   99LYS    SC1  214   5.225   3.036   6.430
   99LYS    SC2  215   5.056   3.061   6.637
  100VAL     BB  216   5.707   2.778   6.346
  100VAL    SC1  217   5.675   2.623   6.133
  101ASN     BB  218   5.952   2.849   6.588
  101ASN    SC1  219   5.945   2.621   6.803
  102GLY     BB  220   6.186   3.014   6.630
  103TRP     BB  221   6.367   3.188   6.523
  103TRP    SC1  222   6.364   3.125   6.207
  103TRP    SC2  223   6.437   3.071   5.953
  103TRP    SC3  224   6.626   3.106   6.143
  103TRP    SC4  225   6.699   3.055   5.888
  104ILE     BB  226   6.441   3.504   6.505
  104ILE    SC1  227   6.239   3.649   6.320
  105PHE     BB  228   6.650   3.812   6.573
  105PHE    SC1  229   6.738   3.925   6.305
  105PHE    SC2  230   6.965   3.904   6.161
  105PHE    SC3  231   6.799   4.114   6.121
  106GLY     BB  232   6.650   4.108   6.748
  107THR     BB  233   6.464   4.333   6.595
  107THR    SC1  234   6.269   4.412   6.748
  108PHE     BB  235   6.390   4.507   6.212
  108PHE    SC1  236   6.654   4.626   6.238
  108PHE    SC2  237   6.857   4.570   6.068
  108PHE    SC3  238   6.879   4.776   6.242
  109LEU     BB  239   6.355   4.315   5.964
  109LEU    SC1  240   6.346   4.006   6.006
  110CYS     BB  241   6.048   4.426   5.864
  110CYS    SC1  242   5.824   4.448   6.054
  111LYS     BB  243   6.122   4.722   5.783
  111LYS    SC1  244   5.995   4.916   6.010
  111LYS    SC2  245   5.767   4.983   6.157
  112VAL     BB  246   6.362   4.640   5.509
  112VAL    SC1  247   6.573   4.505   5.594
  113VAL     BB  248   6.112   4.426   5.298
  113VAL    SC1  249   6.155   4.215   5.454
  114SER     BB  250   5.896   4.664   5.266
  114SER    SC1  251   5.656   4.622   5.225
  115LEU     BB  252   6.098   4.875   5.097
  115LEU    SC1  253   6.401   4.971   5.111
  116LEU     BB  254   6.126   4.693   4.820
  116LEU    SC1  255   6.381   4.634   4.637
  117LYS     BB  256   5.794   4.701   4.738
  117LYS    SC1  257   5.700   4.405   4.752
  117LYS    SC2  258   5.649   4.232   4.933
  118GLU     BB  259   5.761   5.031   4.745
  118GLU    SC1  260   5.476   5.006   5.013
  119VAL     BB  261   6.016   5.105   4.512
  119VAL    SC1  262   6.223   5.147   4.672
  120ASN     BB  263   5.891   4.949   4.269
  120ASN    SC1  264   5.902   4.818   3.995
  121PHE     BB  265   5.608   5.134   4.243
  121PHE    SC1  266   5.376   5.057   4.077
  121PHE    SC2  267   5.111   5.029   4.121
  121PHE    SC3  268   5.207   5.026   3.868
  122TYR     BB  269   5.733   5.398   4.191
  122TYR    SC1  270   5.624   5.646   4.311
  122TYR    SC2  271   5.690   5.878   4.433
  122TYR    SC3  272   5.433   5.797   4.428
  123SER     BB  273   5.913   5.316   3.894
  123SER    SC1  274   6.079   5.456   3.757
  124GLY     BB  275   5.668   5.212   3.718
  125ILE     BB  276   5.461   5.502   3.754
  125ILE    SC1  277   5.247   5.403   3.552
  126LEU     BB  278   5.680   5.716   3.670
  126LEU    SC1  279   5.634   5.936   3.915
  127LEU     BB  280   5.769   5.567   3.354
  127LEU    SC1  281   5.955   5.795   3.288
  128LEU     BB  282   5.462   5.612   3.183
  128LEU    SC1  283   5.339   5.317   3.100
  129ALA     BB  284   5.462   5.944   3.173
  130CYS     BB  285   5.741   6.020   2.938
  130CYS    SC1  286   5.880   6.266   3.046
  131ILE     BB  287   5.604   5.895   2.667
  131ILE    SC1  288   5.600   5.593   2.597
  132SER     BB  289   5.323   6.115   2.670
  132SER    SC1  290   5.104   6.078   2.623
  133VAL     BB  291   5.497   6.415   2.647
  133VAL    SC1  292   5.509   6.523   2.889
  134ASP     BB  293   5.630   6.367   2.378
  134ASP    SC1  294   5.902   6.213   2.430
  135ARG     BB  295   5.320   6.337   2.170
  135ARG    SC1  296   5.273   6.045   2.175
  135ARG    SC2  297   5.330   5.750   2.255
  136TYR     BB  298   5.208   6.600   2.216
  136TYR    SC1  299   5.186   6.743   2.460
  136TYR    SC2  300   5.270   6.900   2.663
  136TYR    SC3  301   5.019   6.926   2.568
  137LEU     BB  302   5.492   6.809   2.067
  137LEU    SC1  303   5.641   6.869   2.329
  138ALA     BB  304   5.473   6.716   1.814
  139ILE     BB  305   5.480   6.571   1.638
  139ILE    SC1  306   5.661   6.547   1.387
  140VAL     BB  307   5.454   6.245   1.678
  140VAL    SC1  308   5.301   6.167   1.477
  141HIS     BB  309   5.693   6.179   1.896
  141HIS    SC1  310   5.856   6.443   1.950
  141HIS    SC2  311   5.960   6.677   1.864
  141HIS    SC3  312   5.979   6.608   2.124
  142ALA     BB  313   5.718   6.010   2.026
  143THR     BB  314   5.812   5.744   2.118
  143THR    SC1  315   5.971   5.732   2.324
  144ARG     BB  316   5.703   5.532   1.943
  144ARG    SC1  317   5.907   5.299   1.958
  144ARG    SC2  318   5.885   4.992   1.949
  145THR     BB  319   5.534   5.707   1.669
  145THR    SC1  320   5.301   5.775   1.759
  146LEU     BB  321   5.762   5.841   1.539
  146LEU    SC1  322   5.719   6.017   1.271
  147THR     BB  323   6.041   5.806   1.678
  147THR    SC1  324   6.190   5.593   1.679
  148GLN     BB  325   6.181   6.071   1.832
  148GLN    SC1  326   6.044   6.280   1.545
  149LYS     BB  327   6.236   6.054   2.060
  149LYS    SC1  328   6.353   6.312   2.212
  149LYS    SC2  329   6.353   6.462   2.422
  150ARG     BB  330   6.435   5.748   2.141
  150ARG    SC1  331   6.333   5.463   2.127
  150ARG    SC2  332   6.382   5.162   1.974
  151HIS     BB  333   6.622   5.886   2.342
  151HIS    SC1  334   6.864   5.855   2.525
  151HIS    SC2  335   7.069   5.702   2.611
  151HIS    SC3  336   7.056   5.962   2.681
  152LEU     BB  337   6.404   5.978   2.558
  152LEU    SC1  338   6.239   6.149   2.757
  153VAL     BB  339   6.296   5.656   2.674
  153VAL    SC1  340   6.068   5.702   2.802
  154LYS     BB  341   6.578   5.552   2.788
  154LYS    SC1  342   6.673   5.390   2.525
  154LYS    SC2  343   6.791   5.415   2.285
  155PHE     BB  344   6.658   5.856   2.984
  155PHE    SC1  345   6.933   5.792   3.070
  155PHE    SC2  346   7.183   5.693   3.041
  155PHE    SC3  347   7.125   5.855   3.250
  156VAL     BB  348   6.404   5.879   3.156
  156VAL    SC1  349   6.314   6.109   3.251
  157CYS     BB  350   6.424   5.583   3.332
  157CYS    SC1  351   6.249   5.426   3.154
  158LEU     BB  352   6.706   5.647   3.493
  158LEU    SC1  353   6.908   5.420   3.393
  159GLY     BB  354   6.593   5.947   3.663
  160CYS     BB  355   6.368   5.835   3.797
  160CYS    SC1  356   6.111   5.993   3.708
  161TRP     BB  357   6.554   5.573   4.000
  161TRP    SC1  358   6.383   5.373   4.114
  161TRP    SC2  359   6.311   5.114   4.089
  161TRP    SC3  360   6.494   5.186   4.274
  161TRP    SC4  361   6.415   4.929   4.255
  162GLY     BB  362   6.718   5.748   4.163
  163LEU     BB  363   6.428   5.917   4.366
  163LEU    SC1  364   6.463   6.187   4.539
  164SER     BB  365   6.293   5.614   4.539
  164SER    SC1  366   6.056   5.612   4.616
  165MET     BB  367   6.550   5.553   4.721
  165MET    SC1  368   6.667   5.367   5.042
  166ASN     BB  369   6.534   5.892   4.912
  166ASN    SC1  370   6.779   5.859   5.063
  167LEU     BB  371   6.217   5.854   5.025
  167LEU    SC1  372   6.193   6.141   5.168
  168SER     BB  373   6.263   5.593   5.195
  168SER    SC1  374   6.158   5.389   5.090
  169LEU     BB  375   6.463   5.737   5.434
  169LEU    SC1  376   6.745   5.620   5.471
  170PRO     BB  377   6.323   5.978   5.632
  170PRO    SC1  378   6.316   6.276   5.634
  171PHE     BB  379   6.073   5.812   5.777
  171PHE    SC1  380   5.824   5.990   5.711
  171PHE    SC2  381   5.653   6.191   5.766
  171PHE    SC3  382   5.589   6.007   5.579
  172PHE     BB  383   6.274   5.535   5.921
  172PHE    SC1  384   6.319   5.336   5.705
  172PHE    SC2  385   6.463   5.240   5.497
  172PHE    SC3  386   6.218   5.139   5.551
  173LEU     BB  387   6.433   5.684   6.086
  173LEU    SC1  388   6.731   5.704   5.964
  174PHE     BB  389   6.252   5.854   6.368
  174PHE    SC1  390   6.114   6.074   6.245
  174PHE    SC2  391   6.042   6.329   6.295
  174PHE    SC3  392   6.036   6.235   6.042
  175ARG     BB  393   6.330   5.873   6.720
  175ARG    SC1  394   6.255   6.137   6.873
  175ARG    SC2  395   6.050   6.330   6.768
  176GLN     BB  396   6.230   5.621   6.900
  176GLN    SC1  397   6.248   5.810   7.234
  177ALA     BB  398   6.083   5.447   6.846
  178TYR     BB  399   6.008   5.197   6.747
  178TYR    SC1  400   6.236   5.059   6.569
  178TYR    SC2  401   6.430   4.874   6.536
  178TYR    SC3  402   6.339   5.013   6.324
  179HIS     BB  403   5.783   5.067   6.669
  179HIS    SC1  404   5.478   5.078   6.650
  179HIS    SC2  405   5.245   4.946   6.681
  179HIS    SC3  406   5.343   4.991   6.434
  180PRO     BB  407   5.807   4.753   6.609
  180PRO    SC1  408   5.999   4.654   6.439
  181ASN     BB  409   5.607   4.586   6.728
  181ASN    SC1  410   5.488   4.663   6.988
  182ASN     BB  411   5.675   4.290   6.642
  182ASN    SC1  412   5.853   4.176   6.830
  183SER     BB  413   5.502   4.096   6.506
  183SER    SC1  414   5.315   3.980   6.555
  184SER     BB  415   5.769   3.801   6.458
  184SER    SC1  416   5.776   3.740   6.244
  185PRO     BB  417   5.911   3.945   5.810
  185PRO    SC1  418   5.693   3.764   5.729
  186VAL     BB  419   5.638   4.326   5.624
  186VAL    SC1  420   5.669   4.171   5.412
  187CYS     BB  421   5.361   4.574   5.981
  187CYS    SC1  422   5.517   4.543   6.244
  188TYR     BB  423   5.226   4.812   5.983
  188TYR    SC1  424   5.002   4.840   6.213
  188TYR    SC2  425   4.786   4.994   6.265
  188TYR    SC3  426   4.887   4.834   6.457
  189GLU     BB  427   5.316   5.070   5.924
  189GLU    SC1  428   5.076   5.309   6.111
  190VAL     BB  429   5.356   5.220   5.702
  190VAL    SC1  430   5.329   5.129   5.455
  191LEU     BB  431   5.530   5.480   6.114
  191LEU    SC1  432   5.412   5.652   5.864
  192GLY     BB  433   5.540   5.441   6.324
  193ASN     BB  434   5.650   5.567   6.591
  193ASN    SC1  435   5.571   5.485   6.870
  194ASP     BB  436   5.829   5.821   6.617
  194ASP    SC1  437   5.809   5.921   6.912
  195THR     BB  438   5.636   6.043   6.422
  195THR    SC1  439   5.640   5.948   6.180
  196ALA     BB  440   5.610   6.264   6.576
  197LYS     BB  441   5.327   6.396   6.591
  197LYS    SC1  442   5.357   6.700   6.633
  197LYS    SC2  443   5.377   6.872   6.817
  198TRP     BB  444   5.147   6.313   6.411
  198TRP    SC1  445   5.201   6.211   6.149
  198TRP    SC2  446   5.241   6.093   5.909
  198TRP    SC3  447   5.170   6.353   5.921
  198TRP    SC4  448   5.202   6.233   5.682
  199ARG     BB  449   4.865   6.219   6.552
  199ARG    SC1  450   4.877   6.135   6.847
  199ARG    SC2  451   5.040   6.131   7.116
  200MET     BB  452   4.752   6.032   6.374
  200MET    SC1  453   4.760   5.713   6.604
  201VAL     BB  454   4.586   6.122   6.165
  201VAL    SC1  455   4.348   6.223   6.225
  202LEU     BB  456   4.719   6.188   5.855
  202LEU    SC1  457   4.496   6.409   5.785
  203ARG     BB  458   4.799   5.880   5.778
  203ARG    SC1  459   4.926   5.745   6.031
  203ARG    SC2  460   5.153   5.765   6.287
  204ILE     BB  461   4.485   5.747   5.789
  204ILE    SC1  462   4.270   5.969   5.819
  205LEU     BB  463   4.398   5.579   5.543
  205LEU    SC1  464   4.166   5.757   5.381
  206PRO     BB  465   4.637   5.576   5.341
  206PRO    SC1  466   4.556   5.652   5.075
  207HIS     BB  467   4.904   5.517   5.478
  207HIS    SC1  468   4.860   5.261   5.629
  207HIS    SC2  469   4.848   5.027   5.763
  207HIS    SC3  470   4.862   5.027   5.494
  208THR     BB  471   5.124   5.667   5.381
  208THR    SC1  472   5.375   5.607   5.353
  209PHE     BB  473   5.027   5.981   5.334
  209PHE    SC1  474   4.751   6.038   5.289
  209PHE    SC2  475   4.573   6.173   5.137
  209PHE    SC3  476   4.507   6.096   5.387
  210GLY     BB  477   5.272   6.078   5.155
  211PHE     BB  478   5.221   5.844   4.895
  211PHE    SC1  479   5.479   5.679   4.851
  211PHE    SC2  480   5.555   5.465   4.705
  211PHE    SC3  481   5.673   5.514   4.943
  212ILE     BB  482   4.914   5.941   4.830
  212ILE    SC1  483   4.676   5.850   4.652
  213VAL     BB  484   4.996   6.269   4.728
  213VAL    SC1  485   4.965   6.415   4.947
  214PRO     BB  486   5.167   6.180   4.463
  214PRO    SC1  487   5.380   6.248   4.276
  215LEU     BB  488   4.938   6.029   4.292
  215LEU    SC1  489   5.115   5.881   4.064
  216PHE     BB  490   4.748   6.318   4.267
  216PHE    SC1  491   4.593   6.402   4.486
  216PHE    SC2  492   4.476   6.321   4.715
  216PHE    SC3  493   4.380   6.537   4.584
  217VAL     BB  494   4.945   6.482   4.110
  217VAL    SC1  495   5.022   6.726   4.180
  218MET     BB  496   4.966   6.277   3.825
  218MET    SC1  497   5.324   6.321   3.798
  219LEU     BB  498   4.617   6.276   3.739
  219LEU    SC1  499   4.546   6.068   3.949
  220PHE     BB  500   4.576   6.582   3.724
  220PHE    SC1  501   4.586   6.777   3.946
  220PHE    SC2  502   4.555   6.847   4.205
  220PHE    SC3  503   4.528   7.033   4.010
  221CYS     BB  504   4.814   6.648   3.508
  221CYS    SC1  505   5.048   6.742   3.682
  222TYR     BB  506   4.705   6.459   3.266
  222TYR    SC1  507   4.877   6.206   3.289
  222TYR    SC2  508   5.052   6.119   3.102
  222TYR    SC3  509   4.889   5.944   3.227
  223GLY     BB  510   4.405   6.592   3.245
  224PHE     BB  511   4.503   6.909   3.179
  224PHE    SC1  512   4.339   7.095   3.351
  224PHE    SC2  513   4.235   7.339   3.402
  224PHE    SC3  514   4.286   7.168   3.605
  225THR     BB  515   4.647   6.847   2.885
  225THR    SC1  516   4.532   6.939   2.670
  226LEU     BB  517   4.836   7.281   2.821
  226LEU    SC1  518   4.795   7.292   3.134
  227ARG     BB  519   4.738   7.288   2.395
  227ARG    SC1  520   5.018   7.377   2.340
  227ARG    SC2  521   5.270   7.220   2.234
  228THR     BB  522   4.473   7.294   2.333
  228THR    SC1  523   4.320   7.326   2.125
  229LEU     BB  524   4.315   7.459   2.618
  229LEU    SC1  525   4.366   7.348   2.917
  230PHE     BB  526   4.044   7.335   2.569
  230PHE    SC1  527   3.879   7.356   2.815
  230PHE    SC2  528   3.895   7.353   3.084
  230PHE    SC3  529   3.654   7.368   2.964
  231LYS     BB  530   3.852   7.299   2.303
  231LYS    SC1  531   3.608   7.467   2.420
  231LYS    SC2  532   3.491   7.618   2.567
  232ALA     BB  533   3.836   7.085   2.198
  233HIS     BB  534   4.072   6.845   2.389
  233HIS    SC1  535   3.815   6.812   2.575
  233HIS    SC2  536   3.573   6.748   2.676
  233HIS    SC3  537   3.651   7.006   2.665
  234MET     BB  538   4.252   6.821   2.268
  234MET    SC1  539   4.173   6.933   1.889
  235GLY     BB  540   4.538   6.678   2.054
  236GLN     BB  541   4.734   6.793   2.194
  236GLN    SC1  542   4.794   7.099   1.938
  237LYS     BB  543   4.723   6.529   2.489
  237LYS    SC1  544   4.406   6.489   2.585
  237LYS    SC2  545   4.240   6.477   2.779
  238HIS     BB  546   4.793   6.315   2.346
  238HIS    SC1  547   4.838   6.301   2.053
  238HIS    SC2  548   4.968   6.202   1.839
  238HIS    SC3  549   4.702   6.163   1.865
  239ARG     BB  550   4.678   5.989   2.408
  239ARG    SC1  551   4.843   5.817   2.200
  239ARG    SC2  552   4.808   5.652   1.915
  240ALA     BB  553   4.355   5.933   2.617
  241MET     BB  554   4.247   5.976   2.967
  241MET    SC1  555   4.419   6.031   3.324
  242ARG     BB  556   4.110   5.611   3.048
  242ARG    SC1  557   3.854   5.539   2.882
  242ARG    SC2  558   3.738   5.386   2.602
  243VAL     BB  559   4.403   5.423   3.043
  243VAL    SC1  560   4.497   5.264   2.853
  244ILE     BB  561   4.554   5.576   3.269
  244ILE    SC1  562   4.845   5.477   3.233
  245PHE     BB  563   4.302   5.533   3.513
  245PHE    SC1  564   4.257   5.740   3.710
  245PHE    SC2  565   4.162   5.791   3.958
  245PHE    SC3  566   4.123   5.970   3.759
  246ALA     BB  567   4.322   5.232   3.547
  247VAL     BB  568   4.643   5.232   3.691
  247VAL    SC1  569   4.821   5.110   3.537
  248VAL     BB  570   4.535   5.474   4.008
  248VAL    SC1  571   4.646   5.651   4.171
  249LEU     BB  572   4.327   5.301   4.125
  249LEU    SC1  573   4.142   5.076   3.976
  250ILE     BB  574   4.528   5.040   4.239
  250ILE    SC1  575   4.395   4.761   4.263
  251PHE     BB  576   4.715   5.191   4.437
  251PHE    SC1  577   4.957   5.359   4.406
  251PHE    SC2  578   5.060   5.585   4.511
  251PHE    SC3  579   5.205   5.439   4.337
  252LEU     BB  580   4.486   5.341   4.634
  252LEU    SC1  581   4.299   5.556   4.533
  253LEU     BB  582   4.252   5.038   4.731
  253LEU    SC1  583   4.074   5.109   4.496
  254CYS     BB  584   4.411   4.883   4.845
  254CYS    SC1  585   4.423   4.587   4.718
  255TRP     BB  586   4.537   5.136   5.132
  255TRP    SC1  587   4.755   5.225   5.014
  255TRP    SC2  588   4.937   5.386   4.896
  255TRP    SC3  589   5.015   5.211   5.087
  255TRP    SC4  590   5.197   5.370   4.966
  256LEU     BB  591   4.298   5.200   5.232
  256LEU    SC1  592   4.134   5.405   5.022
  257PRO     BB  593   4.164   4.914   5.336
  257PRO    SC1  594   3.906   4.948   5.192
  258TYR     BB  595   4.420   4.835   5.581
  258TYR    SC1  596   4.344   4.542   5.624
  258TYR    SC2  597   4.381   4.301   5.741
  258TYR    SC3  598   4.211   4.326   5.533
  259ASN     BB  599   4.358   5.124   5.756
  259ASN    SC1  600   4.499   5.289   5.989
  260LEU     BB  601   4.065   5.056   5.827
  260LEU    SC1  602   3.772   5.136   5.842
  261VAL     BB  603   4.128   4.764   6.039
  261VAL    SC1  604   4.028   4.524   5.988
  262LEU     BB  605   4.299   4.918   6.245
  262LEU    SC1  606   4.414   4.761   6.486
  263LEU     BB  607   4.063   5.159   6.326
  263LEU    SC1  608   4.028   5.450   6.475
  264ALA     BB  609   3.834   4.959   6.451
  265ASP     BB  610   4.016   4.833   6.721
  265ASP    SC1  611   3.927   4.550   6.815
  266THR     BB  612   4.097   5.151   6.867
  266THR    SC1  613   4.213   5.138   7.100
  267LEU     BB  614   3.783   5.268   6.888
  267LEU    SC1  615   3.598   5.315   7.140
  268MET     BB  616   3.955   5.622   7.182
  268MET    SC1  617   3.850   5.756   6.879
  269ARG     BB  618   4.217   5.616   7.336
  269ARG    SC1  619   4.176   5.817   7.586
  269ARG    SC2  620   4.194   5.966   7.862
  270THR     BB  621   4.412   5.398   7.518
  270THR    SC1  622   4.543   5.532   7.698
  271GLN     BB  623   4.320   5.101   7.660
  271GLN    SC1  624   4.554   5.138   7.978
  272VAL     BB  625   4.439   4.894   7.542
  272VAL    SC1  626   4.603   4.961   7.345
  273ILE     BB  627   4.425   4.523   7.643
  273ILE    SC1  628   4.209   4.384   7.817
  274GLN     BB  629   4.435   4.197   7.410
  274GLN    SC1  630   4.194   3.946   7.564
  275GLU     BB  631   4.538   4.208   7.265
  275GLU    SC1  632   4.756   4.535   7.270
  276SER     BB  633   4.614   4.237   6.903
  276SER    SC1  634   4.459   4.390   6.808
  277CYS     BB  635   4.860   4.035   6.726
  277CYS    SC1  636   5.018   3.891   6.915
  278GLU     BB  637   4.712   4.009   6.475
  278GLU    SC1  638   4.366   3.955   6.550
  279ARG     BB  639   4.701   4.359   6.397
  279ARG    SC1  640   4.414   4.335   6.260
  279ARG    SC2  641   4.138   4.380   6.414
  280ARG     BB  642   5.054   4.381   6.363
  280ARG    SC1  643   5.160   4.448   6.623
  280ARG    SC2  644   5.021   4.527   6.874
  281ASN     BB  645   5.070   4.227   6.144
  281ASN    SC1  646   5.075   3.922   6.143
  282ASN     BB  647   4.858   4.480   5.914
  282ASN    SC1  648   4.627   4.650   5.990
  283ILE     BB  649   4.950   4.560   5.617
  283ILE    SC1  650   4.793   4.343   5.460
  284GLY     BB  651   5.214   4.645   5.488
  285ARG     BB  652   5.081   4.657   5.109
  285ARG    SC1  653   4.780   4.700   5.156
  285ARG    SC2  654   4.509   4.565   5.183
  286ALA     BB  655   5.284   4.626   4.789
  287LEU     BB  656   5.204   4.327   4.698
  287LEU    SC1  657   5.347   4.224   4.430
  288ASP     BB  658   4.855   4.377   4.645
  288ASP    SC1  659   4.785   4.241   4.926
  289ALA     BB  660   4.883   4.650   4.337
  290THR     BB  661   5.033   4.476   4.147
  290THR    SC1  662   5.182   4.549   3.947
  291GLU     BB  663   4.783   4.224   4.099
  291GLU    SC1  664   4.838   4.205   3.732
  292ILE     BB  665   4.438   4.468   3.869
  292ILE    SC1  666   4.346   4.286   3.635
  293LEU     BB  667   4.676   4.608   3.478
  293LEU    SC1  668   5.005   4.618   3.480
  294GLY     BB  669   4.527   4.879   3.211
  295PHE     BB  670   4.206   4.967   3.126
  295PHE    SC1  671   4.067   4.844   3.355
  295PHE    SC2  672   4.170   4.763   3.591
  295PHE    SC3  673   3.974   4.620   3.474
  296LEU     BB  674   4.042   5.082   2.911
  296LEU    SC1  675   3.724   5.092   2.986
  297HIS     BB  676   4.042   4.996   2.660
  297HIS    SC1  677   4.309   4.880   2.580
  297HIS    SC2  678   4.537   4.818   2.711
  297HIS    SC3  679   4.548   4.943   2.472
  298SER     BB  680   3.761   4.881   2.495
  298SER    SC1  681   3.827   4.794   2.273
  299CYS     BB  682   3.603   4.703   2.722
  299CYS    SC1  683   3.370   4.790   2.905
  300LEU     BB  684   3.823   4.628   2.970
  300LEU    SC1  685   3.652   4.427   3.115
  301ASN     BB  686   4.090   4.544   2.854
  301ASN    SC1  687   4.049   4.457   2.570
  302PRO     BB  688   4.255   4.454   3.078
  302PRO    SC1  689   4.519   4.358   3.109
  303ILE     BB  690   4.086   4.197   3.208
  303ILE    SC1  691   3.873   4.153   3.429
  304ILE     BB  692   4.057   4.005   2.916
  304ILE    SC1  693   3.884   3.781   3.041
  305TYR     BB  694   4.344   4.003   2.841
  305TYR    SC1  695   4.443   4.176   2.619
  305TYR    SC2  696   4.579   4.225   2.390
  305TYR    SC3  697   4.563   4.415   2.581
  306ALA     BB  698   4.471   3.877   3.131
  307PHE     BB  699   4.318   3.579   3.120
  307PHE    SC1  700   4.201   3.600   3.403
  307PHE    SC2  701   4.179   3.577   3.671
  307PHE    SC3  702   4.190   3.821   3.556
  308ILE     BB  703   4.466   3.480   2.838
  308ILE    SC1  704   4.611   3.214   2.901
  309GLY     BB  705   4.561   3.612   2.667
  310GLN     BB  706   4.649   3.732   2.459
  310GLN    SC1  707   4.366   3.657   2.204
  311ASN     BB  708   4.858   3.820   2.337
  311ASN    SC1  709   4.804   3.950   2.046
  312PHE     BB  710   5.164   3.886   2.567
  312PHE    SC1  711   5.146   3.624   2.679
  312PHE    SC2  712   5.003   3.396   2.675
  312PHE    SC3  713   5.269   3.388   2.721
  313ARG     BB  714   5.344   4.024   2.351
  313ARG    SC1  715   5.267   3.747   2.127
  313ARG    SC2  716   5.213   3.426   2.221
  314HIS     BB  717   5.121   4.254   2.263
  314HIS    SC1  718   5.192   4.278   1.968
  314HIS    SC2  719   5.301   4.360   1.735
  314HIS    SC3  720   5.189   4.115   1.753
  315GLY     BB  721   5.057   4.379   2.556
  316PHE     BB  722   5.331   4.525   2.624
  316PHE    SC1  723   5.361   4.636   2.908
  316PHE    SC2  724   5.439   4.595   3.164
  316PHE    SC3  725   5.289   4.811   3.101
  317LEU     BB  726   5.327   4.734   2.346
  317LEU    SC1  727   5.520   4.668   2.105
  318LYS     BB  728   5.013   4.848   2.380
  318LYS    SC1  729   4.840   4.644   2.206
  318LYS    SC2  730   4.760   4.503   1.996
  319ILE     BB  731   5.032   4.974   2.693
  319ILE    SC1  732   4.909   5.061   2.964
  320LEU     BB  733   5.253   5.183   2.641
  320LEU    SC1  734   5.534   5.043   2.722
  321ALA     BB  735   5.085   5.355   2.381
  322MET     BB  736   4.816   5.431   2.538
  322MET    SC1  737   4.725   5.706   2.805
  323HIS     BB  738   4.598   5.419   2.312
  323HIS    SC1  739   4.689   5.197   2.120
  323HIS    SC2  740   4.581   4.986   1.991
  323HIS    SC3  741   4.770   5.136   1.870
  324GLY     BB  742   4.338   5.735   2.166
  325POPC   NC3  743   7.805   8.942   2.164
  325POPC   PO4  744   8.002   9.185   2.375
  325POPC   GL1  745   7.760   9.163   2.688
  325POPC   GL2  746   7.627   9.325   2.758
  325POPC   C1A  747   7.655   8.834   3.001
  325POPC   C2A  748   7.811   8.889   3.440
  325POPC   C3A  749   7.784   8.799   3.920
  325POPC   C4A  750   7.554   8.693   4.251
  325POPC   C1B  751   7.717   9.323   3.214
  325POPC   C2B  752   7.750   9.264   3.739
  325POPC   D3B  753   7.486   9.212   4.153
  325POPC   C4B  754   7.469   9.497   4.497
  325POPC   C5B  755   7.375   9.733   4.887
  326POPC   NC3  756   6.468   1.802   6.859
  326POPC   PO4  757   6.381   1.369   6.747
  326POPC   GL1  758   6.122   1.371   6.319
  326POPC   GL2  759   6.137   1.596   6.025
  326POPC   C1A  760   6.193   1.892   5.664
  326POPC   C2A  761   6.197   2.320   5.513
  326POPC   C3A  762   6.175   2.891   5.462
  326POPC   C4A  763   6.358   3.083   5.130
  326POPC   C1B  764   6.159   1.034   5.948
  326POPC   C2B  765   6.144   0.907   5.523
  326POPC   D3B  766   6.376   0.751   5.218
  326POPC   C4B  767   6.784   0.645   5.249
  326POPC   C5B  768   6.981   0.984   5.333
  327POPC   NC3  769   0.524   8.888   2.053
  327POPC   PO4  770   0.886   8.500   2.023
  327POPC   GL1  771   0.936   8.240   2.292
  327POPC   GL2  772   1.092   8.357   2.527
  327POPC   C1A  773   0.884   8.204   2.931
  327POPC   C2A  774   0.781   8.396   3.279
  327POPC   C3A  775   0.463   8.640   3.352
  327POPC   C4A  776   0.212   8.862   3.636
  327POPC   C1B  777   0.577   8.265   2.558
  327POPC   C2B  778   0.226   8.512   2.717
  327POPC   D3B  779  -0.048   8.697   2.880
  327POPC   C4B  780  -0.439   8.955   2.841
  327POPC   C5B  781  -0.825   8.894   2.999
  328POPC   NC3  782   9.078   4.162   1.993
  328POPC   PO4  783   8.958   3.831   2.340
  328POPC   GL1  784   9.111   3.564   2.716
  328POPC   GL2  785   9.378   3.341   2.732
  328POPC   C1A  786   9.555   3.378   3.184
  328POPC   C2A  787   9.399   3.410   3.583
  328POPC   C3A  788   9.482   3.316   3.972
  328POPC   C4A  789   9.470   3.409   4.342
  328POPC   C1B  790   9.104   3.665   3.280
  328POPC   C2B  791   8.984   3.567   3.797
  328POPC   D3B  792   8.754   3.892   3.993
  328POPC   C4B  793   8.715   4.018   4.383
  328POPC   C5B  794   8.329   3.934   4.593
  329POPC   NC3  795   4.574   0.383   6.745
  329POPC   PO4  796   4.338   0.375   6.410
  329POPC   GL1  797   4.321   0.038   6.106
  329POPC   GL2  798   4.404  -0.260   6.172
  329POPC   C1A  799   4.451  -0.434   5.820
  329POPC   C2A  800   4.482  -0.455   5.426
  329POPC   C3A  801   4.835  -0.381   5.071
  329POPC   C4A  802   5.057  -0.395   4.606
  329POPC   C1B  803   4.263  -0.031   5.628
  329POPC   C2B  804   4.444  -0.022   5.170
  329POPC   D3B  805   4.207   0.054   4.834
  329POPC   C4B  806   4.033  -0.267   4.667
  329POPC   C5B  807   3.810  -0.412   4.395
  330POPC   NC3  808   0.437   3.181   2.132
  330POPC   PO4  809   0.779   3.172   2.393
  330POPC   GL1  810   0.690   3.130   2.803
  330POPC   GL2  811   0.859   2.937   2.834
  330POPC   C1A  812   1.193   2.937   3.123
  330POPC   C2A  813   1.151   2.897   3.571
  330POPC   C3A  814   0.776   2.645   3.747
  330POPC   C4A  815   0.779   2.360   4.076
  330POPC   C1B  816   0.410   3.168   3.266
  330POPC   C2B  817   0.196   3.177   3.636
  330POPC   D3B  818   0.321   2.959   3.956
  330POPC   C4B  819   0.651   2.837   4.191
  330POPC   C5B  820   0.962   2.707   4.481
  331POPC   NC3  821   9.147   1.749   1.905
  331POPC   PO4  822   9.048   1.440   2.236
  331POPC   GL1  823   8.982   1.351   2.633
  331POPC   GL2  824   9.082   1.489   2.829
  331POPC   C1A  825   9.126   1.584   3.242
  331POPC   C2A  826   9.263   1.669   3.729
  331POPC   C3A  827   8.993   1.651   4.120
  331POPC   C4A  828   8.665   1.760   4.412
  331POPC   C1B  829   8.589   1.381   2.870
  331POPC   C2B  830   8.483   1.431   3.296
  331POPC   D3B  831   8.205   1.172   3.495
  331POPC   C4B  832   8.206   1.110   3.923
  331POPC   C5B  833   7.854   1.179   4.212
  332POPC   NC3  834   0.923   3.090   7.145
  332POPC   PO4  835   1.235   2.708   7.037
  332POPC   GL1  836   1.253   2.651   6.503
  332POPC   GL2  837   1.074   2.924   6.328
  332POPC   C1A  838   1.113   2.774   5.947
  332POPC   C2A  839   1.248   2.940   5.578
  332POPC   C3A  840   1.108   2.849   5.215
  332POPC   C4A  841   0.925   3.049   4.920
  332POPC   C1B  842   1.221   2.343   6.128
  332POPC   C2B  843   1.274   2.446   5.627
  332POPC   D3B  844   1.227   2.310   5.157
  332POPC   C4B  845   1.330   2.566   4.779
  332POPC   C5B  846   1.382   2.965   4.447
  333POPC   NC3  847   3.974   2.922   2.227
  333POPC   PO4  848   4.239   3.143   2.509
  333POPC   GL1  849   4.108   3.155   2.919
  333POPC   GL2  850   3.997   2.920   2.985
  333POPC   C1A  851   4.148   3.123   3.427
  333POPC   C2A  852   4.100   3.121   3.820
  333POPC   C3A  853   3.881   3.015   4.126
  333POPC   C4A  854   3.579   2.975   4.439
  333POPC   C1B  855   3.798   3.328   3.183
  333POPC   C2B  856   3.690   3.240   3.600
  333POPC   D3B  857   3.793   3.520   3.982
  333POPC   C4B  858   4.049   3.829   4.250
  333POPC   C5B  859   4.043   4.184   4.696
  334POPC   NC3  860   6.312   8.772   2.362
  334POPC   PO4  861   6.039   8.929   2.115
  334POPC   GL1  862   5.821   8.990   2.523
  334POPC   GL2  863   5.603   8.833   2.692
  334POPC   C1A  864   5.578   8.870   3.217
  334POPC   C2A  865   5.599   8.854   3.642
  334POPC   C3A  866   5.523   8.844   4.049
  334POPC   C4A  867   5.777   8.729   4.415
  334POPC   C1B  868   6.005   8.935   2.938
  334POPC   C2B  869   5.997   9.020   3.412
  334POPC   D3B  870   6.000   9.014   3.948
  334POPC   C4B  871   5.768   9.211   4.295
  334POPC   C5B  872   5.602   9.496   4.594
  335POPC   NC3  873   8.500   0.647   6.794
  335POPC   PO4  874   8.920   0.712   6.873
  335POPC   GL1  875   9.030   0.544   6.513
  335POPC   GL2  876   9.006   0.825   6.327
  335POPC   C1A  877   8.974   1.030   5.903
  335POPC   C2A  878   9.081   1.249   5.469
  335POPC   C3A  879   9.232   1.511   5.151
  335POPC   C4A  880   9.455   1.701   4.903
  335POPC   C1B  881   8.906   0.191   6.205
  335POPC   C2B  882   8.867   0.050   5.820
  335POPC   D3B  883   8.605   0.080   5.452
  335POPC   C4B  884   8.578  -0.302   5.278
  335POPC   C5B  885   8.634  -0.675   5.146
  336POPC   NC3  886   4.797   6.848   7.213
  336POPC   PO4  887   4.982   6.598   6.925
  336POPC   GL1  888   4.878   6.718   6.522
  336POPC   GL2  889   4.636   6.907   6.459
  336POPC   C1A  890   4.307   6.709   6.157
  336POPC   C2A  891   4.160   6.793   5.753
  336POPC   C3A  892   4.494   6.762   5.467
  336POPC   C4A  893   4.850   6.470   5.436
  336POPC   C1B  894   4.803   6.588   6.134
  336POPC   C2B  895   4.975   6.810   5.739
  336POPC   D3B  896   5.269   7.118   5.541
  336POPC   C4B  897   5.115   7.312   5.187
  336POPC   C5B  898   4.876   7.565   5.088
  337POPC   NC3  899   5.779   9.921   2.045
  337POPC   PO4  900   5.636  10.172   2.294
  337POPC   GL1  901   5.779  10.234   2.659
  337POPC   GL2  902   5.646   9.992   2.746
  337POPC   C1A  903   5.680   9.758   3.041
  337POPC   C2A  904   5.650   9.498   3.381
  337POPC   C3A  905   5.379   9.271   3.449
  337POPC   C4A  906   5.175   9.228   3.784
  337POPC   C1B  907   5.587  10.277   3.123
  337POPC   C2B  908   5.663  10.007   3.458
  337POPC   D3B  909   5.804   9.771   3.761
  337POPC   C4B  910   5.621   9.699   4.125
  337POPC   C5B  911   5.421   9.937   4.391
  338POPC   NC3  912   4.194   1.994   2.126
  338POPC   PO4  913   4.021   1.735   2.346
  338POPC   GL1  914   3.949   1.688   2.734
  338POPC   GL2  915   4.221   1.693   2.840
  338POPC   C1A  916   4.480   1.613   3.125
  338POPC   C2A  917   4.445   1.573   3.500
  338POPC   C3A  918   4.560   1.379   3.854
  338POPC   C4A  919   4.742   1.004   3.952
  338POPC   C1B  920   3.859   1.866   3.129
  338POPC   C2B  921   3.976   1.810   3.533
  338POPC   D3B  922   4.201   1.796   3.865
  338POPC   C4B  923   4.359   2.177   4.073
  338POPC   C5B  924   4.537   2.450   3.974
  339POPC   NC3  925   2.516   9.413   6.622
  339POPC   PO4  926   2.957   9.388   6.549
  339POPC   GL1  927   3.055   9.382   6.145
  339POPC   GL2  928   3.104   9.657   6.032
  339POPC   C1A  929   2.757   9.964   5.851
  339POPC   C2A  930   2.489   9.893   5.531
  339POPC   C3A  931   2.490  10.007   5.103
  339POPC   C4A  932   2.598  10.147   4.703
  339POPC   C1B  933   3.201   9.253   5.736
  339POPC   C2B  934   3.382   9.464   5.428
  339POPC   D3B  935   3.731   9.790   5.433
  339POPC   C4B  936   4.062   9.727   5.174
  339POPC   C5B  937   4.370   9.581   4.949
  340POPC   NC3  938   9.903   4.151   2.231
  340POPC   PO4  939  10.098   3.726   2.320
  340POPC   GL1  940  10.249   3.785   2.832
  340POPC   GL2  941  10.434   3.649   3.115
  340POPC   C1A  942  10.562   3.560   3.560
  340POPC   C2A  943  10.621   3.349   4.133
  340POPC   C3A  944  10.576   3.418   4.608
  340POPC   C4A  945  10.283   3.615   4.902
  340POPC   C1B  946  10.020   3.855   3.234
  340POPC   C2B  947  10.285   3.966   3.653
  340POPC   D3B  948  10.141   4.072   4.131
  340POPC   C4B  949  10.118   4.009   4.587
  340POPC   C5B  950   9.994   4.136   4.978
  341POPC   NC3  951   0.499   6.123   6.714
  341POPC   PO4  952   0.148   6.220   6.816
  341POPC   GL1  953   0.079   6.211   6.411
  341POPC   GL2  954  -0.200   6.375   6.364
  341POPC   C1A  955  -0.046   6.308   5.954
  341POPC   C2A  956  -0.148   6.346   5.535
  341POPC   C3A  957  -0.185   6.289   5.114
  341POPC   C4A  958  -0.121   6.087   4.709
  341POPC   C1B  959   0.176   5.834   6.089
  341POPC   C2B  960  -0.046   5.447   5.882
  341POPC   D3B  961   0.023   5.226   5.521
  341POPC   C4B  962  -0.133   4.860   5.557
  341POPC   C5B  963  -0.343   4.577   5.652
  342POPC   NC3  964   8.445   4.626   6.893
  342POPC   PO4  965   8.183   4.645   6.525
  342POPC   GL1  966   8.187   4.402   6.218
  342POPC   GL2  967   8.193   4.079   6.363
  342POPC   C1A  968   8.537   4.052   6.146
  342POPC   C2A  969   8.617   3.855   5.793
  342POPC   C3A  970   8.720   3.673   5.446
  342POPC   C4A  971   8.525   3.567   5.203
  342POPC   C1B  972   7.958   4.419   5.813
  342POPC   C2B  973   7.948   4.304   5.389
  342POPC   D3B  974   8.065   4.223   4.974
  342POPC   C4B  975   7.789   3.967   4.729
  342POPC   C5B  976   7.644   3.566   4.729
  343POPC   NC3  977   8.320   8.844   2.215
  343POPC   PO4  978   8.527   8.642   2.437
  343POPC   GL1  979   8.305   8.294   2.773
  343POPC   GL2  980   8.397   7.949   2.714
  343POPC   C1A  981   8.488   7.887   3.075
  343POPC   C2A  982   8.406   7.774   3.545
  343POPC   C3A  983   8.482   7.700   4.034
  343POPC   C4A  984   8.544   7.835   4.475
  343POPC   C1B  985   8.141   8.148   3.269
  343POPC   C2B  986   7.961   8.137   3.711
  343POPC   D3B  987   7.877   8.345   4.077
  343POPC   C4B  988   7.781   8.290   4.484
  343POPC   C5B  989   7.837   8.078   4.902
  344POPC   NC3  990   9.148   7.629   6.670
  344POPC   PO4  991   9.461   7.305   6.745
  344POPC   GL1  992   9.392   7.325   6.341
  344POPC   GL2  993   9.699   7.395   6.263
  344POPC   C1A  994   9.637   7.065   5.993
  344POPC   C2A  995   9.611   6.596   6.002
  344POPC   C3A  996   9.539   6.211   5.828
  344POPC   C4A  997   9.162   6.074   5.729
  344POPC   C1B  998   9.111   7.374   5.967
  344POPC   C2B  999   8.921   7.317   5.526
  344POPC   D3B 1000   8.625   7.414   5.184
  344POPC   C4B 1001   8.653   7.315   4.704
  344POPC   C5B 1002   8.486   6.975   4.552
  345POPC   NC3 1003   4.073   8.243   6.740
  345POPC   PO4 1004   3.814   8.564   6.688
  345POPC   GL1 1005   3.644   8.302   6.441
  345POPC   GL2 1006   3.335   8.414   6.369
  345POPC   C1A 1007   3.335   8.058   6.047
  345POPC   C2A 1008   3.455   8.063   5.595
  345POPC   C3A 1009   3.464   8.120   5.110
  345POPC   C4A 1010   3.628   8.195   4.704
  345POPC   C1B 1011   3.807   7.970   6.218
  345POPC   C2B 1012   3.923   7.989   5.788
  345POPC   D3B 1013   4.201   7.963   5.449
  345POPC   C4B 1014   4.173   7.584   5.122
  345POPC   C5B 1015   4.464   7.542   4.805
  346POPC   NC3 1016   1.853   3.004   2.028
  346POPC   PO4 1017   1.760   2.647   2.149
  346POPC   GL1 1018   1.783   2.832   2.523
  346POPC   GL2 1019   2.017   2.923   2.727
  346POPC   C1A 1020   2.008   2.642   3.054
  346POPC   C2A 1021   1.936   2.665   3.492
  346POPC   C3A 1022   1.993   2.593   3.903
  346POPC   C4A 1023   2.119   2.586   4.382
  346POPC   C1B 1024   1.566   2.712   2.876
  346POPC   C2B 1025   1.528   2.586   3.225
  346POPC   D3B 1026   1.519   2.412   3.609
  346POPC   C4B 1027   1.218   2.430   3.813
  346POPC   C5B 1028   1.168   2.724   4.049
  347POPC   NC3 1029   6.534  10.044   2.214
  347POPC   PO4 1030   6.881  10.010   2.364
  347POPC   GL1 1031   6.791  10.039   2.723
  347POPC   GL2 1032   7.016   9.980   2.866
  347POPC   C1A 1033   6.981  10.062   3.274
  347POPC   C2A 1034   6.797  10.123   3.649
  347POPC   C3A 1035   6.875  10.103   4.055
  347POPC   C4A 1036   7.054  10.217   4.383
  347POPC   C1B 1037   6.534  10.098   3.076
  347POPC   C2B 1038   6.347  10.170   3.440
  347POPC   D3B 1039   6.080  10.168   3.633
  347POPC   C4B 1040   6.014  10.092   4.058
  347POPC   C5B 1041   5.786  10.295   4.337
  348POPC   NC3 1042   3.081   6.746   2.635
  348POPC   PO4 1043   3.154   6.499   2.894
  348POPC   GL1 1044   3.312   6.612   3.226
  348POPC   GL2 1045   3.541   6.456   3.412
  348POPC   C1A 1046   3.617   6.711   3.810
  348POPC   C2A 1047   3.803   6.575   4.250
  348POPC   C3A 1048   3.970   6.280   4.646
  348POPC   C4A 1049   4.219   5.948   4.893
  348POPC   C1B 1050   3.328   6.968   3.477
  348POPC   C2B 1051   3.281   7.029   3.914
  348POPC   D3B 1052   3.547   6.990   4.327
  348POPC   C4B 1053   3.382   6.750   4.627
  348POPC   C5B 1054   3.167   6.469   4.853
  349POPC   NC3 1055   0.330   6.577   7.085
  349POPC   PO4 1056   0.523   6.620   6.659
  349POPC   GL1 1057   0.747   6.637   6.285
  349POPC   GL2 1058   0.826   6.923   6.259
  349POPC   C1A 1059   0.795   6.875   5.777
  349POPC   C2A 1060   1.009   6.633   5.463
  349POPC   C3A 1061   0.990   6.690   5.079
  349POPC   C4A 1062   0.913   6.816   4.651
  349POPC   C1B 1063   1.050   6.520   5.952
  349POPC   C2B 1064   1.187   6.229   5.728
  349POPC   D3B 1065   1.217   6.199   5.265
  349POPC   C4B 1066   0.999   5.866   5.013
  349POPC   C5B 1067   0.862   5.514   5.138
  350POPC   NC3 1068   8.036   7.657   6.903
  350POPC   PO4 1069   7.888   7.241   6.923
  350POPC   GL1 1070   7.876   7.356   6.477
  350POPC   GL2 1071   7.779   7.673   6.470
  350POPC   C1A 1072   7.551   7.861   6.100
  350POPC   C2A 1073   7.368   7.891   5.747
  350POPC   C3A 1074   7.143   8.031   5.400
  350POPC   C4A 1075   6.948   8.255   5.016
  350POPC   C1B 1076   8.264   7.443   6.198
  350POPC   C2B 1077   8.626   7.480   5.920
  350POPC   D3B 1078   8.643   7.708   5.592
  350POPC   C4B 1079   8.560   7.898   5.237
  350POPC   C5B 1080   8.351   8.064   4.920
  351POPC   NC3 1081   2.187   5.630   2.564
  351POPC   PO4 1082   1.760   5.782   2.279
  351POPC   GL1 1083   1.810   5.833   2.766
  351POPC   GL2 1084   1.704   5.708   2.921
  351POPC   C1A 1085   1.719   5.530   3.289
  351POPC   C2A 1086   1.864   5.679   3.619
  351POPC   C3A 1087   1.898   5.778   4.070
  351POPC   C4A 1088   1.983   5.888   4.484
  351POPC   C1B 1089   2.009   5.972   3.221
  351POPC   C2B 1090   2.033   6.171   3.574
  351POPC   D3B 1091   1.998   6.267   3.977
  351POPC   C4B 1092   2.278   6.180   4.226
  351POPC   C5B 1093   2.651   6.075   4.139
  352POPC   NC3 1094   9.778   4.485   6.789
  352POPC   PO4 1095  10.183   4.371   6.606
  352POPC   GL1 1096  10.407   4.301   6.118
  352POPC   GL2 1097  10.620   4.547   5.968
  352POPC   C1A 1098  11.013   4.428   5.995
  352POPC   C2A 1099  11.343   4.427   5.687
  352POPC   C3A 1100  11.429   4.256   5.274
  352POPC   C4A 1101  11.666   3.995   5.052
  352POPC   C1B 1102  10.191   4.472   5.766
  352POPC   C2B 1103  10.134   4.466   5.338
  352POPC   D3B 1104   9.739   4.538   5.134
  352POPC   C4B 1105   9.494   4.872   4.813
  352POPC   C5B 1106   9.105   5.121   4.593
  353POPC   NC3 1107   3.422   2.565   6.947
  353POPC   PO4 1108   3.865   2.476   6.777
  353POPC   GL1 1109   3.574   2.590   6.457
  353POPC   GL2 1110   3.472   2.292   6.468
  353POPC   C1A 1111   3.568   2.138   6.020
  353POPC   C2A 1112   3.533   2.422   5.613
  353POPC   C3A 1113   3.957   2.500   5.414
  353POPC   C4A 1114   4.113   2.875   5.207
  353POPC   C1B 1115   3.802   2.617   5.980
  353POPC   C2B 1116   4.172   2.782   5.748
  353POPC   D3B 1117   4.330   3.092   5.597
  353POPC   C4B 1118   4.565   3.067   5.205
  353POPC   C5B 1119   4.591   2.947   4.804
  354POPC   NC3 1120   4.405   7.822   2.244
  354POPC   PO4 1121   4.034   7.782   2.339
  354POPC   GL1 1122   3.926   7.823   2.743
  354POPC   GL2 1123   3.707   7.861   2.953
  354POPC   C1A 1124   3.880   8.121   3.350
  354POPC   C2A 1125   3.829   8.098   3.778
  354POPC   C3A 1126   3.935   7.919   4.203
  354POPC   C4A 1127   4.127   7.784   4.545
  354POPC   C1B 1128   4.170   7.767   3.143
  354POPC   C2B 1129   4.199   7.766   3.654
  354POPC   D3B 1130   4.182   7.424   4.018
  354POPC   C4B 1131   4.458   7.398   4.336
  354POPC   C5B 1132   4.822   7.667   4.405
  355POPC   NC3 1133   7.525   3.521   6.631
  355POPC   PO4 1134   7.772   3.840   6.565
  355POPC   GL1 1135   7.467   3.817   6.233
  355POPC   GL2 1136   7.751   3.727   6.050
  355POPC   C1A 1137   8.018   3.632   5.610
  355POPC   C2A 1138   8.020   3.365   5.301
  355POPC   C3A 1139   7.995   3.237   4.826
  355POPC   C4A 1140   7.848   3.068   4.370
  355POPC   C1B 1141   7.309   4.159   5.943
  355POPC   C2B 1142   7.037   4.341   5.687
  355POPC   D3B 1143   7.011   4.456   5.306
  355POPC   C4B 1144   7.059   4.188   4.994
  355POPC   C5B 1145   7.307   3.869   4.911
  356POPC   NC3 1146   3.698   0.416   2.132
  356POPC   PO4 1147   3.392   0.594   2.195
  356POPC   GL1 1148   3.219   0.254   2.424
  356POPC   GL2 1149   2.975   0.318   2.363
  356POPC   C1A 1150   2.782   0.266   2.717
  356POPC   C2A 1151   2.857  -0.091   2.943
  356POPC   C3A 1152   3.162  -0.238   3.281
  356POPC   C4A 1153   3.248  -0.487   3.685
  356POPC   C1B 1154   3.250   0.167   2.821
  356POPC   C2B 1155   3.486   0.127   3.066
  356POPC   D3B 1156   3.749   0.127   3.374
  356POPC   C4B 1157   3.584  -0.134   3.598
  356POPC   C5B 1158   3.580  -0.247   3.992
  357POPC   NC3 1159   9.621   6.866   6.899
  357POPC   PO4 1160   9.952   7.157   6.626
  357POPC   GL1 1161  10.054   7.052   6.220
  357POPC   GL2 1162  10.065   7.278   5.925
  357POPC   C1A 1163   9.828   7.168   5.530
  357POPC   C2A 1164   9.944   7.239   5.120
  357POPC   C3A 1165   9.881   6.986   4.748
  357POPC   C4A 1166   9.399   6.909   4.620
  357POPC   C1B 1167  10.021   6.793   5.803
  357POPC   C2B 1168  10.024   6.770   5.273
  357POPC   D3B 1169  10.331   6.946   4.994
  357POPC   C4B 1170  10.254   7.334   4.719
  357POPC   C5B 1171  10.319   7.814   4.588
  358POPC   NC3 1172   2.439   1.091   2.265
  358POPC   PO4 1173   2.819   1.099   2.070
  358POPC   GL1 1174   2.953   0.806   2.318
  358POPC   GL2 1175   2.682   0.708   2.484
  358POPC   C1A 1176   2.661   0.729   2.970
  358POPC   C2A 1177   2.375   1.036   3.236
  358POPC   C3A 1178   2.182   1.025   3.610
  358POPC   C4A 1179   2.355   0.772   3.907
  358POPC   C1B 1180   3.099   0.630   2.731
  358POPC   C2B 1181   2.958   0.370   3.175
  358POPC   D3B 1182   2.884   0.385   3.690
  358POPC   C4B 1183   2.867   0.768   3.934
  358POPC   C5B 1184   2.769   0.843   4.367
  359POPC   NC3 1185   0.201   8.316   6.906
  359POPC   PO4 1186   0.136   8.707   6.749
  359POPC   GL1 1187  -0.018   8.853   6.319
  359POPC   GL2 1188  -0.234   8.763   6.148
  359POPC   C1A 1189  -0.409   9.095   5.875
  359POPC   C2A 1190  -0.816   9.351   5.843
  359POPC   C3A 1191  -1.269   9.644   5.715
  359POPC   C4A 1192  -1.637   9.835   5.773
  359POPC   C1B 1193   0.093   9.012   5.883
  359POPC   C2B 1194   0.408   9.250   5.626
  359POPC   D3B 1195   0.643   9.491   5.319
  359POPC   C4B 1196   0.547   9.799   5.054
  359POPC   C5B 1197   0.668  10.105   5.132
  360POPC   NC3 1198   3.944   9.488   6.893
  360POPC   PO4 1199   4.331   9.521   6.670
  360POPC   GL1 1200   4.427   9.196   6.420
  360POPC   GL2 1201   4.516   9.323   6.208
  360POPC   C1A 1202   4.842   9.397   5.982
  360POPC   C2A 1203   4.929   9.493   5.616
  360POPC   C3A 1204   5.211   9.681   5.394
  360POPC   C4A 1205   5.357   9.644   5.008
  360POPC   C1B 1206   4.323   8.874   6.098
  360POPC   C2B 1207   4.446   8.649   5.792
  360POPC   D3B 1208   4.071   8.458   5.682
  360POPC   C4B 1209   3.849   8.287   5.351
  360POPC   C5B 1210   4.038   8.062   4.969
  361POPC   NC3 1211   1.686   8.286   6.846
  361POPC   PO4 1212   1.989   8.609   6.870
  361POPC   GL1 1213   2.064   8.528   6.460
  361POPC   GL2 1214   1.878   8.454   6.222
  361POPC   C1A 1215   2.097   8.140   6.041
  361POPC   C2A 1216   2.249   7.751   5.764
  361POPC   C3A 1217   2.524   7.479   5.532
  361POPC   C4A 1218   2.947   7.331   5.347
  361POPC   C1B 1219   2.379   8.564   6.132
  361POPC   C2B 1220   2.669   8.572   5.769
  361POPC   D3B 1221   2.655   8.402   5.352
  361POPC   C4B 1222   2.494   8.721   4.953
  361POPC   C5B 1223   2.450   9.147   4.684
  362POPC   NC3 1224   0.619   0.403   6.650
  362POPC   PO4 1225   0.549   0.063   6.829
  362POPC   GL1 1226   0.575  -0.256   6.480
  362POPC   GL2 1227   0.658  -0.525   6.525
  362POPC   C1A 1228   0.949  -0.710   6.196
  362POPC   C2A 1229   1.054  -1.111   5.983
  362POPC   C3A 1230   0.872  -1.114   5.591
  362POPC   C4A 1231   0.716  -1.049   5.209
  362POPC   C1B 1232   0.856  -0.254   6.020
  362POPC   C2B 1233   0.993  -0.289   5.561
  362POPC   D3B 1234   1.032  -0.351   5.089
  362POPC   C4B 1235   0.978  -0.731   4.911
  362POPC   C5B 1236   1.222  -0.990   4.730
  363POPC   NC3 1237   3.075   4.272   6.778
  363POPC   PO4 1238   3.004   3.894   7.033
  363POPC   GL1 1239   2.727   3.935   6.674
  363POPC   GL2 1240   2.904   3.809   6.507
  363POPC   C1A 1241   3.175   3.744   6.060
  363POPC   C2A 1242   3.263   3.759   5.627
  363POPC   C3A 1243   3.605   3.754   5.413
  363POPC   C4A 1244   3.895   4.042   5.163
  363POPC   C1B 1245   2.778   4.126   6.176
  363POPC   C2B 1246   2.666   4.020   5.765
  363POPC   D3B 1247   2.430   3.773   5.415
  363POPC   C4B 1248   2.648   3.506   5.194
  363POPC   C5B 1249   2.803   3.486   4.827
  364POPC   NC3 1250   3.335   4.783   2.193
  364POPC   PO4 1251   3.426   4.426   2.360
  364POPC   GL1 1252   3.220   4.330   2.892
  364POPC   GL2 1253   2.960   4.517   3.067
  364POPC   C1A 1254   2.791   4.308   3.448
  364POPC   C2A 1255   2.560   4.191   3.803
  364POPC   C3A 1256   2.218   4.377   3.930
  364POPC   C4A 1257   1.821   4.574   3.913
  364POPC   C1B 1258   3.269   4.356   3.398
  364POPC   C2B 1259   3.136   4.567   3.716
  364POPC   D3B 1260   3.260   4.783   4.121
  364POPC   C4B 1261   3.498   4.580   4.394
  364POPC   C5B 1262   3.740   4.236   4.300
  365POPC   NC3 1263   7.469   7.400   1.820
  365POPC   PO4 1264   7.072   7.405   2.106
  365POPC   GL1 1265   7.110   7.281   2.655
  365POPC   GL2 1266   6.913   7.148   2.878
  365POPC   C1A 1267   6.897   7.320   3.342
  365POPC   C2A 1268   6.571   7.387   3.670
  365POPC   C3A 1269   6.388   7.473   4.093
  365POPC   C4A 1270   6.224   7.891   4.230
  365POPC   C1B 1271   7.306   7.153   3.141
  365POPC   C2B 1272   7.289   7.056   3.578
  365POPC   D3B 1273   7.409   6.994   4.055
  365POPC   C4B 1274   7.169   7.042   4.374
  365POPC   C5B 1275   6.944   6.875   4.698
  366POPC   NC3 1276   3.607   6.288   2.836
  366POPC   PO4 1277   3.762   5.993   3.003
  366POPC   GL1 1278   3.841   5.791   3.410
  366POPC   GL2 1279   3.677   5.962   3.519
  366POPC   C1A 1280   3.629   5.810   3.922
  366POPC   C2A 1281   3.524   5.812   4.320
  366POPC   C3A 1282   3.534   5.870   4.827
  366POPC   C4A 1283   3.823   6.053   5.156
  366POPC   C1B 1284   3.891   5.439   3.791
  366POPC   C2B 1285   3.891   5.475   4.216
  366POPC   D3B 1286   3.661   5.369   4.553
  366POPC   C4B 1287   3.318   5.071   4.520
  366POPC   C5B 1288   3.225   4.725   4.780
  367POPC   NC3 1289   8.553   9.721   6.731
  367POPC   PO4 1290   8.769   9.917   6.961
  367POPC   GL1 1291   9.009   9.917   6.536
  367POPC   GL2 1292   9.319  10.183   6.436
  367POPC   C1A 1293   9.369  10.134   6.007
  367POPC   C2A 1294   9.259  10.369   5.670
  367POPC   C3A 1295   8.968  10.513   5.429
  367POPC   C4A 1296   8.724  10.589   5.075
  367POPC   C1B 1297   9.082   9.749   6.115
  367POPC   C2B 1298   9.243   9.810   5.676
  367POPC   D3B 1299   9.075   9.997   5.383
  367POPC   C4B 1300   8.936  10.141   5.087
  367POPC   C5B 1301   8.570  10.113   4.914
  368POPC   NC3 1302   3.372   8.793   2.495
  368POPC   PO4 1303   3.130   9.066   2.355
  368POPC   GL1 1304   3.026   9.003   2.808
  368POPC   GL2 1305   2.872   8.884   2.836
  368POPC   C1A 1306   2.695   8.549   3.058
  368POPC   C2A 1307   2.354   8.553   3.269
  368POPC   C3A 1308   2.224   8.463   3.676
  368POPC   C4A 1309   1.864   8.318   3.978
  368POPC   C1B 1310   3.018   8.847   3.292
  368POPC   C2B 1311   3.020   8.712   3.680
  368POPC   D3B 1312   2.709   8.434   3.890
  368POPC   C4B 1313   2.758   8.394   4.321
  368POPC   C5B 1314   2.706   8.343   4.708
  369POPC   NC3 1315   7.738   7.782   1.719
  369POPC   PO4 1316   7.754   7.626   2.175
  369POPC   GL1 1317   7.769   7.559   2.604
  369POPC   GL2 1318   7.583   7.393   2.748
  369POPC   C1A 1319   7.669   7.471   3.130
  369POPC   C2A 1320   7.373   7.558   3.445
  369POPC   C3A 1321   7.274   7.440   3.890
  369POPC   C4A 1322   7.374   7.465   4.332
  369POPC   C1B 1323   7.987   7.792   2.943
  369POPC   C2B 1324   7.919   7.730   3.453
  369POPC   D3B 1325   8.019   7.698   3.922
  369POPC   C4B 1326   7.740   7.793   4.186
  369POPC   C5B 1327   7.534   7.879   4.539
  370POPC   NC3 1328   5.558   0.995   2.040
  370POPC   PO4 1329   5.401   0.892   2.410
  370POPC   GL1 1330   5.671   0.882   2.703
  370POPC   GL2 1331   5.699   0.631   2.825
  370POPC   C1A 1332   5.528   0.687   3.185
  370POPC   C2A 1333   5.227   0.510   3.335
  370POPC   C3A 1334   5.326   0.379   3.786
  370POPC   C4A 1335   5.523   0.078   3.928
  370POPC   C1B 1336   5.667   1.131   3.048
  370POPC   C2B 1337   5.565   1.278   3.493
  370POPC   D3B 1338   5.592   1.205   3.929
  370POPC   C4B 1339   5.262   0.967   4.135
  370POPC   C5B 1340   5.289   0.871   4.555
  371POPC   NC3 1341   5.984   2.058   2.207
  371POPC   PO4 1342   5.669   2.207   2.085
  371POPC   GL1 1343   5.615   2.209   2.514
  371POPC   GL2 1344   5.382   2.130   2.587
  371POPC   C1A 1345   5.054   2.225   2.943
  371POPC   C2A 1346   4.992   2.246   3.434
  371POPC   C3A 1347   4.953   2.173   3.954
  371POPC   C4A 1348   4.773   2.194   4.354
  371POPC   C1B 1349   5.658   2.268   2.958
  371POPC   C2B 1350   5.645   2.216   3.403
  371POPC   D3B 1351   5.776   2.246   3.818
  371POPC   C4B 1352   6.128   2.487   3.950
  371POPC   C5B 1353   6.195   2.523   4.331
  372POPC   NC3 1354   1.649   0.670   2.398
  372POPC   PO4 1355   2.174   0.675   2.340
  372POPC   GL1 1356   2.329   0.426   2.725
  372POPC   GL2 1357   2.348   0.057   2.694
  372POPC   C1A 1358   2.269  -0.146   3.039
  372POPC   C2A 1359   2.264  -0.202   3.462
  372POPC   C3A 1360   1.949  -0.535   3.638
  372POPC   C4A 1361   1.817  -0.735   4.022
  372POPC   C1B 1362   2.495   0.260   3.135
  372POPC   C2B 1363   2.715   0.010   3.414
  372POPC   D3B 1364   2.788  -0.342   3.623
  372POPC   C4B 1365   2.838  -0.426   4.020
  372POPC   C5B 1366   3.185  -0.425   4.246
  373POPC   NC3 1367   6.703   0.801   2.222
  373POPC   PO4 1368   6.272   0.725   2.263
  373POPC   GL1 1369   6.158   0.513   2.694
  373POPC   GL2 1370   6.412   0.481   2.949
  373POPC   C1A 1371   6.657   0.457   3.368
  373POPC   C2A 1372   6.771   0.509   3.802
  373POPC   C3A 1373   6.749   0.494   4.224
  373POPC   C4A 1374   6.440   0.313   4.418
  373POPC   C1B 1375   5.997   0.505   3.192
  373POPC   C2B 1376   5.747   0.436   3.540
  373POPC   D3B 1377   5.851   0.457   3.894
  373POPC   C4B 1378   5.632   0.658   4.106
  373POPC   C5B 1379   5.725   0.985   4.350
  374POPC   NC3 1380  10.041   2.731   7.185
  374POPC   PO4 1381   9.624   2.794   6.906
  374POPC   GL1 1382   9.297   2.855   6.586
  374POPC   GL2 1383   9.019   2.964   6.548
  374POPC   C1A 1384   8.880   2.680   6.149
  374POPC   C2A 1385   8.659   2.673   5.636
  374POPC   C3A 1386   8.292   2.615   5.309
  374POPC   C4A 1387   7.917   2.380   5.043
  374POPC   C1B 1388   9.347   2.639   6.243
  374POPC   C2B 1389   9.351   2.231   6.197
  374POPC   D3B 1390   9.693   1.935   6.097
  374POPC   C4B 1391   9.953   1.999   5.643
  374POPC   C5B 1392  10.187   1.742   5.321
  375POPC   NC3 1393   1.377   0.645   6.857
  375POPC   PO4 1394   1.816   0.598   6.858
  375POPC   GL1 1395   1.828   0.782   6.477
  375POPC   GL2 1396   1.663   0.944   6.482
  375POPC   C1A 1397   1.735   1.165   6.126
  375POPC   C2A 1398   1.983   1.142   5.827
  375POPC   C3A 1399   1.991   1.406   5.530
  375POPC   C4A 1400   2.153   1.686   5.278
  375POPC   C1B 1401   2.167   1.039   6.287
  375POPC   C2B 1402   2.364   1.354   6.086
  375POPC   D3B 1403   2.718   1.533   5.964
  375POPC   C4B 1404   2.737   1.955   5.914
  375POPC   C5B 1405   2.410   2.248   5.758
  376POPC   NC3 1406   3.902   0.441   6.643
  376POPC   PO4 1407   3.984   0.109   6.654
  376POPC   GL1 1408   3.950  -0.146   6.365
  376POPC   GL2 1409   3.957  -0.447   6.384
  376POPC   C1A 1410   4.041  -0.784   6.058
  376POPC   C2A 1411   4.089  -1.110   5.665
  376POPC   C3A 1412   4.037  -1.309   5.282
  376POPC   C4A 1413   3.961  -1.526   4.930
  376POPC   C1B 1414   3.984  -0.303   5.922
  376POPC   C2B 1415   4.037  -0.619   5.596
  376POPC   D3B 1416   4.179  -0.838   5.226
  376POPC   C4B 1417   4.057  -0.783   4.728
  376POPC   C5B 1418   3.968  -0.874   4.299
  377POPC   NC3 1419   9.186   9.748   2.294
  377POPC   PO4 1420   9.513   9.719   2.455
  377POPC   GL1 1421   9.550   9.685   2.874
  377POPC   GL2 1422   9.485   9.935   2.935
  377POPC   C1A 1423   9.183  10.172   3.070
  377POPC   C2A 1424   8.916  10.327   3.426
  377POPC   C3A 1425   8.773  10.526   3.770
  377POPC   C4A 1426   8.788  10.491   4.247
  377POPC   C1B 1427   9.520   9.347   3.138
  377POPC   C2B 1428   9.526   9.032   3.370
  377POPC   D3B 1429   9.759   8.785   3.600
  377POPC   C4B 1430   9.567   8.697   3.869
  377POPC   C5B 1431   9.268   8.846   4.159
  378POPC   NC3 1432   2.862   2.946   7.063
  378POPC   PO4 1433   2.535   3.115   7.126
  378POPC   GL1 1434   2.489   3.273   6.762
  378POPC   GL2 1435   2.375   3.568   6.684
  378POPC   C1A 1436   2.290   3.445   6.228
  378POPC   C2A 1437   2.282   3.678   5.884
  378POPC   C3A 1438   2.162   4.048   5.705
  378POPC   C4A 1439   2.401   4.306   5.448
  378POPC   C1B 1440   2.721   3.354   6.420
  378POPC   C2B 1441   2.719   3.627   6.086
  378POPC   D3B 1442   2.828   3.548   5.652
  378POPC   C4B 1443   3.235   3.288   5.525
  378POPC   C5B 1444   3.498   3.225   5.232
  379POPC   NC3 1445   6.435   3.503   7.013
  379POPC   PO4 1446   6.822   3.366   6.795
  379POPC   GL1 1447   6.912   3.437   6.360
  379POPC   GL2 1448   7.016   3.420   6.089
  379POPC   C1A 1449   6.901   3.430   5.622
  379POPC   C2A 1450   6.853   3.744   5.177
  379POPC   C3A 1451   6.865   3.799   4.708
  379POPC   C4A 1452   6.915   4.142   4.431
  379POPC   C1B 1453   6.579   3.564   5.973
  379POPC   C2B 1454   6.431   3.341   5.549
  379POPC   D3B 1455   6.397   3.559   5.149
  379POPC   C4B 1456   6.413   3.840   4.904
  379POPC   C5B 1457   6.603   4.193   4.802
  380POPC   NC3 1458   6.750   7.118   6.913
  380POPC   PO4 1459   6.923   7.501   6.856
  380POPC   GL1 1460   7.018   7.414   6.528
  380POPC   GL2 1461   7.058   7.150   6.473
  380POPC   C1A 1462   6.890   7.364   6.078
  380POPC   C2A 1463   6.658   7.303   5.767
  380POPC   C3A 1464   6.302   7.443   5.756
  380POPC   C4A 1465   6.009   7.723   5.848
  380POPC   C1B 1466   7.392   7.438   6.280
  380POPC   C2B 1467   7.771   7.428   5.991
  380POPC   D3B 1468   7.745   7.630   5.594
  380POPC   C4B 1469   7.697   7.599   5.106
  380POPC   C5B 1470   7.349   7.500   4.837
  381POPC   NC3 1471   9.230   6.020   6.730
  381POPC   PO4 1472   9.414   6.453   6.664
  381POPC   GL1 1473   9.188   6.551   6.279
  381POPC   GL2 1474   8.854   6.627   6.320
  381POPC   C1A 1475   8.802   6.442   5.961
  381POPC   C2A 1476   8.824   6.394   5.499
  381POPC   C3A 1477   8.870   6.434   5.081
  381POPC   C4A 1478   9.168   6.522   4.828
  381POPC   C1B 1479   9.184   6.907   6.083
  381POPC   C2B 1480   9.308   7.052   5.662
  381POPC   D3B 1481   9.374   7.239   5.325
  381POPC   C4B 1482   9.064   7.307   5.023
  381POPC   C5B 1483   8.831   7.738   4.867
  382POPC   NC3 1484   0.046   1.930   2.119
  382POPC   PO4 1485   0.322   1.539   2.258
  382POPC   GL1 1486   0.501   1.518   2.656
  382POPC   GL2 1487   0.402   1.275   2.821
  382POPC   C1A 1488   0.228   1.307   3.261
  382POPC   C2A 1489   0.054   1.445   3.654
  382POPC   C3A 1490   0.039   1.263   4.090
  382POPC   C4A 1491   0.126   0.883   4.342
  382POPC   C1B 1492   0.755   1.579   3.104
  382POPC   C2B 1493   0.999   1.698   3.570
  382POPC   D3B 1494   1.115   1.947   3.940
  382POPC   C4B 1495   0.899   1.954   4.334
  382POPC   C5B 1496   1.083   2.100   4.735
  383POPC   NC3 1497   7.064   5.450   7.367
  383POPC   PO4 1498   7.052   5.118   7.058
  383POPC   GL1 1499   7.368   5.145   6.651
  383POPC   GL2 1500   7.496   5.450   6.499
  383POPC   C1A 1501   7.249   5.810   6.432
  383POPC   C2A 1502   7.191   6.083   5.988
  383POPC   C3A 1503   7.354   6.314   5.523
  383POPC   C4A 1504   7.517   6.354   5.011
  383POPC   C1B 1505   7.392   5.057   6.211
  383POPC   C2B 1506   7.783   5.163   5.975
  383POPC   D3B 1507   7.739   5.152   5.474
  383POPC   C4B 1508   7.933   5.145   5.116
  383POPC   C5B 1509   7.753   5.010   4.707
  384POPC   NC3 1510   8.333   3.494   7.153
  384POPC   PO4 1511   8.644   3.731   7.011
  384POPC   GL1 1512   8.751   3.870   6.562
  384POPC   GL2 1513   9.030   3.860   6.510
  384POPC   C1A 1514   9.242   3.417   6.317
  384POPC   C2A 1515   9.178   3.077   6.059
  384POPC   C3A 1516   8.990   3.019   5.609
  384POPC   C4A 1517   9.307   3.001   5.206
  384POPC   C1B 1518   9.011   4.030   6.082
  384POPC   C2B 1519   8.904   4.254   5.768
  384POPC   D3B 1520   8.813   4.152   5.395
  384POPC   C4B 1521   9.062   3.839   5.143
  384POPC   C5B 1522   9.256   3.653   4.751
  385POPC   NC3 1523   8.753   4.228   6.961
  385POPC   PO4 1524   8.390   4.141   6.813
  385POPC   GL1 1525   8.620   4.389   6.493
  385POPC   GL2 1526   8.907   4.347   6.452
  385POPC   C1A 1527   9.116   4.520   6.142
  385POPC   C2A 1528   9.260   4.567   5.774
  385POPC   C3A 1529   9.294   4.299   5.384
  385POPC   C4A 1530   9.502   4.007   5.023
  385POPC   C1B 1531   8.625   4.543   6.062
  385POPC   C2B 1532   8.429   4.332   5.730
  385POPC   D3B 1533   8.319   3.983   5.408
  385POPC   C4B 1534   8.515   4.047   5.025
  385POPC   C5B 1535   8.494   4.409   4.653
  386POPC   NC3 1536   6.322   9.287   1.939
  386POPC   PO4 1537   6.199   9.702   2.134
  386POPC   GL1 1538   5.990   9.756   2.492
  386POPC   GL2 1539   5.752   9.501   2.595
  386POPC   C1A 1540   5.350   9.212   2.532
  386POPC   C2A 1541   5.186   8.875   2.918
  386POPC   C3A 1542   5.102   8.879   3.370
  386POPC   C4A 1543   5.125   8.749   3.746
  386POPC   C1B 1544   6.201   9.731   2.921
  386POPC   C2B 1545   6.105   9.727   3.360
  386POPC   D3B 1546   6.116   9.411   3.684
  386POPC   C4B 1547   6.093   9.536   4.104
  386POPC   C5B 1548   6.145   9.433   4.534
  387POPC   NC3 1549   6.928   1.098   1.906
  387POPC   PO4 1550   6.864   1.184   2.475
  387POPC   GL1 1551   6.930   0.957   2.860
  387POPC   GL2 1552   6.762   0.844   3.062
  387POPC   C1A 1553   7.055   0.748   3.302
  387POPC   C2A 1554   7.119   0.853   3.725
  387POPC   C3A 1555   6.880   0.928   4.060
  387POPC   C4A 1556   6.552   0.953   4.398
  387POPC   C1B 1557   6.908   1.231   3.318
  387POPC   C2B 1558   6.853   1.323   3.772
  387POPC   D3B 1559   6.741   1.397   4.228
  387POPC   C4B 1560   7.020   1.384   4.583
  387POPC   C5B 1561   7.206   1.164   4.907
  388POPC   NC3 1562   9.649   2.648   2.544
  388POPC   PO4 1563   9.905   2.315   2.485
  388POPC   GL1 1564   9.574   2.183   2.744
  388POPC   GL2 1565   9.355   2.284   2.659
  388POPC   C1A 1566   9.199   1.994   2.960
  388POPC   C2A 1567   9.229   2.030   3.366
  388POPC   C3A 1568   9.457   2.166   3.694
  388POPC   C4A 1569   9.578   2.396   4.057
  388POPC   C1B 1570   9.698   2.146   3.273
  388POPC   C2B 1571   9.941   2.249   3.727
  388POPC   D3B 1572  10.000   2.212   4.181
  388POPC   C4B 1573  10.131   2.125   4.607
  388POPC   C5B 1574  10.225   1.713   4.776
  389POPC   NC3 1575   8.714   9.826   2.373
  389POPC   PO4 1576   8.841   9.412   2.506
  389POPC   GL1 1577   8.874   9.307   2.981
  389POPC   GL2 1578   8.580   9.242   3.112
  389POPC   C1A 1579   8.589   9.304   3.558
  389POPC   C2A 1580   8.485   9.312   3.978
  389POPC   C3A 1581   8.420   9.209   4.381
  389POPC   C4A 1582   8.099   9.347   4.628
  389POPC   C1B 1583   9.049   9.226   3.381
  389POPC   C2B 1584   8.977   9.291   3.865
  389POPC   D3B 1585   8.837   9.037   4.201
  389POPC   C4B 1586   8.793   8.585   4.112
  389POPC   C5B 1587   8.775   8.157   4.109
  390POPC   NC3 1588   3.240   9.571   6.891
  390POPC   PO4 1589   3.519   9.366   6.682
  390POPC   GL1 1590   3.493   9.489   6.343
  390POPC   GL2 1591   3.543   9.219   6.182
  390POPC   C1A 1592   3.654   9.095   5.800
  390POPC   C2A 1593   3.722   9.129   5.369
  390POPC   C3A 1594   3.739   8.997   4.957
  390POPC   C4A 1595   3.623   8.704   4.606
  390POPC   C1B 1596   3.527   9.911   6.138
  390POPC   C2B 1597   3.706  10.144   5.802
  390POPC   D3B 1598   3.854  10.450   5.659
  390POPC   C4B 1599   3.541  10.697   5.519
  390POPC   C5B 1600   3.336  10.983   5.651
  391POPC   NC3 1601   7.598   0.997   2.261
  391POPC   PO4 1602   7.289   1.242   2.194
  391POPC   GL1 1603   7.353   1.178   2.657
  391POPC   GL2 1604   7.593   1.325   2.723
  391POPC   C1A 1605   7.394   1.601   3.066
  391POPC   C2A 1606   7.113   1.690   3.366
  391POPC   C3A 1607   7.151   1.709   3.809
  391POPC   C4A 1608   7.106   1.775   4.213
  391POPC   C1B 1609   7.329   1.108   3.090
  391POPC   C2B 1610   7.499   0.887   3.414
  391POPC   D3B 1611   7.576   0.986   3.812
  391POPC   C4B 1612   7.421   0.852   4.161
  391POPC   C5B 1613   7.354   0.529   4.493
  392POPC   NC3 1614   7.333   2.785   6.707
  392POPC   PO4 1615   7.240   3.130   6.605
  392POPC   GL1 1616   7.106   2.960   6.210
  392POPC   GL2 1617   7.098   2.709   6.082
  392POPC   C1A 1618   6.968   2.678   5.684
  392POPC   C2A 1619   6.760   2.938   5.409
  392POPC   C3A 1620   6.839   3.255   5.173
  392POPC   C4A 1621   7.137   3.406   4.825
  392POPC   C1B 1622   7.263   3.075   5.815
  392POPC   C2B 1623   7.252   3.146   5.456
  392POPC   D3B 1624   7.266   3.539   5.289
  392POPC   C4B 1625   7.283   3.974   5.405
  392POPC   C5B 1626   7.671   3.992   5.653
  393POPC   NC3 1627   8.510   8.125   6.869
  393POPC   PO4 1628   8.949   8.107   6.879
  393POPC   GL1 1629   9.177   8.121   6.489
  393POPC   GL2 1630   9.443   7.952   6.484
  393POPC   C1A 1631   9.446   7.748   6.083
  393POPC   C2A 1632   9.540   7.524   5.713
  393POPC   C3A 1633   9.671   7.640   5.245
  393POPC   C4A 1634   9.837   7.595   4.755
  393POPC   C1B 1635   8.917   8.231   6.004
  393POPC   C2B 1636   8.803   8.172   5.563
  393POPC   D3B 1637   8.775   8.326   5.136
  393POPC   C4B 1638   8.852   8.718   4.847
  393POPC   C5B 1639   8.485   9.049   4.842
  394POPC   NC3 1640   8.963   7.573   1.958
  394POPC   PO4 1641   9.356   7.622   2.031
  394POPC   GL1 1642   9.481   7.828   2.384
  394POPC   GL2 1643   9.410   8.053   2.532
  394POPC   C1A 1644   9.448   8.145   2.931
  394POPC   C2A 1645   9.178   8.372   3.211
  394POPC   C3A 1646   9.270   8.623   3.476
  394POPC   C4A 1647   9.115   8.852   3.699
  394POPC   C1B 1648   9.404   7.633   2.815
  394POPC   C2B 1649   9.264   7.427   3.164
  394POPC   D3B 1650   9.036   7.159   3.473
  394POPC   C4B 1651   9.095   7.126   3.832
  394POPC   C5B 1652   9.265   6.974   4.156
  395POPC   NC3 1653   0.148   1.268   6.774
  395POPC   PO4 1654  -0.300   1.228   6.916
  395POPC   GL1 1655  -0.670   1.393   6.569
  395POPC   GL2 1656  -0.845   1.261   6.292
  395POPC   C1A 1657  -0.649   1.258   5.819
  395POPC   C2A 1658  -0.494   1.252   5.426
  395POPC   C3A 1659  -0.586   1.118   4.993
  395POPC   C4A 1660  -0.665   0.896   4.629
  395POPC   C1B 1661  -0.827   1.737   6.224
  395POPC   C2B 1662  -1.027   2.012   5.874
  395POPC   D3B 1663  -0.849   2.135   5.489
  395POPC   C4B 1664  -0.888   2.500   5.232
  395POPC   C5B 1665  -1.043   2.626   4.782
  396POPC   NC3 1666   7.380   6.223   2.428
  396POPC   PO4 1667   7.478   5.903   2.365
  396POPC   GL1 1668   7.536   5.978   2.839
  396POPC   GL2 1669   7.790   5.917   2.879
  396POPC   C1A 1670   7.620   6.219   3.271
  396POPC   C2A 1671   7.574   6.126   3.709
  396POPC   C3A 1672   7.628   6.015   4.122
  396POPC   C4A 1673   7.709   5.832   4.533
  396POPC   C1B 1674   7.598   5.737   3.293
  396POPC   C2B 1675   7.354   5.654   3.651
  396POPC   D3B 1676   7.070   5.896   3.735
  396POPC   C4B 1677   7.138   6.175   3.975
  396POPC   C5B 1678   6.822   6.206   4.208
  397POPC   NC3 1679   5.317   2.560   2.324
  397POPC   PO4 1680   5.696   2.675   2.210
  397POPC   GL1 1681   5.981   2.544   2.503
  397POPC   GL2 1682   5.823   2.660   2.749
  397POPC   C1A 1683   5.793   2.649   3.242
  397POPC   C2A 1684   5.788   2.729   3.695
  397POPC   C3A 1685   5.834   2.827   4.127
  397POPC   C4A 1686   5.824   2.671   4.657
  397POPC   C1B 1687   6.163   2.427   3.002
  397POPC   C2B 1688   6.125   2.357   3.468
  397POPC   D3B 1689   6.404   2.144   3.750
  397POPC   C4B 1690   6.154   2.025   4.083
  397POPC   C5B 1691   5.960   1.997   4.463
  398POPC   NC3 1692   3.303   9.391   2.036
  398POPC   PO4 1693   3.648   9.500   2.327
  398POPC   GL1 1694   3.592   9.729   2.729
  398POPC   GL2 1695   3.357   9.769   2.812
  398POPC   C1A 1696   3.420   9.391   3.163
  398POPC   C2A 1697   3.344   9.126   3.538
  398POPC   C3A 1698   3.461   8.891   3.854
  398POPC   C4A 1699   3.723   8.786   4.144
  398POPC   C1B 1700   3.727   9.776   3.136
  398POPC   C2B 1701   4.070   9.823   3.465
  398POPC   D3B 1702   4.014  10.045   3.852
  398POPC   C4B 1703   4.255   9.964   4.219
  398POPC   C5B 1704   4.695   9.850   4.225
  399POPC   NC3 1705   2.997   5.573   2.617
  399POPC   PO4 1706   2.652   5.567   2.733
  399POPC   GL1 1707   2.521   5.856   2.987
  399POPC   GL2 1708   2.318   6.052   2.871
  399POPC   C1A 1709   2.494   6.154   3.355
  399POPC   C2A 1710   2.509   6.315   3.720
  399POPC   C3A 1711   2.509   6.552   4.021
  399POPC   C4A 1712   2.404   6.602   4.465
  399POPC   C1B 1713   2.354   5.714   3.471
  399POPC   C2B 1714   2.318   5.876   3.831
  399POPC   D3B 1715   2.356   5.691   4.231
  399POPC   C4B 1716   2.405   5.545   4.603
  399POPC   C5B 1717   2.659   5.640   4.925
  400POPC   NC3 1718   8.942   7.684   7.143
  400POPC   PO4 1719   8.676   7.672   6.767
  400POPC   GL1 1720   8.684   7.683   6.353
  400POPC   GL2 1721   8.963   7.770   6.203
  400POPC   C1A 1722   9.103   7.824   5.742
  400POPC   C2A 1723   9.074   7.731   5.306
  400POPC   C3A 1724   9.318   7.710   4.892
  400POPC   C4A 1725   9.435   7.682   4.478
  400POPC   C1B 1726   8.501   7.953   6.024
  400POPC   C2B 1727   8.292   8.055   5.643
  400POPC   D3B 1728   8.089   7.827   5.299
  400POPC   C4B 1729   8.135   7.400   5.306
  400POPC   C5B 1730   8.437   7.161   5.563
  401POPC   NC3 1731   4.766   1.335   6.692
  401POPC   PO4 1732   4.963   1.673   6.626
  401POPC   GL1 1733   4.917   1.337   6.227
  401POPC   GL2 1734   4.862   1.082   6.156
  401POPC   C1A 1735   4.865   1.114   5.665
  401POPC   C2A 1736   5.011   0.816   5.324
  401POPC   C3A 1737   4.910   0.877   4.888
  401POPC   C4A 1738   4.891   0.555   4.510
  401POPC   C1B 1739   5.167   1.412   5.893
  401POPC   C2B 1740   5.307   1.546   5.438
  401POPC   D3B 1741   5.324   1.527   4.906
  401POPC   C4B 1742   4.988   1.411   4.699
  401POPC   C5B 1743   4.587   1.300   4.904
  402POPC   NC3 1744   3.412   7.088   6.964
  402POPC   PO4 1745   3.140   7.349   7.185
  402POPC   GL1 1746   3.014   7.346   6.748
  402POPC   GL2 1747   3.269   7.508   6.707
  402POPC   C1A 1748   3.143   7.597   6.233
  402POPC   C2A 1749   3.331   7.256   5.983
  402POPC   C3A 1750   3.184   6.949   5.921
  402POPC   C4A 1751   2.693   6.885   5.949
  402POPC   C1B 1752   2.848   7.215   6.298
  402POPC   C2B 1753   2.430   7.294   5.993
  402POPC   D3B 1754   2.087   7.293   5.674
  402POPC   C4B 1755   2.242   7.204   5.174
  402POPC   C5B 1756   2.254   7.004   4.723
  403POPC   NC3 1757   8.735   6.216   2.141
  403POPC   PO4 1758   8.403   6.330   2.436
  403POPC   GL1 1759   8.570   6.271   2.929
  403POPC   GL2 1760   8.846   6.311   3.035
  403POPC   C1A 1761   8.805   6.370   3.507
  403POPC   C2A 1762   8.529   6.397   3.798
  403POPC   C3A 1763   8.456   6.210   4.235
  403POPC   C4A 1764   8.688   6.385   4.603
  403POPC   C1B 1765   8.464   6.060   3.400
  403POPC   C2B 1766   8.289   5.976   3.838
  403POPC   D3B 1767   8.089   5.833   4.180
  403POPC   C4B 1768   8.307   5.615   4.436
  403POPC   C5B 1769   8.668   5.371   4.506
  404POPC   NC3 1770   3.515   3.370   6.760
  404POPC   PO4 1771   3.229   2.980   6.714
  404POPC   GL1 1772   3.270   2.954   6.291
  404POPC   GL2 1773   3.546   3.096   6.293
  404POPC   C1A 1774   3.483   2.971   5.848
  404POPC   C2A 1775   3.710   2.897   5.547
  404POPC   C3A 1776   3.642   2.749   5.151
  404POPC   C4A 1777   3.428   2.506   5.063
  404POPC   C1B 1778   3.014   2.839   5.828
  404POPC   C2B 1779   2.819   3.030   5.519
  404POPC   D3B 1780   2.960   3.116   5.140
  404POPC   C4B 1781   2.871   2.708   5.078
  404POPC   C5B 1782   2.469   2.561   5.307
  405POPC   NC3 1783   3.329   0.918   6.274
  405POPC   PO4 1784   3.613   0.760   6.418
  405POPC   GL1 1785   3.715   0.864   5.963
  405POPC   GL2 1786   3.939   0.819   5.843
  405POPC   C1A 1787   4.011   0.791   5.415
  405POPC   C2A 1788   3.704   0.978   5.185
  405POPC   C3A 1789   3.304   0.947   5.158
  405POPC   C4A 1790   2.988   0.708   5.376
  405POPC   C1B 1791   3.791   1.215   5.628
  405POPC   C2B 1792   3.448   1.355   5.422
  405POPC   D3B 1793   3.132   1.434   5.134
  405POPC   C4B 1794   3.024   1.842   5.097
  405POPC   C5B 1795   3.161   2.168   5.288
  406POPC   NC3 1796   1.306   8.723   1.863
  406POPC   PO4 1797   1.482   8.531   2.203
  406POPC   GL1 1798   1.724   8.781   2.475
  406POPC   GL2 1799   1.996   8.766   2.482
  406POPC   C1A 1800   1.962   8.558   2.889
  406POPC   C2A 1801   1.885   8.668   3.247
  406POPC   C3A 1802   1.757   8.590   3.577
  406POPC   C4A 1803   1.889   8.841   3.932
  406POPC   C1B 1804   1.639   8.937   2.861
  406POPC   C2B 1805   1.711   9.147   3.258
  406POPC   D3B 1806   1.531   9.042   3.647
  406POPC   C4B 1807   1.419   9.085   4.116
  406POPC   C5B 1808   1.165   8.826   4.309
  407POPC   NC3 1809   4.970   0.450   1.844
  407POPC   PO4 1810   4.928   0.306   2.163
  407POPC   GL1 1811   4.831   0.467   2.504
  407POPC   GL2 1812   4.926   0.727   2.496
  407POPC   C1A 1813   4.792   0.867   3.034
  407POPC   C2A 1814   4.913   0.828   3.529
  407POPC   C3A 1815   5.414   0.836   3.661
  407POPC   C4A 1816   5.866   0.905   3.459
  407POPC   C1B 1817   4.924   0.395   2.923
  407POPC   C2B 1818   4.801   0.048   3.236
  407POPC   D3B 1819   4.855  -0.132   3.724
  407POPC   C4B 1820   5.060   0.095   4.092
  407POPC   C5B 1821   5.317   0.377   4.343
  408POPC   NC3 1822   2.125   3.369   7.096
  408POPC   PO4 1823   1.909   3.646   6.949
  408POPC   GL1 1824   1.924   3.844   6.601
  408POPC   GL2 1825   1.981   3.733   6.432
  408POPC   C1A 1826   2.343   3.941   6.332
  408POPC   C2A 1827   2.322   4.292   6.109
  408POPC   C3A 1828   2.141   4.525   5.833
  408POPC   C4A 1829   2.097   4.703   5.505
  408POPC   C1B 1830   1.884   4.187   6.283
  408POPC   C2B 1831   1.631   4.227   5.968
  408POPC   D3B 1832   1.427   3.945   5.665
  408POPC   C4B 1833   1.063   3.659   5.678
  408POPC   C5B 1834   1.008   3.335   5.355
  409POPC   NC3 1835   8.494   9.000   7.092
  409POPC   PO4 1836   8.578   9.232   6.776
  409POPC   GL1 1837   8.412   9.244   6.398
  409POPC   GL2 1838   8.638   9.026   6.312
  409POPC   C1A 1839   8.787   9.257   6.002
  409POPC   C2A 1840   8.885   9.176   5.586
  409POPC   C3A 1841   9.080   9.496   5.328
  409POPC   C4A 1842   9.440   9.731   5.197
  409POPC   C1B 1843   8.340   9.431   6.038
  409POPC   C2B 1844   8.415   9.351   5.621
  409POPC   D3B 1845   8.372   9.039   5.375
  409POPC   C4B 1846   8.689   8.883   5.262
  409POPC   C5B 1847   9.070   9.044   5.140
  410POPC   NC3 1848   2.334   0.312   6.707
  410POPC   PO4 1849   2.609   0.555   6.530
  410POPC   GL1 1850   2.717   0.424   6.036
  410POPC   GL2 1851   2.972   0.600   5.877
  410POPC   C1A 1852   3.147   0.305   5.610
  410POPC   C2A 1853   2.941  -0.055   5.328
  410POPC   C3A 1854   2.697  -0.500   5.177
  410POPC   C4A 1855   2.356  -0.831   5.184
  410POPC   C1B 1856   2.666   0.310   5.532
  410POPC   C2B 1857   2.840   0.343   5.077
  410POPC   D3B 1858   3.271   0.442   5.088
  410POPC   C4B 1859   3.532   0.175   5.317
  410POPC   C5B 1860   3.968   0.130   5.266
  411POPC   NC3 1861   9.624   0.258   6.840
  411POPC   PO4 1862   9.803   0.016   6.562
  411POPC   GL1 1863   9.815   0.113   6.186
  411POPC   GL2 1864   9.897  -0.083   5.985
  411POPC   C1A 1865  10.071   0.034   5.629
  411POPC   C2A 1866  10.247   0.007   5.271
  411POPC   C3A 1867  10.227   0.046   4.868
  411POPC   C4A 1868   9.885   0.120   4.576
  411POPC   C1B 1869   9.731   0.396   5.838
  411POPC   C2B 1870   9.780   0.459   5.428
  411POPC   D3B 1871  10.086   0.472   5.117
  411POPC   C4B 1872  10.451   0.433   5.098
  411POPC   C5B 1873  10.655   0.451   4.823
  412POPC   NC3 1874   8.455   7.455   1.992
  412POPC   PO4 1875   8.652   7.302   2.244
  412POPC   GL1 1876   8.675   7.517   2.734
  412POPC   GL2 1877   8.475   7.436   2.912
  412POPC   C1A 1878   8.224   7.451   3.203
  412POPC   C2A 1879   8.177   7.334   3.599
  412POPC   C3A 1880   8.266   7.247   3.985
  412POPC   C4A 1881   8.271   7.422   4.383
  412POPC   C1B 1882   8.796   7.571   3.289
  412POPC   C2B 1883   8.855   7.811   3.759
  412POPC   D3B 1884   8.931   7.631   4.203
  412POPC   C4B 1885   9.030   7.958   4.478
  412POPC   C5B 1886   9.134   8.162   4.839
  413POPC   NC3 1887   5.086   8.989   7.037
  413POPC   PO4 1888   5.332   9.150   6.738
  413POPC   GL1 1889   5.421   9.042   6.258
  413POPC   GL2 1890   5.693   9.086   6.099
  413POPC   C1A 1891   5.652   9.123   5.655
  413POPC   C2A 1892   5.447   9.222   5.273
  413POPC   C3A 1893   5.075   9.254   5.203
  413POPC   C4A 1894   4.685   9.228   5.216
  413POPC   C1B 1895   5.244   8.898   5.881
  413POPC   C2B 1896   4.927   8.942   5.568
  413POPC   D3B 1897   4.555   8.766   5.313
  413POPC   C4B 1898   4.452   8.534   4.798
  413POPC   C5B 1899   4.513   8.539   4.381
  414POPC   NC3 1900   6.955   2.797   2.321
  414POPC   PO4 1901   6.815   2.457   2.538
  414POPC   GL1 1902   6.738   2.356   2.940
  414POPC   GL2 1903   6.544   2.075   2.786
  414POPC   C1A 1904   6.668   1.714   3.144
  414POPC   C2A 1905   6.697   1.769   3.626
  414POPC   C3A 1906   6.640   1.869   4.091
  414POPC   C4A 1907   6.338   1.659   4.368
  414POPC   C1B 1908   6.900   2.151   3.391
  414POPC   C2B 1909   6.965   2.161   3.885
  414POPC   D3B 1910   6.875   2.234   4.353
  414POPC   C4B 1911   6.683   2.340   4.809
  414POPC   C5B 1912   6.436   2.583   5.160
  415POPC   NC3 1913   5.646   7.144   7.230
  415POPC   PO4 1914   5.663   7.682   6.847
  415POPC   GL1 1915   5.290   7.687   6.492
  415POPC   GL2 1916   4.949   7.580   6.566
  415POPC   C1A 1917   4.644   7.553   6.254
  415POPC   C2A 1918   4.416   7.429   5.866
  415POPC   C3A 1919   4.271   7.191   5.479
  415POPC   C4A 1920   4.161   6.972   5.103
  415POPC   C1B 1921   5.089   7.719   6.109
  415POPC   C2B 1922   4.741   7.797   5.801
  415POPC   D3B 1923   4.923   7.971   5.327
  415POPC   C4B 1924   4.897   7.967   4.820
  415POPC   C5B 1925   4.544   8.073   4.587
  416POPC   NC3 1926   6.953   9.965   6.951
  416POPC   PO4 1927   6.503   9.992   6.846
  416POPC   GL1 1928   6.696  10.050   6.494
  416POPC   GL2 1929   6.965  10.011   6.436
  416POPC   C1A 1930   6.957  10.075   6.007
  416POPC   C2A 1931   6.906  10.234   5.521
  416POPC   C3A 1932   6.963  10.248   5.062
  416POPC   C4A 1933   7.317  10.208   4.795
  416POPC   C1B 1934   6.810  10.463   6.313
  416POPC   C2B 1935   6.878  10.544   5.926
  416POPC   D3B 1936   7.052  10.717   5.676
  416POPC   C4B 1937   7.252  10.545   5.356
  416POPC   C5B 1938   7.388  10.149   5.290
  417POPC   NC3 1939   3.903   1.137   6.635
  417POPC   PO4 1940   4.367   1.189   6.444
  417POPC   GL1 1941   4.415   0.995   5.980
  417POPC   GL2 1942   4.351   1.047   5.664
  417POPC   C1A 1943   4.170   1.250   5.284
  417POPC   C2A 1944   3.898   1.384   4.986
  417POPC   C3A 1945   3.486   1.271   4.816
  417POPC   C4A 1946   3.050   1.255   4.655
  417POPC   C1B 1947   4.674   0.680   5.674
  417POPC   C2B 1948   4.916   0.355   5.441
  417POPC   D3B 1949   5.235   0.057   5.610
  417POPC   C4B 1950   5.574  -0.036   5.273
  417POPC   C5B 1951   5.784  -0.205   4.914
  418POPC   NC3 1952   7.777   5.920   6.827
  418POPC   PO4 1953   8.062   6.034   7.099
  418POPC   GL1 1954   8.278   6.004   6.688
  418POPC   GL2 1955   8.069   6.009   6.416
  418POPC   C1A 1956   8.223   5.836   6.027
  418POPC   C2A 1957   8.369   5.688   5.637
  418POPC   C3A 1958   8.324   5.890   5.266
  418POPC   C4A 1959   8.514   6.124   5.001
  418POPC   C1B 1960   8.486   6.184   6.255
  418POPC   C2B 1961   8.457   6.175   5.752
  418POPC   D3B 1962   8.310   6.368   5.376
  418POPC   C4B 1963   8.040   6.226   4.983
  418POPC   C5B 1964   8.179   6.066   4.621
  419POPC   NC3 1965   9.316   7.264   1.704
  419POPC   PO4 1966   9.631   7.117   1.978
  419POPC   GL1 1967   9.576   7.335   2.383
  419POPC   GL2 1968   9.838   7.494   2.455
  419POPC   C1A 1969  10.031   7.431   2.867
  419POPC   C2A 1970  10.058   7.299   3.261
  419POPC   C3A 1971  10.312   7.148   3.624
  419POPC   C4A 1972  10.449   7.294   3.962
  419POPC   C1B 1973   9.282   7.178   2.704
  419POPC   C2B 1974   8.889   7.164   3.002
  419POPC   D3B 1975   8.566   7.120   3.330
  419POPC   C4B 1976   8.666   6.901   3.737
  419POPC   C5B 1977   8.733   7.164   4.168
  420POPC   NC3 1978   7.856   4.208   1.827
  420POPC   PO4 1979   8.121   4.113   2.240
  420POPC   GL1 1980   8.022   4.188   2.692
  420POPC   GL2 1981   8.001   3.967   2.778
  420POPC   C1A 1982   7.989   3.611   3.077
  420POPC   C2A 1983   7.967   3.330   3.486
  420POPC   C3A 1984   8.132   3.144   3.984
  420POPC   C4A 1985   8.326   3.072   4.444
  420POPC   C1B 1986   7.844   4.443   3.111
  420POPC   C2B 1987   7.670   4.339   3.488
  420POPC   D3B 1988   7.463   4.306   3.842
  420POPC   C4B 1989   7.291   4.084   4.128
  420POPC   C5B 1990   7.274   3.771   4.417
  421POPC   NC3 1991   3.091   2.190   6.819
  421POPC   PO4 1992   2.849   2.475   6.916
  421POPC   GL1 1993   2.531   2.685   6.710
  421POPC   GL2 1994   2.735   2.885   6.601
  421POPC   C1A 1995   2.787   2.905   6.234
  421POPC   C2A 1996   2.591   3.170   5.949
  421POPC   C3A 1997   2.410   3.290   5.599
  421POPC   C4A 1998   2.458   3.056   5.173
  421POPC   C1B 1999   2.328   2.973   6.343
  421POPC   C2B 2000   2.096   3.002   5.967
  421POPC   D3B 2001   1.715   2.942   5.701
  421POPC   C4B 2002   1.709   3.110   5.317
  421POPC   C5B 2003   1.570   3.467   5.076
  422POPC   NC3 2004   4.708   1.180   1.841
  422POPC   PO4 2005   4.733   1.168   2.268
  422POPC   GL1 2006   4.496   0.908   2.576
  422POPC   GL2 2007   4.268   0.860   2.483
  422POPC   C1A 2008   4.012   0.727   2.812
  422POPC   C2A 2009   3.833   0.519   3.093
  422POPC   C3A 2010   3.644   0.609   3.483
  422POPC   C4A 2011   3.307   0.667   3.681
  422POPC   C1B 2012   4.471   0.561   2.840
  422POPC   C2B 2013   4.632   0.487   3.307
  422POPC   D3B 2014   4.850   0.345   3.643
  422POPC   C4B 2015   4.598   0.233   4.017
  422POPC   C5B 2016   4.497   0.248   4.476
  423POPC   NC3 2017   7.934   9.622   7.381
  423POPC   PO4 2018   7.808   9.774   6.901
  423POPC   GL1 2019   7.615   9.571   6.475
  423POPC   GL2 2020   7.275   9.612   6.381
  423POPC   C1A 2021   7.063   9.582   5.994
  423POPC   C2A 2022   6.814   9.776   5.657
  423POPC   C3A 2023   7.034   9.780   5.263
  423POPC   C4A 2024   6.892   9.541   4.940
  423POPC   C1B 2025   7.581   9.632   6.010
  423POPC   C2B 2026   7.438   9.375   5.691
  423POPC   D3B 2027   7.302   9.341   5.182
  423POPC   C4B 2028   7.237   9.187   4.805
  423POPC   C5B 2029   7.622   9.034   4.606
  424POPC   NC3 2030   6.760   5.663   6.900
  424POPC   PO4 2031   6.756   6.113   6.889
  424POPC   GL1 2032   6.975   6.372   6.660
  424POPC   GL2 2033   7.097   6.260   6.458
  424POPC   C1A 2034   6.885   6.412   6.186
  424POPC   C2A 2035   6.841   6.479   5.828
  424POPC   C3A 2036   6.970   6.594   5.494
  424POPC   C4A 2037   7.185   6.740   5.111
  424POPC   C1B 2038   7.233   6.706   6.349
  424POPC   C2B 2039   7.319   6.582   5.942
  424POPC   D3B 2040   7.396   6.842   5.580
  424POPC   C4B 2041   7.632   6.719   5.325
  424POPC   C5B 2042   7.822   6.378   5.397
  425POPC   NC3 2043   0.156   7.512   6.829
  425POPC   PO4 2044  -0.246   7.656   6.676
  425POPC   GL1 2045  -0.185   7.905   6.277
  425POPC   GL2 2046  -0.128   7.763   5.977
  425POPC   C1A 2047   0.023   8.024   5.658
  425POPC   C2A 2048  -0.164   8.082   5.291
  425POPC   C3A 2049  -0.398   8.451   5.235
  425POPC   C4A 2050  -0.532   8.889   5.097
  425POPC   C1B 2051  -0.230   8.255   6.021
  425POPC   C2B 2052  -0.312   8.527   5.714
  425POPC   D3B 2053  -0.186   8.865   5.461
  425POPC   C4B 2054  -0.069   8.733   5.006
  425POPC   C5B 2055  -0.289   8.936   4.678
  426POPC   NC3 2056   5.937   3.731   1.696
  426POPC   PO4 2057   5.624   3.483   1.931
  426POPC   GL1 2058   5.676   3.159   2.334
  426POPC   GL2 2059   5.501   2.995   2.548
  426POPC   C1A 2060   5.529   2.998   3.022
  426POPC   C2A 2061   5.423   3.039   3.486
  426POPC   C3A 2062   5.392   2.965   3.912
  426POPC   C4A 2063   5.291   3.202   4.334
  426POPC   C1B 2064   6.056   3.054   2.636
  426POPC   C2B 2065   6.068   3.016   3.035
  426POPC   D3B 2066   5.900   3.092   3.389
  426POPC   C4B 2067   6.015   3.169   3.797
  426POPC   C5B 2068   6.103   3.428   4.189
  427POPC   NC3 2069   1.017   6.753   6.720
  427POPC   PO4 2070   1.330   6.954   6.873
  427POPC   GL1 2071   1.441   7.089   6.564
  427POPC   GL2 2072   1.252   7.143   6.369
  427POPC   C1A 2073   1.300   6.944   5.904
  427POPC   C2A 2074   1.137   7.107   5.485
  427POPC   C3A 2075   1.067   7.162   4.991
  427POPC   C4A 2076   0.677   7.215   4.841
  427POPC   C1B 2077   1.681   6.894   6.261
  427POPC   C2B 2078   1.786   6.914   5.854
  427POPC   D3B 2079   1.962   6.881   5.435
  427POPC   C4B 2080   1.884   6.532   5.190
  427POPC   C5B 2081   1.861   6.699   4.829
  428POPC   NC3 2082   1.068   7.217   2.302
  428POPC   PO4 2083   1.224   7.572   2.310
  428POPC   GL1 2084   1.361   7.550   2.732
  428POPC   GL2 2085   1.605   7.562   2.840
  428POPC   C1A 2086   1.412   7.331   3.165
  428POPC   C2A 2087   1.212   7.233   3.627
  428POPC   C3A 2088   1.236   7.112   4.108
  428POPC   C4A 2089   1.380   6.969   4.606
  428POPC   C1B 2090   1.337   7.835   3.155
  428POPC   C2B 2091   1.480   8.074   3.578
  428POPC   D3B 2092   1.339   8.110   3.951
  428POPC   C4B 2093   0.969   7.885   4.072
  428POPC   C5B 2094   0.868   7.449   4.030
  429POPC   NC3 2095   2.948   4.383   2.293
  429POPC   PO4 2096   3.033   4.686   2.571
  429POPC   GL1 2097   2.942   4.997   2.967
  429POPC   GL2 2098   2.954   5.223   2.981
  429POPC   C1A 2099   2.985   5.419   3.508
  429POPC   C2A 2100   3.154   5.670   3.980
  429POPC   C3A 2101   3.206   5.554   4.554
  429POPC   C4A 2102   3.152   5.633   5.018
  429POPC   C1B 2103   2.932   4.897   3.415
  429POPC   C2B 2104   2.817   4.899   3.915
  429POPC   D3B 2105   2.434   4.740   4.179
  429POPC   C4B 2106   2.088   4.454   4.389
  429POPC   C5B 2107   1.834   4.149   4.181
  430POPC   NC3 2108   7.763   3.438   1.822
  430POPC   PO4 2109   7.861   3.716   2.098
  430POPC   GL1 2110   7.737   3.572   2.643
  430POPC   GL2 2111   7.572   3.689   2.779
  430POPC   C1A 2112   7.302   3.767   3.029
  430POPC   C2A 2113   6.911   3.762   3.200
  430POPC   C3A 2114   6.484   3.645   3.159
  430POPC   C4A 2115   6.400   3.251   3.400
  430POPC   C1B 2116   7.649   3.275   3.040
  430POPC   C2B 2117   7.553   2.999   3.369
  430POPC   D3B 2118   7.523   2.612   3.487
  430POPC   C4B 2119   7.815   2.329   3.683
  430POPC   C5B 2120   8.241   2.061   3.552
  431POPC   NC3 2121   9.952   9.759   2.192
  431POPC   PO4 2122  10.181   9.300   2.328
  431POPC   GL1 2123  10.478   9.365   2.733
  431POPC   GL2 2124  10.423   9.501   2.950
  431POPC   C1A 2125   9.993   9.505   3.129
  431POPC   C2A 2126   9.839   9.392   3.542
  431POPC   C3A 2127   9.943   9.176   3.855
  431POPC   C4A 2128  10.173   9.048   4.333
  431POPC   C1B 2129  10.803   9.196   3.107
  431POPC   C2B 2130  11.137   9.304   3.498
  431POPC   D3B 2131  11.086   9.342   3.936
  431POPC   C4B 2132  11.067   9.299   4.347
  431POPC   C5B 2133  10.825   9.020   4.607
  432POPC   NC3 2134   5.345   0.275   6.527
  432POPC   PO4 2135   5.211  -0.096   6.424
  432POPC   GL1 2136   5.147  -0.253   6.038
  432POPC   GL2 2137   4.864  -0.174   5.973
  432POPC   C1A 2138   4.672   0.199   5.826
  432POPC   C2A 2139   4.388   0.392   5.429
  432POPC   C3A 2140   4.253   0.505   5.082
  432POPC   C4A 2141   4.115   0.924   4.901
  432POPC   C1B 2142   5.532  -0.323   5.754
  432POPC   C2B 2143   5.708  -0.479   5.433
  432POPC   D3B 2144   5.882  -0.663   5.054
  432POPC   C4B 2145   5.868  -0.962   4.774
  432POPC   C5B 2146   6.211  -1.123   4.479
  433POPC   NC3 2147   6.498   7.471   1.994
  433POPC   PO4 2148   6.749   7.730   2.326
  433POPC   GL1 2149   6.984   7.960   2.722
  433POPC   GL2 2150   6.662   8.041   2.713
  433POPC   C1A 2151   6.752   7.789   3.182
  433POPC   C2A 2152   6.940   7.712   3.653
  433POPC   C3A 2153   7.228   7.866   4.103
  433POPC   C4A 2154   7.415   8.187   4.171
  433POPC   C1B 2155   7.175   8.007   3.264
  433POPC   C2B 2156   7.167   8.125   3.702
  433POPC   D3B 2157   6.862   8.144   3.976
  433POPC   C4B 2158   6.719   8.015   4.258
  433POPC   C5B 2159   6.623   8.141   4.618
  434POPC   NC3 2160   7.973   7.129   2.295
  434POPC   PO4 2161   8.026   6.648   2.214
  434POPC   GL1 2162   8.035   6.703   2.674
  434POPC   GL2 2163   8.146   6.503   2.824
  434POPC   C1A 2164   8.101   6.192   3.107
  434POPC   C2A 2165   7.982   5.956   3.471
  434POPC   C3A 2166   7.828   5.704   3.772
  434POPC   C4A 2167   7.658   5.528   4.090
  434POPC   C1B 2168   7.916   6.616   3.232
  434POPC   C2B 2169   8.033   6.407   3.645
  434POPC   D3B 2170   8.000   6.364   4.082
  434POPC   C4B 2171   7.785   6.769   4.345
  434POPC   C5B 2172   7.396   6.645   4.625
  435POPC   NC3 2173   9.854   5.147   2.212
  435POPC   PO4 2174   9.470   4.972   2.197
  435POPC   GL1 2175   9.684   4.928   2.632
  435POPC   GL2 2176   9.821   5.074   2.860
  435POPC   C1A 2177   9.749   5.068   3.298
  435POPC   C2A 2178   9.694   5.019   3.653
  435POPC   C3A 2179   9.741   5.241   3.975
  435POPC   C4A 2180  10.099   5.427   4.127
  435POPC   C1B 2181   9.575   4.688   3.008
  435POPC   C2B 2182   9.563   4.599   3.443
  435POPC   D3B 2183   9.232   4.597   3.859
  435POPC   C4B 2184   9.185   4.877   4.161
  435POPC   C5B 2185   9.533   5.040   4.365
  436POPC   NC3 2186   8.197   0.362   7.116
  436POPC   PO4 2187   8.017   0.688   6.917
  436POPC   GL1 2188   8.058   0.848   6.533
  436POPC   GL2 2189   8.107   1.094   6.387
  436POPC   C1A 2190   8.149   1.112   5.962
  436POPC   C2A 2191   8.139   1.453   5.652
  436POPC   C3A 2192   8.132   1.667   5.191
  436POPC   C4A 2193   8.361   1.574   4.796
  436POPC   C1B 2194   7.745   0.852   6.060
  436POPC   C2B 2195   7.811   1.049   5.605
  436POPC   D3B 2196   7.935   0.744   5.273
  436POPC   C4B 2197   8.053   0.616   4.827
  436POPC   C5B 2198   7.792   0.261   4.594
  437POPC   NC3 2199   8.512   3.804   2.115
  437POPC   PO4 2200   8.648   3.432   2.349
  437POPC   GL1 2201   8.586   3.543   2.755
  437POPC   GL2 2202   8.734   3.495   3.026
  437POPC   C1A 2203   8.759   3.286   3.462
  437POPC   C2A 2204   8.495   3.470   3.862
  437POPC   C3A 2205   8.291   3.856   4.119
  437POPC   C4A 2206   8.402   4.285   4.137
  437POPC   C1B 2207   8.417   3.872   3.004
  437POPC   C2B 2208   8.168   4.028   3.263
  437POPC   D3B 2209   7.938   3.883   3.555
  437POPC   C4B 2210   7.572   3.601   3.418
  437POPC   C5B 2211   7.249   3.374   3.309
  438POPC   NC3 2212   6.129   7.531   6.711
  438POPC   PO4 2213   6.254   7.082   6.906
  438POPC   GL1 2214   6.348   6.743   6.601
  438POPC   GL2 2215   6.691   6.760   6.522
  438POPC   C1A 2216   6.804   6.891   6.150
  438POPC   C2A 2217   7.006   6.953   5.847
  438POPC   C3A 2218   6.989   7.107   5.458
  438POPC   C4A 2219   6.948   7.210   5.084
  438POPC   C1B 2220   6.423   6.590   6.097
  438POPC   C2B 2221   6.514   6.786   5.629
  438POPC   D3B 2222   6.682   6.779   5.165
  438POPC   C4B 2223   6.457   6.546   4.894
  438POPC   C5B 2224   6.167   6.698   4.669
  439POPC   NC3 2225   1.384   9.849   6.852
  439POPC   PO4 2226   1.493  10.238   6.807
  439POPC   GL1 2227   1.523  10.018   6.386
  439POPC   GL2 2228   1.333  10.114   6.136
  439POPC   C1A 2229   1.491  10.019   5.715
  439POPC   C2A 2230   1.764  10.017   5.247
  439POPC   C3A 2231   1.824   9.697   4.873
  439POPC   C4A 2232   1.652   9.363   4.520
  439POPC   C1B 2233   1.371   9.644   6.049
  439POPC   C2B 2234   1.328   9.320   5.791
  439POPC   D3B 2235   1.528   9.066   5.505
  439POPC   C4B 2236   1.812   9.298   5.255
  439POPC   C5B 2237   1.978   9.246   4.867
  440POPC   NC3 2238   3.168   8.310   2.383
  440POPC   PO4 2239   3.249   8.015   2.743
  440POPC   GL1 2240   3.015   8.160   3.136
  440POPC   GL2 2241   3.092   8.349   3.360
  440POPC   C1A 2242   3.019   8.102   3.740
  440POPC   C2A 2243   2.891   7.715   3.849
  440POPC   C3A 2244   2.472   7.477   3.912
  440POPC   C4A 2245   2.100   7.337   4.275
  440POPC   C1B 2246   2.645   8.183   3.433
  440POPC   C2B 2247   2.458   8.019   3.807
  440POPC   D3B 2248   2.654   7.924   4.211
  440POPC   C4B 2249   2.553   7.541   4.387
  440POPC   C5B 2250   2.652   7.282   4.635
  441POPC   NC3 2251   8.789   0.521   2.409
  441POPC   PO4 2252   8.431   0.785   2.383
  441POPC   GL1 2253   8.288   0.988   2.792
  441POPC   GL2 2254   8.392   0.924   3.126
  441POPC   C1A 2255   8.381   0.586   3.475
  441POPC   C2A 2256   8.096   0.343   3.789
  441POPC   C3A 2257   7.647   0.343   4.118
  441POPC   C4A 2258   7.211   0.447   4.013
  441POPC   C1B 2259   8.109   1.305   2.995
  441POPC   C2B 2260   8.050   1.620   3.428
  441POPC   D3B 2261   8.328   1.579   3.778
  441POPC   C4B 2262   8.634   1.325   4.032
  441POPC   C5B 2263   8.776   1.282   4.444
  442POPC   NC3 2264   6.682   9.570   2.124
  442POPC   PO4 2265   6.628   9.148   2.310
  442POPC   GL1 2266   6.443   9.037   2.736
  442POPC   GL2 2267   6.393   9.281   2.862
  442POPC   C1A 2268   6.381   9.315   3.284
  442POPC   C2A 2269   6.418   8.951   3.647
  442POPC   C3A 2270   6.389   8.757   4.063
  442POPC   C4A 2271   6.685   8.519   4.263
  442POPC   C1B 2272   6.507   8.883   3.135
  442POPC   C2B 2273   6.610   8.598   3.325
  442POPC   D3B 2274   7.069   8.495   3.436
  442POPC   C4B 2275   7.339   8.762   3.375
  442POPC   C5B 2276   7.338   9.214   3.494
  443POPC   NC3 2277   3.321   3.554   7.173
  443POPC   PO4 2278   3.363   3.828   6.703
  443POPC   GL1 2279   3.271   4.122   6.337
  443POPC   GL2 2280   3.124   4.436   6.319
  443POPC   C1A 2281   3.112   4.647   6.008
  443POPC   C2A 2282   3.338   4.612   5.640
  443POPC   C3A 2283   3.547   4.584   5.211
  443POPC   C4A 2284   3.625   4.403   4.842
  443POPC   C1B 2285   3.151   4.182   5.846
  443POPC   C2B 2286   3.305   4.174   5.376
  443POPC   D3B 2287   3.153   4.295   5.020
  443POPC   C4B 2288   2.872   3.992   4.824
  443POPC   C5B 2289   2.465   3.876   4.917
  444POPC   NC3 2290   5.953   7.128   2.084
  444POPC   PO4 2291   6.354   6.916   2.192
  444POPC   GL1 2292   6.116   6.886   2.549
  444POPC   GL2 2293   5.951   6.638   2.677
  444POPC   C1A 2294   5.713   6.986   2.777
  444POPC   C2A 2295   5.756   7.248   2.910
  444POPC   C3A 2296   6.085   7.343   2.832
  444POPC   C4A 2297   6.425   7.159   2.777
  444POPC   C1B 2298   6.093   6.919   3.086
  444POPC   C2B 2299   6.259   6.996   3.507
  444POPC   D3B 2300   6.402   7.002   3.907
  444POPC   C4B 2301   6.624   6.716   4.051
  444POPC   C5B 2302   6.589   6.650   4.416
  445POPC   NC3 2303   1.230   4.873   2.652
  445POPC   PO4 2304   1.269   4.434   2.584
  445POPC   GL1 2305   0.933   4.460   2.842
  445POPC   GL2 2306   0.953   4.653   3.015
  445POPC   C1A 2307   1.126   4.765   3.522
  445POPC   C2A 2308   1.257   4.567   4.010
  445POPC   C3A 2309   1.164   4.738   4.490
  445POPC   C4A 2310   1.073   5.072   4.881
  445POPC   C1B 2311   0.832   4.262   3.256
  445POPC   C2B 2312   0.700   4.026   3.569
  445POPC   D3B 2313   0.691   3.764   3.954
  445POPC   C4B 2314   0.466   3.834   4.321
  445POPC   C5B 2315   0.576   3.922   4.733
  446POPC   NC3 2316   3.608   1.978   2.530
  446POPC   PO4 2317   3.902   2.231   2.499
  446POPC   GL1 2318   4.084   2.177   2.825
  446POPC   GL2 2319   3.993   2.413   3.058
  446POPC   C1A 2320   3.754   2.274   3.473
  446POPC   C2A 2321   3.857   2.146   3.985
  446POPC   C3A 2322   4.117   1.871   4.350
  446POPC   C4A 2323   4.227   1.578   4.667
  446POPC   C1B 2324   4.311   2.058   3.240
  446POPC   C2B 2325   4.595   2.010   3.647
  446POPC   D3B 2326   4.611   1.777   4.142
  446POPC   C4B 2327   4.600   1.417   4.378
  446POPC   C5B 2328   4.380   1.107   4.498
  447POPC   NC3 2329   9.878   8.423   2.080
  447POPC   PO4 2330  10.111   8.069   1.884
  447POPC   GL1 2331   9.947   7.952   2.268
  447POPC   GL2 2332  10.201   8.014   2.382
  447POPC   C1A 2333  10.247   8.020   2.695
  447POPC   C2A 2334  10.248   7.820   3.063
  447POPC   C3A 2335  10.333   7.663   3.410
  447POPC   C4A 2336  10.070   7.567   3.672
  447POPC   C1B 2337   9.813   7.861   2.751
  447POPC   C2B 2338   9.744   7.717   3.194
  447POPC   D3B 2339   9.637   7.812   3.639
  447POPC   C4B 2340   9.731   7.734   4.039
  447POPC   C5B 2341   9.875   7.927   4.390
  448POPC   NC3 2342   3.508   5.938   2.168
  448POPC   PO4 2343   3.383   5.545   2.319
  448POPC   GL1 2344   3.370   5.456   2.912
  448POPC   GL2 2345   3.452   5.629   3.149
  448POPC   C1A 2346   3.196   5.892   3.544
  448POPC   C2A 2347   2.803   5.890   3.665
  448POPC   C3A 2348   2.693   5.560   3.892
  448POPC   C4A 2349   2.989   5.265   4.180
  448POPC   C1B 2350   3.342   5.159   3.268
  448POPC   C2B 2351   3.490   4.795   3.396
  448POPC   D3B 2352   3.619   4.509   3.777
  448POPC   C4B 2353   3.963   4.598   4.026
  448POPC   C5B 2354   3.982   4.629   4.504
  449POPC   NC3 2355   4.730   2.006   2.048
  449POPC   PO4 2356   4.878   2.483   2.147
  449POPC   GL1 2357   4.819   2.575   2.613
  449POPC   GL2 2358   4.624   2.804   2.684
  449POPC   C1A 2359   4.440   2.846   3.159
  449POPC   C2A 2360   4.107   2.655   3.460
  449POPC   C3A 2361   4.083   2.624   3.890
  449POPC   C4A 2362   4.133   2.538   4.300
  449POPC   C1B 2363   4.475   2.429   2.938
  449POPC   C2B 2364   4.553   2.466   3.450
  449POPC   D3B 2365   4.500   2.858   3.679
  449POPC   C4B 2366   4.452   2.926   4.093
  449POPC   C5B 2367   4.291   3.365   4.225
  450POPC   NC3 2368   8.466   2.810   1.947
  450POPC   PO4 2369   8.586   2.483   2.261
  450POPC   GL1 2370   8.679   2.605   2.737
  450POPC   GL2 2371   8.984   2.623   2.723
  450POPC   C1A 2372   8.879   2.328   3.099
  450POPC   C2A 2373   9.106   2.478   3.524
  450POPC   C3A 2374   9.119   2.537   3.910
  450POPC   C4A 2375   8.996   2.719   4.254
  450POPC   C1B 2376   8.484   2.754   3.220
  450POPC   C2B 2377   8.734   2.801   3.638
  450POPC   D3B 2378   8.617   3.013   4.058
  450POPC   C4B 2379   8.615   3.480   4.339
  450POPC   C5B 2380   8.764   3.702   4.742
  451POPC   NC3 2381   7.632   3.996   2.398
  451POPC   PO4 2382   7.286   4.236   2.312
  451POPC   GL1 2383   7.024   4.311   2.751
  451POPC   GL2 2384   7.101   4.194   3.023
  451POPC   C1A 2385   7.276   4.029   3.443
  451POPC   C2A 2386   7.043   3.872   3.736
  451POPC   C3A 2387   6.740   3.850   4.074
  451POPC   C4A 2388   6.461   3.707   4.419
  451POPC   C1B 2389   6.743   4.554   3.076
  451POPC   C2B 2390   6.746   4.699   3.520
  451POPC   D3B 2391   6.797   4.903   3.925
  451POPC   C4B 2392   6.959   5.016   4.236
  451POPC   C5B 2393   6.921   5.391   4.431
  452POPC   NC3 2394   3.487   8.883   6.531
  452POPC   PO4 2395   3.157   8.954   6.380
  452POPC   GL1 2396   3.365   8.762   6.006
  452POPC   GL2 2397   3.158   8.503   5.913
  452POPC   C1A 2398   2.961   8.156   5.698
  452POPC   C2A 2399   2.713   7.907   5.428
  452POPC   C3A 2400   2.590   7.600   5.064
  452POPC   C4A 2401   2.245   7.508   4.797
  452POPC   C1B 2402   3.595   8.671   5.559
  452POPC   C2B 2403   3.489   8.593   5.076
  452POPC   D3B 2404   3.196   8.473   4.665
  452POPC   C4B 2405   2.868   8.816   4.618
  452POPC   C5B 2406   2.815   9.102   5.011
  453POPC   NC3 2407   7.007   8.780   6.863
  453POPC   PO4 2408   6.640   8.949   6.559
  453POPC   GL1 2409   6.830   8.648   6.403
  453POPC   GL2 2410   7.035   8.799   6.262
  453POPC   C1A 2411   6.986   8.594   5.925
  453POPC   C2A 2412   6.881   8.194   5.807
  453POPC   C3A 2413   6.671   8.122   5.440
  453POPC   C4A 2414   6.520   7.982   5.070
  453POPC   C1B 2415   6.572   8.447   6.142
  453POPC   C2B 2416   6.189   8.509   6.054
  453POPC   D3B 2417   5.907   8.212   6.063
  453POPC   C4B 2418   5.794   8.144   5.704
  453POPC   C5B 2419   5.850   7.858   5.395
  454POPC   NC3 2420   2.751   2.875   2.183
  454POPC   PO4 2421   2.515   2.398   2.359
  454POPC   GL1 2422   2.445   1.926   2.629
  454POPC   GL2 2423   2.720   1.736   2.723
  454POPC   C1A 2424   2.888   1.729   3.079
  454POPC   C2A 2425   2.985   1.796   3.530
  454POPC   C3A 2426   3.076   1.918   3.928
  454POPC   C4A 2427   3.049   1.689   4.263
  454POPC   C1B 2428   2.389   1.712   3.069
  454POPC   C2B 2429   2.524   1.594   3.472
  454POPC   D3B 2430   2.315   1.454   3.791
  454POPC   C4B 2431   2.502   1.214   4.129
  454POPC   C5B 2432   2.636   1.466   4.422
  455POPC   NC3 2433   1.836   1.707   2.021
  455POPC   PO4 2434   2.104   1.411   2.124
  455POPC   GL1 2435   2.281   1.441   2.624
  455POPC   GL2 2436   2.078   1.355   2.907
  455POPC   C1A 2437   2.066   1.421   3.336
  455POPC   C2A 2438   1.847   1.579   3.695
  455POPC   C3A 2439   1.409   1.514   3.880
  455POPC   C4A 2440   1.305   1.669   4.329
  455POPC   C1B 2441   2.620   1.304   2.925
  455POPC   C2B 2442   2.823   1.279   3.297
  455POPC   D3B 2443   3.108   1.180   3.677
  455POPC   C4B 2444   3.310   1.450   3.901
  455POPC   C5B 2445   3.427   1.373   4.329
  456POPC   NC3 2446   6.932   6.573   1.702
  456POPC   PO4 2447   7.210   6.531   2.109
  456POPC   GL1 2448   7.153   6.570   2.673
  456POPC   GL2 2449   7.279   6.817   2.792
  456POPC   C1A 2450   7.430   6.690   3.236
  456POPC   C2A 2451   7.584   6.624   3.636
  456POPC   C3A 2452   7.521   6.485   4.073
  456POPC   C4A 2453   7.755   6.318   4.525
  456POPC   C1B 2454   7.189   6.285   3.028
  456POPC   C2B 2455   7.186   6.347   3.500
  456POPC   D3B 2456   7.127   6.665   3.828
  456POPC   C4B 2457   7.071   6.599   4.256
  456POPC   C5B 2458   6.921   6.382   4.674
  457POPC   NC3 2459   6.945   2.377   2.075
  457POPC   PO4 2460   7.381   2.576   2.210
  457POPC   GL1 2461   7.268   2.602   2.676
  457POPC   GL2 2462   7.228   2.358   2.767
  457POPC   C1A 2463   7.333   2.095   3.180
  457POPC   C2A 2464   7.361   2.148   3.570
  457POPC   C3A 2465   7.468   2.065   3.941
  457POPC   C4A 2466   7.353   2.208   4.305
  457POPC   C1B 2467   7.138   2.545   3.192
  457POPC   C2B 2468   7.056   2.588   3.688
  457POPC   D3B 2469   6.645   2.526   3.997
  457POPC   C4B 2470   6.636   2.687   4.435
  457POPC   C5B 2471   6.281   2.844   4.701
  458POPC   NC3 2472   0.875   7.227   6.676
  458POPC   PO4 2473   1.169   7.508   6.772
  458POPC   GL1 2474   1.051   7.619   6.378
  458POPC   GL2 2475   1.271   7.633   6.229
  458POPC   C1A 2476   1.581   7.335   6.078
  458POPC   C2A 2477   1.983   7.284   6.200
  458POPC   C3A 2478   2.173   6.912   6.392
  458POPC   C4A 2479   2.162   6.504   6.591
  458POPC   C1B 2480   0.896   7.769   5.940
  458POPC   C2B 2481   0.917   7.711   5.535
  458POPC   D3B 2482   0.803   7.492   5.246
  458POPC   C4B 2483   0.371   7.405   5.187
  458POPC   C5B 2484   0.104   7.716   5.070
  459POPC   NC3 2485   5.879   8.374   6.596
  459POPC   PO4 2486   5.477   8.160   6.722
  459POPC   GL1 2487   5.483   8.141   6.354
  459POPC   GL2 2488   5.293   8.219   6.183
  459POPC   C1A 2489   5.418   8.455   5.768
  459POPC   C2A 2490   5.391   8.764   5.419
  459POPC   C3A 2491   5.482   8.842   4.952
  459POPC   C4A 2492   5.316   8.809   4.528
  459POPC   C1B 2493   5.577   7.836   6.080
  459POPC   C2B 2494   5.520   7.713   5.733
  459POPC   D3B 2495   5.704   7.378   5.579
  459POPC   C4B 2496   6.043   7.369   5.305
  459POPC   C5B 2497   6.035   7.183   4.857
  460POPC   NC3 2498   6.276   0.327   6.999
  460POPC   PO4 2499   6.297   0.685   6.771
  460POPC   GL1 2500   6.642   0.807   6.570
  460POPC   GL2 2501   6.438   1.011   6.408
  460POPC   C1A 2502   6.546   1.295   6.056
  460POPC   C2A 2503   6.354   1.361   5.647
  460POPC   C3A 2504   6.530   1.219   5.281
  460POPC   C4A 2505   6.815   1.390   5.102
  460POPC   C1B 2506   7.103   0.799   6.456
  460POPC   C2B 2507   7.328   0.578   6.112
  460POPC   D3B 2508   7.334   0.236   5.777
  460POPC   C4B 2509   7.295  -0.196   5.675
  460POPC   C5B 2510   7.607  -0.373   5.347
  461POPC   NC3 2511   2.818   9.807   6.869
  461POPC   PO4 2512   2.409   9.868   6.764
  461POPC   GL1 2513   2.233   9.969   6.387
  461POPC   GL2 2514   2.402  10.172   6.254
  461POPC   C1A 2515   2.297  10.274   5.848
  461POPC   C2A 2516   2.199  10.310   5.391
  461POPC   C3A 2517   2.220  10.381   4.962
  461POPC   C4A 2518   2.148  10.477   4.520
  461POPC   C1B 2519   2.324   9.763   5.997
  461POPC   C2B 2520   2.641   9.446   5.915
  461POPC   D3B 2521   2.716   9.203   5.536
  461POPC   C4B 2522   2.946   8.878   5.465
  461POPC   C5B 2523   3.266   8.976   5.301
  462POPC   NC3 2524   4.277   6.823   7.293
  462POPC   PO4 2525   4.402   6.908   6.894
  462POPC   GL1 2526   4.076   6.838   6.557
  462POPC   GL2 2527   3.949   6.502   6.389
  462POPC   C1A 2528   3.974   6.366   5.937
  462POPC   C2A 2529   4.092   6.333   5.498
  462POPC   C3A 2530   4.175   6.468   5.099
  462POPC   C4A 2531   4.563   6.688   5.005
  462POPC   C1B 2532   3.864   7.017   6.178
  462POPC   C2B 2533   3.810   7.182   5.769
  462POPC   D3B 2534   3.813   7.258   5.306
  462POPC   C4B 2535   3.453   7.385   5.100
  462POPC   C5B 2536   3.435   7.338   4.664
  463POPC   NC3 2537   2.988   0.893   7.180
  463POPC   PO4 2538   2.652   1.075   6.857
  463POPC   GL1 2539   2.654   1.062   6.379
  463POPC   GL2 2540   2.806   0.883   6.249
  463POPC   C1A 2541   2.481   0.863   5.946
  463POPC   C2A 2542   2.563   0.783   5.590
  463POPC   C3A 2543   2.495   0.667   5.187
  463POPC   C4A 2544   2.552   0.580   4.728
  463POPC   C1B 2545   2.898   1.101   5.846
  463POPC   C2B 2546   2.936   1.181   5.503
  463POPC   D3B 2547   2.762   1.088   5.154
  463POPC   C4B 2548   2.944   0.816   4.869
  463POPC   C5B 2549   3.242   0.821   4.542
  464POPC   NC3 2550   2.883   1.803   1.893
  464POPC   PO4 2551   3.085   1.549   2.175
  464POPC   GL1 2552   3.180   1.702   2.567
  464POPC   GL2 2553   3.356   1.795   2.907
  464POPC   C1A 2554   3.446   1.903   3.368
  464POPC   C2A 2555   3.535   1.857   3.743
  464POPC   C3A 2556   3.766   1.630   4.051
  464POPC   C4A 2557   3.730   1.679   4.575
  464POPC   C1B 2558   3.146   1.370   2.869
  464POPC   C2B 2559   3.062   1.030   2.971
  464POPC   D3B 2560   2.947   0.812   3.377
  464POPC   C4B 2561   2.559   0.651   3.466
  464POPC   C5B 2562   2.336   0.310   3.621
  465POPC   NC3 2563   3.896   1.274   2.222
  465POPC   PO4 2564   4.232   1.132   2.039
  465POPC   GL1 2565   4.333   1.360   2.489
  465POPC   GL2 2566   4.629   1.410   2.683
  465POPC   C1A 2567   4.865   1.340   3.036
  465POPC   C2A 2568   4.856   1.319   3.429
  465POPC   C3A 2569   5.110   1.243   3.737
  465POPC   C4A 2570   5.001   1.378   4.127
  465POPC   C1B 2571   4.373   1.139   2.998
  465POPC   C2B 2572   4.438   1.062   3.492
  465POPC   D3B 2573   4.267   0.998   4.011
  465POPC   C4B 2574   4.058   0.766   4.366
  465POPC   C5B 2575   4.025   0.467   4.632
  466POPC   NC3 2576   7.693   2.594   1.803
  466POPC   PO4 2577   8.090   2.519   2.051
  466POPC   GL1 2578   8.226   2.643   2.555
  466POPC   GL2 2579   8.136   2.630   2.829
  466POPC   C1A 2580   8.006   2.926   3.180
  466POPC   C2A 2581   7.928   2.859   3.631
  466POPC   C3A 2582   7.763   2.771   3.961
  466POPC   C4A 2583   7.472   2.556   3.970
  466POPC   C1B 2584   8.447   3.018   2.807
  466POPC   C2B 2585   8.341   3.267   3.131
  466POPC   D3B 2586   8.360   3.591   3.415
  466POPC   C4B 2587   8.660   3.784   3.437
  466POPC   C5B 2588   8.682   4.182   3.300
  467POPC   NC3 2589   0.737   9.801   2.170
  467POPC   PO4 2590   0.342   9.749   2.399
  467POPC   GL1 2591   0.230   9.964   2.810
  467POPC   GL2 2592   0.245  10.227   2.869
  467POPC   C1A 2593   0.332  10.260   3.328
  467POPC   C2A 2594   0.287  10.165   3.874
  467POPC   C3A 2595   0.298  10.206   4.392
  467POPC   C4A 2596   0.592  10.092   4.609
  467POPC   C1B 2597  -0.131  10.005   3.073
  467POPC   C2B 2598  -0.394   9.819   3.366
  467POPC   D3B 2599  -0.428   9.891   3.814
  467POPC   C4B 2600  -0.414   9.552   4.059
  467POPC   C5B 2601  -0.412   9.420   4.536
  468POPC   NC3 2602   9.712   5.154   7.375
  468POPC   PO4 2603  10.081   5.378   7.185
  468POPC   GL1 2604  10.196   5.310   6.718
  468POPC   GL2 2605  10.481   5.350   6.561
  468POPC   C1A 2606  10.520   5.413   6.036
  468POPC   C2A 2607  10.398   5.602   5.603
  468POPC   C3A 2608  10.651   5.881   5.354
  468POPC   C4A 2609  10.800   6.244   5.160
  468POPC   C1B 2610  10.193   5.124   6.255
  468POPC   C2B 2611  10.326   4.963   5.871
  468POPC   D3B 2612  10.444   4.830   5.473
  468POPC   C4B 2613  10.173   4.911   5.106
  468POPC   C5B 2614   9.783   5.063   5.147
  469POPC   NC3 2615   1.265   2.573   2.091
  469POPC   PO4 2616   1.629   2.153   2.130
  469POPC   GL1 2617   1.569   1.986   2.541
  469POPC   GL2 2618   1.491   1.835   2.782
  469POPC   C1A 2619   1.278   1.688   3.161
  469POPC   C2A 2620   1.465   1.913   3.598
  469POPC   C3A 2621   1.525   2.145   4.066
  469POPC   C4A 2622   1.231   2.319   4.321
  469POPC   C1B 2623   1.741   2.252   2.879
  469POPC   C2B 2624   1.863   2.214   3.306
  469POPC   D3B 2625   1.898   2.129   3.766
  469POPC   C4B 2626   2.162   1.884   3.964
  469POPC   C5B 2627   2.170   1.555   4.262
  470POPC   NC3 2628   2.298   8.341   2.069
  470POPC   PO4 2629   2.359   8.403   2.427
  470POPC   GL1 2630   2.268   8.193   2.825
  470POPC   GL2 2631   1.969   7.970   2.840
  470POPC   C1A 2632   1.807   7.754   3.236
  470POPC   C2A 2633   1.530   7.604   3.548
  470POPC   C3A 2634   1.092   7.724   3.579
  470POPC   C4A 2635   0.941   8.107   3.635
  470POPC   C1B 2636   2.210   8.069   3.256
  470POPC   C2B 2637   1.974   8.053   3.597
  470POPC   D3B 2638   1.735   7.834   3.949
  470POPC   C4B 2639   1.464   7.825   4.357
  470POPC   C5B 2640   1.374   7.538   4.751
  471POPC   NC3 2641   2.489   4.880   6.898
  471POPC   PO4 2642   2.697   5.221   6.953
  471POPC   GL1 2643   2.899   5.420   6.720
  471POPC   GL2 2644   2.733   5.573   6.597
  471POPC   C1A 2645   2.695   5.533   6.186
  471POPC   C2A 2646   2.599   5.498   5.731
  471POPC   C3A 2647   2.868   5.699   5.416
  471POPC   C4A 2648   2.846   6.033   5.123
  471POPC   C1B 2649   3.124   5.351   6.355
  471POPC   C2B 2650   3.304   5.101   5.963
  471POPC   D3B 2651   3.602   4.746   6.041
  471POPC   C4B 2652   3.574   4.343   6.013
  471POPC   C5B 2653   3.630   3.929   5.921
  472POPC   NC3 2654   4.073   8.920   1.992
  472POPC   PO4 2655   4.143   9.222   2.239
  472POPC   GL1 2656   3.856   9.066   2.478
  472POPC   GL2 2657   3.864   8.770   2.437
  472POPC   C1A 2658   4.114   8.757   2.790
  472POPC   C2A 2659   4.231   9.019   3.117
  472POPC   C3A 2660   4.500   9.391   3.082
  472POPC   C4A 2661   4.566   9.711   3.363
  472POPC   C1B 2662   3.815   9.139   2.888
  472POPC   C2B 2663   3.798   9.066   3.360
  472POPC   D3B 2664   3.928   9.095   3.794
  472POPC   C4B 2665   4.356   9.213   3.997
  472POPC   C5B 2666   4.440   9.058   4.392
  473POPC   NC3 2667   2.387   3.989   1.995
  473POPC   PO4 2668   2.514   4.311   2.088
  473POPC   GL1 2669   2.506   4.321   2.559
  473POPC   GL2 2670   2.742   4.257   2.713
  473POPC   C1A 2671   2.441   3.961   2.902
  473POPC   C2A 2672   2.119   3.919   3.208
  473POPC   C3A 2673   2.162   3.689   3.610
  473POPC   C4A 2674   2.242   3.400   3.959
  473POPC   C1B 2675   2.468   4.417   3.085
  473POPC   C2B 2676   2.266   4.307   3.434
  473POPC   D3B 2677   1.916   4.103   3.668
  473POPC   C4B 2678   1.526   4.201   3.759
  473POPC   C5B 2679   1.232   4.289   3.549
  474POPC   NC3 2680   9.138   6.761   7.041
  474POPC   PO4 2681   8.719   6.887   6.725
  474POPC   GL1 2682   8.482   6.962   6.352
  474POPC   GL2 2683   8.361   6.709   6.205
  474POPC   C1A 2684   8.393   6.680   5.754
  474POPC   C2A 2685   8.572   6.773   5.296
  474POPC   C3A 2686   8.383   6.608   4.924
  474POPC   C4A 2687   8.210   6.559   4.515
  474POPC   C1B 2688   8.696   7.011   6.003
  474POPC   C2B 2689   8.852   6.865   5.686
  474POPC   D3B 2690   9.098   6.802   5.305
  474POPC   C4B 2691   9.331   6.386   5.300
  474POPC   C5B 2692   9.542   6.019   5.374
  475POPC   NC3 2693   3.664   2.643   2.678
  475POPC   PO4 2694   3.315   2.364   2.524
  475POPC   GL1 2695   3.059   2.165   2.765
  475POPC   GL2 2696   2.750   2.228   2.829
  475POPC   C1A 2697   2.291   2.227   3.049
  475POPC   C2A 2698   2.297   2.330   3.547
  475POPC   C3A 2699   2.358   2.325   4.055
  475POPC   C4A 2700   2.606   2.333   4.482
  475POPC   C1B 2701   3.097   2.163   3.173
  475POPC   C2B 2702   2.943   2.275   3.593
  475POPC   D3B 2703   2.609   2.009   3.778
  475POPC   C4B 2704   2.613   1.914   4.180
  475POPC   C5B 2705   2.327   1.934   4.520
  476POPC   NC3 2706   9.536   1.511   2.121
  476POPC   PO4 2707   9.902   1.404   2.288
  476POPC   GL1 2708  10.002   1.470   2.736
  476POPC   GL2 2709   9.926   1.181   2.927
  476POPC   C1A 2710   9.777   1.205   3.385
  476POPC   C2A 2711   9.652   1.278   3.852
  476POPC   C3A 2712   9.693   1.127   4.305
  476POPC   C4A 2713   9.893   1.008   4.721
  476POPC   C1B 2714   9.901   1.607   3.168
  476POPC   C2B 2715   9.695   1.695   3.519
  476POPC   D3B 2716   9.764   1.816   3.947
  476POPC   C4B 2717  10.078   1.711   4.301
  476POPC   C5B 2718  10.565   1.616   4.386
  477POPC   NC3 2719   9.775   5.515   6.825
  477POPC   PO4 2720   9.516   5.277   6.952
  477POPC   GL1 2721   9.549   5.165   6.525
  477POPC   GL2 2722   9.785   4.948   6.475
  477POPC   C1A 2723   9.631   4.582   6.157
  477POPC   C2A 2724   9.417   4.194   6.357
  477POPC   C3A 2725   9.465   3.837   6.172
  477POPC   C4A 2726   9.766   3.783   5.904
  477POPC   C1B 2727   9.523   5.401   6.079
  477POPC   C2B 2728   9.472   5.684   5.782
  477POPC   D3B 2729   9.236   5.620   5.476
  477POPC   C4B 2730   9.240   5.733   5.095
  477POPC   C5B 2731   8.976   5.961   4.987
  478POPC   NC3 2732   7.879   2.762   7.026
  478POPC   PO4 2733   7.772   3.010   6.635
  478POPC   GL1 2734   8.064   2.954   6.274
  478POPC   GL2 2735   8.228   3.146   6.125
  478POPC   C1A 2736   7.893   3.261   5.918
  478POPC   C2A 2737   7.575   3.449   5.679
  478POPC   C3A 2738   7.272   3.691   5.794
  478POPC   C4A 2739   6.837   3.903   5.672
  478POPC   C1B 2740   8.235   2.963   5.684
  478POPC   C2B 2741   8.422   3.092   5.304
  478POPC   D3B 2742   8.438   2.867   4.918
  478POPC   C4B 2743   8.704   2.429   5.122
  478POPC   C5B 2744   8.731   2.205   5.483
  479POPC   NC3 2745   4.989   8.189   6.613
  479POPC   PO4 2746   4.536   8.309   6.593
  479POPC   GL1 2747   4.654   8.441   6.228
  479POPC   GL2 2748   4.804   8.123   6.156
  479POPC   C1A 2749   5.140   8.060   5.760
  479POPC   C2A 2750   5.389   8.091   5.403
  479POPC   C3A 2751   5.382   8.002   4.934
  479POPC   C4A 2752   5.635   7.877   4.608
  479POPC   C1B 2753   4.923   8.500   5.866
  479POPC   C2B 2754   5.003   8.464   5.461
  479POPC   D3B 2755   4.796   8.373   5.085
  479POPC   C4B 2756   5.020   8.417   4.641
  479POPC   C5B 2757   5.386   8.404   4.232
  480POPC   NC3 2758   6.738   6.623   2.149
  480POPC   PO4 2759   6.834   6.326   2.408
  480POPC   GL1 2760   6.666   6.360   2.861
  480POPC   GL2 2761   6.389   6.571   2.921
  480POPC   C1A 2762   6.588   6.918   3.150
  480POPC   C2A 2763   6.771   6.897   3.567
  480POPC   C3A 2764   6.907   7.107   3.928
  480POPC   C4A 2765   6.694   7.133   4.310
  480POPC   C1B 2766   6.465   6.534   3.389
  480POPC   C2B 2767   6.294   6.500   3.729
  480POPC   D3B 2768   6.367   6.272   4.035
  480POPC   C4B 2769   6.041   6.204   4.254
  480POPC   C5B 2770   5.781   6.474   4.447
  481POPC   NC3 2771   2.529   8.052   6.939
  481POPC   PO4 2772   2.159   8.133   6.823
  481POPC   GL1 2773   1.919   8.000   6.472
  481POPC   GL2 2774   2.093   7.742   6.433
  481POPC   C1A 2775   2.439   7.743   6.211
  481POPC   C2A 2776   2.738   7.717   5.933
  481POPC   C3A 2777   3.094   7.692   5.718
  481POPC   C4A 2778   3.178   7.760   5.284
  481POPC   C1B 2779   1.809   7.754   6.034
  481POPC   C2B 2780   1.796   7.731   5.575
  481POPC   D3B 2781   2.126   7.698   5.255
  481POPC   C4B 2782   2.023   8.021   4.918
  481POPC   C5B 2783   2.206   8.361   4.706
  482POPC   NC3 2784   4.317   8.470   1.979
  482POPC   PO4 2785   4.563   8.289   2.284
  482POPC   GL1 2786   4.785   8.331   2.565
  482POPC   GL2 2787   4.496   8.462   2.755
  482POPC   C1A 2788   4.388   8.554   3.146
  482POPC   C2A 2789   4.255   8.346   3.560
  482POPC   C3A 2790   4.224   8.290   4.025
  482POPC   C4A 2791   4.081   8.302   4.486
  482POPC   C1B 2792   4.945   8.094   2.872
  482POPC   C2B 2793   4.950   8.079   3.352
  482POPC   D3B 2794   5.049   8.279   3.773
  482POPC   C4B 2795   4.797   8.131   4.152
  482POPC   C5B 2796   4.435   7.860   4.139
  483POPC   NC3 2797   6.535   9.543   6.612
  483POPC   PO4 2798   6.868   9.581   6.645
  483POPC   GL1 2799   6.779   9.295   6.258
  483POPC   GL2 2800   6.340   9.302   6.222
  483POPC   C1A 2801   6.134   8.989   5.893
  483POPC   C2A 2802   5.860   8.665   5.703
  483POPC   C3A 2803   5.724   8.436   5.298
  483POPC   C4A 2804   5.853   8.161   5.008
  483POPC   C1B 2805   6.598   9.332   5.805
  483POPC   C2B 2806   6.555   9.482   5.352
  483POPC   D3B 2807   6.386   9.367   4.985
  483POPC   C4B 2808   6.314   8.927   4.956
  483POPC   C5B 2809   5.941   8.634   4.866
  484POPC   NC3 2810   1.484   9.173   6.837
  484POPC   PO4 2811   1.138   9.370   6.793
  484POPC   GL1 2812   0.765   9.064   6.518
  484POPC   GL2 2813   0.444   9.067   6.563
  484POPC   C1A 2814   0.190   9.276   6.327
  484POPC   C2A 2815   0.019   9.489   5.943
  484POPC   C3A 2816  -0.066   9.340   5.531
  484POPC   C4A 2817   0.157   9.529   5.141
  484POPC   C1B 2818   0.564   9.009   6.049
  484POPC   C2B 2819   0.409   8.771   5.584
  484POPC   D3B 2820   0.418   8.636   5.135
  484POPC   C4B 2821   0.795   8.609   4.941
  484POPC   C5B 2822   0.878   8.231   4.802
  485POPC   NC3 2823   1.289   6.784   2.420
  485POPC   PO4 2824   1.047   6.473   2.155
  485POPC   GL1 2825   0.864   6.575   2.584
  485POPC   GL2 2826   0.801   6.825   2.513
  485POPC   C1A 2827   0.607   7.007   2.831
  485POPC   C2A 2828   0.544   6.943   3.298
  485POPC   C3A 2829   0.742   7.023   3.758
  485POPC   C4A 2830   0.757   7.010   4.203
  485POPC   C1B 2831   0.933   6.710   3.014
  485POPC   C2B 2832   1.020   6.782   3.454
  485POPC   D3B 2833   1.248   6.761   3.764
  485POPC   C4B 2834   1.657   6.979   3.910
  485POPC   C5B 2835   1.726   7.345   3.915
  486POPC   NC3 2836   0.623   8.674   6.829
  486POPC   PO4 2837   0.600   8.254   6.608
  486POPC   GL1 2838   0.978   8.133   6.314
  486POPC   GL2 2839   0.745   8.215   6.121
  486POPC   C1A 2840   0.743   8.564   5.886
  486POPC   C2A 2841   0.790   8.498   5.420
  486POPC   C3A 2842   0.802   8.107   5.258
  486POPC   C4A 2843   1.078   7.844   5.039
  486POPC   C1B 2844   1.204   8.438   6.017
  486POPC   C2B 2845   1.219   8.614   5.623
  486POPC   D3B 2846   1.196   8.830   5.204
  486POPC   C4B 2847   1.589   8.899   4.994
  486POPC   C5B 2848   1.628   8.873   4.541
  487POPC   NC3 2849   8.974   1.178   6.718
  487POPC   PO4 2850   8.599   1.098   6.595
  487POPC   GL1 2851   8.514   0.803   6.312
  487POPC   GL2 2852   8.582   0.543   6.298
  487POPC   C1A 2853   8.487   0.311   5.934
  487POPC   C2A 2854   8.163   0.184   5.725
  487POPC   C3A 2855   7.827   0.283   5.418
  487POPC   C4A 2856   7.630   0.446   5.032
  487POPC   C1B 2857   8.528   0.810   5.879
  487POPC   C2B 2858   8.485   0.547   5.513
  487POPC   D3B 2859   8.277   0.382   5.219
  487POPC   C4B 2860   8.085   0.154   4.989
  487POPC   C5B 2861   7.765  -0.049   5.006
  488POPC   NC3 2862   6.319   7.952   2.182
  488POPC   PO4 2863   6.021   7.654   2.065
  488POPC   GL1 2864   5.961   7.782   2.501
  488POPC   GL2 2865   6.227   7.813   2.646
  488POPC   C1A 2866   6.281   7.744   3.013
  488POPC   C2A 2867   6.320   7.770   3.425
  488POPC   C3A 2868   6.057   7.679   3.762
  488POPC   C4A 2869   5.760   7.740   4.158
  488POPC   C1B 2870   5.780   7.728   2.896
  488POPC   C2B 2871   5.980   7.434   3.309
  488POPC   D3B 2872   5.802   7.171   3.564
  488POPC   C4B 2873   5.938   6.860   3.872
  488POPC   C5B 2874   6.134   6.681   4.173
  489POPC   NC3 2875   2.149   3.279   2.406
  489POPC   PO4 2876   2.269   3.632   2.317
  489POPC   GL1 2877   2.077   3.680   2.767
  489POPC   GL2 2878   2.013   3.425   2.856
  489POPC   C1A 2879   1.831   3.528   3.271
  489POPC   C2A 2880   1.592   3.718   3.631
  489POPC   C3A 2881   1.421   3.853   4.098
  489POPC   C4A 2882   1.366   4.174   4.346
  489POPC   C1B 2883   2.353   3.506   3.170
  489POPC   C2B 2884   2.413   3.280   3.459
  489POPC   D3B 2885   2.232   2.988   3.702
  489POPC   C4B 2886   2.334   2.916   4.065
  489POPC   C5B 2887   2.579   2.776   4.287
  490POPC   NC3 2888   2.653   3.574   1.955
  490POPC   PO4 2889   2.714   3.364   2.284
  490POPC   GL1 2890   2.845   3.134   2.610
  490POPC   GL2 2891   2.539   3.031   2.609
  490POPC   C1A 2892   2.425   3.064   2.984
  490POPC   C2A 2893   2.403   2.761   3.310
  490POPC   C3A 2894   2.602   2.651   3.741
  490POPC   C4A 2895   2.828   2.417   4.039
  490POPC   C1B 2896   2.890   2.945   2.993
  490POPC   C2B 2897   2.824   2.966   3.429
  490POPC   D3B 2898   3.087   2.735   3.772
  490POPC   C4B 2899   3.237   2.660   4.203
  490POPC   C5B 2900   3.416   2.519   4.573
  491POPC   NC3 2901   4.246   7.301   7.160
  491POPC   PO4 2902   3.896   6.978   7.009
  491POPC   GL1 2903   3.756   7.204   6.629
  491POPC   GL2 2904   3.996   7.371   6.628
  491POPC   C1A 2905   4.215   7.704   6.463
  491POPC   C2A 2906   4.312   7.891   6.109
  491POPC   C3A 2907   4.400   8.155   5.881
  491POPC   C4A 2908   4.597   8.231   5.576
  491POPC   C1B 2909   3.601   7.491   6.348
  491POPC   C2B 2910   3.574   7.659   5.917
  491POPC   D3B 2911   3.535   7.558   5.572
  491POPC   C4B 2912   3.740   7.768   5.286
  491POPC   C5B 2913   3.739   7.700   4.851
  492POPC   NC3 2914   8.265   6.907   6.902
  492POPC   PO4 2915   8.046   6.873   6.580
  492POPC   GL1 2916   7.858   6.844   6.258
  492POPC   GL2 2917   7.712   6.581   6.270
  492POPC   C1A 2918   7.660   6.221   5.917
  492POPC   C2A 2919   7.574   5.894   5.604
  492POPC   C3A 2920   7.448   5.520   5.362
  492POPC   C4A 2921   7.089   5.316   5.336
  492POPC   C1B 2922   7.502   7.021   6.044
  492POPC   C2B 2923   7.314   7.364   5.780
  492POPC   D3B 2924   7.282   7.522   5.371
  492POPC   C4B 2925   7.440   7.173   5.194
  492POPC   C5B 2926   7.829   7.115   5.057
  493POPC   NC3 2927   3.482   3.507   1.970
  493POPC   PO4 2928   3.117   3.658   2.193
  493POPC   GL1 2929   3.021   3.593   2.702
  493POPC   GL2 2930   2.901   3.862   2.949
  493POPC   C1A 2931   2.609   3.855   3.384
  493POPC   C2A 2932   2.601   3.709   3.841
  493POPC   C3A 2933   2.286   3.877   4.093
  493POPC   C4A 2934   2.149   3.960   4.526
  493POPC   C1B 2935   2.853   3.415   3.111
  493POPC   C2B 2936   2.878   3.442   3.537
  493POPC   D3B 2937   2.683   3.200   3.851
  493POPC   C4B 2938   2.573   3.287   4.326
  493POPC   C5B 2939   2.341   3.387   4.792
  494POPC   NC3 2940   6.760   1.141   6.938
  494POPC   PO4 2941   6.895   1.564   6.837
  494POPC   GL1 2942   7.002   1.759   6.470
  494POPC   GL2 2943   7.157   1.996   6.402
  494POPC   C1A 2944   7.325   2.013   5.938
  494POPC   C2A 2945   7.216   2.256   5.566
  494POPC   C3A 2946   7.345   2.258   5.120
  494POPC   C4A 2947   7.134   2.084   4.749
  494POPC   C1B 2948   6.960   1.567   6.085
  494POPC   C2B 2949   6.854   1.378   5.665
  494POPC   D3B 2950   6.603   1.711   5.416
  494POPC   C4B 2951   6.241   1.628   5.235
  494POPC   C5B 2952   6.067   1.275   5.131
  495POPC   NC3 2953   2.980   6.706   7.399
  495POPC   PO4 2954   2.964   6.895   7.001
  495POPC   GL1 2955   3.127   6.861   6.610
  495POPC   GL2 2956   3.316   7.053   6.442
  495POPC   C1A 2957   3.495   6.692   6.215
  495POPC   C2A 2958   3.661   6.724   5.798
  495POPC   C3A 2959   3.805   6.736   5.375
  495POPC   C4A 2960   3.667   6.487   4.989
  495POPC   C1B 2961   2.981   6.681   6.259
  495POPC   C2B 2962   2.797   6.438   5.837
  495POPC   D3B 2963   2.943   6.327   5.494
  495POPC   C4B 2964   2.802   6.537   5.190
  495POPC   C5B 2965   2.664   6.424   4.859
  496POPC   NC3 2966   8.430   2.180   1.906
  496POPC   PO4 2967   8.851   2.080   2.087
  496POPC   GL1 2968   8.559   1.941   2.334
  496POPC   GL2 2969   8.702   1.732   2.505
  496POPC   C1A 2970   8.752   1.829   2.961
  496POPC   C2A 2971   8.726   1.892   3.376
  496POPC   C3A 2972   8.971   2.056   3.782
  496POPC   C4A 2973   8.902   2.170   4.220
  496POPC   C1B 2974   8.454   2.155   2.759
  496POPC   C2B 2975   8.399   2.289   3.151
  496POPC   D3B 2976   8.283   2.546   3.669
  496POPC   C4B 2977   8.154   2.246   4.014
  496POPC   C5B 2978   8.205   1.797   4.222
  497POPC   NC3 2979   2.903   7.203   2.654
  497POPC   PO4 2980   3.224   7.212   2.506
  497POPC   GL1 2981   3.159   7.528   2.934
  497POPC   GL2 2982   2.855   7.378   3.120
  497POPC   C1A 2983   2.913   7.276   3.575
  497POPC   C2A 2984   2.897   7.279   4.055
  497POPC   C3A 2985   3.066   7.111   4.411
  497POPC   C4A 2986   2.861   6.832   4.651
  497POPC   C1B 2987   3.333   7.425   3.313
  497POPC   C2B 2988   3.342   7.489   3.715
  497POPC   D3B 2989   3.402   7.446   4.138
  497POPC   C4B 2990   3.503   7.778   4.415
  497POPC   C5B 2991   3.266   7.836   4.770
  498POPC   NC3 2992   0.477   0.790   1.993
  498POPC   PO4 2993   0.056   0.640   2.162
  498POPC   GL1 2994   0.376   0.657   2.450
  498POPC   GL2 2995   0.455   0.493   2.567
  498POPC   C1A 2996   0.665   0.373   2.934
  498POPC   C2A 2997   0.835   0.279   3.306
  498POPC   C3A 2998   1.026   0.221   3.757
  498POPC   C4A 2999   0.909   0.585   4.007
  498POPC   C1B 3000   0.240   0.812   2.891
  498POPC   C2B 3001   0.052   0.862   3.295
  498POPC   D3B 3002  -0.048   0.961   3.718
  498POPC   C4B 3003  -0.184   0.804   3.975
  498POPC   C5B 3004  -0.318   0.638   4.367
  499POPC   NC3 3005   4.486   1.712   6.787
  499POPC   PO4 3006   4.064   1.579   6.779
  499POPC   GL1 3007   4.023   1.511   6.302
  499POPC   GL2 3008   3.946   1.251   6.142
  499POPC   C1A 3009   4.217   1.462   5.854
  499POPC   C2A 3010   4.625   1.495   5.863
  499POPC   C3A 3011   4.883   1.722   5.629
  499POPC   C4A 3012   4.938   1.763   5.195
  499POPC   C1B 3013   3.770   1.646   5.905
  499POPC   C2B 3014   3.917   1.659   5.406
  499POPC   D3B 3015   3.982   1.898   4.957
  499POPC   C4B 3016   3.927   2.356   4.938
  499POPC   C5B 3017   3.880   2.651   4.709
  500POPC   NC3 3018   3.614   3.768   2.382
  500POPC   PO4 3019   3.527   3.622   2.694
  500POPC   GL1 3020   3.379   3.843   2.992
  500POPC   GL2 3021   3.487   3.988   3.180
  500POPC   C1A 3022   3.481   4.029   3.704
  500POPC   C2A 3023   3.418   3.862   4.114
  500POPC   C3A 3024   3.327   4.136   4.552
  500POPC   C4A 3025   3.473   3.930   4.941
  500POPC   C1B 3026   3.091   3.879   3.412
  500POPC   C2B 3027   3.009   3.982   3.817
  500POPC   D3B 3028   2.945   3.991   4.258
  500POPC   C4B 3029   3.156   3.692   4.574
  500POPC   C5B 3030   3.171   3.597   5.119
  501POPC   NC3 3031   7.200   7.818   7.100
  501POPC   PO4 3032   7.606   7.901   6.891
  501POPC   GL1 3033   7.574   8.143   6.542
  501POPC   GL2 3034   7.782   8.179   6.386
  501POPC   C1A 3035   7.691   8.557   6.149
  501POPC   C2A 3036   7.535   8.851   5.851
  501POPC   C3A 3037   7.332   8.929   5.466
  501POPC   C4A 3038   7.540   8.903   5.080
  501POPC   C1B 3039   7.289   8.268   6.175
  501POPC   C2B 3040   7.388   8.372   5.778
  501POPC   D3B 3041   7.597   8.511   5.478
  501POPC   C4B 3042   7.442   8.425   5.118
  501POPC   C5B 3043   7.434   8.547   4.717
  502POPC   NC3 3044   0.999   4.007   6.811
  502POPC   PO4 3045   1.049   3.569   6.893
  502POPC   GL1 3046   1.134   3.661   6.484
  502POPC   GL2 3047   1.201   3.420   6.321
  502POPC   C1A 3048   1.441   3.546   5.993
  502POPC   C2A 3049   1.908   3.395   5.694
  502POPC   C3A 3050   2.095   3.435   5.245
  502POPC   C4A 3051   1.972   3.678   4.894
  502POPC   C1B 3052   1.126   3.971   6.049
  502POPC   C2B 3053   0.958   4.107   5.541
  502POPC   D3B 3054   0.925   4.111   5.052
  502POPC   C4B 3055   1.219   3.870   4.753
  502POPC   C5B 3056   1.295   3.429   4.648
  503POPC   NC3 3057   4.834   7.454   7.061
  503POPC   PO4 3058   4.902   7.111   6.822
  503POPC   GL1 3059   5.158   7.135   6.449
  503POPC   GL2 3060   4.972   7.184   6.247
  503POPC   C1A 3061   4.921   7.301   5.893
  503POPC   C2A 3062   4.763   7.198   5.515
  503POPC   C3A 3063   4.615   7.165   5.104
  503POPC   C4A 3064   4.851   7.249   4.696
  503POPC   C1B 3065   5.251   6.795   6.124
  503POPC   C2B 3066   5.413   6.638   5.587
  503POPC   D3B 3067   5.701   6.888   5.339
  503POPC   C4B 3068   5.614   7.223   5.115
  503POPC   C5B 3069   5.851   7.637   4.956
  504POPC   NC3 3070   9.218   8.546   6.771
  504POPC   PO4 3071   8.704   8.578   6.716
  504POPC   GL1 3072   8.500   8.566   6.289
  504POPC   GL2 3073   8.263   8.388   6.453
  504POPC   C1A 3074   8.129   8.292   6.087
  504POPC   C2A 3075   7.820   8.138   5.753
  504POPC   C3A 3076   7.629   8.033   5.350
  504POPC   C4A 3077   7.358   7.967   4.976
  504POPC   C1B 3078   8.516   8.465   5.856
  504POPC   C2B 3079   8.426   8.520   5.452
  504POPC   D3B 3080   8.372   8.575   4.983
  504POPC   C4B 3081   8.692   8.306   4.636
  504POPC   C5B 3082   9.089   8.491   4.480
  505POPC   NC3 3083   6.791   2.917   6.572
  505POPC   PO4 3084   6.455   2.584   6.681
  505POPC   GL1 3085   6.209   2.473   6.364
  505POPC   GL2 3086   6.155   2.669   6.127
  505POPC   C1A 3087   5.941   2.232   5.988
  505POPC   C2A 3088   5.745   2.094   5.632
  505POPC   C3A 3089   5.783   1.680   5.447
  505POPC   C4A 3090   5.856   1.302   5.598
  505POPC   C1B 3091   6.420   2.256   5.980
  505POPC   C2B 3092   6.691   2.218   5.575
  505POPC   D3B 3093   6.925   2.024   5.216
  505POPC   C4B 3094   6.721   1.826   4.914
  505POPC   C5B 3095   6.762   1.793   4.572
  506POPC   NC3 3096   0.138   6.389   1.921
  506POPC   PO4 3097  -0.215   6.161   1.995
  506POPC   GL1 3098  -0.434   6.388   2.438
  506POPC   GL2 3099  -0.744   6.326   2.677
  506POPC   C1A 3100  -0.751   6.395   3.171
  506POPC   C2A 3101  -0.891   6.670   3.592
  506POPC   C3A 3102  -1.047   6.606   3.928
  506POPC   C4A 3103  -1.147   6.278   4.116
  506POPC   C1B 3104  -0.331   6.197   2.884
  506POPC   C2B 3105  -0.222   6.282   3.277
  506POPC   D3B 3106  -0.436   6.496   3.535
  506POPC   C4B 3107  -0.559   6.471   3.944
  506POPC   C5B 3108  -0.749   6.492   4.342
  507POPC   NC3 3109   1.266   0.391   2.180
  507POPC   PO4 3110   1.072   0.064   2.346
  507POPC   GL1 3111   0.996  -0.005   2.897
  507POPC   GL2 3112   0.670  -0.114   3.057
  507POPC   C1A 3113   0.637  -0.095   3.587
  507POPC   C2A 3114   0.603  -0.491   3.836
  507POPC   C3A 3115   0.508  -0.678   4.346
  507POPC   C4A 3116   0.275  -0.377   4.640
  507POPC   C1B 3117   1.071  -0.171   3.352
  507POPC   C2B 3118   1.065  -0.269   3.763
  507POPC   D3B 3119   0.916  -0.293   4.166
  507POPC   C4B 3120   1.055  -0.038   4.427
  507POPC   C5B 3121   1.034   0.109   4.838
  508POPC   NC3 3122   8.815   4.585   1.744
  508POPC   PO4 3123   8.996   4.663   2.138
  508POPC   GL1 3124   8.765   4.657   2.610
  508POPC   GL2 3125   8.683   4.420   2.808
  508POPC   C1A 3126   8.326   4.430   3.044
  508POPC   C2A 3127   8.152   4.428   3.538
  508POPC   C3A 3128   7.959   4.244   3.918
  508POPC   C4A 3129   7.782   3.956   4.230
  508POPC   C1B 3130   8.903   4.771   3.088
  508POPC   C2B 3131   8.787   5.097   3.331
  508POPC   D3B 3132   8.813   5.414   3.619
  508POPC   C4B 3133   8.643   5.604   3.373
  508POPC   C5B 3134   8.664   5.811   3.001
  509POPC   NC3 3135   4.353   2.394   6.630
  509POPC   PO4 3136   4.730   2.110   6.539
  509POPC   GL1 3137   4.544   2.141   6.180
  509POPC   GL2 3138   4.611   1.997   5.929
  509POPC   C1A 3139   4.377   1.825   5.560
  509POPC   C2A 3140   4.436   1.757   5.113
  509POPC   C3A 3141   4.665   2.124   4.990
  509POPC   C4A 3142   4.844   2.409   4.783
  509POPC   C1B 3143   4.134   1.956   6.006
  509POPC   C2B 3144   3.895   2.071   5.654
  509POPC   D3B 3145   3.661   2.115   5.266
  509POPC   C4B 3146   3.523   2.086   4.814
  509POPC   C5B 3147   3.792   2.199   4.490
  510POPC   NC3 3148   8.891   0.981   2.307
  510POPC   PO4 3149   9.214   0.911   2.559
  510POPC   GL1 3150   9.227   0.944   3.028
  510POPC   GL2 3151   9.414   1.198   3.059
  510POPC   C1A 3152   9.308   1.218   3.492
  510POPC   C2A 3153   9.134   1.221   3.874
  510POPC   C3A 3154   9.198   1.150   4.254
  510POPC   C4A 3155   9.241   1.362   4.621
  510POPC   C1B 3156   9.067   0.816   3.582
  510POPC   C2B 3157   8.842   0.868   4.050
  510POPC   D3B 3158   8.443   0.914   4.342
  510POPC   C4B 3159   8.287   1.338   4.375
  510POPC   C5B 3160   7.917   1.567   4.562
  511POPC   NC3 3161   7.334   0.090   2.166
  511POPC   PO4 3162   7.552   0.477   2.315
  511POPC   GL1 3163   7.730   0.412   2.742
  511POPC   GL2 3164   7.884   0.107   2.889
  511POPC   C1A 3165   7.970   0.141   3.355
  511POPC   C2A 3166   7.818  -0.045   3.788
  511POPC   C3A 3167   7.991   0.001   4.172
  511POPC   C4A 3168   8.258   0.021   4.531
  511POPC   C1B 3169   7.782   0.894   2.992
  511POPC   C2B 3170   7.724   1.297   3.294
  511POPC   D3B 3171   7.573   1.696   3.550
  511POPC   C4B 3172   7.571   1.601   4.088
  511POPC   C5B 3173   7.444   1.710   4.554
  512POPC   NC3 3174   9.852   5.693   1.769
  512POPC   PO4 3175   9.875   5.617   2.109
  512POPC   GL1 3176   9.791   5.482   2.596
  512POPC   GL2 3177   9.935   5.739   2.865
  512POPC   C1A 3178   9.971   5.793   3.313
  512POPC   C2A 3179  10.088   5.841   3.759
  512POPC   C3A 3180  10.080   5.915   4.218
  512POPC   C4A 3181  10.026   5.623   4.589
  512POPC   C1B 3182   9.371   5.299   2.733
  512POPC   C2B 3183   9.296   5.071   3.059
  512POPC   D3B 3184   9.237   4.954   3.458
  512POPC   C4B 3185   9.248   5.206   3.797
  512POPC   C5B 3186   8.909   5.278   4.089
  513POPC   NC3 3187   8.645   8.184   1.990
  513POPC   PO4 3188   8.380   8.207   2.273
  513POPC   GL1 3189   8.760   8.224   2.530
  513POPC   GL2 3190   8.923   8.003   2.641
  513POPC   C1A 3191   9.004   7.871   2.960
  513POPC   C2A 3192   9.264   7.896   3.299
  513POPC   C3A 3193   9.230   8.100   3.645
  513POPC   C4A 3194   9.279   7.921   4.021
  513POPC   C1B 3195   8.751   8.323   2.971
  513POPC   C2B 3196   8.520   8.460   3.313
  513POPC   D3B 3197   8.381   8.879   3.389
  513POPC   C4B 3198   8.185   9.010   3.773
  513POPC   C5B 3199   7.989   9.195   4.159
  514POPC   NC3 3200   0.395   4.893   2.333
  514POPC   PO4 3201   0.509   4.505   2.601
  514POPC   GL1 3202   0.441   4.611   3.005
  514POPC   GL2 3203   0.346   4.940   3.040
  514POPC   C1A 3204   0.199   4.950   3.463
  514POPC   C2A 3205   0.084   4.955   3.837
  514POPC   C3A 3206   0.370   5.060   4.209
  514POPC   C4A 3207   0.304   4.799   4.538
  514POPC   C1B 3208   0.655   4.739   3.373
  514POPC   C2B 3209   0.823   4.475   3.754
  514POPC   D3B 3210   1.018   4.140   3.973
  514POPC   C4B 3211   1.125   3.837   3.729
  514POPC   C5B 3212   0.988   3.555   3.619
  515POPC   NC3 3213   7.552   9.372   2.288
  515POPC   PO4 3214   7.632   9.769   2.114
  515POPC   GL1 3215   7.433   9.816   2.525
  515POPC   GL2 3216   7.451  10.038   2.634
  515POPC   C1A 3217   7.377  10.266   2.989
  515POPC   C2A 3218   7.591  10.509   3.233
  515POPC   C3A 3219   7.624  10.534   3.660
  515POPC   C4A 3220   7.914  10.795   4.007
  515POPC   C1B 3221   7.601   9.784   3.001
  515POPC   C2B 3222   7.491  10.038   3.405
  515POPC   D3B 3223   7.333  10.078   3.851
  515POPC   C4B 3224   7.501   9.996   4.335
  515POPC   C5B 3225   7.844   9.802   4.574
  516POPC   NC3 3226   6.194   6.625   7.141
  516POPC   PO4 3227   5.839   6.740   6.939
  516POPC   GL1 3228   5.824   6.722   6.522
  516POPC   GL2 3229   5.627   6.987   6.346
  516POPC   C1A 3230   5.910   7.254   6.009
  516POPC   C2A 3231   6.081   7.028   5.639
  516POPC   C3A 3232   6.190   6.859   5.201
  516POPC   C4A 3233   6.503   7.068   4.813
  516POPC   C1B 3234   5.982   6.767   6.094
  516POPC   C2B 3235   5.936   6.581   5.705
  516POPC   D3B 3236   5.823   6.400   5.365
  516POPC   C4B 3237   5.873   6.504   5.009
  516POPC   C5B 3238   5.706   6.820   4.823
  517POPC   NC3 3239   0.229   0.772   6.724
  517POPC   PO4 3240   0.584   0.924   6.587
  517POPC   GL1 3241   0.276   1.091   6.295
  517POPC   GL2 3242   0.412   1.276   6.081
  517POPC   C1A 3243   0.583   1.272   5.708
  517POPC   C2A 3244   0.549   1.264   5.307
  517POPC   C3A 3245   0.186   1.283   5.056
  517POPC   C4A 3246  -0.188   1.420   5.076
  517POPC   C1B 3247  -0.062   1.168   5.997
  517POPC   C2B 3248  -0.223   0.903   5.660
  517POPC   D3B 3249  -0.180   0.919   5.218
  517POPC   C4B 3250  -0.404   0.624   4.950
  517POPC   C5B 3251  -0.602   0.381   4.673
  518POPC   NC3 3252   0.839   2.302   6.785
  518POPC   PO4 3253   0.416   2.213   6.517
  518POPC   GL1 3254   0.488   2.279   6.108
  518POPC   GL2 3255   0.303   2.474   6.042
  518POPC   C1A 3256   0.102   2.830   5.957
  518POPC   C2A 3257  -0.138   3.023   5.620
  518POPC   C3A 3258  -0.330   3.404   5.578
  518POPC   C4A 3259  -0.658   3.474   5.847
  518POPC   C1B 3260   0.782   2.438   5.803
  518POPC   C2B 3261   0.824   2.493   5.396
  518POPC   D3B 3262   0.844   2.526   4.929
  518POPC   C4B 3263   0.673   2.333   4.591
  518POPC   C5B 3264   0.550   2.008   4.713
  519POPC   NC3 3265   8.251   4.495   1.967
  519POPC   PO4 3266   8.519   4.812   2.088
  519POPC   GL1 3267   8.520   5.059   2.455
  519POPC   GL2 3268   8.238   5.031   2.626
  519POPC   C1A 3269   7.936   4.947   3.025
  519POPC   C2A 3270   7.617   4.861   3.393
  519POPC   C3A 3271   7.763   4.720   3.798
  519POPC   C4A 3272   7.675   4.545   4.224
  519POPC   C1B 3273   8.883   5.114   2.748
  519POPC   C2B 3274   9.002   5.454   3.046
  519POPC   D3B 3275   9.221   5.472   3.363
  519POPC   C4B 3276   9.619   5.505   3.563
  519POPC   C5B 3277  10.040   5.384   3.593
  520POPC   NC3 3278   1.701   1.869   6.735
  520POPC   PO4 3279   1.952   1.719   6.432
  520POPC   GL1 3280   1.955   1.674   6.001
  520POPC   GL2 3281   1.693   1.642   5.924
  520POPC   C1A 3282   1.612   1.715   5.468
  520POPC   C2A 3283   1.481   1.847   5.096
  520POPC   C3A 3284   1.362   1.634   4.821
  520POPC   C4A 3285   1.464   1.234   4.730
  520POPC   C1B 3286   1.991   1.979   5.635
  520POPC   C2B 3287   2.146   2.179   5.267
  520POPC   D3B 3288   2.212   2.321   4.819
  520POPC   C4B 3289   2.426   2.680   4.808
  520POPC   C5B 3290   2.667   3.018   4.731
  521POPC   NC3 3291   0.105   9.941   6.838
  521POPC   PO4 3292   0.080  10.393   6.869
  521POPC   GL1 3293  -0.083  10.538   6.489
  521POPC   GL2 3294  -0.416  10.592   6.428
  521POPC   C1A 3295  -0.721  10.596   6.131
  521POPC   C2A 3296  -0.706  10.835   5.738
  521POPC   C3A 3297  -0.696  10.853   5.355
  521POPC   C4A 3298  -0.900  10.756   4.998
  521POPC   C1B 3299   0.136  10.397   5.995
  521POPC   C2B 3300   0.206  10.545   5.575
  521POPC   D3B 3301   0.300  10.911   5.335
  521POPC   C4B 3302   0.714  10.907   5.114
  521POPC   C5B 3303   1.043  10.654   4.974
  522POPC   NC3 3304   5.656   2.875   7.107
  522POPC   PO4 3305   5.431   2.723   6.755
  522POPC   GL1 3306   5.245   2.562   6.356
  522POPC   GL2 3307   5.022   2.351   6.201
  522POPC   C1A 3308   5.059   2.194   5.835
  522POPC   C2A 3309   5.264   2.028   5.530
  522POPC   C3A 3310   5.457   1.933   5.142
  522POPC   C4A 3311   5.650   2.212   4.803
  522POPC   C1B 3312   5.174   2.774   5.953
  522POPC   C2B 3313   4.981   2.603   5.530
  522POPC   D3B 3314   4.522   2.619   5.392
  522POPC   C4B 3315   4.383   2.539   4.954
  522POPC   C5B 3316   4.319   2.211   4.642
  523POPC   NC3 3317   2.265   8.980   6.612
  523POPC   PO4 3318   1.962   9.106   6.869
  523POPC   GL1 3319   1.820   9.094   6.421
  523POPC   GL2 3320   1.701   9.265   6.111
  523POPC   C1A 3321   1.802   9.494   5.706
  523POPC   C2A 3322   2.124   9.676   5.266
  523POPC   C3A 3323   2.338   9.606   4.834
  523POPC   C4A 3324   2.533   9.692   4.427
  523POPC   C1B 3325   2.003   8.898   6.056
  523POPC   C2B 3326   2.005   9.015   5.634
  523POPC   D3B 3327   2.010   8.857   5.253
  523POPC   C4B 3328   2.139   8.463   5.201
  523POPC   C5B 3329   2.191   8.137   5.457
  524POPC   NC3 3330   1.405   8.049   2.314
  524POPC   PO4 3331   1.668   7.836   2.436
  524POPC   GL1 3332   1.470   8.120   2.794
  524POPC   GL2 3333   1.484   8.466   2.805
  524POPC   C1A 3334   1.060   8.659   2.925
  524POPC   C2A 3335   0.645   8.731   2.912
  524POPC   C3A 3336   0.305   8.986   3.056
  524POPC   C4A 3337  -0.071   9.015   3.244
  524POPC   C1B 3338   1.260   8.306   3.215
  524POPC   C2B 3339   1.241   8.495   3.610
  524POPC   D3B 3340   1.462   8.610   3.971
  524POPC   C4B 3341   1.481   8.421   4.326
  524POPC   C5B 3342   1.159   8.218   4.411
  525POPC   NC3 3343   7.581   1.560   7.209
  525POPC   PO4 3344   7.848   1.778   6.860
  525POPC   GL1 3345   7.662   2.007   6.505
  525POPC   GL2 3346   7.851   1.932   6.273
  525POPC   C1A 3347   7.754   1.763   5.864
  525POPC   C2A 3348   7.820   1.985   5.454
  525POPC   C3A 3349   7.698   1.905   5.027
  525POPC   C4A 3350   7.614   2.175   4.717
  525POPC   C1B 3351   7.453   2.365   6.236
  525POPC   C2B 3352   7.459   2.604   5.793
  525POPC   D3B 3353   7.386   2.685   5.360
  525POPC   C4B 3354   7.543   2.670   4.912
  525POPC   C5B 3355   7.566   2.643   4.459
  526POPC   NC3 3356   2.837   5.102   7.428
  526POPC   PO4 3357   2.958   4.792   7.055
  526POPC   GL1 3358   2.979   4.753   6.674
  526POPC   GL2 3359   2.890   4.949   6.553
  526POPC   C1A 3360   2.817   5.038   6.118
  526POPC   C2A 3361   2.922   5.009   5.673
  526POPC   C3A 3362   2.779   5.220   5.306
  526POPC   C4A 3363   2.457   5.210   5.046
  526POPC   C1B 3364   3.344   4.912   6.409
  526POPC   C2B 3365   3.605   5.358   6.263
  526POPC   D3B 3366   4.016   5.544   5.957
  526POPC   C4B 3367   3.807   5.930   5.702
  526POPC   C5B 3368   3.607   6.281   5.554
  527POPC   NC3 3369   7.970   5.195   7.117
  527POPC   PO4 3370   7.758   5.451   6.926
  527POPC   GL1 3371   8.043   5.544   6.582
  527POPC   GL2 3372   7.932   5.536   6.288
  527POPC   C1A 3373   7.900   5.572   5.776
  527POPC   C2A 3374   7.925   5.617   5.357
  527POPC   C3A 3375   7.688   5.907   5.123
  527POPC   C4A 3376   7.336   5.915   4.851
  527POPC   C1B 3377   8.458   5.634   6.394
  527POPC   C2B 3378   8.762   5.378   6.183
  527POPC   D3B 3379   9.081   5.358   5.862
  527POPC   C4B 3380   9.036   5.139   5.438
  527POPC   C5B 3381   9.055   4.898   5.033
  528POPC   NC3 3382   1.174   3.439   2.378
  528POPC   PO4 3383   1.331   3.079   2.095
  528POPC   GL1 3384   1.636   3.288   2.377
  528POPC   GL2 3385   1.629   3.286   2.585
  528POPC   C1A 3386   1.626   3.166   2.987
  528POPC   C2A 3387   1.599   3.025   3.412
  528POPC   C3A 3388   1.588   2.857   3.827
  528POPC   C4A 3389   1.630   2.602   4.226
  528POPC   C1B 3390   1.542   3.646   2.872
  528POPC   C2B 3391   1.347   3.429   3.304
  528POPC   D3B 3392   1.380   3.302   3.775
  528POPC   C4B 3393   1.545   3.386   4.205
  528POPC   C5B 3394   1.667   3.744   4.509
  529POPC   NC3 3395   3.631   8.053   2.381
  529POPC   PO4 3396   3.605   8.371   2.619
  529POPC   GL1 3397   3.655   8.682   2.905
  529POPC   GL2 3398   3.442   8.876   3.046
  529POPC   C1A 3399   3.472   8.652   3.414
  529POPC   C2A 3400   3.418   8.392   3.757
  529POPC   C3A 3401   3.192   8.522   4.112
  529POPC   C4A 3402   2.836   8.839   4.129
  529POPC   C1B 3403   3.930   8.620   3.257
  529POPC   C2B 3404   4.279   8.829   3.566
  529POPC   D3B 3405   4.668   8.997   3.644
  529POPC   C4B 3406   4.808   9.031   4.040
  529POPC   C5B 3407   4.809   9.363   4.271
  530POPC   NC3 3408   6.969   8.156   2.252
  530POPC   PO4 3409   6.605   8.379   2.361
  530POPC   GL1 3410   6.832   8.755   2.541
  530POPC   GL2 3411   7.058   8.514   2.594
  530POPC   C1A 3412   6.880   8.306   3.033
  530POPC   C2A 3413   6.693   8.150   3.521
  530POPC   C3A 3414   6.363   8.269   3.958
  530POPC   C4A 3415   6.238   8.429   4.434
  530POPC   C1B 3416   6.865   9.171   2.887
  530POPC   C2B 3417   6.875   9.315   3.332
  530POPC   D3B 3418   7.062   9.289   3.870
  530POPC   C4B 3419   7.006   9.300   4.353
  530POPC   C5B 3420   6.715   9.112   4.650
  531POPC   NC3 3421   3.947   6.039   1.961
  531POPC   PO4 3422   3.884   6.360   2.456
  531POPC   GL1 3423   3.848   6.621   3.053
  531POPC   GL2 3424   3.711   6.900   3.159
  531POPC   C1A 3425   3.770   7.174   3.532
  531POPC   C2A 3426   3.767   7.172   3.935
  531POPC   C3A 3427   3.839   7.407   4.365
  531POPC   C4A 3428   4.011   7.301   4.735
  531POPC   C1B 3429   4.019   6.741   3.486
  531POPC   C2B 3430   4.098   6.817   3.894
  531POPC   D3B 3431   4.091   6.987   4.295
  531POPC   C4B 3432   3.945   6.797   4.670
  531POPC   C5B 3433   3.678   6.975   4.937
  532POPC   NC3 3434   3.810   6.632   7.371
  532POPC   PO4 3435   3.386   6.603   7.125
  532POPC   GL1 3436   3.127   6.407   6.836
  532POPC   GL2 3437   3.243   6.377   6.512
  532POPC   C1A 3438   3.035   6.201   6.183
  532POPC   C2A 3439   2.808   5.946   5.913
  532POPC   C3A 3440   2.563   6.025   5.589
  532POPC   C4A 3441   2.384   6.165   5.221
  532POPC   C1B 3442   2.740   6.409   6.587
  532POPC   C2B 3443   2.503   6.496   6.240
  532POPC   D3B 3444   2.339   6.302   5.929
  532POPC   C4B 3445   2.410   6.533   5.540
  532POPC   C5B 3446   2.335   6.705   5.127
  533POPC   NC3 3447   6.387   1.253   2.335
  533POPC   PO4 3448   5.971   1.155   2.249
  533POPC   GL1 3449   6.070   1.193   2.740
  533POPC   GL2 3450   6.103   0.931   2.943
  533POPC   C1A 3451   6.320   0.869   3.266
  533POPC   C2A 3452   6.261   0.602   3.625
  533POPC   C3A 3453   6.331   0.650   4.035
  533POPC   C4A 3454   6.081   0.650   4.341
  533POPC   C1B 3455   6.079   1.309   3.234
  533POPC   C2B 3456   6.008   1.342   3.684
  533POPC   D3B 3457   6.069   1.292   4.190
  533POPC   C4B 3458   5.885   1.510   4.521
  533POPC   C5B 3459   5.805   1.648   4.924
  534POPC   NC3 3460   0.998   0.657   6.457
  534POPC   PO4 3461   1.006   0.493   6.147
  534POPC   GL1 3462   1.141   0.617   5.778
  534POPC   GL2 3463   1.420   0.462   5.875
  534POPC   C1A 3464   1.775   0.664   5.997
  534POPC   C2A 3465   2.088   0.650   5.711
  534POPC   C3A 3466   2.133   0.931   5.401
  534POPC   C4A 3467   2.286   1.225   5.149
  534POPC   C1B 3468   1.272   0.496   5.408
  534POPC   C2B 3469   1.503   0.373   5.096
  534POPC   D3B 3470   1.881   0.579   5.169
  534POPC   C4B 3471   2.149   0.820   4.871
  534POPC   C5B 3472   2.503   1.083   4.721
  535POPC   NC3 3473   3.672  10.053   2.371
  535POPC   PO4 3474   3.242   9.811   2.314
  535POPC   GL1 3475   2.967   9.498   2.614
  535POPC   GL2 3476   2.989   9.480   2.911
  535POPC   C1A 3477   2.939   9.335   3.313
  535POPC   C2A 3478   2.868   9.219   3.712
  535POPC   C3A 3479   3.108   9.214   4.012
  535POPC   C4A 3480   3.277   8.967   4.328
  535POPC   C1B 3481   2.567   9.246   2.918
  535POPC   C2B 3482   2.546   9.014   3.252
  535POPC   D3B 3483   2.550   8.848   3.661
  535POPC   C4B 3484   2.356   8.738   4.063
  535POPC   C5B 3485   2.416   8.728   4.439
  536POPC   NC3 3486   1.523   1.267   2.249
  536POPC   PO4 3487   1.346   1.407   2.558
  536POPC   GL1 3488   1.576   1.359   2.924
  536POPC   GL2 3489   1.623   1.078   2.871
  536POPC   C1A 3490   1.875   0.970   3.222
  536POPC   C2A 3491   1.927   0.629   3.597
  536POPC   C3A 3492   2.034   0.427   4.011
  536POPC   C4A 3493   1.793   0.222   4.242
  536POPC   C1B 3494   1.565   1.346   3.382
  536POPC   C2B 3495   1.665   1.098   3.707
  536POPC   D3B 3496   1.700   0.790   3.999
  536POPC   C4B 3497   1.781   0.752   4.356
  536POPC   C5B 3498   1.719   0.642   4.714
  537POPC   NC3 3499   9.502   5.822   7.091
  537POPC   PO4 3500   9.128   5.570   6.916
  537POPC   GL1 3501   9.166   5.531   6.501
  537POPC   GL2 3502   9.456   5.660   6.477
  537POPC   C1A 3503   9.767   5.863   6.139
  537POPC   C2A 3504   9.914   5.877   5.686
  537POPC   C3A 3505  10.133   5.869   5.272
  537POPC   C4A 3506  10.475   5.680   4.935
  537POPC   C1B 3507   9.121   5.749   6.135
  537POPC   C2B 3508   8.772   5.820   5.913
  537POPC   D3B 3509   8.785   5.905   5.462
  537POPC   C4B 3510   8.786   5.576   5.297
  537POPC   C5B 3511   8.882   5.345   4.982
  538POPC   NC3 3512   1.752   5.370   2.546
  538POPC   PO4 3513   1.936   5.049   2.576
  538POPC   GL1 3514   1.891   5.171   2.980
  538POPC   GL2 3515   1.803   5.047   3.139
  538POPC   C1A 3516   1.740   5.074   3.555
  538POPC   C2A 3517   1.494   4.943   3.809
  538POPC   C3A 3518   1.479   4.988   4.181
  538POPC   C4A 3519   1.611   5.169   4.558
  538POPC   C1B 3520   2.164   5.234   3.401
  538POPC   C2B 3521   2.150   4.959   3.839
  538POPC   D3B 3522   1.965   4.915   4.241
  538POPC   C4B 3523   1.961   4.844   4.695
  538POPC   C5B 3524   2.021   5.305   4.841
  539POPC   NC3 3525   6.600   3.087   1.979
  539POPC   PO4 3526   6.560   2.695   2.061
  539POPC   GL1 3527   6.490   2.859   2.482
  539POPC   GL2 3528   6.406   2.691   2.695
  539POPC   C1A 3529   6.481   2.789   3.147
  539POPC   C2A 3530   6.263   2.808   3.576
  539POPC   C3A 3531   6.339   2.925   4.061
  539POPC   C4A 3532   6.477   3.163   4.373
  539POPC   C1B 3533   6.495   3.182   2.832
  539POPC   C2B 3534   6.796   3.293   3.079
  539POPC   D3B 3535   6.860   3.393   3.568
  539POPC   C4B 3536   7.205   3.058   3.731
  539POPC   C5B 3537   7.373   3.040   4.162
  540POPC   NC3 3538   7.613   5.460   2.212
  540POPC   PO4 3539   7.249   5.369   1.974
  540POPC   GL1 3540   7.224   5.239   2.437
  540POPC   GL2 3541   7.086   5.044   2.464
  540POPC   C1A 3542   7.041   4.792   2.788
  540POPC   C2A 3543   7.343   4.600   3.069
  540POPC   C3A 3544   7.203   4.518   3.456
  540POPC   C4A 3545   6.967   4.370   3.847
  540POPC   C1B 3546   6.998   5.269   2.897
  540POPC   C2B 3547   7.064   4.969   3.234
  540POPC   D3B 3548   7.123   5.010   3.582
  540POPC   C4B 3549   7.275   4.764   3.887
  540POPC   C5B 3550   7.185   4.566   4.272
  541POPC   NC3 3551   8.462   6.807   2.366
  541POPC   PO4 3552   8.354   7.102   2.586
  541POPC   GL1 3553   8.051   7.185   2.804
  541POPC   GL2 3554   8.184   6.985   3.082
  541POPC   C1A 3555   8.207   6.859   3.567
  541POPC   C2A 3556   8.281   6.761   4.034
  541POPC   C3A 3557   8.618   6.675   4.200
  541POPC   C4A 3558   8.933   6.783   4.448
  541POPC   C1B 3559   7.724   6.979   2.950
  541POPC   C2B 3560   7.763   7.052   3.404
  541POPC   D3B 3561   7.856   6.949   3.880
  541POPC   C4B 3562   7.814   7.272   4.210
  541POPC   C5B 3563   7.814   7.486   4.626
  542POPC   NC3 3564   7.780   0.233   6.852
  542POPC   PO4 3565   8.198   0.007   6.781
  542POPC   GL1 3566   8.175   0.341   6.536
  542POPC   GL2 3567   8.254   0.117   6.292
  542POPC   C1A 3568   8.040  -0.226   6.065
  542POPC   C2A 3569   7.974  -0.506   5.686
  542POPC   C3A 3570   8.125  -0.601   5.235
  542POPC   C4A 3571   8.181  -0.332   4.938
  542POPC   C1B 3572   8.125   0.570   6.143
  542POPC   C2B 3573   8.075   0.661   5.744
  542POPC   D3B 3574   8.295   0.996   5.494
  542POPC   C4B 3575   8.388   0.881   5.109
  542POPC   C5B 3576   8.510   1.065   4.799
  543POPC   NC3 3577   0.202   4.601   7.059
  543POPC   PO4 3578   0.577   4.620   6.957
  543POPC   GL1 3579   0.963   4.476   6.671
  543POPC   GL2 3580   1.028   4.713   6.452
  543POPC   C1A 3581   1.017   4.917   6.083
  543POPC   C2A 3582   0.766   4.988   5.802
  543POPC   C3A 3583   0.804   5.048   5.346
  543POPC   C4A 3584   0.447   5.269   5.223
  543POPC   C1B 3585   1.308   4.325   6.377
  543POPC   C2B 3586   1.391   4.612   6.143
  543POPC   D3B 3587   1.503   5.026   6.181
  543POPC   C4B 3588   1.676   5.373   6.030
  543POPC   C5B 3589   1.866   5.628   6.211
  544POPC   NC3 3590   7.450   1.047   7.215
  544POPC   PO4 3591   7.150   1.284   7.209
  544POPC   GL1 3592   7.246   1.178   6.760
  544POPC   GL2 3593   7.324   1.394   6.611
  544POPC   C1A 3594   7.426   1.632   6.228
  544POPC   C2A 3595   7.338   1.527   5.773
  544POPC   C3A 3596   7.252   1.399   5.354
  544POPC   C4A 3597   7.204   1.662   4.984
  544POPC   C1B 3598   7.268   1.171   6.176
  544POPC   C2B 3599   7.328   1.043   5.742
  544POPC   D3B 3600   7.462   0.931   5.287
  544POPC   C4B 3601   7.660   0.943   4.909
  544POPC   C5B 3602   8.018   1.098   4.702
  545POPC   NC3 3603   0.893   2.701   2.396
  545POPC   PO4 3604   0.411   2.822   2.486
  545POPC   GL1 3605   0.012   2.819   2.712
  545POPC   GL2 3606  -0.212   3.019   2.813
  545POPC   C1A 3607  -0.041   3.350   3.227
  545POPC   C2A 3608  -0.173   3.533   3.628
  545POPC   C3A 3609  -0.224   3.648   4.109
  545POPC   C4A 3610   0.061   3.546   4.408
  545POPC   C1B 3611  -0.032   2.856   3.248
  545POPC   C2B 3612  -0.071   2.741   3.752
  545POPC   D3B 3613  -0.132   2.753   4.207
  545POPC   C4B 3614  -0.236   3.150   4.517
  545POPC   C5B 3615  -0.297   3.564   4.751
  546POPC   NC3 3616   7.915   3.406   6.892
  546POPC   PO4 3617   8.233   3.170   6.759
  546POPC   GL1 3618   8.531   2.996   6.477
  546POPC   GL2 3619   8.641   3.331   6.466
  546POPC   C1A 3620   8.795   3.565   6.168
  546POPC   C2A 3621   8.931   3.465   5.827
  546POPC   C3A 3622   9.170   3.431   5.426
  546POPC   C4A 3623   9.476   3.470   5.147
  546POPC   C1B 3624   8.408   2.694   6.067
  546POPC   C2B 3625   8.253   2.393   5.731
  546POPC   D3B 3626   8.259   2.134   5.290
  546POPC   C4B 3627   8.114   2.001   4.782
  546POPC   C5B 3628   7.995   2.355   4.474
  547POPC   NC3 3629   5.176   1.069   6.598
  547POPC   PO4 3630   5.126   0.675   6.345
  547POPC   GL1 3631   5.118   0.748   5.872
  547POPC   GL2 3632   5.293   0.610   5.722
  547POPC   C1A 3633   5.642   0.330   5.693
  547POPC   C2A 3634   5.915  -0.037   5.626
  547POPC   C3A 3635   6.126  -0.284   5.285
  547POPC   C4A 3636   6.131   0.033   5.153
  547POPC   C1B 3637   5.350   1.081   5.577
  547POPC   C2B 3638   5.579   1.220   5.203
  547POPC   D3B 3639   5.660   1.165   4.795
  547POPC   C4B 3640   6.120   1.101   4.658
  547POPC   C5B 3641   6.474   1.364   4.742
  548POPC   NC3 3642   9.645   0.575   1.984
  548POPC   PO4 3643   9.267   0.536   2.227
  548POPC   GL1 3644   9.534   0.519   2.540
  548POPC   GL2 3645   9.639   0.803   2.775
  548POPC   C1A 3646   9.667   0.769   3.168
  548POPC   C2A 3647   9.574   0.780   3.572
  548POPC   C3A 3648   9.405   0.812   3.960
  548POPC   C4A 3649   9.244   0.610   4.263
  548POPC   C1B 3650   9.599   0.335   2.924
  548POPC   C2B 3651   9.627   0.247   3.383
  548POPC   D3B 3652   9.737   0.360   3.805
  548POPC   C4B 3653   9.570   0.223   4.151
  548POPC   C5B 3654   9.198   0.110   4.312
  549POPC   NC3 3655   1.918   8.658   1.991
  549POPC   PO4 3656   1.942   9.112   2.084
  549POPC   GL1 3657   1.909   9.238   2.589
  549POPC   GL2 3658   2.038   9.468   2.798
  549POPC   C1A 3659   2.193   9.430   3.210
  549POPC   C2A 3660   2.434   9.407   3.544
  549POPC   C3A 3661   2.339   9.681   3.937
  549POPC   C4A 3662   2.258  10.067   4.194
  549POPC   C1B 3663   2.109   9.019   2.989
  549POPC   C2B 3664   2.112   9.017   3.511
  549POPC   D3B 3665   2.258   9.186   3.923
  549POPC   C4B 3666   2.568   9.245   4.184
  549POPC   C5B 3667   2.905   9.299   4.491
  550POPC   NC3 3668   8.400   9.343   2.090
  550POPC   PO4 3669   8.348   9.529   2.417
  550POPC   GL1 3670   8.153   9.417   2.860
  550POPC   GL2 3671   8.076   9.682   2.999
  550POPC   C1A 3672   7.921   9.727   3.403
  550POPC   C2A 3673   8.101   9.600   3.799
  550POPC   C3A 3674   8.241   9.656   4.263
  550POPC   C4A 3675   8.534   9.624   4.636
  550POPC   C1B 3676   8.111   9.051   3.022
  550POPC   C2B 3677   8.072   8.608   3.116
  550POPC   D3B 3678   7.727   8.421   3.307
  550POPC   C4B 3679   7.650   8.060   3.223
  550POPC   C5B 3680   7.500   7.896   2.874
  551POPC   NC3 3681   0.884   1.265   6.873
  551POPC   PO4 3682   1.201   1.067   6.637
  551POPC   GL1 3683   0.914   1.107   6.265
  551POPC   GL2 3684   0.738   0.902   6.079
  551POPC   C1A 3685   0.729   0.818   5.600
  551POPC   C2A 3686   0.774   0.425   5.412
  551POPC   C3A 3687   0.558   0.034   5.616
  551POPC   C4A 3688   0.339  -0.114   5.997
  551POPC   C1B 3689   1.061   1.121   5.798
  551POPC   C2B 3690   1.152   0.964   5.385
  551POPC   D3B 3691   1.433   0.867   5.074
  551POPC   C4B 3692   1.778   1.065   5.089
  551POPC   C5B 3693   1.830   1.443   5.027
  552POPC   NC3 3694   0.526   4.165   6.775
  552POPC   PO4 3695   0.270   3.832   6.899
  552POPC   GL1 3696   0.240   3.915   6.406
  552POPC   GL2 3697   0.346   3.747   6.223
  552POPC   C1A 3698   0.621   3.968   5.880
  552POPC   C2A 3699   0.471   4.187   5.566
  552POPC   C3A 3700   0.621   4.437   5.281
  552POPC   C4A 3701   0.825   4.588   5.544
  552POPC   C1B 3702   0.135   3.958   5.868
  552POPC   C2B 3703  -0.024   4.043   5.562
  552POPC   D3B 3704  -0.311   4.133   5.432
  552POPC   C4B 3705  -0.578   3.840   5.488
  552POPC   C5B 3706  -0.907   3.866   5.647
  553POPC   NC3 3707   3.045   1.380   6.738
  553POPC   PO4 3708   3.498   1.375   6.423
  553POPC   GL1 3709   3.252   1.745   6.076
  553POPC   GL2 3710   3.100   2.094   6.228
  553POPC   C1A 3711   2.830   2.417   6.060
  553POPC   C2A 3712   2.482   2.513   6.227
  553POPC   C3A 3713   2.151   2.525   6.080
  553POPC   C4A 3714   1.975   2.209   6.055
  553POPC   C1B 3715   3.029   1.661   5.610
  553POPC   C2B 3716   2.659   1.579   5.342
  553POPC   D3B 3717   2.481   1.904   5.005
  553POPC   C4B 3718   2.687   2.247   4.982
  553POPC   C5B 3719   3.050   2.286   4.828
  554POPC   NC3 3720   1.576  10.058   2.263
  554POPC   PO4 3721   1.495  10.310   2.623
  554POPC   GL1 3722   1.443  10.622   2.932
  554POPC   GL2 3723   1.676  10.590   3.190
  554POPC   C1A 3724   1.898  10.238   3.393
  554POPC   C2A 3725   1.957  10.062   3.781
  554POPC   C3A 3726   1.837   9.821   4.035
  554POPC   C4A 3727   2.058   9.597   4.373
  554POPC   C1B 3728   1.024  10.774   3.107
  554POPC   C2B 3729   0.829  10.846   3.545
  554POPC   D3B 3730   0.419  10.794   3.975
  554POPC   C4B 3731   0.532  10.643   4.342
  554POPC   C5B 3732   0.952  10.505   4.476
  555POPC   NC3 3733   1.356   2.272   6.796
  555POPC   PO4 3734   1.215   1.938   6.753
  555POPC   GL1 3735   1.432   1.891   6.306
  555POPC   GL2 3736   1.240   1.843   6.086
  555POPC   C1A 3737   1.199   1.634   5.721
  555POPC   C2A 3738   1.004   1.431   5.421
  555POPC   C3A 3739   0.979   1.255   5.002
  555POPC   C4A 3740   0.606   1.261   4.779
  555POPC   C1B 3741   1.550   2.101   5.834
  555POPC   C2B 3742   1.639   2.208   5.394
  555POPC   D3B 3743   1.720   2.274   4.975
  555POPC   C4B 3744   1.931   1.913   4.856
  555POPC   C5B 3745   1.790   1.618   4.576
  556POPC   NC3 3746   2.273   6.516   2.659
  556POPC   PO4 3747   2.580   6.828   2.676
  556POPC   GL1 3748   2.351   6.877   3.051
  556POPC   GL2 3749   2.122   6.892   3.354
  556POPC   C1A 3750   2.137   6.665   3.691
  556POPC   C2A 3751   2.063   6.750   4.108
  556POPC   C3A 3752   1.834   6.926   4.393
  556POPC   C4A 3753   1.798   7.206   4.778
  556POPC   C1B 3754   2.550   6.681   3.399
  556POPC   C2B 3755   2.897   6.754   3.564
  556POPC   D3B 3756   3.147   6.580   3.718
  556POPC   C4B 3757   2.986   6.315   3.890
  556POPC   C5B 3758   3.144   6.092   4.215
  557POPC   NC3 3759   7.909   4.280   6.709
  557POPC   PO4 3760   7.586   4.422   6.980
  557POPC   GL1 3761   7.643   4.650   6.517
  557POPC   GL2 3762   7.806   4.738   6.212
  557POPC   C1A 3763   7.647   4.768   5.754
  557POPC   C2A 3764   7.707   4.696   5.189
  557POPC   C3A 3765   7.765   4.527   4.731
  557POPC   C4A 3766   8.036   4.316   4.464
  557POPC   C1B 3767   7.343   4.575   6.188
  557POPC   C2B 3768   7.164   4.815   5.806
  557POPC   D3B 3769   7.302   4.862   5.408
  557POPC   C4B 3770   7.432   5.107   5.069
  557POPC   C5B 3771   7.617   5.467   4.904
  558POPC   NC3 3772   1.268   9.771   2.592
  558POPC   PO4 3773   1.122   9.430   2.349
  558POPC   GL1 3774   1.356   9.287   2.674
  558POPC   GL2 3775   1.546   9.447   2.888
  558POPC   C1A 3776   1.451   9.546   3.325
  558POPC   C2A 3777   1.459   9.514   3.755
  558POPC   C3A 3778   1.385   9.592   4.165
  558POPC   C4A 3779   1.252   9.625   4.602
  558POPC   C1B 3780   1.218   9.113   3.060
  558POPC   C2B 3781   0.951   8.836   3.370
  558POPC   D3B 3782   0.658   8.645   3.776
  558POPC   C4B 3783   0.404   8.639   4.205
  558POPC   C5B 3784   0.405   8.404   4.680
  559POPC   NC3 3785   1.040   8.593   7.268
  559POPC   PO4 3786   1.173   8.339   6.899
  559POPC   GL1 3787   1.372   8.437   6.501
  559POPC   GL2 3788   1.562   8.691   6.553
  559POPC   C1A 3789   1.523   8.788   6.127
  559POPC   C2A 3790   1.670   8.670   5.783
  559POPC   C3A 3791   1.644   8.560   5.377
  559POPC   C4A 3792   1.710   8.200   5.239
  559POPC   C1B 3793   1.523   8.131   6.205
  559POPC   C2B 3794   1.371   7.953   5.895
  559POPC   D3B 3795   1.332   7.553   5.729
  559POPC   C4B 3796   1.593   7.265   5.580
  559POPC   C5B 3797   1.785   7.325   5.258
  560POPC   NC3 3798   0.578   3.446   7.013
  560POPC   PO4 3799   0.472   3.076   6.890
  560POPC   GL1 3800   0.450   2.900   6.466
  560POPC   GL2 3801   0.228   2.764   6.430
  560POPC   C1A 3802   0.007   3.160   6.302
  560POPC   C2A 3803  -0.355   3.158   6.074
  560POPC   C3A 3804  -0.389   2.728   5.908
  560POPC   C4A 3805  -0.087   2.491   5.660
  560POPC   C1B 3806   0.623   2.856   6.009
  560POPC   C2B 3807   0.757   2.964   5.571
  560POPC   D3B 3808   0.538   3.300   5.201
  560POPC   C4B 3809   0.216   3.113   4.883
  560POPC   C5B 3810   0.001   2.783   4.725
  561POPC   NC3 3811   5.095   7.572   1.905
  561POPC   PO4 3812   4.718   7.589   1.977
  561POPC   GL1 3813   4.774   7.724   2.603
  561POPC   GL2 3814   4.641   7.720   2.935
  561POPC   C1A 3815   4.633   7.684   3.400
  561POPC   C2A 3816   4.975   7.809   3.812
  561POPC   C3A 3817   5.316   7.954   4.027
  561POPC   C4A 3818   5.201   7.997   4.432
  561POPC   C1B 3819   5.085   7.681   3.075
  561POPC   C2B 3820   5.094   7.530   3.449
  561POPC   D3B 3821   5.084   7.342   3.862
  561POPC   C4B 3822   4.937   7.222   4.196
  561POPC   C5B 3823   5.270   7.082   4.397
  562POPC   NC3 3824   0.379   5.678   2.901
  562POPC   PO4 3825   0.558   5.375   2.929
  562POPC   GL1 3826   0.508   5.316   3.336
  562POPC   GL2 3827   0.401   5.668   3.454
  562POPC   C1A 3828   0.439   5.760   3.980
  562POPC   C2A 3829   0.417   5.663   4.398
  562POPC   C3A 3830   0.314   5.277   4.664
  562POPC   C4A 3831  -0.109   5.144   4.700
  562POPC   C1B 3832   0.843   5.181   3.623
  562POPC   C2B 3833   0.960   4.962   4.046
  562POPC   D3B 3834   0.750   5.001   4.514
  562POPC   C4B 3835   0.579   4.875   4.938
  562POPC   C5B 3836   0.300   4.475   4.912
  563POPC   NC3 3837   2.191   4.471   7.070
  563POPC   PO4 3838   2.590   4.419   6.763
  563POPC   GL1 3839   2.629   4.600   6.323
  563POPC   GL2 3840   2.366   4.813   6.163
  563POPC   C1A 3841   2.442   4.997   5.782
  563POPC   C2A 3842   2.263   5.204   5.492
  563POPC   C3A 3843   2.354   5.635   5.318
  563POPC   C4A 3844   2.168   5.812   4.948
  563POPC   C1B 3845   2.653   4.560   5.851
  563POPC   C2B 3846   2.591   4.757   5.383
  563POPC   D3B 3847   2.305   4.721   5.054
  563POPC   C4B 3848   2.211   4.309   4.901
  563POPC   C5B 3849   2.078   4.061   5.176
  564POPC   NC3 3850   5.234   1.355   2.181
  564POPC   PO4 3851   4.936   1.626   2.301
  564POPC   GL1 3852   5.206   1.683   2.573
  564POPC   GL2 3853   5.016   1.743   2.791
  564POPC   C1A 3854   4.925   1.793   3.239
  564POPC   C2A 3855   5.242   1.633   3.457
  564POPC   C3A 3856   5.367   1.623   3.929
  564POPC   C4A 3857   5.418   1.381   4.380
  564POPC   C1B 3858   5.657   1.761   2.776
  564POPC   C2B 3859   5.726   1.630   3.189
  564POPC   D3B 3860   5.707   1.750   3.580
  564POPC   C4B 3861   6.006   1.862   3.634
  564POPC   C5B 3862   6.244   1.733   3.431
  565POPC   NC3 3863   7.303   8.279   6.949
  565POPC   PO4 3864   6.982   8.313   6.745
  565POPC   GL1 3865   6.738   8.161   6.530
  565POPC   GL2 3866   6.849   8.090   6.299
  565POPC   C1A 3867   7.058   7.815   6.124
  565POPC   C2A 3868   6.937   7.691   5.694
  565POPC   C3A 3869   6.781   7.616   5.358
  565POPC   C4A 3870   6.924   7.714   5.005
  565POPC   C1B 3871   6.341   8.047   6.275
  565POPC   C2B 3872   6.325   8.103   5.803
  565POPC   D3B 3873   6.187   8.236   5.401
  565POPC   C4B 3874   6.174   8.612   5.325
  565POPC   C5B 3875   5.888   8.939   5.262
  566POPC   NC3 3876   1.615   5.846   7.166
  566POPC   PO4 3877   2.043   5.944   7.169
  566POPC   GL1 3878   1.951   5.796   6.794
  566POPC   GL2 3879   1.760   5.556   6.697
  566POPC   C1A 3880   1.568   5.943   6.495
  566POPC   C2A 3881   1.310   6.169   6.217
  566POPC   C3A 3882   0.830   6.163   6.162
  566POPC   C4A 3883   0.459   6.250   6.084
  566POPC   C1B 3884   2.047   6.058   6.385
  566POPC   C2B 3885   1.822   6.065   5.981
  566POPC   D3B 3886   1.620   6.120   5.556
  566POPC   C4B 3887   1.800   6.039   5.196
  566POPC   C5B 3888   1.760   6.169   4.825
  567POPC   NC3 3889   5.086   2.162   6.960
  567POPC   PO4 3890   4.961   2.523   6.769
  567POPC   GL1 3891   4.714   2.656   6.413
  567POPC   GL2 3892   4.803   2.818   6.252
  567POPC   C1A 3893   4.788   3.008   5.753
  567POPC   C2A 3894   5.135   3.041   5.441
  567POPC   C3A 3895   5.399   2.833   5.248
  567POPC   C4A 3896   5.372   2.630   4.866
  567POPC   C1B 3897   4.682   2.521   5.890
  567POPC   C2B 3898   4.737   2.184   5.474
  567POPC   D3B 3899   5.117   2.303   5.166
  567POPC   C4B 3900   5.576   2.384   5.262
  567POPC   C5B 3901   5.911   2.582   5.165
  568POPC   NC3 3902   3.231   0.935   1.859
  568POPC   PO4 3903   3.360   1.111   2.199
  568POPC   GL1 3904   3.355   1.076   2.542
  568POPC   GL2 3905   3.551   1.381   2.591
  568POPC   C1A 3906   3.627   1.417   3.027
  568POPC   C2A 3907   3.647   1.429   3.483
  568POPC   C3A 3908   3.600   1.083   3.723
  568POPC   C4A 3909   3.367   0.936   4.080
  568POPC   C1B 3910   3.563   0.936   2.865
  568POPC   C2B 3911   3.863   1.021   3.232
  568POPC   D3B 3912   4.049   1.326   3.712
  568POPC   C4B 3913   3.822   1.144   4.138
  568POPC   C5B 3914   3.896   1.221   4.517
  569POPC   NC3 3915   1.570   6.613   7.144
  569POPC   PO4 3916   1.293   6.226   7.142
  569POPC   GL1 3917   1.318   6.338   6.738
  569POPC   GL2 3918   1.016   6.264   6.601
  569POPC   C1A 3919   1.041   5.857   6.479
  569POPC   C2A 3920   1.076   5.755   6.056
  569POPC   C3A 3921   1.415   5.793   5.909
  569POPC   C4A 3922   1.543   5.633   5.624
  569POPC   C1B 3923   1.683   6.414   6.430
  569POPC   C2B 3924   1.961   6.508   6.144
  569POPC   D3B 3925   1.938   6.468   5.687
  569POPC   C4B 3926   1.509   6.650   5.486
  569POPC   C5B 3927   1.492   6.948   5.146
  570POPC   NC3 3928   9.128   2.895   1.974
  570POPC   PO4 3929   9.281   2.926   2.442
  570POPC   GL1 3930   9.364   2.880   2.919
  570POPC   GL2 3931   9.532   2.888   3.141
  570POPC   C1A 3932   9.603   2.611   3.496
  570POPC   C2A 3933   9.525   2.840   3.904
  570POPC   C3A 3934   9.452   2.874   4.351
  570POPC   C4A 3935   9.322   3.137   4.724
  570POPC   C1B 3936   9.237   2.950   3.507
  570POPC   C2B 3937   9.072   3.069   3.873
  570POPC   D3B 3938   9.032   3.212   4.280
  570POPC   C4B 3939   8.825   3.061   4.644
  570POPC   C5B 3940   8.848   2.901   5.150
  571POPC   NC3 3941   9.332   3.724   2.003
  571POPC   PO4 3942   9.446   3.997   2.313
  571POPC   GL1 3943   9.341   3.998   2.760
  571POPC   GL2 3944   9.465   3.790   2.968
  571POPC   C1A 3945   9.550   3.856   3.407
  571POPC   C2A 3946   9.459   4.201   3.684
  571POPC   C3A 3947   9.625   4.229   4.121
  571POPC   C4A 3948   9.671   4.247   4.638
  571POPC   C1B 3949   9.193   4.132   3.215
  571POPC   C2B 3950   9.062   4.461   3.433
  571POPC   D3B 3951   8.769   4.386   3.800
  571POPC   C4B 3952   8.849   4.485   4.223
  571POPC   C5B 3953   8.979   4.630   4.589
  572POPC   NC3 3954   9.439   5.913   2.054
  572POPC   PO4 3955   9.235   5.930   2.401
  572POPC   GL1 3956   9.390   5.809   2.787
  572POPC   GL2 3957   9.139   5.918   2.920
  572POPC   C1A 3958   9.002   5.933   3.343
  572POPC   C2A 3959   8.795   5.927   3.767
  572POPC   C3A 3960   8.943   5.773   4.195
  572POPC   C4A 3961   9.091   5.630   4.614
  572POPC   C1B 3962   9.493   5.919   3.252
  572POPC   C2B 3963   9.629   5.991   3.662
  572POPC   D3B 3964   9.683   5.728   4.018
  572POPC   C4B 3965   9.573   5.801   4.477
  572POPC   C5B 3966   9.536   5.412   4.698
  573POPC   NC3 3967   5.394   7.952   1.883
  573POPC   PO4 3968   5.420   7.741   2.270
  573POPC   GL1 3969   5.296   7.802   2.643
  573POPC   GL2 3970   5.322   7.467   2.713
  573POPC   C1A 3971   5.286   7.233   3.025
  573POPC   C2A 3972   5.317   7.109   3.494
  573POPC   C3A 3973   5.538   6.738   3.637
  573POPC   C4A 3974   5.926   6.599   3.426
  573POPC   C1B 3975   5.422   8.039   3.069
  573POPC   C2B 3976   5.397   7.946   3.521
  573POPC   D3B 3977   5.543   7.568   3.755
  573POPC   C4B 3978   5.930   7.305   4.052
  573POPC   C5B 3979   6.221   7.106   4.385
  574POPC   NC3 3980   1.649   5.142   6.971
  574POPC   PO4 3981   2.063   4.938   7.145
  574POPC   GL1 3982   2.008   4.840   6.718
  574POPC   GL2 3983   2.173   4.614   6.568
  574POPC   C1A 3984   1.875   4.667   6.222
  574POPC   C2A 3985   1.672   4.689   5.768
  574POPC   C3A 3986   1.593   4.694   5.347
  574POPC   C4A 3987   1.799   4.497   5.071
  574POPC   C1B 3988   1.976   5.124   6.375
  574POPC   C2B 3989   1.973   5.033   5.889
  574POPC   D3B 3990   1.655   5.149   5.578
  574POPC   C4B 3991   1.230   4.907   5.590
  574POPC   C5B 3992   1.099   4.662   5.155
  575POPC   NC3 3993   3.293   3.278   2.413
  575POPC   PO4 3994   3.289   2.899   2.456
  575POPC   GL1 3995   3.299   3.190   2.891
  575POPC   GL2 3996   3.492   3.021   2.996
  575POPC   C1A 3997   3.678   2.813   3.318
  575POPC   C2A 3998   3.626   2.692   3.719
  575POPC   C3A 3999   3.373   2.311   3.896
  575POPC   C4A 4000   3.108   2.193   4.350
  575POPC   C1B 4001   3.329   3.462   3.289
  575POPC   C2B 4002   3.302   3.527   3.764
  575POPC   D3B 4003   2.982   3.512   4.128
  575POPC   C4B 4004   3.101   3.200   4.569
  575POPC   C5B 4005   3.300   2.936   4.844
  576POPC   NC3 4006   8.997   8.566   2.272
  576POPC   PO4 4007   9.408   8.441   2.227
  576POPC   GL1 4008   9.633   8.498   2.632
  576POPC   GL2 4009   9.849   8.327   2.584
  576POPC   C1A 4010   9.948   8.237   3.023
  576POPC   C2A 4011  10.076   8.492   3.341
  576POPC   C3A 4012  10.171   8.393   3.775
  576POPC   C4A 4013  10.228   8.231   4.266
  576POPC   C1B 4014   9.619   8.572   3.136
  576POPC   C2B 4015   9.647   8.306   3.512
  576POPC   D3B 4016   9.724   8.228   3.982
  576POPC   C4B 4017   9.463   8.176   4.408
  576POPC   C5B 4018   9.502   8.500   4.775
  577POPC   NC3 4019   1.642   7.351   2.331
  577POPC   PO4 4020   1.720   7.012   2.252
  577POPC   GL1 4021   2.112   7.422   2.435
  577POPC   GL2 4022   2.036   7.541   2.616
  577POPC   C1A 4023   2.241   7.586   3.108
  577POPC   C2A 4024   2.442   7.242   3.399
  577POPC   C3A 4025   2.556   6.999   3.793
  577POPC   C4A 4026   2.487   7.033   4.232
  577POPC   C1B 4027   2.447   7.764   2.683
  577POPC   C2B 4028   2.671   7.841   3.027
  577POPC   D3B 4029   2.996   7.762   3.378
  577POPC   C4B 4030   3.403   7.924   3.441
  577POPC   C5B 4031   3.752   7.664   3.415
  578POPC   NC3 4032   5.894   0.707   7.074
  578POPC   PO4 4033   5.859   0.376   6.747
  578POPC   GL1 4034   5.827   0.181   6.445
  578POPC   GL2 4035   5.701  -0.121   6.480
  578POPC   C1A 4036   5.796  -0.390   6.180
  578POPC   C2A 4037   5.942  -0.613   5.871
  578POPC   C3A 4038   6.115  -0.747   5.513
  578POPC   C4A 4039   6.378  -1.037   5.445
  578POPC   C1B 4040   6.013   0.100   6.110
  578POPC   C2B 4041   6.200  -0.218   5.977
  578POPC   D3B 4042   6.333  -0.322   5.717
  578POPC   C4B 4043   6.422   0.048   5.553
  578POPC   C5B 4044   6.496   0.455   5.617
  579POPC   NC3 4045   8.225   0.396   2.626
  579POPC   PO4 4046   8.515   0.521   2.829
  579POPC   GL1 4047   8.501   0.256   3.139
  579POPC   GL2 4048   8.362   0.036   3.063
  579POPC   C1A 4049   8.791  -0.150   3.179
  579POPC   C2A 4050   9.172  -0.388   3.222
  579POPC   C3A 4051   9.362  -0.546   3.610
  579POPC   C4A 4052   9.451  -0.886   3.824
  579POPC   C1B 4053   8.485   0.085   3.576
  579POPC   C2B 4054   8.897   0.005   3.896
  579POPC   D3B 4055   9.191  -0.304   4.032
  579POPC   C4B 4056   9.159  -0.370   4.509
  579POPC   C5B 4057   9.294  -0.673   4.863
  580POPC   NC3 4058   6.611   4.956   7.261
  580POPC   PO4 4059   6.556   5.182   6.913
  580POPC   GL1 4060   6.852   5.128   6.590
  580POPC   GL2 4061   6.981   5.413   6.527
  580POPC   C1A 4062   7.150   5.473   6.113
  580POPC   C2A 4063   7.158   5.670   5.727
  580POPC   C3A 4064   7.166   5.900   5.323
  580POPC   C4A 4065   7.059   6.252   5.123
  580POPC   C1B 4066   6.727   5.241   6.153
  580POPC   C2B 4067   6.875   5.233   5.770
  580POPC   D3B 4068   6.806   4.909   5.446
  580POPC   C4B 4069   6.949   4.904   5.068
  580POPC   C5B 4070   7.305   4.630   4.923
  581POPC   NC3 4071   8.293   8.845   6.663
  581POPC   PO4 4072   8.013   8.931   6.986
  581POPC   GL1 4073   7.897   9.162   6.606
  581POPC   GL2 4074   7.624   9.009   6.431
  581POPC   C1A 4075   7.368   9.190   6.159
  581POPC   C2A 4076   7.063   9.088   5.888
  581POPC   C3A 4077   6.838   8.920   5.570
  581POPC   C4A 4078   6.802   9.094   5.150
  581POPC   C1B 4079   7.893   9.283   6.144
  581POPC   C2B 4080   7.985   9.071   5.754
  581POPC   D3B 4081   7.965   8.797   5.328
  581POPC   C4B 4082   8.018   9.011   4.975
  581POPC   C5B 4083   8.071   8.844   4.518
  582POPC   NC3 4084   6.424   8.743   1.826
  582POPC   PO4 4085   6.150   8.424   2.071
  582POPC   GL1 4086   6.129   8.293   2.512
  582POPC   GL2 4087   6.004   8.526   2.672
  582POPC   C1A 4088   5.681   8.468   2.990
  582POPC   C2A 4089   5.722   8.405   3.385
  582POPC   C3A 4090   5.540   8.375   3.750
  582POPC   C4A 4091   5.789   8.087   3.821
  582POPC   C1B 4092   6.023   8.146   2.975
  582POPC   C2B 4093   6.169   8.229   3.502
  582POPC   D3B 4094   6.081   8.588   3.679
  582POPC   C4B 4095   5.934   8.520   4.016
  582POPC   C5B 4096   5.830   8.210   4.302
  583POPC   NC3 4097   4.564   9.461   2.064
  583POPC   PO4 4098   4.637   9.168   2.253
  583POPC   GL1 4099   4.868   9.080   2.568
  583POPC   GL2 4100   4.789   8.837   2.645
  583POPC   C1A 4101   4.701   8.932   3.108
  583POPC   C2A 4102   4.727   8.544   3.488
  583POPC   C3A 4103   4.640   8.554   3.888
  583POPC   C4A 4104   4.956   8.597   4.183
  583POPC   C1B 4105   4.984   9.308   2.939
  583POPC   C2B 4106   4.892   9.340   3.378
  583POPC   D3B 4107   4.748   9.469   3.782
  583POPC   C4B 4108   4.409   9.698   3.838
  583POPC   C5B 4109   4.017   9.568   3.949
  584POPC   NC3 4110   0.866   4.176   2.435
  584POPC   PO4 4111   0.844   3.775   2.468
  584POPC   GL1 4112   0.788   3.612   2.867
  584POPC   GL2 4113   0.849   3.775   3.170
  584POPC   C1A 4114   1.240   3.894   3.260
  584POPC   C2A 4115   1.634   3.998   3.231
  584POPC   C3A 4116   1.805   4.359   3.245
  584POPC   C4A 4117   1.607   4.605   3.461
  584POPC   C1B 4118   0.867   3.303   3.228
  584POPC   C2B 4119   0.717   3.142   3.675
  584POPC   D3B 4120   0.963   3.149   3.967
  584POPC   C4B 4121   1.070   3.493   4.121
  584POPC   C5B 4122   0.921   3.671   4.409
  585POPC   NC3 4123   2.437   5.664   6.992
  585POPC   PO4 4124   2.760   5.624   7.294
  585POPC   GL1 4125   2.971   5.842   6.971
  585POPC   GL2 4126   2.807   6.009   6.836
  585POPC   C1A 4127   2.585   5.998   6.368
  585POPC   C2A 4128   2.305   5.822   6.006
  585POPC   C3A 4129   2.026   5.570   5.721
  585POPC   C4A 4130   1.880   5.520   5.281
  585POPC   C1B 4131   3.103   5.849   6.501
  585POPC   C2B 4132   3.272   5.767   6.141
  585POPC   D3B 4133   3.065   5.514   5.849
  585POPC   C4B 4134   3.236   5.356   5.481
  585POPC   C5B 4135   3.483   5.050   5.431
  586POPC   NC3 4136   0.587   1.119   2.361
  586POPC   PO4 4137   1.016   1.148   2.260
  586POPC   GL1 4138   0.913   1.262   2.729
  586POPC   GL2 4139   1.104   1.198   2.947
  586POPC   C1A 4140   1.090   1.266   3.321
  586POPC   C2A 4141   1.099   1.193   3.676
  586POPC   C3A 4142   0.778   1.065   3.939
  586POPC   C4A 4143   0.570   1.110   4.297
  586POPC   C1B 4144   0.671   1.081   3.165
  586POPC   C2B 4145   0.653   1.362   3.522
  586POPC   D3B 4146   0.475   1.719   3.511
  586POPC   C4B 4147   0.194   1.862   3.885
  586POPC   C5B 4148   0.393   2.077   4.247
  587POPC   NC3 4149   0.201   4.033   1.922
  587POPC   PO4 4150   0.254   4.435   2.181
  587POPC   GL1 4151   0.119   4.254   2.690
  587POPC   GL2 4152   0.008   4.295   2.907
  587POPC   C1A 4153  -0.099   4.303   3.424
  587POPC   C2A 4154  -0.105   4.447   3.820
  587POPC   C3A 4155  -0.097   4.486   4.342
  587POPC   C4A 4156  -0.128   4.654   4.712
  587POPC   C1B 4157   0.341   4.181   3.220
  587POPC   C2B 4158   0.343   4.449   3.612
  587POPC   D3B 4159   0.286   4.581   4.085
  587POPC   C4B 4160   0.419   4.327   4.455
  587POPC   C5B 4161   0.780   4.482   4.747
  588POPC   NC3 4162   8.133   6.129   2.076
  588POPC   PO4 4163   7.954   5.759   2.403
  588POPC   GL1 4164   8.047   5.469   2.766
  588POPC   GL2 4165   7.849   5.413   3.030
  588POPC   C1A 4166   7.839   5.316   3.451
  588POPC   C2A 4167   7.971   5.191   3.834
  588POPC   C3A 4168   7.806   5.043   4.179
  588POPC   C4A 4169   7.460   5.000   4.277
  588POPC   C1B 4170   8.284   5.259   3.241
  588POPC   C2B 4171   8.438   5.113   3.696
  588POPC   D3B 4172   8.397   4.732   3.881
  588POPC   C4B 4173   8.147   4.699   4.124
  588POPC   C5B 4174   8.162   4.803   4.493
  589POPC   NC3 4175   0.953   7.820   1.980
  589POPC   PO4 4176   0.722   7.659   2.307
  589POPC   GL1 4177   0.845   7.420   2.688
  589POPC   GL2 4178   1.077   7.145   2.793
  589POPC   C1A 4179   0.949   7.181   3.191
  589POPC   C2A 4180   0.704   7.416   3.472
  589POPC   C3A 4181   0.599   7.730   3.750
  589POPC   C4A 4182   0.461   7.756   4.124
  589POPC   C1B 4183   0.921   7.632   3.046
  589POPC   C2B 4184   0.689   7.887   3.269
  589POPC   D3B 4185   0.439   8.141   3.534
  589POPC   C4B 4186   0.554   8.203   3.952
  589POPC   C5B 4187   0.653   8.120   4.373
  590POPC   NC3 4188   0.887   1.779   1.866
  590POPC   PO4 4189   1.053   2.095   2.338
  590POPC   GL1 4190   1.115   2.211   2.769
  590POPC   GL2 4191   1.120   2.509   2.844
  590POPC   C1A 4192   0.759   2.479   2.985
  590POPC   C2A 4193   0.571   2.411   3.250
  590POPC   C3A 4194   0.452   2.105   3.198
  590POPC   C4A 4195   0.610   1.971   2.841
  590POPC   C1B 4196   0.944   2.045   3.191
  590POPC   C2B 4197   0.817   2.159   3.589
  590POPC   D3B 4198   0.408   2.249   3.687
  590POPC   C4B 4199   0.299   2.477   3.970
  590POPC   C5B 4200   0.279   2.548   4.385
  591POPC   NC3 4201   7.275   3.418   1.812
  591POPC   PO4 4202   7.060   3.231   2.066
  591POPC   GL1 4203   7.306   3.064   2.488
  591POPC   GL2 4204   7.518   3.123   2.591
  591POPC   C1A 4205   7.679   2.807   2.829
  591POPC   C2A 4206   7.626   2.448   3.031
  591POPC   C3A 4207   7.817   2.037   3.277
  591POPC   C4A 4208   8.279   1.823   3.076
  591POPC   C1B 4209   7.250   2.989   2.993
  591POPC   C2B 4210   6.922   2.933   3.354
  591POPC   D3B 4211   6.697   2.962   3.714
  591POPC   C4B 4212   6.855   2.993   4.071
  591POPC   C5B 4213   7.080   2.653   4.221
  592POPC   NC3 4214   4.688   3.215   2.369
  592POPC   PO4 4215   5.022   2.980   2.411
  592POPC   GL1 4216   5.069   2.960   2.871
  592POPC   GL2 4217   5.025   3.098   3.125
  592POPC   C1A 4218   4.946   2.908   3.486
  592POPC   C2A 4219   4.930   2.643   3.774
  592POPC   C3A 4220   4.959   2.651   4.189
  592POPC   C4A 4221   5.016   2.808   4.560
  592POPC   C1B 4222   5.296   2.624   3.252
  592POPC   C2B 4223   5.360   2.540   3.610
  592POPC   D3B 4224   5.371   2.463   3.999
  592POPC   C4B 4225   5.465   2.038   4.160
  592POPC   C5B 4226   5.499   1.832   4.540
  593POPC   NC3 4227   4.084   9.693   2.151
  593POPC   PO4 4228   4.168   9.967   2.430
  593POPC   GL1 4229   4.408  10.181   2.705
  593POPC   GL2 4230   4.688  10.085   2.690
  593POPC   C1A 4231   4.824   9.761   2.902
  593POPC   C2A 4232   5.187   9.699   3.232
  593POPC   C3A 4233   5.304   9.709   3.689
  593POPC   C4A 4234   5.135   9.667   4.066
  593POPC   C1B 4235   4.239  10.281   3.157
  593POPC   C2B 4236   4.076  10.468   3.598
  593POPC   D3B 4237   3.772  10.735   3.964
  593POPC   C4B 4238   3.609  10.602   4.300
  593POPC   C5B 4239   3.494  10.459   4.652
  594POPC   NC3 4240   8.230   1.475   6.685
  594POPC   PO4 4241   8.442   1.792   6.539
  594POPC   GL1 4242   8.369   2.001   6.232
  594POPC   GL2 4243   8.586   1.780   5.991
  594POPC   C1A 4244   8.499   1.763   5.516
  594POPC   C2A 4245   8.634   1.892   5.102
  594POPC   C3A 4246   9.058   1.994   5.049
  594POPC   C4A 4247   9.395   2.199   4.876
  594POPC   C1B 4248   8.072   2.379   6.216
  594POPC   C2B 4249   7.910   2.697   5.914
  594POPC   D3B 4250   7.738   2.977   5.555
  594POPC   C4B 4251   7.919   2.884   5.168
  594POPC   C5B 4252   7.999   2.762   4.729
  595POPC   NC3 4253   1.476   3.464   7.111
  595POPC   PO4 4254   1.695   3.156   6.950
  595POPC   GL1 4255   1.624   2.972   6.413
  595POPC   GL2 4256   1.461   3.070   6.085
  595POPC   C1A 4257   1.003   3.239   5.912
  595POPC   C2A 4258   0.614   3.463   5.711
  595POPC   C3A 4259   0.267   3.658   5.478
  595POPC   C4A 4260  -0.156   3.714   5.218
  595POPC   C1B 4261   1.651   2.607   6.049
  595POPC   C2B 4262   1.944   2.507   5.627
  595POPC   D3B 4263   2.012   2.641   5.136
  595POPC   C4B 4264   2.015   3.031   4.957
  595POPC   C5B 4265   1.779   3.250   4.653
  596POPC   NC3 4266   1.546   6.467   2.094
  596POPC   PO4 4267   1.732   6.593   2.539
  596POPC   GL1 4268   1.845   6.311   2.854
  596POPC   GL2 4269   1.691   6.256   2.989
  596POPC   C1A 4270   1.564   6.056   3.378
  596POPC   C2A 4271   1.592   6.044   3.802
  596POPC   C3A 4272   1.559   6.084   4.273
  596POPC   C4A 4273   1.345   5.987   4.659
  596POPC   C1B 4274   1.762   6.519   3.364
  596POPC   C2B 4275   1.658   6.516   3.701
  596POPC   D3B 4276   1.566   6.550   4.116
  596POPC   C4B 4277   1.446   6.486   4.542
  596POPC   C5B 4278   1.427   6.504   4.956
  597POPC   NC3 4279   7.156   9.693   2.136
  597POPC   PO4 4280   7.081   9.335   2.209
  597POPC   GL1 4281   6.972   9.543   2.581
  597POPC   GL2 4282   7.176   9.525   2.804
  597POPC   C1A 4283   7.215   9.633   3.235
  597POPC   C2A 4284   7.033   9.710   3.648
  597POPC   C3A 4285   6.764   9.631   4.075
  597POPC   C4A 4286   6.489   9.257   4.189
  597POPC   C1B 4287   6.710   9.632   2.997
  597POPC   C2B 4288   6.602   9.736   3.409
  597POPC   D3B 4289   6.384   9.811   3.805
  597POPC   C4B 4290   6.402   9.899   4.290
  597POPC   C5B 4291   6.283   9.835   4.774
  598POPC   NC3 4292   0.819   5.151   2.220
  598POPC   PO4 4293   1.341   5.232   2.320
  598POPC   GL1 4294   1.412   5.281   2.891
  598POPC   GL2 4295   1.282   5.504   3.046
  598POPC   C1A 4296   1.321   5.678   3.563
  598POPC   C2A 4297   1.215   5.824   4.019
  598POPC   C3A 4298   1.002   5.730   4.373
  598POPC   C4A 4299   0.782   5.473   4.665
  598POPC   C1B 4300   1.303   5.221   3.428
  598POPC   C2B 4301   1.223   5.347   3.922
  598POPC   D3B 4302   1.151   5.262   4.403
  598POPC   C4B 4303   1.270   5.512   4.750
  598POPC   C5B 4304   1.694   5.663   4.806
  599POPC   NC3 4305   2.046   9.821   2.434
  599POPC   PO4 4306   1.738   9.861   2.695
  599POPC   GL1 4307   1.450   9.929   3.023
  599POPC   GL2 4308   1.482  10.129   3.095
  599POPC   C1A 4309   1.308  10.324   3.320
  599POPC   C2A 4310   1.269  10.598   3.487
  599POPC   C3A 4311   1.293  10.818   3.743
  599POPC   C4A 4312   1.229  11.037   4.111
  599POPC   C1B 4313   1.513   9.965   3.577
  599POPC   C2B 4314   1.382  10.078   4.062
  599POPC   D3B 4315   1.428  10.316   4.572
  599POPC   C4B 4316   1.797  10.216   4.769
  599POPC   C5B 4317   2.127  10.004   4.656
  600POPC   NC3 4318   0.913   7.929   6.761
  600POPC   PO4 4319   0.611   7.643   6.652
  600POPC   GL1 4320   0.576   7.756   6.301
  600POPC   GL2 4321   0.608   7.440   6.193
  600POPC   C1A 4322   0.620   7.335   5.678
  600POPC   C2A 4323   0.678   7.026   5.316
  600POPC   C3A 4324   0.538   6.682   5.309
  600POPC   C4A 4325   0.284   6.409   5.308
  600POPC   C1B 4326   0.379   7.714   5.858
  600POPC   C2B 4327   0.435   7.820   5.431
  600POPC   D3B 4328   0.334   8.151   5.116
  600POPC   C4B 4329  -0.014   8.177   4.829
  600POPC   C5B 4330  -0.395   8.048   4.843
  601POPC   NC3 4331   9.978   2.039   6.511
  601POPC   PO4 4332   9.869   1.591   6.584
  601POPC   GL1 4333  10.126   1.585   6.236
  601POPC   GL2 4334  10.529   1.782   6.219
  601POPC   C1A 4335  10.868   1.967   5.896
  601POPC   C2A 4336  11.084   2.038   5.518
  601POPC   C3A 4337  11.052   1.828   5.129
  601POPC   C4A 4338  10.959   1.648   4.710
  601POPC   C1B 4339   9.851   1.544   5.740
  601POPC   C2B 4340   9.642   1.756   5.359
  601POPC   D3B 4341   9.659   2.205   5.297
  601POPC   C4B 4342   9.852   2.407   4.959
  601POPC   C5B 4343   9.746   2.449   4.540
  602POPC   NC3 4344   9.107   5.091   6.747
  602POPC   PO4 4345   8.920   4.754   6.735
  602POPC   GL1 4346   9.061   4.996   6.276
  602POPC   GL2 4347   9.320   4.967   6.132
  602POPC   C1A 4348   9.411   5.018   5.759
  602POPC   C2A 4349   9.587   5.247   5.573
  602POPC   C3A 4350   9.725   5.546   5.355
  602POPC   C4A 4351   9.734   5.748   4.994
  602POPC   C1B 4352   8.907   4.899   5.864
  602POPC   C2B 4353   8.915   4.642   5.440
  602POPC   D3B 4354   8.802   4.490   5.035
  602POPC   C4B 4355   8.929   4.179   4.816
  602POPC   C5B 4356   9.184   4.125   4.571
  603POPC   NC3 4357   7.857   5.085   6.614
  603POPC   PO4 4358   8.262   5.106   6.732
  603POPC   GL1 4359   8.186   5.107   6.258
  603POPC   GL2 4360   8.290   5.324   6.021
  603POPC   C1A 4361   8.201   5.224   5.580
  603POPC   C2A 4362   8.346   5.396   5.200
  603POPC   C3A 4363   8.526   5.654   4.881
  603POPC   C4A 4364   8.668   5.899   4.580
  603POPC   C1B 4365   8.224   4.839   5.927
  603POPC   C2B 4366   8.498   4.816   5.620
  603POPC   D3B 4367   8.587   4.971   5.222
  603POPC   C4B 4368   8.616   4.901   4.777
  603POPC   C5B 4369   8.643   4.907   4.320
  604POPC   NC3 4370   9.856   8.863   7.138
  604POPC   PO4 4371   9.715   8.633   6.817
  604POPC   GL1 4372   9.453   8.892   6.431
  604POPC   GL2 4373   9.189   9.059   6.226
  604POPC   C1A 4374   8.897   8.797   5.929
  604POPC   C2A 4375   8.936   8.631   5.603
  604POPC   C3A 4376   9.276   8.357   5.591
  604POPC   C4A 4377   9.585   8.012   5.657
  604POPC   C1B 4378   9.373   8.687   5.981
  604POPC   C2B 4379   9.355   8.875   5.561
  604POPC   D3B 4380   9.510   9.270   5.418
  604POPC   C4B 4381   9.752   9.341   5.072
  604POPC   C5B 4382   9.866   9.738   4.842
  605POPC   NC3 4383   5.982   1.073   6.723
  605POPC   PO4 4384   5.667   1.235   6.566
  605POPC   GL1 4385   5.838   0.931   6.273
  605POPC   GL2 4386   6.015   0.674   6.344
  605POPC   C1A 4387   6.058   0.527   5.875
  605POPC   C2A 4388   6.045   0.423   5.429
  605POPC   C3A 4389   5.792   0.385   5.074
  605POPC   C4A 4390   5.692   0.590   4.665
  605POPC   C1B 4391   5.710   0.869   5.836
  605POPC   C2B 4392   5.675   0.760   5.413
  605POPC   D3B 4393   5.419   0.795   5.032
  605POPC   C4B 4394   5.174   0.469   4.887
  605POPC   C5B 4395   4.732   0.333   4.956
  606POPC   NC3 4396   9.190   6.796   1.822
  606POPC   PO4 4397   8.876   6.740   2.116
  606POPC   GL1 4398   9.248   6.755   2.427
  606POPC   GL2 4399   9.494   6.849   2.378
  606POPC   C1A 4400   9.588   6.727   2.809
  606POPC   C2A 4401   9.819   6.762   3.134
  606POPC   C3A 4402   9.930   6.878   3.475
  606POPC   C4A 4403   9.970   6.779   3.866
  606POPC   C1B 4404   9.117   6.738   2.869
  606POPC   C2B 4405   9.368   6.920   3.227
  606POPC   D3B 4406   9.618   7.302   3.493
  606POPC   C4B 4407   9.822   7.255   3.932
  606POPC   C5B 4408  10.108   7.514   4.249
  607POPC   NC3 4409   1.347   5.696   2.564
  607POPC   PO4 4410   1.041   6.112   2.524
  607POPC   GL1 4411   0.881   6.229   2.964
  607POPC   GL2 4412   0.626   6.031   3.147
  607POPC   C1A 4413   0.658   6.075   3.643
  607POPC   C2A 4414   0.789   6.090   4.076
  607POPC   C3A 4415   1.050   6.219   4.341
  607POPC   C4A 4416   1.008   6.333   4.744
  607POPC   C1B 4417   1.265   6.426   3.250
  607POPC   C2B 4418   1.409   6.824   3.149
  607POPC   D3B 4419   1.633   6.990   3.435
  607POPC   C4B 4420   1.891   7.305   3.431
  607POPC   C5B 4421   2.084   7.588   3.635
  608POPC   NC3 4422   0.253   5.889   2.055
  608POPC   PO4 4423   0.145   5.752   2.471
  608POPC   GL1 4424   0.185   6.131   2.909
  608POPC   GL2 4425   0.437   6.441   2.842
  608POPC   C1A 4426   0.210   6.566   3.192
  608POPC   C2A 4427   0.293   6.630   3.610
  608POPC   C3A 4428   0.384   6.772   3.995
  608POPC   C4A 4429   0.641   6.532   4.314
  608POPC   C1B 4430   0.228   6.154   3.442
  608POPC   C2B 4431   0.333   6.255   3.965
  608POPC   D3B 4432   0.327   6.193   4.459
  608POPC   C4B 4433   0.080   6.538   4.750
  608POPC   C5B 4434  -0.371   6.525   4.710
    1ALA     BB 4435   2.347   5.030  10.953
    2LYS     BB 4436   2.546   5.248  10.917
    2LYS    SC1 4437   2.454   5.548  10.930
    2LYS    SC2 4438   2.451   5.793  10.874
    3GLU     BB 4439   2.850   5.255  10.852
    3GLU    SC1 4440   2.944   5.605  10.712
    4LEU     BB 4441   3.057   5.155  10.985
    4LEU    SC1 4442   2.989   4.839  11.017
    5ARG     BB 4443   3.349   5.354  10.952
    5ARG    SC1 4444   3.333   5.336  10.627
    5ARG    SC2 4445   3.316   5.116  10.399
    6CYS     BB 4446   3.673   5.350  10.995
    6CYS    SC1 4447   3.782   5.168  10.778
    7GLN     BB 4448   3.920   5.495  11.087
    7GLN    SC1 4449   3.959   5.351  11.456
    8CYS     BB 4450   4.140   5.520  10.934
    8CYS    SC1 4451   4.344   5.333  10.774
    9ILE     BB 4452   4.294   5.811  10.897
    9ILE    SC1 4453   4.037   5.963  10.815
   10LYS     BB 4454   4.534   5.828  10.965
   10LYS    SC1 4455   4.696   6.092  10.893
   10LYS    SC2 4456   4.836   6.192  10.701
   11THR     BB 4457   4.744   5.657  10.705
   11THR    SC1 4458   4.634   5.733  10.481
   12TYR     BB 4459   5.014   5.706  10.788
   12TYR    SC1 4460   5.142   5.750  11.041
   12TYR    SC2 4461   5.385   5.658  11.117
   12TYR    SC3 4462   5.238   5.808  11.287
   13SER     BB 4463   5.222   5.859  10.566
   13SER    SC1 4464   5.095   5.924  10.364
   14LYS     BB 4465   5.545   5.894  10.692
   14LYS    SC1 4466   5.503   6.111  10.910
   14LYS    SC2 4467   5.324   6.229  11.007
   15PRO     BB 4468   5.823   5.764  10.870
   15PRO    SC1 4469   6.020   5.975  10.810
   16PHE     BB 4470   5.851   5.599  11.087
   16PHE    SC1 4471   5.706   5.324  11.068
   16PHE    SC2 4472   5.694   5.108  11.230
   16PHE    SC3 4473   5.467   5.213  11.129
   17HIS     BB 4474   6.082   5.498  11.275
   17HIS    SC1 4475   6.360   5.535  11.164
   17HIS    SC2 4476   6.561   5.715  11.169
   17HIS    SC3 4477   6.595   5.472  11.282
   18PRO     BB 4478   6.093   5.265  11.455
   18PRO    SC1 4479   6.302   5.068  11.362
   19LYS     BB 4480   6.123   5.313  11.745
   19LYS    SC1 4481   6.355   5.551  11.722
   19LYS    SC2 4482   6.377   5.816  11.685
   20PHE     BB 4483   5.885   5.290  11.949
   20PHE    SC1 4484   5.835   5.598  11.985
   20PHE    SC2 4485   5.894   5.806  11.822
   20PHE    SC3 4486   5.864   5.846  12.087
   21ILE     BB 4487   5.709   5.044  11.937
   21ILE    SC1 4488   5.531   5.082  11.686
   22LYS     BB 4489   5.454   4.826  12.095
   22LYS    SC1 4490   5.610   4.797  12.362
   22LYS    SC2 4491   5.860   4.856  12.408
   23GLU     BB 4492   5.161   4.719  12.007
   23GLU    SC1 4493   4.804   4.858  12.128
   24LEU     BB 4494   4.956   4.517  11.797
   24LEU    SC1 4495   5.075   4.233  11.687
   25ARG     BB 4496   4.673   4.557  11.617
   25ARG    SC1 4497   4.449   4.588  11.847
   25ARG    SC2 4498   4.365   4.886  11.876
   26VAL     BB 4499   4.469   4.345  11.423
   26VAL    SC1 4500   4.629   4.134  11.420
   27ILE     BB 4501   4.188   4.499  11.214
   27ILE    SC1 4502   4.183   4.720  11.430
   28GLU     BB 4503   4.032   4.393  11.119
   28GLU    SC1 4504   4.085   4.014  11.247
   29SER     BB 4505   3.898   4.269  10.838
   29SER    SC1 4506   4.052   4.094  10.723
   30GLY     BB 4507   3.611   4.322  10.833
   31PRO     BB 4508   3.426   4.476  10.893
   31PRO    SC1 4509   3.301   4.482  11.159
   32HIS     BB 4510   3.412   4.827  10.816
   32HIS    SC1 4511   3.510   4.909  11.102
   32HIS    SC2 4512   3.721   4.802  11.232
   32HIS    SC3 4513   3.590   5.012  11.338
   33CYS     BB 4514   3.649   4.771  10.561
   33CYS    SC1 4515   3.882   4.792  10.772
   34ALA     BB 4516   3.653   4.604  10.406
   35ASN     BB 4517   4.035   4.493  10.399
   35ASN    SC1 4518   4.122   4.666  10.171
   36THR     BB 4519   4.287   4.551  10.687
   36THR    SC1 4520   4.512   4.435  10.627
   37GLU     BB 4521   4.363   4.830  10.899
   37GLU    SC1 4522   4.127   5.039  11.099
   38ILE     BB 4523   4.612   4.847  11.122
   38ILE    SC1 4524   4.700   4.554  11.070
   39ILE     BB 4525   4.660   4.989  11.434
   39ILE    SC1 4526   4.394   5.145  11.471
   40VAL     BB 4527   4.910   5.036  11.664
   40VAL    SC1 4528   5.107   4.900  11.550
   41LYS     BB 4529   5.099   5.207  11.905
   41LYS    SC1 4530   4.932   5.316  12.149
   41LYS    SC2 4531   4.728   5.363  12.285
   42LEU     BB 4532   5.312   5.506  11.908
   42LEU    SC1 4533   5.347   5.798  11.771
   43SER     BB 4534   5.381   5.488  12.205
   43SER    SC1 4535   5.538   5.332  12.297
   44ASP     BB 4536   5.186   5.804  12.295
   44ASP    SC1 4537   5.430   5.972  12.224
   45GLY     BB 4538   4.939   5.805  12.261
   46ARG     BB 4539   4.872   5.758  11.897
   46ARG    SC1 4540   4.926   6.065  11.850
   46ARG    SC2 4541   5.114   6.251  11.989
   47GLU     BB 4542   4.828   5.608  11.737
   47GLU    SC1 4543   4.563   5.352  11.834
   48LEU     BB 4544   4.879   5.463  11.439
   48LEU    SC1 4545   5.184   5.376  11.464
   49CYS     BB 4546   4.829   5.394  11.133
   49CYS    SC1 4547   4.553   5.335  11.067
   50LEU     BB 4548   4.959   5.185  10.877
   50LEU    SC1 4549   5.065   4.964  11.084
   51ASP     BB 4550   4.936   5.204  10.571
   51ASP    SC1 4551   5.046   5.417  10.366
   52PRO     BB 4552   5.020   4.891  10.463
   52PRO    SC1 4553   4.962   4.705  10.687
   53LYS     BB 4554   5.189   4.914  10.216
   53LYS    SC1 4555   4.984   5.062  10.015
   53LYS    SC2 4556   5.048   5.278   9.896
   54GLU     BB 4557   5.448   5.110  10.239
   54GLU    SC1 4558   5.563   5.312   9.905
   55ASN     BB 4559   5.716   4.942  10.247
   55ASN    SC1 4560   5.695   4.687  10.080
   56TRP     BB 4561   5.879   5.043  10.498
   56TRP    SC1 4562   5.935   5.307  10.637
   56TRP    SC2 4563   6.151   5.390  10.776
   56TRP    SC3 4564   6.085   5.512  10.544
   56TRP    SC4 4565   6.303   5.592  10.681
   57VAL     BB 4566   5.655   4.937  10.728
   57VAL    SC1 4567   5.392   4.967  10.723
   58GLN     BB 4568   5.677   4.613  10.664
   58GLN    SC1 4569   5.379   4.531  10.463
   59ARG     BB 4570   5.991   4.583  10.727
   59ARG    SC1 4571   6.051   4.457  10.426
   59ARG    SC2 4572   5.798   4.271  10.315
   60VAL     BB 4573   5.967   4.737  11.051
   60VAL    SC1 4574   6.074   4.966  10.972
   61VAL     BB 4575   5.710   4.535  11.160
   61VAL    SC1 4576   5.492   4.683  11.135
   62GLU     BB 4577   5.862   4.273  11.125
   62GLU    SC1 4578   5.849   4.126  10.775
   63LYS     BB 4579   6.103   4.344  11.351
   63LYS    SC1 4580   6.350   4.417  11.193
   63LYS    SC2 4581   6.441   4.642  11.090
   64PHE     BB 4582   5.903   4.363  11.601
   64PHE    SC1 4583   5.824   4.429  11.887
   64PHE    SC2 4584   5.608   4.339  12.021
   64PHE    SC3 4585   5.832   4.408  12.156
   65LEU     BB 4586   5.790   4.050  11.576
   65LEU    SC1 4587   5.498   4.133  11.458
   66LYS     BB 4588   6.093   3.921  11.599
   66LYS    SC1 4589   6.173   3.850  11.318
   66LYS    SC2 4590   6.152   3.884  11.078
   67ARG     BB 4591   6.166   4.061  11.887
   67ARG    SC1 4592   6.322   4.340  11.862
   67ARG    SC2 4593   6.426   4.582  11.657
   68ALA     BB 4594   5.918   3.925  12.049
   69GLU     BB 4595   6.006   3.599  11.966
   69GLU    SC1 4596   5.761   3.562  11.659
   70ASN     BB 4597   6.295   3.611  12.087
   70ASN    SC1 4598   6.488   3.668  11.849
   71SER     BB 4599   6.394   3.900  12.310
   71SER    SC1 4600   6.571   4.035  12.204
  609W        W 4601   9.852   3.496   2.805
  610W        W 4602   0.268   2.394   2.259
  611W        W 4603   3.145   2.084   0.452
  612W        W 4604   1.219   3.117  13.780
  613W        W 4605   1.349   1.705   0.957
  614W        W 4606   0.884   1.486   0.968
  615W        W 4607   1.864   2.147   0.352
  616W        W 4608   1.181   3.334   2.854
  617W        W 4609   1.037   0.437   2.664
  618W        W 4610   2.310   0.203   1.289
  619W        W 4611   2.244   1.262   0.119
  620W        W 4612   1.917   2.636   0.063
  621W        W 4613   0.303   1.327   1.542
  622W        W 4614   3.644   0.758   1.346
  623W        W 4615   3.265   2.027   2.154
  624W        W 4616   1.628   1.467   1.302
  625W        W 4617   2.328   2.922   1.438
  626W        W 4618   0.782   2.140   1.547
  627W        W 4619   3.235   1.489   3.306
  628W        W 4620   0.943   2.816   1.234
  629W        W 4621   1.678   1.299   1.773
  630W        W 4622   1.689   1.976   1.242
  631W        W 4623   2.803   2.534   3.211
  632W        W 4624   1.739   1.755   3.226
  633W        W 4625   2.046   1.974   2.367
  634W        W 4626   2.886   2.633   2.592
  635W        W 4627   0.673   0.376   0.633
  636W        W 4628   1.070   2.548   1.626
  637W        W 4629   3.489   2.429   1.292
  638W        W 4630   2.658   0.495   1.496
  639W        W 4631   3.089   0.829  13.821
  640W        W 4632   3.570   1.324   1.812
  641W        W 4633   1.575   3.252   1.692
  642W        W 4634   3.157   2.578   0.526
  643W        W 4635   0.740   3.318  13.857
  644W        W 4636   0.903   3.573   0.628
  645W        W 4637   2.551   1.679   0.955
  646W        W 4638   2.627   1.622  13.950
  647W        W 4639   1.994   2.658   1.698
  648W        W 4640   1.956   1.099   1.399
  649W        W 4641   2.238   2.800   2.280
  650W        W 4642   3.026   1.907   0.892
  651W        W 4643   1.876   0.612   0.695
  652W        W 4644   1.050   3.259   0.255
  653W        W 4645   0.195   0.464   0.802
  654W        W 4646   2.929   1.175   1.173
  655W        W 4647   0.487   2.961   1.167
  656W        W 4648   1.556   3.303   0.086
  657W        W 4649   2.668   1.066  13.352
  658W        W 4650   0.307   2.755   1.891
  659W        W 4651   1.352   2.201   0.909
  660W        W 4652   1.427   0.116   1.773
  661W        W 4653   3.356   9.900   1.346
  662W        W 4654   9.930   1.296  13.986
  663W        W 4655   0.632   2.747   0.734
  664W        W 4656   1.831   2.250   0.829
  665W        W 4657   1.900   1.039   0.419
  666W        W 4658   3.380   3.227   0.961
  667W        W 4659   3.454   2.738   0.892
  668W        W 4660   2.135   2.326   2.032
  669W        W 4661   0.133   1.501   0.685
  670W        W 4662   1.205   2.138   1.871
  671W        W 4663   2.217   1.450   0.592
  672W        W 4664   2.246   1.979   0.657
  673W        W 4665   0.649   1.328   1.906
  674W        W 4666   2.149   0.584   1.684
  675W        W 4667   1.915   0.684   2.792
  676W        W 4668   2.326   0.754   0.045
  677W        W 4669   3.229   2.620   2.943
  678W        W 4670   2.339   0.563   0.909
  679W        W 4671   0.877   3.305   1.245
  680W        W 4672   1.460   0.957   0.179
  681W        W 4673   2.934   0.960   0.649
  682W        W 4674   3.441   1.217   0.629
  683W        W 4675   1.080   0.153   0.452
  684W        W 4676   3.396   0.320   1.218
  685W        W 4677   3.597   2.743  13.998
  686W        W 4678   0.381   2.106   1.272
  687W        W 4679   2.301   0.764  13.541
  688W        W 4680   3.625   2.910   1.338
  689W        W 4681   1.815   1.564   2.513
  690W        W 4682   2.333   2.881   0.274
  691W        W 4683   2.636   2.058   3.300
  692W        W 4684   1.855   0.198   1.513
  693W        W 4685   0.965   0.759   1.316
  694W        W 4686   2.162   3.481   1.105
  695W        W 4687   3.116   0.689   1.421
  696W        W 4688   1.758   3.748   2.411
  697W        W 4689   3.210   2.339   0.042
  698W        W 4690   1.819   1.768   0.796
  699W        W 4691   2.281   1.058   1.768
  700W        W 4692   2.963   1.448   0.716
  701W        W 4693   2.685   1.273   0.337
  702W        W 4694   2.729   3.137   0.481
  703W        W 4695   2.667   2.664   1.190
  704W        W 4696   2.641   1.755   0.465
  705W        W 4697   2.175   1.963   1.162
  706W        W 4698   2.919   1.651   1.313
  707W        W 4699   0.497   0.864   1.503
  708W        W 4700   3.361   3.258   1.544
  709W        W 4701   1.363   3.042   1.132
  710W        W 4702   2.536   3.515   2.729
  711W        W 4703   2.536   0.677   1.982
  712W        W 4704   1.450   3.606   2.019
  713W        W 4705   3.190   0.400   0.772
  714W        W 4706   3.351   1.773   1.715
  715W        W 4707   2.793   0.704   1.055
  716W        W 4708   2.142   2.855   0.986
  717W        W 4709   1.390   3.569   0.454
  718W        W 4710   0.276   0.421   0.321
  719W        W 4711   1.745   0.437   1.983
  720W        W 4712   0.896   3.000  13.438
  721W        W 4713   0.927   1.796   0.570
  722W        W 4714   2.041   2.421   2.554
  723W        W 4715   1.418   0.872   0.660
  724W        W 4716   2.832   0.181   1.083
  725W        W 4717   2.690   3.660   1.032
  726W        W 4718   2.043   3.296   1.557
  727W        W 4719   1.618   2.307   1.657
  728W        W 4720   3.310   2.805   1.793
  729W        W 4721   1.031   0.665   0.399
  730W        W 4722   1.511   2.775   1.714
  731W        W 4723   1.091   0.957  13.409
  732W        W 4724   2.414   0.181   1.782
  733W        W 4725   1.663   1.849   0.017
  734W        W 4726   1.135   0.250  13.965
  735W        W 4727   1.685   1.292   0.819
  736W        W 4728   2.471   0.264   2.267
  737W        W 4729   1.469   2.449   2.508
  738W        W 4730   2.010   1.871   2.846
  739W        W 4731   1.230   0.550   1.692
  740W        W 4732   0.539   0.805   0.992
  741W        W 4733   0.488   3.246   0.757
  742W        W 4734   0.987   2.291   0.583
  743W        W 4735   2.494   1.353   1.348
  744W        W 4736   3.045   1.373   1.704
  745W        W 4737   2.016   2.030   1.638
  746W        W 4738   2.369   2.584  13.863
  747W        W 4739   1.965   0.582   1.217
  748W        W 4740   3.369   0.759   0.476
  749W        W 4741  10.057   3.237   2.405
  750W        W 4742   0.778   2.384   2.016
  751W        W 4743   0.289   3.538   0.378
  752W        W 4744   1.884   0.927   2.021
  753W        W 4745   1.431   2.810   0.126
  754W        W 4746   3.499   3.490   0.291
  755W        W 4747   2.180   1.778   0.167
  756W        W 4748   1.247   1.388   0.590
  757W        W 4749   1.903   0.940  13.878
  758W        W 4750   2.434   2.609   2.817
  759W        W 4751   2.728   0.498   0.614
  760W        W 4752   1.284   2.935   2.565
  761W        W 4753   1.423   2.563   1.267
  762W        W 4754   1.086   2.419   0.120
  763W        W 4755   0.194   2.604   0.539
  764W        W 4756   1.599   0.333   3.766
  765W        W 4757   1.485   0.339   0.776
  766W        W 4758   2.259   0.396   0.446
  767W        W 4759   0.308   9.992   1.931
  768W        W 4760   0.437   1.302   1.046
  769W        W 4761   3.037   0.161   1.542
  770W        W 4762   0.558   0.845   0.445
  771W        W 4763   3.498   1.596  13.726
  772W        W 4764   1.931   1.090   2.485
  773W        W 4765   0.106   0.848   0.133
  774W        W 4766   2.095   1.540   1.605
  775W        W 4767   1.984   3.481  13.904
  776W        W 4768  10.067   2.029  13.596
  777W        W 4769   0.654   2.318   2.548
  778W        W 4770   1.340   1.730   2.165
  779W        W 4771   2.780   9.941   2.453
  780W        W 4772   3.570   1.644   2.168
  781W        W 4773   3.514   1.914   0.149
  782W        W 4774   2.332   2.295   0.274
  783W        W 4775   3.000   3.429   0.180
  784W        W 4776   2.328   0.954   2.744
  785W        W 4777   3.358   1.142   1.415
  786W        W 4778   1.702   0.178  13.944
  787W        W 4779   2.844   2.527  13.773
  788W        W 4780   0.732   0.830   2.757
  789W        W 4781   3.778   0.840   2.406
  790W        W 4782   2.385   3.415   0.233
  791W        W 4783   2.899   2.550   1.632
  792W        W 4784   1.251   0.881   2.594
  793W        W 4785   1.010   2.801   0.404
  794W        W 4786   2.704   2.247   0.646
  795W        W 4787   0.873   0.680   2.269
  796W        W 4788   1.799   3.206   0.833
  797W        W 4789   3.688   1.154   1.050
  798W        W 4790   1.928   0.193   2.921
  799W        W 4791   2.780   3.027   1.632
  800W        W 4792   2.972   3.305   1.247
  801W        W 4793   2.188   3.049  13.839
  802W        W 4794   0.682   0.360   1.138
  803W        W 4795   2.756   0.977   1.602
  804W        W 4796   1.180   1.931   0.047
  805W        W 4797   2.998   2.095   1.496
  806W        W 4798   2.314   3.700   0.683
  807W        W 4799   1.071   0.568   0.886
  808W        W 4800   0.759   2.403   1.072
  809W        W 4801   1.203   3.566   1.572
  810W        W 4802   2.510   1.855   1.524
  811W        W 4803   0.092   1.747   0.017
  812W        W 4804   3.242   3.092   0.474
  813W        W 4805   3.113   0.429   0.233
  814W        W 4806   2.977   2.927   0.862
  815W        W 4807   3.317   1.483   1.054
  816W        W 4808   1.254   1.209   1.073
  817W        W 4809   1.265   3.479   0.957
  818W        W 4810   0.827   2.820  13.915
  819W        W 4811   3.059   2.415   1.012
  820W        W 4812   3.573   1.422   0.177
  821W        W 4813   1.479   2.454   0.478
  822W        W 4814   2.559   1.443   1.818
  823W        W 4815   3.077   3.204   1.974
  824W        W 4816   0.636   0.050   2.566
  825W        W 4817   1.322   1.046   1.523
  826W        W 4818   0.977   1.286  13.777
  827W        W 4819   1.507   1.791   1.676
  828W        W 4820   1.477   0.609  13.804
  829W        W 4821   0.625   1.364   0.573
  830W        W 4822   3.078   1.622   0.243
  831W        W 4823   3.360   0.582   3.114
  832W        W 4824   2.544   2.734   0.702
  833W        W 4825   0.275   1.707   3.038
  834W        W 4826   2.856   0.027   0.553
  835W        W 4827   2.732   2.589   0.261
  836W        W 4828   1.424   1.915   0.488
  837W        W 4829   2.784   0.790   0.215
  838W        W 4830   0.627   1.682   1.363
  839W        W 4831   1.179   2.662   0.839
  840W        W 4832   2.540   1.181   0.876
  841W        W 4833   1.685   0.735   1.601
  842W        W 4834   3.579   2.586   2.165
  843W        W 4835   3.457   0.507   1.706
  844W        W 4836   0.508   2.228   0.653
  845W        W 4837   0.249   9.804   3.319
  846W        W 4838   3.394   1.940   1.228
  847W        W 4839   2.774   2.101   0.142
  848W        W 4840   2.180   3.768   1.602
  849W        W 4841   1.514   9.927   0.713
  850W        W 4842   2.381   0.867   1.298
  851W        W 4843   0.087   2.483   1.474
  852W        W 4844   1.449   0.441   0.298
  853W        W 4845   1.401   2.139   3.175
  854W        W 4846   2.078   1.005   0.913
  855W        W 4847   2.461   2.679   1.850
  856W        W 4848   0.385   2.782   3.005
  857W        W 4849   1.081   2.477   3.349
  858W        W 4850   1.048   0.813  13.904
  859W        W 4851   2.379   0.890   0.515
  860W        W 4852   1.130   1.621   1.405
  861W        W 4853   3.347   3.679  13.817
  862W        W 4854   2.369   2.361   1.477
  863W        W 4855   0.924   1.960   1.048
  864W        W 4856   1.612   0.891   1.111
  865W        W 4857   0.244   2.224   0.190
  866W        W 4858   1.755   1.519   0.378
  867W        W 4859   0.491   1.790   0.877
  868W        W 4860   1.961   0.250   2.427
  869W        W 4861   3.010  10.020   0.049
  870W        W 4862   2.032   3.090   3.241
  871W        W 4863   3.550   2.239   2.973
  872W        W 4864   0.718   3.632   1.587
  873W        W 4865   3.464   2.213   0.806
  874W        W 4866   2.093   1.475   1.087
  875W        W 4867   1.919   0.156   0.958
  876W        W 4868   0.965   3.111   0.796
  877W        W 4869   1.378   0.867   2.022
  878W        W 4870   1.447   0.454   1.256
  879W        W 4871   0.577   3.083   0.289
  880W        W 4872   2.041   2.600   0.553
  881W        W 4873   0.412   1.781   0.385
  882W        W 4874   0.203   0.502   1.297
  883W        W 4875   1.917   2.442   1.267
  884W        W 4876   2.597   1.577   2.280
  885W        W 4877   2.650   1.096  13.849
  886W        W 4878   3.144   2.832   1.313
  887W        W 4879   1.797   2.935   1.329
  888W        W 4880   1.408   3.064   0.571
  889W        W 4881   2.536   9.996  13.864
  890W        W 4882   0.541   3.158   1.629
  891W        W 4883   0.271   1.299   0.251
  892W        W 4884   0.963   1.135   0.271
  893W        W 4885   1.241   2.116   1.383
  894W        W 4886   2.423   0.088   0.809
  895W        W 4887   1.664   3.429   1.240
  896W        W 4888   2.356   3.168   1.939
  897W        W 4889   2.557   3.149   1.034
  898W        W 4890   2.298   2.390   0.942
  899W        W 4891   1.887   0.581   0.190
  900W        W 4892   3.663   0.122   0.821
  901W        W 4893   1.333   1.449   0.107
  902W        W 4894   3.273   0.876   0.988
  903W        W 4895   2.038   2.186  13.869
  904W        W 4896   2.828   2.027   2.339
  905W        W 4897   2.696   3.048  13.981
  906W        W 4898   1.180   1.378   1.851
  907W        W 4899   2.327   1.854   1.985
  908W        W 4900   0.270   2.508   1.017
  909W        W 4901   0.388   1.747   1.789
  910W        W 4902   2.638   2.224   1.894
  911W        W 4903   2.862   1.241   2.532
  912W        W 4904   2.253   3.203   0.652
  913W        W 4905   1.936   3.484   1.993
  914W        W 4906   1.125   3.067   1.609
  915W        W 4907   3.036   2.474   2.119
  916W        W 4908   0.579   2.604   1.509
  917W        W 4909   2.663   2.134   1.140
  918W        W 4910   2.525   3.419   1.472
  919W        W 4911   0.811   2.870   1.940
  920W        W 4912   1.404   0.924   3.284
  921W        W 4913   1.912   3.567   0.388
  922W        W 4914   1.673   2.724   0.866
  923W        W 4915   0.457   1.457  13.814
  924W        W 4916   0.316   3.720   7.393
  925W        W 4917   0.795   2.573   7.217
  926W        W 4918   3.735   2.950   6.787
  927W        W 4919   0.766   2.850   3.304
  928W        W 4920   1.408   1.351   5.208
  929W        W 4921   0.653   1.720   5.516
  930W        W 4922   1.948   2.154   4.321
  931W        W 4923   1.792   3.293   7.461
  932W        W 4924   0.992   0.256   6.997
  933W        W 4925   2.019   1.151   4.058
  934W        W 4926   2.543   1.032   7.368
  935W        W 4927   1.115   1.854   7.598
  936W        W 4928   3.604   2.044   6.872
  937W        W 4929   1.518   1.253   5.679
  938W        W 4930   2.502   2.731   5.786
  939W        W 4931   1.469   1.868   7.195
  940W        W 4932   3.760   1.418   7.639
  941W        W 4933   2.124   2.848   6.962
  942W        W 4934   1.561   1.430   6.523
  943W        W 4935   2.631   2.975   7.646
  944W        W 4936   1.954   2.226   7.796
  945W        W 4937   1.979   1.981   7.308
  946W        W 4938   9.992   1.353   7.777
  947W        W 4939   0.799   0.856   4.637
  948W        W 4940   3.581   1.551   6.879
  949W        W 4941   1.838   3.353   6.162
  950W        W 4942   3.688   2.565   4.177
  951W        W 4943   0.882   3.542   4.900
  952W        W 4944   3.437   1.082   6.866
  953W        W 4945   2.720   1.496   4.887
  954W        W 4946   2.783   1.540   3.880
  955W        W 4947   2.040   2.655   6.516
  956W        W 4948   1.632   0.802   5.540
  957W        W 4949   3.252   1.699   4.686
  958W        W 4950   0.906   3.182   4.463
  959W        W 4951   0.314   0.880   4.830
  960W        W 4952   9.766   2.827   6.423
  961W        W 4953   0.848   2.798   6.754
  962W        W 4954   1.457   0.464   6.386
  963W        W 4955   0.656   1.871   3.926
  964W        W 4956   0.553   2.849   4.669
  965W        W 4957   1.943   1.155   4.591
  966W        W 4958   3.011   1.216   7.607
  967W        W 4959   2.416   2.233   7.001
  968W        W 4960   2.241   1.524   4.761
  969W        W 4961   0.584   1.408   6.514
  970W        W 4962   0.804   1.271   7.365
  971W        W 4963   2.211   0.559   6.216
  972W        W 4964   1.828   0.763   7.756
  973W        W 4965   3.335   3.019   7.204
  974W        W 4966   2.359   0.143   7.578
  975W        W 4967   3.499   2.527   7.574
  976W        W 4968   2.909   0.448   6.925
  977W        W 4969   3.112   2.169   7.710
  978W        W 4970   0.978   0.568   7.384
  979W        W 4971   1.607   3.748   7.541
  980W        W 4972   3.281   3.026   3.446
  981W        W 4973   0.375   2.601   5.570
  982W        W 4974   3.690   0.192   7.049
  983W        W 4975   2.101   1.492   7.475
  984W        W 4976   2.689   1.921   7.822
  985W        W 4977   1.750   0.315   5.549
  986W        W 4978   3.325   2.498   3.408
  987W        W 4979   4.194   9.914   7.033
  988W        W 4980   1.686   2.303   6.432
  989W        W 4981   2.989   1.204   4.174
  990W        W 4982   2.876   2.494   5.538
  991W        W 4983   9.981   0.721   6.089
  992W        W 4984   3.378   1.390   7.318
  993W        W 4985   3.535   3.442   5.883
  994W        W 4986   1.779   2.711   4.689
  995W        W 4987   2.476   0.633   7.077
  996W        W 4988   1.593   3.459   6.585
  997W        W 4989   3.472   0.899   7.345
  998W        W 4990   1.435   3.029   4.921
  999W        W 4991   1.899   0.280   6.487
 1000W        W 4992   1.535   2.039   4.576
 1001W        W 4993   2.051   2.484   7.332
 1002W        W 4994   2.275   0.840   4.371
 1003W        W 4995   2.029   3.218   6.605
 1004W        W 4996   3.311   2.534   6.031
 1005W        W 4997   1.295   0.802   4.571
 1006W        W 4998   2.005   1.277   6.680
 1007W        W 4999   2.807   0.111   6.551
 1008W        W 5000   1.741   1.732   4.129
 1009W        W 5001   2.566   0.120   7.108
 1010W        W 5002   1.586   2.348   7.225
 1011W        W 5003   2.390   2.201   7.546
 1012W        W 5004   2.829   2.130   7.291
 1013W        W 5005   1.815   0.308   7.557
 1014W        W 5006   1.336   0.882   6.135
 1015W        W 5007   2.160   2.969   7.433
 1016W        W 5008   2.370   1.729   5.705
 1017W        W 5009   2.820   1.731   6.395
 1018W        W 5010   3.685   0.838   4.695
 1019W        W 5011   9.938   3.522   6.853
 1020W        W 5012   0.791   2.540   6.344
 1021W        W 5013   0.218   3.086   4.395
 1022W        W 5014   2.241   0.840   6.710
 1023W        W 5015   3.420   3.053   3.949
 1024W        W 5016   2.175   0.589   3.190
 1025W        W 5017   2.529   2.631   7.283
 1026W        W 5018   2.966   0.427   4.549
 1027W        W 5019   9.990   9.999   4.134
 1028W        W 5020   1.657   2.679   6.808
 1029W        W 5021   1.552   2.665   5.270
 1030W        W 5022   0.635   1.726   7.525
 1031W        W 5023   1.392   0.314   7.283
 1032W        W 5024   2.088   0.306   7.150
 1033W        W 5025   2.574   0.415   4.211
 1034W        W 5026   0.096   1.248   5.527
 1035W        W 5027   3.106   0.092   6.096
 1036W        W 5028   3.101   0.482   6.394
 1037W        W 5029   2.074   0.949   7.191
 1038W        W 5030   1.102   2.191   7.216
 1039W        W 5031   2.380   1.846   6.201
 1040W        W 5032   1.858   3.294   3.703
 1041W        W 5033   0.049   1.921   3.435
 1042W        W 5034   1.255   2.579   7.514
 1043W        W 5035   0.463   1.537   7.085
 1044W        W 5036   1.932   2.282   6.892
 1045W        W 5037   3.454   9.851   7.220
 1046W        W 5038   3.858   1.752   7.252
 1047W        W 5039   3.474   1.933   4.247
 1048W        W 5040   2.207   1.805   7.827
 1049W        W 5041   0.506   2.611   7.760
 1050W        W 5042   3.564   0.123   7.546
 1051W        W 5043   3.043   1.323   6.247
 1052W        W 5044   2.015   3.582   7.806
 1053W        W 5045   0.890   0.752   6.931
 1054W        W 5046   3.397   0.546   6.819
 1055W        W 5047   2.682   2.194   6.524
 1056W        W 5048   1.680   1.713   7.607
 1057W        W 5049   2.805   1.912   4.628
 1058W        W 5050   1.675   9.981   7.253
 1059W        W 5051   3.064   3.276   5.974
 1060W        W 5052   1.877   3.049   4.165
 1061W        W 5053   0.435   2.879   7.336
 1062W        W 5054   2.445   1.474   6.575
 1063W        W 5055   3.145   2.141   5.752
 1064W        W 5056   0.880   2.876   7.609
 1065W        W 5057   0.589   2.137   5.190
 1066W        W 5058   3.329   3.414   7.656
 1067W        W 5059   2.711   1.818   6.871
 1068W        W 5060   0.448   1.421   3.941
 1069W        W 5061   3.248   2.801   5.412
 1070W        W 5062   1.312   1.368   6.114
 1071W        W 5063   1.818   1.524   7.082
 1072W        W 5064   1.285   1.417   7.460
 1073W        W 5065   1.224   3.763   5.237
 1074W        W 5066   0.613   3.301   7.500
 1075W        W 5067   0.971   1.697   7.154
 1076W        W 5068   2.466   1.788   7.301
 1077W        W 5069   2.320   1.371   7.058
 1078W        W 5070   0.893   2.047   6.354
 1079W        W 5071   3.180   3.421   6.420
 1080W        W 5072   3.102   0.234   7.740
 1081W        W 5073   0.530   0.478   7.129
 1082W        W 5074   0.838   1.525   6.033
 1083W        W 5075   0.534   1.656   5.043
 1084W        W 5076   0.274   3.416   6.591
 1085W        W 5077   3.269   0.437   7.294
 1086W        W 5078   2.953   2.680   4.580
 1087W        W 5079   0.151   1.679   7.484
 1088W        W 5080   3.401   9.720   4.661
 1089W        W 5081   2.968   3.024   4.169
 1090W        W 5082   3.045   0.870   6.676
 1091W        W 5083   0.388   2.113   5.657
 1092W        W 5084   2.454   1.243   5.621
 1093W        W 5085   3.935   2.301   6.304
 1094W        W 5086   3.436   0.462   6.006
 1095W        W 5087   0.045   3.292   5.276
 1096W        W 5088   0.397   0.403   7.599
 1097W        W 5089   1.961   3.052   7.889
 1098W        W 5090   3.472   1.812   5.586
 1099W        W 5091   2.264   4.011   6.898
 1100W        W 5092   3.065   2.589   7.345
 1101W        W 5093   1.348   0.490   4.169
 1102W        W 5094   1.485   2.171   7.667
 1103W        W 5095   2.188   2.178   6.499
 1104W        W 5096   1.325   3.091   7.453
 1105W        W 5097   0.787   3.260   6.548
 1106W        W 5098   0.616   2.047   7.155
 1107W        W 5099   1.245   3.127   6.748
 1108W        W 5100   1.573   1.255   4.262
 1109W        W 5101   1.632   0.729   7.309
 1110W        W 5102   3.361   0.039   4.339
 1111W        W 5103   3.519   1.870   7.597
 1112W        W 5104   2.389   3.390   7.545
 1113W        W 5105   3.811   2.286   7.259
 1114W        W 5106   3.121   2.967   7.658
 1115W        W 5107   0.804   3.618   6.130
 1116W        W 5108   1.646   1.073   6.952
 1117W        W 5109   1.068   3.518   7.395
 1118W        W 5110   3.168   1.761   7.067
 1119W        W 5111   2.638   1.096   3.682
 1120W        W 5112   2.139   2.929   5.490
 1121W        W 5113   2.562   1.450   7.646
 1122W        W 5114   0.178   1.298   4.556
 1123W        W 5115   3.026   1.710   7.539
 1124W        W 5116   1.797   3.766   5.424
 1125W        W 5117   2.700   2.041   5.433
 1126W        W 5118   2.622   0.024   3.893
 1127W        W 5119   3.691   0.011   4.872
 1128W        W 5120   2.167   1.883   3.457
 1129W        W 5121   3.328   2.178   7.262
 1130W        W 5122   1.217   1.005   7.192
 1131W        W 5123   1.338   1.458   6.949
 1132W        W 5124   2.763   0.442   7.427
 1133W        W 5125   0.086   1.233   7.280
 1134W        W 5126   2.189   1.813   6.865
 1135W        W 5127   0.085   2.034   6.053
 1136W        W 5128   3.265   1.797   6.581
 1137W        W 5129   2.911   3.342   7.363
 1138W        W 5130   2.817   1.418   7.188
 1139W        W 5131   1.694   2.820   7.288
 1140W        W 5132   1.443   3.407   5.551
 1141W        W 5133   3.057   2.548   6.470
 1142W        W 5134   2.258   2.630   7.764
 1143W        W 5135   1.717   1.186   7.488
 1144W        W 5136   2.213   3.019   4.528
 1145W        W 5137   1.720   2.650   7.736
 1146W        W 5138   0.945   1.491   4.056
 1147W        W 5139   0.397   3.810  10.728
 1148W        W 5140   0.546   2.590  10.370
 1149W        W 5141   3.247   2.252   8.434
 1150W        W 5142   3.345   3.336  10.175
 1151W        W 5143   1.527   3.322   7.892
 1152W        W 5144   1.570   1.342   8.902
 1153W        W 5145   1.090   1.345   8.750
 1154W        W 5146   1.897   2.204   8.420
 1155W        W 5147   1.477   3.286  10.398
 1156W        W 5148   0.769   0.324  10.117
 1157W        W 5149   2.614   0.475   9.253
 1158W        W 5150   2.340   1.381   8.106
 1159W        W 5151   2.809   0.873  10.641
 1160W        W 5152   0.037   0.452   9.903
 1161W        W 5153   1.999   2.621   8.182
 1162W        W 5154   0.031   1.366   9.535
 1163W        W 5155   1.259   1.459  10.646
 1164W        W 5156   3.529   1.230   9.285
 1165W        W 5157   3.367   2.082  10.262
 1166W        W 5158   1.749   1.693   9.201
 1167W        W 5159   2.267   2.990   9.446
 1168W        W 5160   0.881   2.434   9.537
 1169W        W 5161   1.241   1.840  10.214
 1170W        W 5162   3.401   1.605  10.527
 1171W        W 5163   1.433   3.007   9.209
 1172W        W 5164   2.161   2.727  10.358
 1173W        W 5165   1.688   1.132   9.372
 1174W        W 5166   1.545   2.075   9.452
 1175W        W 5167   2.633   2.912  10.905
 1176W        W 5168   1.683   2.076  10.977
 1177W        W 5169   1.729   1.974  10.450
 1178W        W 5170   0.001   1.374  10.907
 1179W        W 5171   3.051   2.758  10.711
 1180W        W 5172   0.735   0.602   8.332
 1181W        W 5173   1.190   2.809   9.606
 1182W        W 5174   3.492   2.577   9.290
 1183W        W 5175   2.981   0.814   9.575
 1184W        W 5176   3.438   1.043   7.817
 1185W        W 5177   3.683   1.495   9.770
 1186W        W 5178   1.534   3.451   9.474
 1187W        W 5179   3.493   2.671   8.377
 1188W        W 5180   0.812   3.558   8.159
 1189W        W 5181   1.024   3.468   8.661
 1190W        W 5182   3.283   1.581  10.033
 1191W        W 5183   2.692   1.783   8.927
 1192W        W 5184   2.844   1.473   8.043
 1193W        W 5185   2.037   2.723   9.789
 1194W        W 5186   2.095   1.300   9.044
 1195W        W 5187   2.363   3.026  10.021
 1196W        W 5188   3.205   1.897   8.769
 1197W        W 5189   1.993   0.610   8.499
 1198W        W 5190   1.043   3.120   8.284
 1199W        W 5191   0.277   0.704   8.493
 1200W        W 5192   3.076   1.315   9.544
 1201W        W 5193   0.498   3.094   8.985
 1202W        W 5194   1.906   3.393   8.244
 1203W        W 5195   3.331   1.514   7.890
 1204W        W 5196   0.219   3.023   9.430
 1205W        W 5197   0.888   2.711  10.008
 1206W        W 5198   1.305   1.768   8.901
 1207W        W 5199   1.608   0.424   9.929
 1208W        W 5200   3.518   0.195   9.261
 1209W        W 5201   0.741   1.887   7.975
 1210W        W 5202   0.710   1.007   8.007
 1211W        W 5203   0.844   2.875   8.676
 1212W        W 5204   1.596   2.168   8.964
 1213W        W 5205   2.942   3.198  10.501
 1214W        W 5206   1.905   0.997   8.189
 1215W        W 5207   3.247   3.429   9.185
 1216W        W 5208   3.194   1.134  10.471
 1217W        W 5209   3.608   2.810   8.847
 1218W        W 5210   2.182   2.186  10.281
 1219W        W 5211   0.193   1.470   8.506
 1220W        W 5212   1.167   2.289   9.897
 1221W        W 5213   2.377   1.521   8.632
 1222W        W 5214   2.311   2.048   8.649
 1223W        W 5215   0.364   1.642   9.799
 1224W        W 5216   0.758   1.297  10.657
 1225W        W 5217   2.398   0.655   9.658
 1226W        W 5218   1.999   0.734  10.688
 1227W        W 5219   2.344   0.811   8.189
 1228W        W 5220   3.416   3.168  10.646
 1229W        W 5221   2.715   0.364  10.538
 1230W        W 5222   3.497   2.599  10.811
 1231W        W 5223   3.142   0.584  10.430
 1232W        W 5224   2.742   0.769   8.867
 1233W        W 5225   3.106   1.830  10.867
 1234W        W 5226   0.980   3.169   9.056
 1235W        W 5227   1.494   1.055   8.468
 1236W        W 5228   0.745   0.412  10.621
 1237W        W 5229   3.079   1.075   8.628
 1238W        W 5230   3.384   1.438   8.380
 1239W        W 5231   1.142   3.535  10.677
 1240W        W 5232   1.075   9.912   8.661
 1241W        W 5233   3.523   0.757   9.041
 1242W        W 5234   3.764   2.669   7.964
 1243W        W 5235   0.615   2.216   9.154
 1244W        W 5236   2.276   0.632   7.544
 1245W        W 5237   3.529   3.068   9.394
 1246W        W 5238   3.540   0.246  10.046
 1247W        W 5239   2.289   1.554  10.817
 1248W        W 5240   2.571   2.708   8.127
 1249W        W 5241   2.419   2.162  11.130
 1250W        W 5242   2.129   0.326   9.296
 1251W        W 5243   0.816   1.049   9.048
 1252W        W 5244   0.235   2.021  10.127
 1253W        W 5245   2.357   3.323   8.967
 1254W        W 5246   3.481   1.044   9.756
 1255W        W 5247   2.110   3.426  10.229
 1256W        W 5248   3.481   2.172   8.020
 1257W        W 5249   1.827   1.798   8.720
 1258W        W 5250   3.821   0.354  10.424
 1259W        W 5251   1.800   2.475  10.146
 1260W        W 5252   2.176   1.173   9.529
 1261W        W 5253   2.926   1.547   8.552
 1262W        W 5254   3.043   1.033   8.116
 1263W        W 5255   3.242   3.063   8.555
 1264W        W 5256   2.843   2.569   9.277
 1265W        W 5257   2.606   1.835   8.307
 1266W        W 5258   2.007   2.165   9.276
 1267W        W 5259   2.915   1.786   9.502
 1268W        W 5260   0.134   0.924   9.756
 1269W        W 5261   2.962   1.786  10.376
 1270W        W 5262   3.467   3.484   9.656
 1271W        W 5263   1.793   2.910   8.855
 1272W        W 5264   2.630   3.417  10.173
 1273W        W 5265   2.763   0.717  10.088
 1274W        W 5266   1.664   3.501   9.979
 1275W        W 5267   3.223   0.598   8.653
 1276W        W 5268   3.025   1.999   9.933
 1277W        W 5269   3.101   1.005   9.128
 1278W        W 5270   3.620   1.246  10.218
 1279W        W 5271   2.284   2.828   8.971
 1280W        W 5272   1.889   3.389   8.744
 1281W        W 5273   0.835   0.541   7.849
 1282W        W 5274   2.053   0.284   9.790
 1283W        W 5275   1.032   3.284   7.819
 1284W        W 5276   1.000   1.714   8.395
 1285W        W 5277   1.874   2.424  10.654
 1286W        W 5278   1.822   0.927   8.841
 1287W        W 5279   2.797   0.287   8.743
 1288W        W 5280   2.773   3.527   9.256
 1289W        W 5281   2.048   3.317   9.730
 1290W        W 5282   1.599   2.499   9.684
 1291W        W 5283   3.427   2.973   9.867
 1292W        W 5284   1.141   0.283   8.177
 1293W        W 5285   1.652   3.006   9.655
 1294W        W 5286   1.076   0.978   7.673
 1295W        W 5287   1.829   1.242   9.898
 1296W        W 5288   2.807   0.382   9.724
 1297W        W 5289   1.690   1.909   8.078
 1298W        W 5290   1.130   0.153   7.699
 1299W        W 5291   1.931   1.333   8.542
 1300W        W 5292   2.981   0.185  10.151
 1301W        W 5293   1.382   2.315  10.347
 1302W        W 5294   2.138   2.012  10.738
 1303W        W 5295   2.645   1.964  10.731
 1304W        W 5296   1.791   0.322  10.886
 1305W        W 5297   1.338   0.527   9.512
 1306W        W 5298   0.336   1.098   8.847
 1307W        W 5299   0.598   3.266   8.504
 1308W        W 5300   1.913   3.165  10.614
 1309W        W 5301   0.913   2.213   8.363
 1310W        W 5302   2.499   2.016   9.378
 1311W        W 5303   2.542   1.485   9.358
 1312W        W 5304   2.048   2.207   9.773
 1313W        W 5305   2.751   2.498   7.716
 1314W        W 5306   2.175   0.811   9.184
 1315W        W 5307   3.460   0.923   8.319
 1316W        W 5308  10.005   3.547  10.041
 1317W        W 5309   0.419   2.811   9.891
 1318W        W 5310   0.390   3.874   8.138
 1319W        W 5311   2.228   0.957  10.012
 1320W        W 5312   1.630   2.948   8.300
 1321W        W 5313   3.433   3.046   8.070
 1322W        W 5314   2.096   1.761   8.303
 1323W        W 5315   1.068   0.851   8.643
 1324W        W 5316   2.178   1.091   7.739
 1325W        W 5317   2.447   2.425  10.676
 1326W        W 5318   2.777   0.677   8.391
 1327W        W 5319   0.268   0.249   8.219
 1328W        W 5320   1.377   2.739  10.060
 1329W        W 5321   1.364   2.516   9.233
 1330W        W 5322   1.012   2.464   7.935
 1331W        W 5323   0.345   2.827   8.572
 1332W        W 5324   0.852   1.789  10.547
 1333W        W 5325   1.535   0.560  10.517
 1334W        W 5326   1.992   0.393  10.289
 1335W        W 5327   1.505   0.589   8.657
 1336W        W 5328   2.407   0.352   8.378
 1337W        W 5329   0.105   0.095   9.516
 1338W        W 5330   0.079   1.509   9.016
 1339W        W 5331   3.101   0.489   9.138
 1340W        W 5332   0.660   1.073   8.497
 1341W        W 5333   3.243   0.631   9.958
 1342W        W 5334   3.775   1.753   8.034
 1343W        W 5335   2.087   1.342  10.355
 1344W        W 5336   0.187   1.120   8.153
 1345W        W 5337   0.886   2.227  10.309
 1346W        W 5338   2.129   1.727   9.549
 1347W        W 5339   2.451   3.664   8.043
 1348W        W 5340   0.312   2.085   7.704
 1349W        W 5341   1.048   2.654  10.497
 1350W        W 5342  10.049   1.680  10.413
 1351W        W 5343   1.601   2.060   9.957
 1352W        W 5344   3.805   9.917  10.222
 1353W        W 5345   3.751   1.771  10.217
 1354W        W 5346   3.891   2.288   8.253
 1355W        W 5347   2.382   2.541   8.544
 1356W        W 5348   2.832   3.432   7.832
 1357W        W 5349   2.068   1.820  11.191
 1358W        W 5350   0.464   2.533  10.881
 1359W        W 5351   4.129   0.401  10.786
 1360W        W 5352   3.398   1.712   9.415
 1361W        W 5353   1.583   3.378  10.932
 1362W        W 5354   1.488   0.105   8.505
 1363W        W 5355   3.195   2.593   7.977
 1364W        W 5356   0.870   0.877  10.396
 1365W        W 5357   1.584   2.790  10.489
 1366W        W 5358   3.753   0.691  10.025
 1367W        W 5359   2.795   3.478   8.359
 1368W        W 5360   2.766   2.313   9.681
 1369W        W 5361   1.201   0.602  10.145
 1370W        W 5362   1.771   1.598  10.802
 1371W        W 5363   1.174   2.647   8.373
 1372W        W 5364   2.797   2.212   8.649
 1373W        W 5365   0.530   1.220  10.052
 1374W        W 5366   2.114   2.997   8.485
 1375W        W 5367   3.606   1.627   8.954
 1376W        W 5368   2.252   0.285  10.701
 1377W        W 5369   2.670   2.818   9.684
 1378W        W 5370   3.051   3.156   9.550
 1379W        W 5371   2.409   3.178   8.059
 1380W        W 5372   0.153   2.884  10.637
 1381W        W 5373   0.977   1.014   9.943
 1382W        W 5374   0.631   0.623   8.825
 1383W        W 5375   2.634   1.112   9.760
 1384W        W 5376   1.530   2.406   8.121
 1385W        W 5377   3.246   2.203   9.529
 1386W        W 5378   0.671   2.944  10.693
 1387W        W 5379   3.322   3.540   8.693
 1388W        W 5380   1.338   0.354   9.053
 1389W        W 5381   1.097   2.084   9.234
 1390W        W 5382   1.223   3.697   9.775
 1391W        W 5383   3.179   3.594  10.804
 1392W        W 5384   2.473   1.946   9.883
 1393W        W 5385   0.204   1.714   8.022
 1394W        W 5386   3.697   3.257   8.448
 1395W        W 5387   3.146   0.529   8.129
 1396W        W 5388   1.592   0.097  10.312
 1397W        W 5389   3.169   2.929   9.083
 1398W        W 5390   3.111   1.501   9.057
 1399W        W 5391   1.342   0.900   9.049
 1400W        W 5392   1.611   1.513  10.270
 1401W        W 5393   2.680   2.751  10.365
 1402W        W 5394   1.348   1.084  10.263
 1403W        W 5395   1.436   3.440   8.965
 1404W        W 5396   0.666   3.426  10.574
 1405W        W 5397   0.695   2.696   8.242
 1406W        W 5398   3.205   2.475   8.874
 1407W        W 5399   0.962   1.420  10.223
 1408W        W 5400   3.779   1.239   8.116
 1409W        W 5401   1.407   2.063   8.499
 1410W        W 5402   2.441   1.714  10.341
 1411W        W 5403   2.315   1.448   9.918
 1412W        W 5404   0.783   1.844  10.024
 1413W        W 5405   3.011   3.539   9.864
 1414W        W 5406   3.102   0.364  10.880
 1415W        W 5407   0.309   0.351  10.343
 1416W        W 5408   1.103   1.022   9.465
 1417W        W 5409   1.359   1.556   7.953
 1418W        W 5410   1.664   1.651   9.686
 1419W        W 5411   1.485   1.081   7.935
 1420W        W 5412   0.611   1.513   8.772
 1421W        W 5413   0.336   3.367   9.793
 1422W        W 5414   3.123   1.852   8.186
 1423W        W 5415   3.380   0.149  10.523
 1424W        W 5416   2.758   2.729   8.838
 1425W        W 5417   0.417   1.644  10.805
 1426W        W 5418   3.246   0.135   8.460
 1427W        W 5419   2.978   2.661   8.421
 1428W        W 5420   1.485   1.561   8.435
 1429W        W 5421   2.623   0.475   7.907
 1430W        W 5422   3.063   1.115  10.007
 1431W        W 5423   0.852   1.637   9.195
 1432W        W 5424   1.139   2.369   8.800
 1433W        W 5425   2.690   1.268   8.908
 1434W        W 5426   1.907   0.753   9.660
 1435W        W 5427   3.510   2.457   9.912
 1436W        W 5428   3.426   0.627   9.499
 1437W        W 5429   0.634   2.416   8.694
 1438W        W 5430   0.291   0.352  10.833
 1439W        W 5431   1.692   2.850  10.957
 1440W        W 5432   3.521   2.107   9.113
 1441W        W 5433   2.835   2.267   8.149
 1442W        W 5434   2.307   3.724   9.895
 1443W        W 5435   2.811   2.456  11.045
 1444W        W 5436   1.900   9.828   8.666
 1445W        W 5437   2.612   0.984   9.295
 1446W        W 5438   0.394   2.516   9.498
 1447W        W 5439   1.617   0.584   8.177
 1448W        W 5440   1.286   1.964  10.703
 1449W        W 5441   2.301   0.973   8.697
 1450W        W 5442   2.430   2.503   9.989
 1451W        W 5443   0.402   3.129  10.267
 1452W        W 5444   1.245   3.034  10.762
 1453W        W 5445   1.162   0.778   8.155
 1454W        W 5446   2.650   1.157   8.402
 1455W        W 5447   2.404   3.147  10.531
 1456W        W 5448   1.305   1.475   9.337
 1457W        W 5449   0.774   3.201   9.908
 1458W        W 5450   3.624   3.017   7.625
 1459W        W 5451   0.436   2.109  10.569
 1460W        W 5452   2.345   2.497   9.461
 1461W        W 5453   0.843   1.957   8.799
 1462W        W 5454   1.278   3.207   9.949
 1463W        W 5455   1.724   0.616   9.212
 1464W        W 5456   0.477   2.278   8.119
 1465W        W 5457   1.858   1.437   7.976
 1466W        W 5458   0.311   1.945   8.843
 1467W        W 5459   1.786   0.838  10.193
 1468W        W 5460   3.471   0.072   8.019
 1469W        W 5461   3.560   2.055  10.721
 1470W        W 5462   2.053   3.215  11.111
 1471W        W 5463   3.687   2.425  10.402
 1472W        W 5464   3.058   3.158  11.020
 1473W        W 5465   1.014   3.655   9.222
 1474W        W 5466   3.661   2.335   8.687
 1475W        W 5467   2.216   1.775   9.048
 1476W        W 5468   1.850   0.258   8.858
 1477W        W 5469   1.324   3.006   8.708
 1478W        W 5470   1.457   0.905   9.804
 1479W        W 5471   1.675   0.161   9.436
 1480W        W 5472   0.601   3.102   7.990
 1481W        W 5473   2.006   2.431   8.855
 1482W        W 5474   0.989   3.121  10.343
 1483W        W 5475   0.502   1.889   8.411
 1484W        W 5476   0.390   0.812   9.234
 1485W        W 5477   1.873   2.677   9.296
 1486W        W 5478   2.795   1.552   9.948
 1487W        W 5479   2.645   0.981   7.849
 1488W        W 5480   3.142   2.671   9.639
 1489W        W 5481   1.902   3.220   9.228
 1490W        W 5482   1.444   3.410   8.409
 1491W        W 5483   2.336  10.042   8.058
 1492W        W 5484   0.385   3.838   9.301
 1493W        W 5485   2.358   1.090  10.692
 1494W        W 5486   0.595   1.454   8.199
 1495W        W 5487   1.082   1.250   8.254
 1496W        W 5488   2.760   1.431  10.650
 1497W        W 5489   1.178   1.831   9.690
 1498W        W 5490   2.320   0.467   8.847
 1499W        W 5491   1.832   3.703   9.146
 1500W        W 5492   2.951   3.028  10.033
 1501W        W 5493   2.693   3.040   9.223
 1502W        W 5494   2.478   2.341   9.011
 1503W        W 5495   2.100   0.412   7.970
 1504W        W 5496   3.622   0.297   8.780
 1505W        W 5497   1.213   2.017   8.046
 1506W        W 5498   3.537   1.174   8.777
 1507W        W 5499   2.334   2.226   8.123
 1508W        W 5500   3.058   2.273  10.606
 1509W        W 5501   2.935   3.050   8.120
 1510W        W 5502   1.245   0.948  10.719
 1511W        W 5503   1.304   1.378   9.856
 1512W        W 5504   3.357   2.798  10.323
 1513W        W 5505   2.384   0.693  10.395
 1514W        W 5506   0.270   1.227  10.513
 1515W        W 5507   1.994   1.776  10.065
 1516W        W 5508   0.352   2.631   9.030
 1517W        W 5509   0.712   1.970   9.568
 1518W        W 5510   2.682   2.188  10.278
 1519W        W 5511   2.670   3.449  10.826
 1520W        W 5512   2.608   1.179  10.259
 1521W        W 5513   2.899   3.271   8.834
 1522W        W 5514   1.821   3.029  10.121
 1523W        W 5515   1.069   3.280   9.520
 1524W        W 5516   3.031   2.492  10.097
 1525W        W 5517   2.163   2.797  10.843
 1526W        W 5518   0.878   2.661   9.107
 1527W        W 5519   2.965   2.122   9.137
 1528W        W 5520   2.577   3.325   9.675
 1529W        W 5521   0.709   2.916   9.492
 1530W        W 5522   1.708   1.129  10.602
 1531W        W 5523   2.601   3.044   8.508
 1532W        W 5524   1.384   2.457  10.816
 1533W        W 5525   1.582   2.539   8.615
 1534W        W 5526   0.910   1.434   7.818
 1535W        W 5527   0.168   3.279  13.986
 1536W        W 5528   0.170   2.570  13.403
 1537W        W 5529   3.209   2.351  11.564
 1538W        W 5530   3.307   3.311  13.328
 1539W        W 5531   1.203   3.508  11.244
 1540W        W 5532   0.994   1.665  11.988
 1541W        W 5533   0.717   1.245  12.058
 1542W        W 5534   1.692   2.404  11.736
 1543W        W 5535   1.563   3.442  13.600
 1544W        W 5536   0.760   0.085  13.675
 1545W        W 5537   2.617   0.283  12.232
 1546W        W 5538   2.314   1.397  11.308
 1547W        W 5539   0.273   0.741  13.224
 1548W        W 5540   1.491   2.509  11.288
 1549W        W 5541   0.093   1.442  12.779
 1550W        W 5542   3.558   1.186  12.488
 1551W        W 5543   3.440   1.998  13.450
 1552W        W 5544   1.760   1.613  12.326
 1553W        W 5545   2.080   2.868  12.683
 1554W        W 5546   0.888   2.368  12.851
 1555W        W 5547   1.385   1.596  13.642
 1556W        W 5548   3.063   1.368  13.798
 1557W        W 5549   0.913   3.237  12.148
 1558W        W 5550   2.111   2.752  13.456
 1559W        W 5551   1.439   1.427  12.741
 1560W        W 5552   1.584   2.155  12.384
 1561W        W 5553   1.542   2.318  13.986
 1562W        W 5554   1.767   1.929  13.542
 1563W        W 5555   0.523   0.313  11.738
 1564W        W 5556   1.131   3.162  12.606
 1565W        W 5557   3.581   2.467  12.366
 1566W        W 5558   2.646   0.742  12.547
 1567W        W 5559   3.284   0.842  10.901
 1568W        W 5560   3.342   1.117  12.918
 1569W        W 5561   1.948   3.316  12.837
 1570W        W 5562   3.308   2.856  11.691
 1571W        W 5563   0.692   3.965  11.416
 1572W        W 5564   0.890   3.659  11.864
 1573W        W 5565   3.175   1.088  13.392
 1574W        W 5566   2.699   1.638  11.934
 1575W        W 5567   2.704   1.639  11.105
 1576W        W 5568   1.793   2.660  13.085
 1577W        W 5569   1.553   1.170  12.328
 1578W        W 5570   2.323   3.066  13.093
 1579W        W 5571   3.189   1.839  11.781
 1580W        W 5572   2.104   0.641  11.714
 1581W        W 5573   0.732   3.459  11.450
 1582W        W 5574   0.167   0.584  12.011
 1583W        W 5575   2.711   1.493  12.403
 1584W        W 5576   0.513   2.941  12.214
 1585W        W 5577   1.820   2.838  11.431
 1586W        W 5578   3.168   1.334  10.917
 1587W        W 5579   0.183   2.996  12.758
 1588W        W 5580   1.058   2.827  12.977
 1589W        W 5581   1.343   2.017  11.947
 1590W        W 5582   1.385  10.010  12.845
 1591W        W 5583   3.470   0.271  12.504
 1592W        W 5584   0.863   1.757  11.038
 1593W        W 5585   0.727   0.876  11.387
 1594W        W 5586   0.649   3.075  11.745
 1595W        W 5587   1.367   2.497  12.096
 1596W        W 5588   2.960   3.375  13.682
 1597W        W 5589   1.964   1.091  11.540
 1598W        W 5590   3.369   3.268  12.258
 1599W        W 5591   3.689   2.932  12.031
 1600W        W 5592   2.100   2.253  13.365
 1601W        W 5593   0.036   1.844  11.943
 1602W        W 5594   1.314   2.085  13.576
 1603W        W 5595   2.091   1.631  11.693
 1604W        W 5596   2.321   1.998  11.964
 1605W        W 5597   0.626   1.297  12.992
 1606W        W 5598   2.192   0.793  12.708
 1607W        W 5599   1.894   0.485  13.595
 1608W        W 5600   2.057   0.675  11.210
 1609W        W 5601   3.375   3.190  13.906
 1610W        W 5602   2.692   0.553  13.771
 1611W        W 5603   3.119   2.822   0.078
 1612W        W 5604   2.959   0.630  13.370
 1613W        W 5605   2.561   0.749  11.880
 1614W        W 5606   0.542   3.569  12.186
 1615W        W 5607   1.429   1.144  11.519
 1616W        W 5608   0.699   0.509   0.071
 1617W        W 5609   2.867   1.162  11.991
 1618W        W 5610   3.284   1.331  11.713
 1619W        W 5611   1.173   3.988   0.249
 1620W        W 5612   1.178  10.041  11.609
 1621W        W 5613   3.331   0.739  12.503
 1622W        W 5614   3.596   3.013  11.076
 1623W        W 5615   0.504   2.178  12.609
 1624W        W 5616   2.465   0.668  10.939
 1625W        W 5617   3.618   2.946  12.564
 1626W        W 5618   3.313   0.196  13.306
 1627W        W 5619   1.829   1.417  13.899
 1628W        W 5620   2.148   2.613  11.726
 1629W        W 5621   2.133   0.125  12.297
 1630W        W 5622   0.759   0.926  12.600
 1631W        W 5623   0.430   2.124  13.306
 1632W        W 5624   2.510   3.269  12.160
 1633W        W 5625   2.920   0.875  12.933
 1634W        W 5626   2.152   3.464  13.392
 1635W        W 5627   3.270   2.248  11.070
 1636W        W 5628   1.823   1.951  11.953
 1637W        W 5629   3.764   0.325  13.575
 1638W        W 5630   1.653   2.181  13.125
 1639W        W 5631   2.016   1.204  12.508
 1640W        W 5632   2.779   1.358  11.523
 1641W        W 5633   3.129   1.064  11.329
 1642W        W 5634   2.961   3.103  11.973
 1643W        W 5635   2.717   2.831  12.305
 1644W        W 5636   2.500   1.836  11.517
 1645W        W 5637   2.066   1.991  12.402
 1646W        W 5638   3.018   1.881  12.265
 1647W        W 5639   0.311   0.982  12.772
 1648W        W 5640   2.820   1.646  13.467
 1649W        W 5641   3.415   3.320  12.844
 1650W        W 5642   1.374   3.027  12.186
 1651W        W 5643   2.651   3.459  13.300
 1652W        W 5644   2.512   0.651  13.087
 1653W        W 5645   1.724   3.614  13.167
 1654W        W 5646   3.402   0.515  12.021
 1655W        W 5647   3.116   1.849  13.078
 1656W        W 5648   3.009   1.110  12.488
 1657W        W 5649   3.496   1.087  13.794
 1658W        W 5650   2.222   2.866  12.204
 1659W        W 5651   1.652   3.347  11.916
 1660W        W 5652   0.705   0.417  11.114
 1661W        W 5653   1.982   0.345  12.713
 1662W        W 5654   0.781   3.650  11.007
 1663W        W 5655   0.914   1.887  11.524
 1664W        W 5656   1.686   2.475  13.543
 1665W        W 5657   1.546   0.843  11.956
 1666W        W 5658   2.953   0.665  12.175
 1667W        W 5659   2.628   3.781  12.563
 1668W        W 5660   2.360   3.559  12.926
 1669W        W 5661   1.419   2.490  12.780
 1670W        W 5662   3.340   2.854  13.064
 1671W        W 5663   0.965   0.405  11.511
 1672W        W 5664   1.560   2.984  12.796
 1673W        W 5665   0.808   0.850  10.896
 1674W        W 5666   1.883   1.389  12.943
 1675W        W 5667   2.477   0.306  12.706
 1676W        W 5668   1.615   1.997  11.464
 1677W        W 5669   1.049   0.049  11.105
 1678W        W 5670   1.703   1.387  11.881
 1679W        W 5671   2.430   0.281  13.471
 1680W        W 5672   1.224   2.611  13.692
 1681W        W 5673   2.523   2.107  13.735
 1682W        W 5674   1.293   0.859  12.599
 1683W        W 5675   0.345   0.980  12.267
 1684W        W 5676   0.374   3.702  11.731
 1685W        W 5677   1.706   2.958  13.731
 1686W        W 5678   0.757   2.357  11.311
 1687W        W 5679   2.553   1.968  12.397
 1688W        W 5680   2.701   1.748  12.830
 1689W        W 5681   1.907   2.351  12.713
 1690W        W 5682   2.318   2.805  11.308
 1691W        W 5683   2.238   0.611  12.241
 1692W        W 5684   3.519   0.892  11.641
 1693W        W 5685   0.055   3.389  13.520
 1694W        W 5686   0.385   2.487  12.973
 1695W        W 5687   0.300   3.713  11.221
 1696W        W 5688   1.718   0.916  12.890
 1697W        W 5689   1.329   3.002  11.245
 1698W        W 5690   3.042   3.253  11.505
 1699W        W 5691   2.097   2.152  11.555
 1700W        W 5692   1.102   0.829  11.716
 1701W        W 5693   1.989   1.148  11.026
 1702W        W 5694   3.039   0.756  11.697
 1703W        W 5695   0.288   0.215  11.304
 1704W        W 5696   1.215   2.414  13.229
 1705W        W 5697   1.097   2.697  12.471
 1706W        W 5698   0.981   2.678  11.005
 1707W        W 5699   0.216   2.828  11.658
 1708W        W 5700   0.808   1.586   0.140
 1709W        W 5701   2.031   0.585  13.137
 1710W        W 5702   1.848   0.209  11.583
 1711W        W 5703   2.501   0.447  11.439
 1712W        W 5704   0.375   0.038  12.914
 1713W        W 5705   0.204   1.424  12.128
 1714W        W 5706   2.980   0.395  12.604
 1715W        W 5707   0.438   1.201  11.628
 1716W        W 5708   2.826   0.277  13.067
 1717W        W 5709   3.562   1.638  11.009
 1718W        W 5710   1.833   0.959  13.403
 1719W        W 5711   0.056   1.078  11.309
 1720W        W 5712   0.875   2.248  13.700
 1721W        W 5713   2.247   1.612  12.685
 1722W        W 5714   2.062   3.579  11.462
 1723W        W 5715   0.442   2.065  11.071
 1724W        W 5716   0.518   1.627  13.360
 1725W        W 5717   1.455   1.721  13.168
 1726W        W 5718   3.317   9.914  13.676
 1727W        W 5719   3.425   1.494  13.248
 1728W        W 5720   3.509   1.966  11.396
 1729W        W 5721   2.566   2.409  11.529
 1730W        W 5722   2.919   3.637  11.224
 1731W        W 5723   0.611   2.553   0.272
 1732W        W 5724   3.168   1.564  12.660
 1733W        W 5725   1.454   0.281  11.269
 1734W        W 5726   3.231   2.721  11.212
 1735W        W 5727   1.401   2.878  13.330
 1736W        W 5728   3.447   0.674  13.463
 1737W        W 5729   2.556   3.452  11.698
 1738W        W 5730   2.823   2.230  12.893
 1739W        W 5731   1.151   0.306  13.100
 1740W        W 5732   0.961   2.796  11.484
 1741W        W 5733   2.796   2.120  11.856
 1742W        W 5734   0.191   1.235  13.214
 1743W        W 5735   1.799   2.866  11.962
 1744W        W 5736   3.774   1.242  12.023
 1745W        W 5737   2.005   0.006  13.541
 1746W        W 5738   2.702   2.714  12.792
 1747W        W 5739   3.063   3.043  12.629
 1748W        W 5740   2.547   3.251  11.261
 1749W        W 5741   9.988   2.933  13.705
 1750W        W 5742   1.078   1.133  12.928
 1751W        W 5743   0.943   0.344  12.020
 1752W        W 5744   2.542   1.192  12.771
 1753W        W 5745   1.189   2.141  11.177
 1754W        W 5746   3.306   2.078  12.621
 1755W        W 5747   3.030   3.566  11.887
 1756W        W 5748   1.012   0.831  12.193
 1757W        W 5749   1.076   2.202  12.400
 1758W        W 5750   1.259   3.825  13.080
 1759W        W 5751   2.319   2.091  12.826
 1760W        W 5752   0.062   1.952  11.376
 1761W        W 5753   3.485   3.337  11.741
 1762W        W 5754   3.353   0.518  11.343
 1763W        W 5755   1.418   0.157  13.535
 1764W        W 5756   3.232   2.781  12.220
 1765W        W 5757   3.317   1.499  12.175
 1766W        W 5758   1.226   1.239  11.967
 1767W        W 5759   1.837   1.460  13.419
 1768W        W 5760   2.534   2.473  13.400
 1769W        W 5761   1.463   1.221  13.210
 1770W        W 5762   1.284   3.548  12.216
 1771W        W 5763   0.374   3.703  13.822
 1772W        W 5764   0.536   2.855  11.261
 1773W        W 5765   3.207   2.304  12.069
 1774W        W 5766   0.621   1.119  13.459
 1775W        W 5767   3.592   1.179  11.229
 1776W        W 5768   1.165   2.364  11.634
 1777W        W 5769   2.219   1.737  13.633
 1778W        W 5770   2.212   1.060  13.122
 1779W        W 5771   0.919   1.980  13.210
 1780W        W 5772   3.035   3.771  13.374
 1781W        W 5773   2.651   0.292   0.172
 1782W        W 5774   0.660   0.317  13.222
 1783W        W 5775   0.972   1.627  12.815
 1784W        W 5776   1.496   1.227  11.039
 1785W        W 5777   1.737   1.848  12.757
 1786W        W 5778   1.614   0.759  10.991
 1787W        W 5779   0.525   1.667  11.851
 1788W        W 5780   0.382   3.411  12.944
 1789W        W 5781   3.167   1.610  11.326
 1790W        W 5782   3.164   0.334  13.751
 1791W        W 5783   2.529   2.927  11.794
 1792W        W 5784   3.299   0.098  11.737
 1793W        W 5785   2.905   2.620  11.854
 1794W        W 5786   1.334   1.623  11.626
 1795W        W 5787   2.880   0.659  11.209
 1796W        W 5788   2.930   1.371  13.056
 1797W        W 5789   0.751   1.809  12.388
 1798W        W 5790   0.979   2.775  11.985
 1799W        W 5791   2.384   1.239  11.802
 1800W        W 5792   1.775   0.727  12.426
 1801W        W 5793   3.326   2.306  13.074
 1802W        W 5794   3.295   0.552  12.973
 1803W        W 5795   0.616   2.548  11.748
 1804W        W 5796   1.870   3.044   0.355
 1805W        W 5797   3.539   1.976  12.166
 1806W        W 5798   2.902   2.042  11.333
 1807W        W 5799   2.145   3.928  13.165
 1808W        W 5800   1.995   9.891  11.904
 1809W        W 5801   2.449   1.087  12.272
 1810W        W 5802   0.195   2.557  12.529
 1811W        W 5803   1.647   0.697  11.486
 1812W        W 5804   2.002   1.016  12.047
 1813W        W 5805   2.278   2.556  13.003
 1814W        W 5806   0.486   2.952  13.150
 1815W        W 5807   1.192   0.793  11.232
 1816W        W 5808   2.450   0.930  11.416
 1817W        W 5809   2.580   2.970  13.508
 1818W        W 5810   1.282   1.745  12.389
 1819W        W 5811   0.851   3.282  13.026
 1820W        W 5812   3.435   3.458  11.223
 1821W        W 5813   0.461   1.965  13.780
 1822W        W 5814   2.357   2.470  12.510
 1823W        W 5815   0.861   2.148  11.951
 1824W        W 5816   1.339   3.309  13.100
 1825W        W 5817   1.812   0.405  12.044
 1826W        W 5818   0.241   2.444  11.347
 1827W        W 5819   1.750   1.499  11.360
 1828W        W 5820   0.413   2.095  12.123
 1829W        W 5821   1.474   0.645  13.279
 1830W        W 5822   3.580   0.022  11.332
 1831W        W 5823   3.100   1.893  13.823
 1832W        W 5824   3.294   2.483  13.567
 1833W        W 5825   1.015   3.624  12.702
 1834W        W 5826   3.614   2.469  11.835
 1835W        W 5827   2.239   1.546  12.179
 1836W        W 5828   2.319   0.197  11.834
 1837W        W 5829   1.144   3.237  11.691
 1838W        W 5830   1.497   0.455  12.780
 1839W        W 5831   1.358   0.478  12.274
 1840W        W 5832   0.276   3.271  11.449
 1841W        W 5833   1.986   2.403  12.149
 1842W        W 5834   0.456   2.096  11.626
 1843W        W 5835  10.066   0.678  12.480
 1844W        W 5836   1.688   2.695  12.416
 1845W        W 5837   2.426   1.496  13.184
 1846W        W 5838   2.710   1.137  11.056
 1847W        W 5839   3.197   2.570  12.680
 1848W        W 5840   1.836   3.186  12.361
 1849W        W 5841   1.650   3.309  11.434
 1850W        W 5842   2.644   0.197  11.009
 1851W        W 5843   0.164   3.427  12.482
 1852W        W 5844   0.048   1.501  11.584
 1853W        W 5845   0.908   1.351  11.581
 1854W        W 5846   1.266   2.025  12.826
 1855W        W 5847   2.833   0.311  11.781
 1856W        W 5848   1.758   3.684  12.277
 1857W        W 5849   2.881   3.073  13.106
 1858W        W 5850   2.551   3.179  12.653
 1859W        W 5851   2.486   2.457  12.043
 1860W        W 5852   2.164   0.191  11.198
 1861W        W 5853   3.662  10.026  12.058
 1862W        W 5854   1.352   1.684  11.120
 1863W        W 5855   3.330   1.001  12.085
 1864W        W 5856   1.987   2.437  11.158
 1865W        W 5857   2.945   2.154  13.432
 1866W        W 5858   2.805   2.833  11.397
 1867W        W 5859   1.014   1.463  13.296
 1868W        W 5860   3.080   2.923  13.570
 1869W        W 5861   0.001   1.526  13.574
 1870W        W 5862   2.045   1.818  13.139
 1871W        W 5863   0.227   2.543  12.050
 1872W        W 5864   0.497   1.776  12.885
 1873W        W 5865   2.518   1.982  13.254
 1874W        W 5866   2.241   1.246  13.608
 1875W        W 5867   2.920   3.434  12.364
 1876W        W 5868   1.819   3.125  13.270
 1877W        W 5869   1.513   3.473  12.665
 1878W        W 5870   2.953   2.599  13.209
 1879W        W 5871   0.683   2.488  12.274
 1880W        W 5872   2.849   2.361  12.398
 1881W        W 5873   2.911   3.502  12.866
 1882W        W 5874   0.648   2.793  12.683
 1883W        W 5875   1.458   1.111  13.707
 1884W        W 5876   2.114   3.140  11.667
 1885W        W 5877   1.399   2.816  11.703
 1886W        W 5878   1.009   1.269  11.100
 1887W        W 5879   0.162   6.980   2.972
 1888W        W 5880   0.545   6.038   2.558
 1889W        W 5881   3.255   6.048   0.300
 1890W        W 5882   3.430   6.788   2.216
 1891W        W 5883   1.020   6.505  13.881
 1892W        W 5884   1.195   4.866   0.641
 1893W        W 5885   0.674   4.546   1.297
 1894W        W 5886   1.936   5.645   0.591
 1895W        W 5887   1.859   6.767   2.974
 1896W        W 5888   2.837   4.138   1.172
 1897W        W 5889   2.442   5.062   0.232
 1898W        W 5890   0.410   4.018   2.389
 1899W        W 5891   2.359   6.302  13.970
 1900W        W 5892   0.123   4.862   1.924
 1901W        W 5893   1.350   4.358   3.086
 1902W        W 5894   3.551   4.680   1.329
 1903W        W 5895   3.143   5.676   1.907
 1904W        W 5896   1.421   5.167   0.975
 1905W        W 5897   2.212   6.524   1.704
 1906W        W 5898   1.056   5.764   1.705
 1907W        W 5899   0.886   4.667   2.351
 1908W        W 5900   1.158   6.412   1.197
 1909W        W 5901   2.056   6.142   2.434
 1910W        W 5902   1.340   4.893   1.529
 1911W        W 5903   1.690   5.665   1.328
 1912W        W 5904   2.935   6.056   2.782
 1913W        W 5905   0.472   3.747   0.781
 1914W        W 5906   1.067   6.245   1.680
 1915W        W 5907   3.501   6.124   1.170
 1916W        W 5908   2.767   4.387   1.641
 1917W        W 5909   3.095   4.607  13.617
 1918W        W 5910   3.612   5.165   2.017
 1919W        W 5911   1.805   6.810   1.778
 1920W        W 5912   3.499   6.462   0.540
 1921W        W 5913   0.798   7.244   0.274
 1922W        W 5914   1.081   7.130   0.668
 1923W        W 5915   0.681   4.229   1.966
 1924W        W 5916   3.299   5.121   2.558
 1925W        W 5917   2.875   5.436   1.015
 1926W        W 5918   2.788   5.389   0.088
 1927W        W 5919   1.919   6.171   1.949
 1928W        W 5920   1.637   4.726   1.132
 1929W        W 5921   2.498   6.724   2.195
 1930W        W 5922   3.297   5.697   0.881
 1931W        W 5923   1.760   4.481   0.599
 1932W        W 5924   1.011   6.768   0.307
 1933W        W 5925   0.199   4.336   0.729
 1934W        W 5926   2.768   4.896   1.500
 1935W        W 5927   0.680   6.541   1.297
 1936W        W 5928   1.797   6.919   0.005
 1937W        W 5929   3.055   5.103  13.780
 1938W        W 5930   0.213   6.548   1.455
 1939W        W 5931   1.483   5.668   0.876
 1940W        W 5932   1.394   4.059   1.788
 1941W        W 5933   3.565   3.745   1.543
 1942W        W 5934   0.213   4.681  13.971
 1943W        W 5935   0.771   6.452   0.828
 1944W        W 5936   1.980   5.916   1.001
 1945W        W 5937   2.085   4.736   0.346
 1946W        W 5938   3.160   7.076   1.125
 1947W        W 5939   2.586   4.748   2.756
 1948W        W 5940   3.804   6.482   0.953
 1949W        W 5941   2.247   5.794   2.109
 1950W        W 5942   0.176   5.180   0.741
 1951W        W 5943   1.289   6.017   2.101
 1952W        W 5944   2.329   5.102   0.741
 1953W        W 5945   2.395   5.587   0.912
 1954W        W 5946   0.663   4.769   1.928
 1955W        W 5947   0.400   3.469   1.218
 1956W        W 5948   2.297   4.258   1.580
 1957W        W 5949   2.357   4.294   0.314
 1958W        W 5950   3.282   7.055   2.985
 1959W        W 5951   3.296   6.090   3.142
 1960W        W 5952   2.539   4.170   0.747
 1961W        W 5953   1.014   6.874   1.097
 1962W        W 5954   1.574   4.839   0.322
 1963W        W 5955   1.134   3.987   2.816
 1964W        W 5956   2.913   4.478   0.829
 1965W        W 5957   3.244   5.229   0.732
 1966W        W 5958   0.735   3.694   0.185
 1967W        W 5959   3.176   4.074   1.517
 1968W        W 5960   3.716   6.490   0.095
 1969W        W 5961   0.565   5.989   1.639
 1970W        W 5962   2.660   4.266  13.864
 1971W        W 5963   3.321   6.488   1.466
 1972W        W 5964   3.919   3.416   2.187
 1973W        W 5965   2.133   4.739   2.934
 1974W        W 5966   2.396   6.504   0.474
 1975W        W 5967   1.886   3.906   1.211
 1976W        W 5968   1.004   4.532   1.669
 1977W        W 5969   0.585   5.537   2.439
 1978W        W 5970   2.200   6.979   0.991
 1979W        W 5971   3.232   4.446   1.834
 1980W        W 5972   2.103   6.963   2.563
 1981W        W 5973   3.409   6.159  13.818
 1982W        W 5974   1.942   5.367   0.995
 1983W        W 5975   3.193   4.014   2.525
 1984W        W 5976   1.470   5.558   1.930
 1985W        W 5977   1.911   4.724   1.577
 1986W        W 5978   2.793   5.186   0.553
 1987W        W 5979   3.121   4.772   0.441
 1988W        W 5980   3.011   6.651   0.542
 1989W        W 5981   2.678   6.360   1.623
 1990W        W 5982   2.404   5.521   0.426
 1991W        W 5983   2.186   5.640   1.350
 1992W        W 5984   2.909   5.367   1.594
 1993W        W 5985   0.361   4.478   1.681
 1994W        W 5986   3.174   6.837   1.772
 1995W        W 5987   1.504   6.765   1.097
 1996W        W 5988   2.533   7.183   2.323
 1997W        W 5989   2.492   4.763   2.278
 1998W        W 5990   2.143   7.120   2.021
 1999W        W 5991   3.360   4.226   1.064
 2000W        W 5992   3.086   5.209   2.077
 2001W        W 5993   3.075   4.569   1.306
 2002W        W 5994   2.127   6.438   0.901
 2003W        W 5995   1.734   7.094   0.800
 2004W        W 5996   0.371   4.026   0.361
 2005W        W 5997   1.693   3.721   1.613
 2006W        W 5998   0.640   6.602  13.550
 2007W        W 5999   1.062   5.339   0.615
 2008W        W 6000   1.264   4.381   0.614
 2009W        W 6001   2.992   3.973   0.737
 2010W        W 6002   2.609   7.161   1.288
 2011W        W 6003   2.214   7.005   1.538
 2012W        W 6004   1.527   6.007   1.683
 2013W        W 6005   3.475   6.378   1.932
 2014W        W 6006   0.813   4.088   0.581
 2015W        W 6007   1.503   6.492   1.552
 2016W        W 6008   0.657   4.495  13.707
 2017W        W 6009   2.046   4.898   2.079
 2018W        W 6010   2.659   3.892   1.552
 2019W        W 6011   1.838   5.610   0.099
 2020W        W 6012   1.172   3.603  13.928
 2021W        W 6013   1.836   4.952   0.745
 2022W        W 6014   2.703   3.880   2.393
 2023W        W 6015   1.295   5.987   2.966
 2024W        W 6016   2.150   5.563   3.051
 2025W        W 6017   2.968   5.712   3.132
 2026W        W 6018   1.387   4.392   1.404
 2027W        W 6019   0.565   4.168   1.011
 2028W        W 6020   0.615   6.874   0.606
 2029W        W 6021   0.972   5.788   0.440
 2030W        W 6022   2.497   5.258   1.293
 2031W        W 6023   2.595   5.129   1.927
 2032W        W 6024   1.919   5.709   1.753
 2033W        W 6025   2.569   5.950  13.684
 2034W        W 6026   2.023   4.403   1.180
 2035W        W 6027   3.784   4.712   0.862
 2036W        W 6028   0.038   7.187   2.194
 2037W        W 6029   0.629   6.468   1.788
 2038W        W 6030   0.325   7.125   0.252
 2039W        W 6031   2.040   4.421   1.983
 2040W        W 6032   1.493   6.537   0.036
 2041W        W 6033   3.421   6.926   0.257
 2042W        W 6034   1.994   5.218   0.357
 2043W        W 6035   0.804   4.553   0.761
 2044W        W 6036   2.344   4.644  13.950
 2045W        W 6037   2.655   6.423   2.974
 2046W        W 6038   2.684   3.807   0.376
 2047W        W 6039   1.534   6.153   2.502
 2048W        W 6040   1.599   6.253   1.023
 2049W        W 6041   1.198   6.054   0.029
 2050W        W 6042   0.367   6.333   0.534
 2051W        W 6043   0.942   5.127   3.125
 2052W        W 6044   2.113   4.090   2.403
 2053W        W 6045   1.245   3.920   0.764
 2054W        W 6046   2.040   4.104   0.756
 2055W        W 6047   0.116   4.829   1.417
 2056W        W 6048   3.059   3.618   1.666
 2057W        W 6049   0.408   4.786   0.947
 2058W        W 6050   2.912   4.029   1.951
 2059W        W 6051   3.567   5.322  13.891
 2060W        W 6052   0.451   4.029   1.482
 2061W        W 6053   2.064   4.577   2.464
 2062W        W 6054  10.025   4.304   0.273
 2063W        W 6055   0.875   5.757   2.809
 2064W        W 6056   2.146   5.169   1.657
 2065W        W 6057   2.268   7.288   0.261
 2066W        W 6058   0.127   5.462  13.498
 2067W        W 6059   1.062   6.049   3.420
 2068W        W 6060   3.467   5.606   0.416
 2069W        W 6061   2.162   5.950   0.254
 2070W        W 6062   2.966   7.022   0.059
 2071W        W 6063   2.586   5.403   3.215
 2072W        W 6064   9.952   6.299   3.846
 2073W        W 6065   3.254   4.933   1.691
 2074W        W 6066   1.609   3.823   0.006
 2075W        W 6067   2.924   6.178  13.923
 2076W        W 6068   1.302   6.478   2.792
 2077W        W 6069   3.408   4.026   2.016
 2078W        W 6070   2.613   6.959   0.410
 2079W        W 6071   2.684   5.776   1.379
 2080W        W 6072   1.170   4.353   2.098
 2081W        W 6073   1.373   4.853   3.127
 2082W        W 6074   1.385   6.287   0.432
 2083W        W 6075   2.781   5.902   0.891
 2084W        W 6076   1.719   6.602   0.680
 2085W        W 6077   3.618   5.168   1.046
 2086W        W 6078   1.625   4.104   2.743
 2087W        W 6079   2.964   6.450   2.034
 2088W        W 6080   2.902   6.728   1.353
 2089W        W 6081   2.278   6.800   0.055
 2090W        W 6082   1.186   4.851   2.017
 2091W        W 6083   0.869   3.780   1.108
 2092W        W 6084   2.388   4.711   1.757
 2093W        W 6085   1.224   5.529   0.070
 2094W        W 6086   3.174   5.751   1.355
 2095W        W 6087   0.671   6.469   3.348
 2096W        W 6088   3.081   7.143   0.578
 2097W        W 6089   1.053   4.253   1.069
 2098W        W 6090   1.287   5.927   1.269
 2099W        W 6091   1.192   7.367   1.848
 2100W        W 6092   2.452   5.546   1.748
 2101W        W 6093   0.358   5.485  13.938
 2102W        W 6094   3.486   6.905   0.750
 2103W        W 6095   3.304   4.315   0.567
 2104W        W 6096   1.314   3.947   2.358
 2105W        W 6097   3.214   6.587   0.995
 2106W        W 6098   3.170   5.107   1.241
 2107W        W 6099   1.120   4.744   1.114
 2108W        W 6100   1.597   4.789   2.312
 2109W        W 6101   2.556   5.960   2.453
 2110W        W 6102   1.659   4.298   2.287
 2111W        W 6103   1.343   7.257   1.073
 2112W        W 6104   0.597   6.221  13.922
 2113W        W 6105   3.172   6.164   0.770
 2114W        W 6106   0.704   4.950   2.710
 2115W        W 6107   3.696   5.117   0.535
 2116W        W 6108   1.475   5.802   0.403
 2117W        W 6109   2.344   5.232   2.333
 2118W        W 6110   1.027   5.615   2.212
 2119W        W 6111   2.944   7.413   2.129
 2120W        W 6112   0.850   4.975   1.478
 2121W        W 6113   1.328   4.751  13.845
 2122W        W 6114   1.725   5.171   1.394
 2123W        W 6115   1.128   4.279  13.806
 2124W        W 6116   0.335   5.231   1.218
 2125W        W 6117   0.344   6.839   2.011
 2126W        W 6118   2.966   5.659   0.489
 2127W        W 6119   2.693   6.414   0.880
 2128W        W 6120   0.397   5.326   3.809
 2129W        W 6121   3.028   3.482   0.701
 2130W        W 6122   2.799   6.206   0.438
 2131W        W 6123   1.534   5.313   0.493
 2132W        W 6124   2.854   4.292   0.340
 2133W        W 6125   2.879   4.747   1.976
 2134W        W 6126   0.755   5.466   1.440
 2135W        W 6127   1.148   6.083   0.811
 2136W        W 6128   2.762   4.929   0.984
 2137W        W 6129   1.809   4.220   1.579
 2138W        W 6130   3.565   5.920   1.652
 2139W        W 6131   3.636   4.231   1.623
 2140W        W 6132   0.650   5.980   0.767
 2141W        W 6133   3.662   5.643   1.219
 2142W        W 6134   2.639   5.852   0.153
 2143W        W 6135   1.930   7.643   2.045
 2144W        W 6136   1.637   4.021   0.463
 2145W        W 6137   2.524   4.536   1.209
 2146W        W 6138   0.073   6.051   1.561
 2147W        W 6139   1.472   4.381   0.157
 2148W        W 6140   1.706   5.350   3.949
 2149W        W 6141   2.236   4.589   0.789
 2150W        W 6142   2.412   6.267   2.090
 2151W        W 6143   0.521   6.443   2.267
 2152W        W 6144   1.002   4.577   0.238
 2153W        W 6145   2.616   4.702   0.505
 2154W        W 6146   2.445   7.296   2.806
 2155W        W 6147   0.802   5.139   1.005
 2156W        W 6148   0.832   6.895   2.008
 2157W        W 6149   3.513   6.700  13.695
 2158W        W 6150   2.305   6.022   1.657
 2159W        W 6151   0.967   5.632   0.999
 2160W        W 6152   1.331   6.900   1.955
 2161W        W 6153   1.586   4.231   0.974
 2162W        W 6154   0.472   5.905   0.306
 2163W        W 6155   1.601   5.198  13.995
 2164W        W 6156   0.458   5.699   1.135
 2165W        W 6157   1.874   3.964   1.989
 2166W        W 6158   3.171   3.911   0.240
 2167W        W 6159   1.964   7.233   2.977
 2168W        W 6160   3.390   5.885   2.672
 2169W        W 6161   2.851   6.875   3.092
 2170W        W 6162   0.962   7.202   1.456
 2171W        W 6163   3.647   6.005   0.687
 2172W        W 6164   2.144   4.914   1.178
 2173W        W 6165   1.708   3.696   0.822
 2174W        W 6166   1.217   6.624   0.729
 2175W        W 6167   1.553   4.553   1.861
 2176W        W 6168   1.375   3.892   1.256
 2177W        W 6169   0.550   6.642   0.180
 2178W        W 6170   2.359   6.042   0.683
 2179W        W 6171   1.558   7.066   2.731
 2180W        W 6172   0.568   5.490   0.679
 2181W        W 6173   0.165   4.372   1.239
 2182W        W 6174   1.911   6.182   1.417
 2183W        W 6175  10.060   3.887   0.638
 2184W        W 6176   2.798   5.123   2.486
 2185W        W 6177   2.833   4.726   0.037
 2186W        W 6178   3.117   6.116   1.702
 2187W        W 6179   1.929   6.670   1.302
 2188W        W 6180   1.475   6.922   0.402
 2189W        W 6181   2.476   3.448  13.760
 2190W        W 6182   0.139   7.025   1.316
 2191W        W 6183   2.502   4.905   3.221
 2192W        W 6184   0.304   5.106   0.242
 2193W        W 6185   0.692   4.977   0.531
 2194W        W 6186   1.257   5.411   1.374
 2195W        W 6187   2.354   3.995   1.163
 2196W        W 6188   1.827   7.196   1.280
 2197W        W 6189   2.944   6.926   2.196
 2198W        W 6190   2.434   6.634   1.262
 2199W        W 6191   2.405   6.132   1.186
 2200W        W 6192   1.933   4.205   0.096
 2201W        W 6193   3.227   3.724   1.137
 2202W        W 6194   1.136   5.061   0.183
 2203W        W 6195   3.305   4.760   0.897
 2204W        W 6196   2.326   5.525  13.905
 2205W        W 6197   3.025   5.974   2.292
 2206W        W 6198   2.731   6.592   0.101
 2207W        W 6199   1.618   5.077   1.886
 2208W        W 6200   2.761   6.404   2.476
 2209W        W 6201   2.073   4.258   2.861
 2210W        W 6202   0.071   4.745   2.675
 2211W        W 6203   1.951   5.373   2.093
 2212W        W 6204   0.361   6.178   1.149
 2213W        W 6205   0.641   5.562   1.925
 2214W        W 6206   2.716   5.544   2.202
 2215W        W 6207   2.365   5.179   2.820
 2216W        W 6208   2.736   6.907   0.890
 2217W        W 6209   2.035   6.609   2.168
 2218W        W 6210   1.424   7.020   1.499
 2219W        W 6211   2.717   5.935   1.904
 2220W        W 6212   2.186   6.434   3.169
 2221W        W 6213   0.824   6.052   1.234
 2222W        W 6214   2.965   6.205   1.239
 2223W        W 6215   2.650   6.866   1.753
 2224W        W 6216   1.038   6.724   1.589
 2225W        W 6217   1.677   4.632   2.792
 2226W        W 6218   2.082   6.906   0.505
 2227W        W 6219   1.834   6.129   0.583
 2228W        W 6220   0.691   4.899  13.995
 2229W        W 6221   0.503   7.069   7.460
 2230W        W 6222   0.476   6.095   7.217
 2231W        W 6223   3.061   6.010   4.691
 2232W        W 6224   1.542   5.258   5.043
 2233W        W 6225   1.859   6.707   7.559
 2234W        W 6226   2.790   4.253   7.665
 2235W        W 6227   1.913   6.417   4.433
 2236W        W 6228   1.032   5.310   7.588
 2237W        W 6229   1.182   5.286   7.092
 2238W        W 6230   3.338   4.953   7.325
 2239W        W 6231   2.141   6.436   7.196
 2240W        W 6232   1.216   5.320   5.887
 2241W        W 6233   2.558   6.447   7.546
 2242W        W 6234   1.827   5.785   7.607
 2243W        W 6235   1.948   5.458   7.239
 2244W        W 6236   9.854   4.926   8.055
 2245W        W 6237   3.040   6.213   7.293
 2246W        W 6238   3.310   6.130   5.174
 2247W        W 6239   3.313   6.571   4.193
 2248W        W 6240   0.776   4.118   6.338
 2249W        W 6241   3.293   5.128   6.814
 2250W        W 6242   2.822   5.286   4.653
 2251W        W 6243   2.566   5.170   3.647
 2252W        W 6244   1.792   6.258   6.873
 2253W        W 6245   2.631   6.871   6.567
 2254W        W 6246   2.819   5.693   4.352
 2255W        W 6247   1.103   6.671   4.226
 2256W        W 6248   1.569   7.339   4.359
 2257W        W 6249   3.230   5.069   3.741
 2258W        W 6250   0.234   6.643   6.253
 2259W        W 6251   1.421   5.748   5.181
 2260W        W 6252   1.516   3.894   6.320
 2261W        W 6253   0.850   5.650   3.761
 2262W        W 6254   0.558   4.858   3.817
 2263W        W 6255   0.562   6.532   4.820
 2264W        W 6256   3.389   7.084   5.497
 2265W        W 6257   2.160   5.295   6.827
 2266W        W 6258   1.302   5.689   6.833
 2267W        W 6259   2.370   5.057   4.603
 2268W        W 6260   2.008   5.382   4.360
 2269W        W 6261   0.767   5.014   6.732
 2270W        W 6262   0.560   4.605   7.481
 2271W        W 6263   1.754   4.117   7.199
 2272W        W 6264   2.567   3.645   7.134
 2273W        W 6265   3.089   4.343   7.264
 2274W        W 6266   2.674   4.374   5.044
 2275W        W 6267   2.605   5.431   7.765
 2276W        W 6268   1.002   7.293   5.961
 2277W        W 6269   1.617   4.590   4.398
 2278W        W 6270   0.963   4.156   7.608
 2279W        W 6271   2.934   4.397   4.571
 2280W        W 6272   3.693   4.903   4.772
 2281W        W 6273   1.440   7.035   7.421
 2282W        W 6274   0.268   6.094   5.663
 2283W        W 6275   3.332   6.607   5.325
 2284W        W 6276   2.199   6.332   4.824
 2285W        W 6277   2.104   5.358   7.739
 2286W        W 6278   0.391   5.672   6.968
 2287W        W 6279   3.590   4.507   6.470
 2288W        W 6280   1.880   7.010   7.163
 2289W        W 6281   3.457   6.233   3.866
 2290W        W 6282   2.481   4.585   4.629
 2291W        W 6283   3.724   4.958   4.236
 2292W        W 6284   2.893   6.798   4.090
 2293W        W 6285   2.855   4.860   4.408
 2294W        W 6286   0.038   4.663   6.210
 2295W        W 6287   2.259   6.837   6.901
 2296W        W 6288   1.989   7.250   6.741
 2297W        W 6289   2.897   4.390   5.496
 2298W        W 6290   1.833   3.806   5.944
 2299W        W 6291   1.726   6.251   7.432
 2300W        W 6292   1.766   4.209   4.674
 2301W        W 6293   3.255   6.492   5.820
 2302W        W 6294   1.533   6.492   5.940
 2303W        W 6295   1.537   4.725   6.595
 2304W        W 6296   2.188   5.423   3.857
 2305W        W 6297   2.321   5.742   7.515
 2306W        W 6298   1.924   4.081   7.779
 2307W        W 6299   2.323   6.852   7.394
 2308W        W 6300   0.882   5.921   6.982
 2309W        W 6301   0.056   7.049   4.253
 2310W        W 6302   2.515   5.220   4.173
 2311W        W 6303   1.494   4.799   4.859
 2312W        W 6304   2.071   4.737   3.429
 2313W        W 6305   2.143   6.212   7.679
 2314W        W 6306   2.588   3.732   4.466
 2315W        W 6307   1.194   6.286   3.854
 2316W        W 6308   0.415   5.290   7.547
 2317W        W 6309   1.427   4.174   7.802
 2318W        W 6310   1.833   4.305   6.742
 2319W        W 6311   2.878   3.935   5.305
 2320W        W 6312   3.460   5.487   3.611
 2321W        W 6313   1.677   4.657   7.071
 2322W        W 6314   1.152   5.741   7.352
 2323W        W 6315   0.907   6.167   7.462
 2324W        W 6316   0.407   5.096   7.064
 2325W        W 6317   1.243   5.146   6.614
 2326W        W 6318   2.955   3.411   6.862
 2327W        W 6319   2.254   4.850   7.596
 2328W        W 6320   0.454   6.199   7.705
 2329W        W 6321   3.780   4.225   7.657
 2330W        W 6322   3.097   4.772   5.265
 2331W        W 6323   1.978   7.106   8.092
 2332W        W 6324   2.934   6.308   3.375
 2333W        W 6325   0.933   4.370   7.171
 2334W        W 6326   3.547   4.216   6.938
 2335W        W 6327   1.261   3.958   7.253
 2336W        W 6328   1.792   5.017   7.550
 2337W        W 6329   2.541   6.020   4.623
 2338W        W 6330   0.552   4.550   6.461
 2339W        W 6331   2.117   3.818   7.368
 2340W        W 6332   0.224   6.672   7.595
 2341W        W 6333   0.718   3.750   5.330
 2342W        W 6334   0.671   6.594   7.446
 2343W        W 6335   3.016   7.440   4.885
 2344W        W 6336   1.055   5.814   5.537
 2345W        W 6337   3.083   7.304   7.724
 2346W        W 6338   2.273   5.345   6.066
 2347W        W 6339   0.740   5.376   4.166
 2348W        W 6340   3.181   6.975   5.024
 2349W        W 6341   3.296   4.300   4.079
 2350W        W 6342   3.191   5.165   4.983
 2351W        W 6343   1.334   4.928   7.414
 2352W        W 6344   2.539   6.080   7.240
 2353W        W 6345   1.365   4.331   6.897
 2354W        W 6346   0.688   6.913   7.035
 2355W        W 6347   0.841   4.951   7.265
 2356W        W 6348   3.731   4.999   3.739
 2357W        W 6349   2.385   5.266   7.332
 2358W        W 6350   2.472   5.165   6.481
 2359W        W 6351   0.850   5.497   6.740
 2360W        W 6352   3.033   3.814   7.529
 2361W        W 6353   0.767   3.860   7.217
 2362W        W 6354   0.773   5.424   5.641
 2363W        W 6355   0.397   7.108   6.544
 2364W        W 6356   3.458   5.338   4.096
 2365W        W 6357   3.453   4.001   7.362
 2366W        W 6358   0.082   4.925   7.402
 2367W        W 6359   3.424   3.409   4.282
 2368W        W 6360   2.866   6.410   4.421
 2369W        W 6361   1.521   5.603   4.341
 2370W        W 6362   2.835   4.465   4.077
 2371W        W 6363   2.770   4.863   4.912
 2372W        W 6364   0.243   7.067   5.525
 2373W        W 6365   0.701   5.980   4.659
 2374W        W 6366   0.712   3.733   7.709
 2375W        W 6367   1.733   6.518   7.999
 2376W        W 6368   3.532   5.718   5.342
 2377W        W 6369   2.417   7.337   6.478
 2378W        W 6370   2.768   5.946   7.671
 2379W        W 6371   2.101   3.498   4.400
 2380W        W 6372   1.279   4.353   4.788
 2381W        W 6373   1.512   5.416   7.457
 2382W        W 6374   2.331   6.122   6.790
 2383W        W 6375   0.805   6.403   7.012
 2384W        W 6376   1.336   6.575   7.654
 2385W        W 6377   0.766   4.579   4.236
 2386W        W 6378   2.511   4.208   4.332
 2387W        W 6379   2.634   6.525   7.044
 2388W        W 6380   1.213   5.339   5.394
 2389W        W 6381   0.226   5.744   7.458
 2390W        W 6382   2.094   6.013   5.575
 2391W        W 6383   1.279   6.649   6.337
 2392W        W 6384   1.790   4.276   5.512
 2393W        W 6385   9.743   6.251   4.312
 2394W        W 6386   0.024   5.428   5.060
 2395W        W 6387   1.482   3.872   6.818
 2396W        W 6388   3.059   5.560   7.913
 2397W        W 6389   2.348   7.166   7.767
 2398W        W 6390   3.183   6.831   7.868
 2399W        W 6391   3.496   6.259   4.539
 2400W        W 6392   1.930   4.997   5.181
 2401W        W 6393   1.101   6.710   7.238
 2402W        W 6394   2.517   4.657   3.658
 2403W        W 6395   3.249   5.974   5.686
 2404W        W 6396   2.236   6.821   5.919
 2405W        W 6397   2.605   4.632   7.342
 2406W        W 6398   0.482   4.164   7.738
 2407W        W 6399   1.377   5.530   6.352
 2408W        W 6400   2.479   7.009   5.530
 2409W        W 6401   1.860   3.696   4.014
 2410W        W 6402   3.481   3.418   4.789
 2411W        W 6403   2.123   7.134   3.817
 2412W        W 6404   1.380   4.429   7.389
 2413W        W 6405   1.194   4.792   6.962
 2414W        W 6406   9.779   4.597   7.291
 2415W        W 6407   0.646   5.838   5.873
 2416W        W 6408   2.272   5.635   6.476
 2417W        W 6409   2.730   7.144   7.404
 2418W        W 6410   2.944   6.850   5.516
 2419W        W 6411   1.787   6.774   6.726
 2420W        W 6412   2.177   5.826   7.983
 2421W        W 6413   0.731   6.275   5.640
 2422W        W 6414   1.866   4.518   7.496
 2423W        W 6415   1.341   6.085   7.669
 2424W        W 6416   0.213   7.514  10.688
 2425W        W 6417   0.554   5.904  10.305
 2426W        W 6418   3.416   5.671   8.266
 2427W        W 6419   3.525   7.013  10.231
 2428W        W 6420   1.546   6.952   7.903
 2429W        W 6421   1.283   5.155   8.714
 2430W        W 6422   0.864   4.992   8.941
 2431W        W 6423   1.880   5.805   8.416
 2432W        W 6424   1.798   6.961  10.245
 2433W        W 6425   0.924   3.609  10.182
 2434W        W 6426   2.577   3.995   9.177
 2435W        W 6427   2.596   4.623   7.905
 2436W        W 6428   2.940   4.399  10.849
 2437W        W 6429   0.265   4.195  10.140
 2438W        W 6430   1.694   6.032   8.006
 2439W        W 6431   0.081   4.891   9.571
 2440W        W 6432   1.161   4.880  10.654
 2441W        W 6433   3.652   4.558   9.440
 2442W        W 6434   3.409   5.765  10.240
 2443W        W 6435   1.996   5.045   9.175
 2444W        W 6436   2.387   6.557   9.667
 2445W        W 6437   0.999   5.884   9.494
 2446W        W 6438   1.259   5.349  10.381
 2447W        W 6439   1.083   6.404   9.096
 2448W        W 6440   2.113   6.626  10.499
 2449W        W 6441   1.620   4.854   9.488
 2450W        W 6442   1.874   5.608   9.205
 2451W        W 6443   2.779   6.551  11.016
 2452W        W 6444   1.817   5.803  10.757
 2453W        W 6445   1.760   5.409  10.439
 2454W        W 6446  10.066   4.958  10.914
 2455W        W 6447   3.158   6.547  10.693
 2456W        W 6448   0.718   3.846   8.534
 2457W        W 6449   0.948   6.400   9.574
 2458W        W 6450   3.320   5.812   9.048
 2459W        W 6451   2.739   4.313   9.582
 2460W        W 6452   3.265   4.270   7.745
 2461W        W 6453   3.731   4.991  10.097
 2462W        W 6454   1.656   6.984   9.777
 2463W        W 6455   3.368   6.447   8.172
 2464W        W 6456   0.765   7.232   8.075
 2465W        W 6457   1.120   7.099   8.541
 2466W        W 6458   0.629   4.205   9.818
 2467W        W 6459   3.295   4.804   9.986
 2468W        W 6460   2.863   5.199   8.695
 2469W        W 6461   2.876   5.043   7.925
 2470W        W 6462   2.151   6.128   9.732
 2471W        W 6463   1.775   4.583   9.098
 2472W        W 6464   2.469   6.704  10.153
 2473W        W 6465   3.311   5.414   8.732
 2474W        W 6466   2.019   4.234   8.611
 2475W        W 6467   1.087   6.837   8.120
 2476W        W 6468   0.357   4.032   8.822
 2477W        W 6469   2.994   4.738   9.443
 2478W        W 6470   0.582   6.564   9.274
 2479W        W 6471   2.005   6.704   8.403
 2480W        W 6472   3.031   4.691   7.611
 2481W        W 6473   0.474   6.486   9.784
 2482W        W 6474   1.226   6.281  10.227
 2483W        W 6475   1.467   5.603   8.728
 2484W        W 6476   1.527   4.085   9.831
 2485W        W 6477   3.624   3.746   9.220
 2486W        W 6478   0.478   5.144   8.133
 2487W        W 6479   0.659   4.547   7.997
 2488W        W 6480   0.675   6.385   8.804
 2489W        W 6481   1.749   5.973   8.850
 2490W        W 6482   3.008   7.067  10.703
 2491W        W 6483   1.907   4.671   8.397
 2492W        W 6484   3.352   7.191   9.249
 2493W        W 6485   2.869   4.988  10.233
 2494W        W 6486   3.610   6.404   8.829
 2495W        W 6487   2.388   6.205  10.159
 2496W        W 6488   0.121   5.453   8.740
 2497W        W 6489   1.275   5.907   9.890
 2498W        W 6490   2.251   5.016   8.496
 2499W        W 6491   2.502   5.539   8.692
 2500W        W 6492   0.422   5.059  10.115
 2501W        W 6493   0.643   4.961  10.555
 2502W        W 6494   0.600   3.577   8.923
 2503W        W 6495   2.266   4.111   9.560
 2504W        W 6496   1.857   4.164  10.738
 2505W        W 6497   2.405   4.156   7.989
 2506W        W 6498   3.978   6.982  10.454
 2507W        W 6499   2.292   3.703  10.616
 2508W        W 6500   3.588   6.244  10.819
 2509W        W 6501   2.686   4.357  10.433
 2510W        W 6502   2.572   4.316   8.789
 2511W        W 6503   3.297   5.850  11.024
 2512W        W 6504   0.855   6.844   8.933
 2513W        W 6505   1.471   4.882   8.320
 2514W        W 6506   1.157   4.138  10.571
 2515W        W 6507   3.076   4.363   8.671
 2516W        W 6508   3.188   4.848   8.578
 2517W        W 6509   1.002   6.998  10.776
 2518W        W 6510   1.217   3.860   8.338
 2519W        W 6511   3.427   4.198   9.195
 2520W        W 6512   3.410   6.424   7.590
 2521W        W 6513   0.339   5.760   9.140
 2522W        W 6514   2.626   4.154   7.194
 2523W        W 6515   3.472   6.647   9.250
 2524W        W 6516   3.435   3.832  10.025
 2525W        W 6517   2.178   5.089  10.458
 2526W        W 6518   2.083   6.255   8.214
 2527W        W 6519   2.279   3.616   9.370
 2528W        W 6520   0.907   4.614   9.314
 2529W        W 6521   0.245   5.549  10.115
 2530W        W 6522   2.358   6.844   8.793
 2531W        W 6523   3.238   4.365   9.655
 2532W        W 6524   2.236   7.101  10.408
 2533W        W 6525   3.607   6.044   7.993
 2534W        W 6526   2.041   5.391   8.797
 2535W        W 6527   3.554   3.659  10.495
 2536W        W 6528   1.957   5.817  10.057
 2537W        W 6529   2.095   4.641   9.499
 2538W        W 6530   2.733   4.830   8.371
 2539W        W 6531   3.140   4.643   8.093
 2540W        W 6532   2.880   6.620   8.219
 2541W        W 6533   2.769   6.386   9.385
 2542W        W 6534   2.683   5.336   8.269
 2543W        W 6535   2.375   5.487   9.201
 2544W        W 6536   3.158   5.453   9.452
 2545W        W 6537   0.514   4.673   9.691
 2546W        W 6538   2.996   5.478  10.207
 2547W        W 6539   3.568   6.976   9.675
 2548W        W 6540   1.588   6.392   9.043
 2549W        W 6541   2.707   7.135  10.241
 2550W        W 6542   2.463   4.270   9.981
 2551W        W 6543   1.842   7.420   9.944
 2552W        W 6544   3.468   4.041   8.733
 2553W        W 6545   3.416   5.358   9.923
 2554W        W 6546   2.946   4.325   9.148
 2555W        W 6547   3.136   4.632  10.460
 2556W        W 6548   2.709   6.492   8.887
 2557W        W 6549   1.890   6.762   8.907
 2558W        W 6550   0.854   4.082   8.088
 2559W        W 6551   1.878   3.788   9.632
 2560W        W 6552   0.956   6.947   7.650
 2561W        W 6553   1.262   5.380   8.279
 2562W        W 6554   1.973   6.147  10.427
 2563W        W 6555   1.525   4.459   8.640
 2564W        W 6556   3.081   3.868   9.010
 2565W        W 6557   2.889   7.211   9.415
 2566W        W 6558   2.100   6.874   9.386
 2567W        W 6559   1.694   5.816   9.625
 2568W        W 6560   3.359   6.607   9.923
 2569W        W 6561   0.989   4.246   8.579
 2570W        W 6562   1.840   6.490   9.569
 2571W        W 6563   1.073   4.631   7.720
 2572W        W 6564   1.950   4.882   9.914
 2573W        W 6565   2.688   3.828   9.628
 2574W        W 6566   1.729   5.523   8.015
 2575W        W 6567   1.186   3.748   7.838
 2576W        W 6568   1.734   4.942   8.770
 2577W        W 6569   2.590   3.894  10.276
 2578W        W 6570   1.544   5.874  10.316
 2579W        W 6571   2.195   5.670  10.468
 2580W        W 6572   2.705   5.903  10.411
 2581W        W 6573   1.973   3.725  10.989
 2582W        W 6574   1.349   4.439   9.489
 2583W        W 6575   0.653   4.515   8.881
 2584W        W 6576   0.638   6.975   8.493
 2585W        W 6577   1.719   6.664  10.802
 2586W        W 6578   0.832   5.480   8.037
 2587W        W 6579   2.866   5.532   9.055
 2588W        W 6580   2.709   5.127   9.348
 2589W        W 6581   2.168   5.639   9.627
 2590W        W 6582   2.544   6.266   8.018
 2591W        W 6583   2.153   4.243   9.097
 2592W        W 6584   3.534   4.507   8.530
 2593W        W 6585  10.034   6.972  10.038
 2594W        W 6586   0.817   6.127   9.960
 2595W        W 6587   0.285   7.243   8.232
 2596W        W 6588   1.975   4.352   9.913
 2597W        W 6589   1.276   6.349   8.131
 2598W        W 6590   3.273   6.929   8.343
 2599W        W 6591   2.378   5.042   8.024
 2600W        W 6592   1.109   4.712   8.619
 2601W        W 6593   2.297   4.295   7.533
 2602W        W 6594   2.415   6.260  10.665
 2603W        W 6595   3.026   3.896   8.500
 2604W        W 6596   0.044   3.917   7.757
 2605W        W 6597   1.665   6.205   9.944
 2606W        W 6598   1.413   6.218   9.483
 2607W        W 6599   0.944   5.982   7.966
 2608W        W 6600   0.206   6.334   8.567
 2609W        W 6601   0.967   5.324  10.780
 2610W        W 6602   1.461   3.874  10.849
 2611W        W 6603   1.911   3.901  10.126
 2612W        W 6604   1.689   3.822   8.574
 2613W        W 6605   2.510   3.973   8.437
 2614W        W 6606   0.512   4.313   9.328
 2615W        W 6607   0.372   5.001   8.768
 2616W        W 6608   3.177   3.876   9.509
 2617W        W 6609   0.664   4.753   8.445
 2618W        W 6610   2.958   4.041   9.974
 2619W        W 6611   0.803   4.045   9.013
 2620W        W 6612   1.912   4.611  10.340
 2621W        W 6613   0.144   4.354   8.046
 2622W        W 6614   1.042   5.812  10.333
 2623W        W 6615   2.256   5.145   9.572
 2624W        W 6616   2.428   6.955   8.256
 2625W        W 6617   0.286   5.628   7.941
 2626W        W 6618   0.843   6.230  10.549
 2627W        W 6619   0.061   5.226  10.467
 2628W        W 6620   1.554   5.490   9.994
 2629W        W 6621   3.036   3.690  10.344
 2630W        W 6622   3.727   5.398  10.350
 2631W        W 6623   3.702   5.301   8.432
 2632W        W 6624   2.377   5.976   8.483
 2633W        W 6625   2.862   7.167   8.150
 2634W        W 6626   2.005   5.368  10.872
 2635W        W 6627   0.385   6.134  10.753
 2636W        W 6628   3.687   3.818  10.966
 2637W        W 6629   3.416   5.010   9.541
 2638W        W 6630   1.476   7.068  10.615
 2639W        W 6631   1.623   3.777   8.064
 2640W        W 6632   2.978   6.378   7.796
 2641W        W 6633   0.806   4.507  10.613
 2642W        W 6634   1.644   6.509  10.334
 2643W        W 6635   3.323   4.314  10.141
 2644W        W 6636   2.806   6.930   8.596
 2645W        W 6637   2.952   5.915   9.368
 2646W        W 6638   1.074   4.124  10.027
 2647W        W 6639   1.491   5.215  10.815
 2648W        W 6640   0.901   6.126   8.434
 2649W        W 6641   2.957   5.695   8.526
 2650W        W 6642   0.616   4.581  10.172
 2651W        W 6643   2.083   6.324   8.737
 2652W        W 6644   3.816   4.976   9.255
 2653W        W 6645   1.786   3.659  10.537
 2654W        W 6646   2.851   6.522   9.890
 2655W        W 6647   3.082   6.764   9.527
 2656W        W 6648   2.222   6.663   7.908
 2657W        W 6649   0.422   6.384  10.285
 2658W        W 6650   1.006   4.628   9.814
 2659W        W 6651   1.252   3.880   8.834
 2660W        W 6652   2.552   4.769   9.711
 2661W        W 6653   1.285   5.639   7.851
 2662W        W 6654   3.533   5.770   9.563
 2663W        W 6655   0.723   6.703  10.507
 2664W        W 6656   3.175   7.234   8.749
 2665W        W 6657   1.210   4.328   9.028
 2666W        W 6658   1.407   5.831   9.181
 2667W        W 6659   1.144   7.063   9.816
 2668W        W 6660   3.483   7.276  10.696
 2669W        W 6661   2.679   5.556   9.612
 2670W        W 6662   0.028   5.311   8.267
 2671W        W 6663   3.523   6.885   8.806
 2672W        W 6664   3.334   4.181   8.227
 2673W        W 6665   1.377   3.784  10.276
 2674W        W 6666   3.154   6.289   9.065
 2675W        W 6667   3.147   5.105   9.096
 2676W        W 6668   1.333   4.798   9.063
 2677W        W 6669   1.549   4.948  10.316
 2678W        W 6670   2.799   6.394  10.393
 2679W        W 6671   1.182   4.547  10.281
 2680W        W 6672   1.374   6.819   8.880
 2681W        W 6673   0.534   7.142  10.644
 2682W        W 6674   0.484   6.033   8.178
 2683W        W 6675   3.161   6.550   8.638
 2684W        W 6676   0.969   4.989  10.192
 2685W        W 6677   3.533   4.893   8.211
 2686W        W 6678   1.343   5.874   8.311
 2687W        W 6679   2.454   5.698  10.038
 2688W        W 6680   2.521   5.205   9.976
 2689W        W 6681   1.041   5.469   9.958
 2690W        W 6682   3.133   7.124   9.874
 2691W        W 6683   2.774   3.929  10.753
 2692W        W 6684   0.706   4.045  10.363
 2693W        W 6685   1.098   5.075   9.394
 2694W        W 6686   1.570   4.653   7.874
 2695W        W 6687   1.783   5.302   9.598
 2696W        W 6688   2.076   4.543   7.950
 2697W        W 6689   0.829   5.212   8.494
 2698W        W 6690   0.263   7.042   9.663
 2699W        W 6691   3.177   5.238   8.279
 2700W        W 6692   3.230   4.090  10.575
 2701W        W 6693   2.833   6.189   8.479
 2702W        W 6694   0.420   5.286  10.832
 2703W        W 6695   3.236   3.485   8.161
 2704W        W 6696   3.104   6.021   8.111
 2705W        W 6697   1.729   5.295   8.438
 2706W        W 6698   2.925   3.891   8.010
 2707W        W 6699   2.883   4.542  10.007
 2708W        W 6700   1.084   5.469   9.057
 2709W        W 6701   1.266   6.087   8.763
 2710W        W 6702   2.821   4.748   8.895
 2711W        W 6703   1.798   4.240   9.448
 2712W        W 6704   3.585   6.133   9.937
 2713W        W 6705   3.653   4.077   9.628
 2714W        W 6706   0.483   5.939   8.691
 2715W        W 6707   0.768   4.120  10.904
 2716W        W 6708   1.901   6.664  11.290
 2717W        W 6709   3.556   5.388   9.171
 2718W        W 6710   2.657   5.796   8.127
 2719W        W 6711   2.155   7.000   9.875
 2720W        W 6712   2.846   6.070  10.939
 2721W        W 6713   2.321   3.477   8.489
 2722W        W 6714   2.506   4.597   9.234
 2723W        W 6715   0.092   6.313   9.539
 2724W        W 6716   1.698   4.254   8.213
 2725W        W 6717   1.337   5.699  10.728
 2726W        W 6718   2.189   4.662   8.833
 2727W        W 6719   2.695   6.062   9.788
 2728W        W 6720   0.487   6.879  10.087
 2729W        W 6721   1.210   6.569  10.661
 2730W        W 6722   1.211   4.447   8.180
 2731W        W 6723   2.368   4.498   8.364
 2732W        W 6724   2.604   6.797  10.616
 2733W        W 6725   1.534   5.254   9.142
 2734W        W 6726   0.895   6.614  10.036
 2735W        W 6727   3.539   7.213   7.937
 2736W        W 6728   0.249   5.678  10.592
 2737W        W 6729   2.449   5.977   9.359
 2738W        W 6730   0.969   5.671   8.601
 2739W        W 6731   1.359   6.589   9.803
 2740W        W 6732   1.675   4.124   8.966
 2741W        W 6733   0.000   5.988   8.277
 2742W        W 6734   1.885   5.024   8.046
 2743W        W 6735   0.611   5.439   8.883
 2744W        W 6736   1.589   4.232  10.300
 2745W        W 6737   3.443   3.843   7.867
 2746W        W 6738   1.952   7.100  10.822
 2747W        W 6739   3.642   5.742  10.694
 2748W        W 6740   3.235   6.859  11.081
 2749W        W 6741   0.900   7.295   9.410
 2750W        W 6742   3.681   5.746   8.691
 2751W        W 6743   2.443   5.075   8.941
 2752W        W 6744   2.187   3.818   8.827
 2753W        W 6745   1.084   6.570   8.561
 2754W        W 6746   1.533   4.594   9.932
 2755W        W 6747   1.418   3.926   9.346
 2756W        W 6748   0.611   6.511   8.315
 2757W        W 6749   2.219   5.875   8.934
 2758W        W 6750   1.285   6.819  10.238
 2759W        W 6751   0.476   5.559   8.396
 2760W        W 6752   0.229   4.692   9.147
 2761W        W 6753   1.932   6.099   9.286
 2762W        W 6754   0.029   4.065   8.443
 2763W        W 6755   2.972   5.134   9.776
 2764W        W 6756   2.818   4.314   8.248
 2765W        W 6757   3.244   6.260   9.580
 2766W        W 6758   2.284   6.442   9.178
 2767W        W 6759   1.517   6.790   8.394
 2768W        W 6760   2.547   3.845   7.601
 2769W        W 6761   0.485   7.072   9.216
 2770W        W 6762   2.273   4.598  10.673
 2771W        W 6763   0.424   4.663  10.911
 2772W        W 6764   0.202   4.783   8.312
 2773W        W 6765   1.020   4.932   8.134
 2774W        W 6766   2.582   5.372  10.440
 2775W        W 6767   1.313   5.493   9.540
 2776W        W 6768   2.667   3.694   8.798
 2777W        W 6769   1.610   6.826   9.314
 2778W        W 6770   3.066   6.800  10.272
 2779W        W 6771   2.584   6.847   9.266
 2780W        W 6772   2.718   5.988   8.918
 2781W        W 6773   2.062   3.886   8.250
 2782W        W 6774   3.843   3.692   8.750
 2783W        W 6775   1.412   5.133   7.873
 2784W        W 6776   3.301   4.652   9.044
 2785W        W 6777   2.192   5.444   8.276
 2786W        W 6778   3.186   6.051  10.577
 2787W        W 6779   2.695   6.832   7.811
 2788W        W 6780   1.514   4.531  10.676
 2789W        W 6781   1.333   5.058   9.850
 2790W        W 6782   3.509   6.421  10.354
 2791W        W 6783   2.205   4.190  10.395
 2792W        W 6784   0.188   4.747  10.490
 2793W        W 6785   2.054   5.344  10.037
 2794W        W 6786   0.266   6.250   9.074
 2795W        W 6787   0.708   5.479   9.380
 2796W        W 6788   3.107   5.770   9.825
 2797W        W 6789   2.656   7.003  11.094
 2798W        W 6790   2.407   4.729  10.193
 2799W        W 6791   3.044   6.841   9.038
 2800W        W 6792   2.022   6.539  10.021
 2801W        W 6793   1.129   6.835   9.351
 2802W        W 6794   3.122   6.172  10.100
 2803W        W 6795   1.974   6.257  10.936
 2804W        W 6796   0.842   5.936   9.030
 2805W        W 6797   3.306   6.065   8.591
 2806W        W 6798   2.661   6.965   9.775
 2807W        W 6799   0.546   6.080   9.470
 2808W        W 6800   1.858   4.883  10.770
 2809W        W 6801   2.455   6.498   8.451
 2810W        W 6802   1.535   6.199  10.689
 2811W        W 6803   1.640   6.302   8.479
 2812W        W 6804   0.723   4.979   7.751
 2813W        W 6805   9.894   6.784  13.906
 2814W        W 6806   0.326   6.212  13.498
 2815W        W 6807   3.157   5.934  11.498
 2816W        W 6808   3.341   7.000  13.270
 2817W        W 6809   1.060   6.892  11.267
 2818W        W 6810   1.444   5.216  12.000
 2819W        W 6811   0.609   4.801  12.173
 2820W        W 6812   1.735   5.813  11.590
 2821W        W 6813   1.572   6.738  13.514
 2822W        W 6814   1.049   3.492  13.452
 2823W        W 6815   2.770   4.240  12.403
 2824W        W 6816   2.250   4.841  11.425
 2825W        W 6817   0.454   4.109  13.451
 2826W        W 6818   1.582   6.021  11.155
 2827W        W 6819   0.040   4.859  12.587
 2828W        W 6820   3.647   4.625  12.542
 2829W        W 6821   3.493   5.853  13.303
 2830W        W 6822   1.783   5.141  12.386
 2831W        W 6823   2.407   6.240  12.657
 2832W        W 6824   1.087   6.138  12.823
 2833W        W 6825   1.246   5.209  13.657
 2834W        W 6826   3.229   5.209   0.238
 2835W        W 6827   1.152   6.389  12.381
 2836W        W 6828   2.261   6.239  13.450
 2837W        W 6829   1.596   4.770  12.790
 2838W        W 6830   1.363   5.434  12.437
 2839W        W 6831   1.703   6.096   0.073
 2840W        W 6832   1.882   5.470  13.615
 2841W        W 6833   0.614   4.067  11.968
 2842W        W 6834   1.545   6.357  12.699
 2843W        W 6835   3.423   5.798  12.242
 2844W        W 6836   3.038   4.230  12.841
 2845W        W 6837   3.712   4.986  13.102
 2846W        W 6838   1.662   6.788  12.972
 2847W        W 6839   3.314   6.429  11.622
 2848W        W 6840   0.711   7.204  11.567
 2849W        W 6841   1.070   6.914  11.758
 2850W        W 6842   3.293   4.984  13.345
 2851W        W 6843   2.624   5.419  12.084
 2852W        W 6844   2.700   5.052  11.344
 2853W        W 6845   2.061   6.167  13.000
 2854W        W 6846   1.830   4.649  12.342
 2855W        W 6847   2.467   6.515  13.087
 2856W        W 6848   3.134   5.584  11.850
 2857W        W 6849   1.957   4.296  11.901
 2858W        W 6850   0.639   6.678  11.494
 2859W        W 6851   0.267   4.436  12.084
 2860W        W 6852   2.569   4.940  12.646
 2861W        W 6853   0.454   6.707  12.327
 2862W        W 6854   2.000   7.051  11.719
 2863W        W 6855   2.698   4.825  10.649
 2864W        W 6856   0.243   6.417  12.931
 2865W        W 6857   0.681   6.298  13.155
 2866W        W 6858   1.202   5.673  12.028
 2867W        W 6859   1.371   4.309  12.951
 2868W        W 6860   3.578   3.677  12.530
 2869W        W 6861   0.727   5.382  11.214
 2870W        W 6862   0.835   4.940  11.515
 2871W        W 6863   0.800   6.579  11.994
 2872W        W 6864   1.510   6.066  11.961
 2873W        W 6865   2.909   7.070  13.528
 2874W        W 6866   1.802   4.598  11.522
 2875W        W 6867   3.215   7.254  12.248
 2876W        W 6868   3.477   6.411  12.109
 2877W        W 6869   2.274   5.714  13.385
 2878W        W 6870   0.037   5.401  11.893
 2879W        W 6871   1.300   5.962  13.255
 2880W        W 6872   2.322   5.146  11.808
 2881W        W 6873   2.234   5.650  11.774
 2882W        W 6874   0.732   5.006  13.001
 2883W        W 6875   0.248   3.944  12.281
 2884W        W 6876   2.282   4.095  12.710
 2885W        W 6877   1.642   4.285  13.690
 2886W        W 6878   2.352   4.351  11.482
 2887W        W 6879   3.026   6.631  13.690
 2888W        W 6880   2.306   3.877   0.003
 2889W        W 6881   3.223   6.511   0.120
 2890W        W 6882   2.822   4.242  13.363
 2891W        W 6883   2.595   4.261  11.939
 2892W        W 6884   0.726   7.092  12.077
 2893W        W 6885   1.461   4.961  11.587
 2894W        W 6886   0.740   4.178   0.080
 2895W        W 6887   3.115   4.556  11.914
 2896W        W 6888   3.408   5.027  11.814
 2897W        W 6889   1.288   6.958  13.939
 2898W        W 6890   1.345   3.693  11.707
 2899W        W 6891   3.274   4.340  12.361
 2900W        W 6892   3.598   6.777  10.726
 2901W        W 6893   0.408   5.707  12.423
 2902W        W 6894   2.332   4.152  10.907
 2903W        W 6895   3.514   6.837  12.386
 2904W        W 6896   3.558   3.753  13.344
 2905W        W 6897   2.078   5.093  13.887
 2906W        W 6898   2.033   6.192  11.451
 2907W        W 6899   2.204   3.527  12.464
 2908W        W 6900   0.940   4.697  12.529
 2909W        W 6901   0.310   5.845  13.157
 2910W        W 6902   2.392   6.783  11.913
 2911W        W 6903   3.392   4.617  12.982
 2912W        W 6904   2.084   6.955  13.609
 2913W        W 6905   3.606   6.128  11.321
 2914W        W 6906   1.717   5.627  12.075
 2915W        W 6907   3.632   4.098  13.711
 2916W        W 6908   1.805   5.919  13.366
 2917W        W 6909   2.122   4.728  12.743
 2918W        W 6910   2.907   5.060  11.857
 2919W        W 6911   3.131   4.820  11.455
 2920W        W 6912   2.823   6.529  11.895
 2921W        W 6913   2.731   6.222  12.275
 2922W        W 6914   2.700   5.455  11.610
 2923W        W 6915   2.153   5.434  12.224
 2924W        W 6916   3.139   5.526  12.638
 2925W        W 6917   0.491   4.642  12.739
 2926W        W 6918   3.251   5.458  13.509
 2927W        W 6919   3.624   7.012  12.846
 2928W        W 6920   1.718   6.424  12.231
 2929W        W 6921   2.482   7.029  13.291
 2930W        W 6922   2.602   4.644  13.520
 2931W        W 6923   1.865   7.176  13.224
 2932W        W 6924   3.066   4.060  11.997
 2933W        W 6925   3.418   5.404  13.035
 2934W        W 6926   3.010   4.687  12.628
 2935W        W 6927   3.441   4.848  13.934
 2936W        W 6928   2.233   6.378  12.211
 2937W        W 6929   1.582   6.974  12.019
 2938W        W 6930   0.705   4.477  11.285
 2939W        W 6931   1.872   3.822  12.744
 2940W        W 6932   0.590   6.982  11.110
 2941W        W 6933   1.345   5.478  11.593
 2942W        W 6934   2.059   5.933  13.779
 2943W        W 6935   1.499   4.541  11.968
 2944W        W 6936   3.123   3.873  12.467
 2945W        W 6937   2.817   7.257  12.547
 2946W        W 6938   2.175   6.926  12.922
 2947W        W 6939   1.643   5.903  12.898
 2948W        W 6940   3.348   6.467  12.874
 2949W        W 6941   1.055   4.112  11.726
 2950W        W 6942   2.010   6.551  12.655
 2951W        W 6943   1.118   4.466  10.989
 2952W        W 6944   1.934   5.021  13.110
 2953W        W 6945   2.664   3.935  13.029
 2954W        W 6946   1.623   5.517  11.182
 2955W        W 6947   1.155   4.020  11.237
 2956W        W 6948   1.859   4.914  11.921
 2957W        W 6949   2.490   3.893  13.519
 2958W        W 6950   1.516   5.771  13.744
 2959W        W 6951   2.742   5.510  13.593
 2960W        W 6952   1.391   4.425  12.476
 2961W        W 6953   0.755   4.505  11.776
 2962W        W 6954   0.331   6.872  11.822
 2963W        W 6955   1.920   6.456  13.749
 2964W        W 6956   0.772   6.008  11.238
 2965W        W 6957   2.605   5.455  12.569
 2966W        W 6958   2.962   5.135  12.887
 2967W        W 6959   1.830   5.600  12.565
 2968W        W 6960   2.415   6.255  11.153
 2969W        W 6961   2.216   3.968  12.218
 2970W        W 6962   3.664   4.560  12.055
 2971W        W 6963  10.050   7.117  13.502
 2972W        W 6964   0.577   6.007  12.765
 2973W        W 6965   0.235   7.237  11.387
 2974W        W 6966   2.238   4.413  13.162
 2975W        W 6967   1.385   6.516  11.132
 2976W        W 6968   3.423   7.002  11.517
 2977W        W 6969   2.268   5.356  11.347
 2978W        W 6970   1.091   4.830  11.948
 2979W        W 6971   2.025   4.530  11.089
 2980W        W 6972   2.775   3.899  11.620
 2981W        W 6973   0.327   4.191  11.105
 2982W        W 6974   1.627   6.339  13.184
 2983W        W 6975   1.435   5.938  12.436
 2984W        W 6976   1.132   6.119  10.940
 2985W        W 6977   0.174   6.400  11.666
 2986W        W 6978   0.744   5.365   0.224
 2987W        W 6979   2.179   4.277  13.648
 2988W        W 6980   1.407   4.033  12.085
 2989W        W 6981   2.294   3.923  11.722
 2990W        W 6982   0.551   3.792  12.645
 2991W        W 6983   0.088   4.928  12.092
 2992W        W 6984   3.294   3.800  12.936
 2993W        W 6985   0.382   4.804  11.710
 2994W        W 6986   3.311   4.195  13.262
 2995W        W 6987   0.618   4.281  12.424
 2996W        W 6988   2.126   4.759  13.513
 2997W        W 6989   0.140   4.605  11.306
 2998W        W 6990   1.069   5.667  13.579
 2999W        W 6991   2.161   5.239  12.711
 3000W        W 6992   2.199   7.102  11.260
 3001W        W 6993   0.379   5.729  11.082
 3002W        W 6994   0.534   5.389  13.242
 3003W        W 6995   1.494   5.488  13.299
 3004W        W 6996   3.136   4.119  13.729
 3005W        W 6997   3.738   5.406  13.421
 3006W        W 6998   3.556   5.639  11.405
 3007W        W 6999   2.494   5.852  11.398
 3008W        W 7000   3.009   7.285  11.274
 3009W        W 7001   0.867   6.275   0.361
 3010W        W 7002   3.410   5.043  12.687
 3011W        W 7003   1.606   3.786  11.309
 3012W        W 7004   3.210   6.350  11.146
 3013W        W 7005   1.435   6.259  13.634
 3014W        W 7006   3.576   4.560  13.467
 3015W        W 7007   2.600   7.138  11.597
 3016W        W 7008   2.780   5.905  12.693
 3017W        W 7009   0.934   4.201  13.306
 3018W        W 7010   1.071   6.439  11.516
 3019W        W 7011   2.693   5.893  11.851
 3020W        W 7012   0.553   4.584  13.227
 3021W        W 7013   1.949   6.556  11.802
 3022W        W 7014   3.756   5.044  12.227
 3023W        W 7015   1.913   3.858  13.609
 3024W        W 7016   2.852   6.426  12.764
 3025W        W 7017   3.054   6.610  12.343
 3026W        W 7018   2.263   6.696  10.958
 3027W        W 7019   9.934   6.329  13.656
 3028W        W 7020   1.007   4.615  13.011
 3029W        W 7021   0.943   3.906  12.307
 3030W        W 7022   2.587   4.469  12.815
 3031W        W 7023   1.133   5.664  11.161
 3032W        W 7024   3.470   5.861  12.797
 3033W        W 7025   3.079   7.246  11.766
 3034W        W 7026   1.031   4.374  12.154
 3035W        W 7027   0.953   5.785  12.455
 3036W        W 7028   1.364   7.101  13.209
 3037W        W 7029   2.507   5.402  13.047
 3038W        W 7030   0.074   5.458  11.397
 3039W        W 7031   3.744   6.685  11.768
 3040W        W 7032   3.101   4.270  11.524
 3041W        W 7033   1.345   3.901  13.561
 3042W        W 7034   3.231   6.809  11.934
 3043W        W 7035   2.919   5.133  12.370
 3044W        W 7036   1.358   4.900  12.361
 3045W        W 7037   1.694   5.000  13.552
 3046W        W 7038   2.791   6.304  13.415
 3047W        W 7039   1.297   4.517  13.408
 3048W        W 7040   1.153   6.893  12.262
 3049W        W 7041   0.559   7.382  13.835
 3050W        W 7042   0.388   6.298  11.236
 3051W        W 7043   3.119   6.113  11.968
 3052W        W 7044   0.919   4.867  13.473
 3053W        W 7045   1.248   5.975  11.528
 3054W        W 7046   2.262   5.227  13.429
 3055W        W 7047   2.430   4.881  13.110
 3056W        W 7048   1.025   5.333  13.218
 3057W        W 7049   3.142   6.895  12.735
 3058W        W 7050   2.810   3.794  13.894
 3059W        W 7051   0.826   3.872  13.684
 3060W        W 7052   1.146   5.104  12.770
 3061W        W 7053   1.477   4.782  11.109
 3062W        W 7054   1.596   5.272  12.851
 3063W        W 7055   1.572   4.291  11.129
 3064W        W 7056   0.486   5.314  11.642
 3065W        W 7057   0.373   6.913  12.863
 3066W        W 7058   3.182   5.310  11.444
 3067W        W 7059   3.264   4.423   0.082
 3068W        W 7060   2.405   6.282  11.756
 3069W        W 7061   3.285   3.808  11.545
 3070W        W 7062   2.812   6.281  11.457
 3071W        W 7063   1.845   5.336  11.663
 3072W        W 7064   2.733   4.150  11.211
 3073W        W 7065   2.923   4.672  13.127
 3074W        W 7066   0.483   5.295  12.122
 3075W        W 7067   1.031   6.129  11.955
 3076W        W 7068   2.711   4.709  12.188
 3077W        W 7069   1.851   4.324  12.821
 3078W        W 7070   3.754   6.195  13.059
 3079W        W 7071   3.556   4.190  12.780
 3080W        W 7072   0.643   6.211  11.677
 3081W        W 7073   1.950   6.482   0.252
 3082W        W 7074   3.334   5.320  12.221
 3083W        W 7075   2.883   5.623  11.194
 3084W        W 7076   2.464   7.369  12.916
 3085W        W 7077   1.804   3.835  11.804
 3086W        W 7078   2.299   4.447  12.352
 3087W        W 7079   0.240   6.271  12.463
 3088W        W 7080   1.527   4.188  11.609
 3089W        W 7081   2.288   4.653  11.888
 3090W        W 7082   2.563   5.997  13.114
 3091W        W 7083   0.161   6.660  13.360
 3092W        W 7084   1.189   4.548  11.488
 3093W        W 7085   2.713   4.640  11.627
 3094W        W 7086   2.509   6.659  13.625
 3095W        W 7087   0.924   5.206  12.344
 3096W        W 7088   0.806   6.819  13.088
 3097W        W 7089   3.691   7.105  11.119
 3098W        W 7090   0.549   5.771  13.571
 3099W        W 7091   2.266   5.763  12.768
 3100W        W 7092   0.867   5.678  11.584
 3101W        W 7093   1.152   6.460  13.229
 3102W        W 7094   1.799   4.165  12.362
 3103W        W 7095   0.001   5.966  11.287
 3104W        W 7096   1.852   5.065  11.243
 3105W        W 7097   0.687   5.749  12.022
 3106W        W 7098   1.687   4.093  13.237
 3107W        W 7099   3.216   4.014  11.073
 3108W        W 7100   3.189   5.678  13.967
 3109W        W 7101   3.833   6.288  13.580
 3110W        W 7102   1.148   7.230  12.793
 3111W        W 7103   3.601   5.999  11.814
 3112W        W 7104   2.246   4.952  12.279
 3113W        W 7105   2.131   3.517  11.978
 3114W        W 7106   1.334   6.540  11.939
 3115W        W 7107   1.752   4.582  13.244
 3116W        W 7108   1.389   3.944  12.588
 3117W        W 7109   0.151   6.758  11.319
 3118W        W 7110   1.998   6.042  11.958
 3119W        W 7111   0.378   5.806  11.589
 3120W        W 7112   0.142   4.329  12.570
 3121W        W 7113   1.946   6.068  12.493
 3122W        W 7114   0.005   4.040  11.858
 3123W        W 7115   2.806   5.102  13.345
 3124W        W 7116   2.561   4.608  11.103
 3125W        W 7117   3.188   6.152  12.498
 3126W        W 7118   2.022   6.831  12.232
 3127W        W 7119   1.519   6.832  11.554
 3128W        W 7120   2.436   3.750  11.195
 3129W        W 7121   0.373   7.188  12.426
 3130W        W 7122   0.502   4.527   0.353
 3131W        W 7123  10.020   4.994  11.572
 3132W        W 7124   0.940   5.285  11.859
 3133W        W 7125   1.222   5.635  12.868
 3134W        W 7126   2.635   3.768  12.082
 3135W        W 7127   1.589   6.829  12.492
 3136W        W 7128   2.958   6.701  13.178
 3137W        W 7129   2.557   6.684  12.398
 3138W        W 7130   2.386   5.867  12.274
 3139W        W 7131   1.979   4.087  11.348
 3140W        W 7132   3.446   3.726  12.069
 3141W        W 7133   1.195   5.175  11.224
 3142W        W 7134   3.295   4.834  12.257
 3143W        W 7135   2.051   5.778  11.188
 3144W        W 7136   3.056   5.909  13.527
 3145W        W 7137   2.948   6.786  11.482
 3146W        W 7138   1.361   4.963  13.195
 3147W        W 7139   3.328   6.360  13.370
 3148W        W 7140   0.401   4.969  13.548
 3149W        W 7141   1.952   5.525  13.078
 3150W        W 7142   0.299   6.074  12.016
 3151W        W 7143   0.742   5.475  12.781
 3152W        W 7144   2.953   5.603  13.118
 3153W        W 7145   2.564   5.066  13.769
 3154W        W 7146   2.789   7.016  12.101
 3155W        W 7147   2.018   6.620  13.269
 3156W        W 7148   1.190   6.711  12.783
 3157W        W 7149   3.084   6.078  13.046
 3158W        W 7150   0.693   6.187  12.302
 3159W        W 7151   2.927   5.752  12.263
 3160W        W 7152   2.652   6.890  12.828
 3161W        W 7153   0.721   6.489  12.699
 3162W        W 7154   1.828   4.672  13.919
 3163W        W 7155   2.437   6.672  11.431
 3164W        W 7156   1.579   6.337  11.551
 3165W        W 7157   0.832   4.900  11.023
 3166W        W 7158   3.421   9.277   0.503
 3167W        W 7159   1.032   0.485  13.537
 3168W        W 7160   1.351   8.746   0.726
 3169W        W 7161   0.966   8.547   0.949
 3170W        W 7162   1.657   9.474   0.851
 3171W        W 7163   2.697   7.661   1.374
 3172W        W 7164   2.398   8.605   0.139
 3173W        W 7165   2.044   9.877   0.029
 3174W        W 7166  10.049   8.507   1.605
 3175W        W 7167   3.754   8.161   1.416
 3176W        W 7168   1.966   8.673   1.334
 3177W        W 7169   2.185   9.836   1.593
 3178W        W 7170   0.580   9.228   1.673
 3179W        W 7171   0.861   9.137   2.660
 3180W        W 7172   3.166   8.509   2.843
 3181W        W 7173   1.055   0.182   1.403
 3182W        W 7174   1.626   8.432   1.608
 3183W        W 7175   1.818   9.110   1.157
 3184W        W 7176   1.184   9.786   1.538
 3185W        W 7177   3.533   9.556   1.013
 3186W        W 7178   3.243   7.627   1.766
 3187W        W 7179   3.123   8.213  13.850
 3188W        W 7180   3.569   8.965   2.059
 3189W        W 7181   3.372   0.071   0.421
 3190W        W 7182   0.923   1.019   0.763
 3191W        W 7183   2.742   8.711   1.017
 3192W        W 7184   2.845   8.760  13.974
 3193W        W 7185   1.975   9.598   1.987
 3194W        W 7186   1.826   8.187   1.192
 3195W        W 7187   1.990   0.020   1.981
 3196W        W 7188   3.116   8.972   0.794
 3197W        W 7189   2.112   7.970   0.817
 3198W        W 7190   0.328   7.835   0.692
 3199W        W 7191   3.077   8.001   1.477
 3200W        W 7192   2.921   8.570  13.510
 3201W        W 7193   0.264   0.400   1.782
 3202W        W 7194   1.274   9.172   0.988
 3203W        W 7195   1.470   7.766   1.910
 3204W        W 7196   3.465   7.220   1.516
 3205W        W 7197   0.632   8.461   0.035
 3206W        W 7198   1.913   9.756   1.184
 3207W        W 7199   1.954   8.275   0.444
 3208W        W 7200   2.765   8.221   2.706
 3209W        W 7201   2.280   9.393   2.317
 3210W        W 7202   9.926   8.915   0.187
 3211W        W 7203   1.019   9.384   1.851
 3212W        W 7204   2.220   8.674   0.599
 3213W        W 7205   2.414   9.126   0.595
 3214W        W 7206   0.442   8.481   1.789
 3215W        W 7207  10.032   8.029   3.447
 3216W        W 7208   0.561   7.032   1.069
 3217W        W 7209   2.095   7.482   1.598
 3218W        W 7210   2.302   8.115   0.112
 3219W        W 7211   2.704   8.090   2.240
 3220W        W 7212   2.561   7.803   0.906
 3221W        W 7213   1.436   8.326   0.471
 3222W        W 7214   2.886   7.906   0.530
 3223W        W 7215   3.465   8.613   0.764
 3224W        W 7216   1.270   7.361   0.228
 3225W        W 7217   3.211   7.559   1.275
 3226W        W 7218   3.733   9.646  13.713
 3227W        W 7219   0.444   9.251   1.183
 3228W        W 7220   2.439   7.920  13.560
 3229W        W 7221   3.401   7.239   2.018
 3230W        W 7222   1.843   0.113   0.424
 3231W        W 7223   2.248   7.472   1.132
 3232W        W 7224   0.938   8.106   1.170
 3233W        W 7225   3.470   8.081   1.816
 3234W        W 7226   3.303   9.410  13.606
 3235W        W 7227   1.922   9.082   0.677
 3236W        W 7228   1.622   9.540   2.318
 3237W        W 7229   2.107   8.304   1.620
 3238W        W 7230   2.993   8.387   0.741
 3239W        W 7231   3.333   8.414   0.311
 3240W        W 7232   2.911   9.716   1.212
 3241W        W 7233   2.730   8.756   0.503
 3242W        W 7234   2.190   9.408   0.942
 3243W        W 7235   3.246   8.774   1.223
 3244W        W 7236   0.520   7.779   1.689
 3245W        W 7237   1.499  10.033   1.220
 3246W        W 7238   2.794   7.788   1.848
 3247W        W 7239   3.283   7.599   0.678
 3248W        W 7240   3.230   9.025   1.681
 3249W        W 7241   3.048   7.916   0.991
 3250W        W 7242   2.424   9.800   1.150
 3251W        W 7243   0.486   7.922  13.899
 3252W        W 7244   1.688   7.286   1.822
 3253W        W 7245   0.922   8.983   0.666
 3254W        W 7246   1.859   9.768   3.204
 3255W        W 7247   1.638   7.958   0.719
 3256W        W 7248   2.879   7.432   0.934
 3257W        W 7249   1.524   9.390   1.829
 3258W        W 7250   2.984   0.508   1.897
 3259W        W 7251   0.959   7.624   0.579
 3260W        W 7252   1.692   9.807   1.640
 3261W        W 7253   0.829   8.196  13.680
 3262W        W 7254   2.529   7.359   1.800
 3263W        W 7255   2.088   9.001   0.211
 3264W        W 7256   0.782   6.952  13.882
 3265W        W 7257   1.804   8.568   0.865
 3266W        W 7258   2.498   7.644   2.216
 3267W        W 7259   1.373   8.030   1.428
 3268W        W 7260   0.546   8.255   0.854
 3269W        W 7261   0.623   9.421   0.423
 3270W        W 7262   2.773   8.965   1.456
 3271W        W 7263   2.951   8.493   1.475
 3272W        W 7264   2.241   8.952   1.684
 3273W        W 7265   2.374   9.523  13.841
 3274W        W 7266   2.267   7.944   1.308
 3275W        W 7267   3.794   8.290   0.468
 3276W        W 7268   0.692   9.718   1.683
 3277W        W 7269   2.289   7.882   1.833
 3278W        W 7270   2.547   9.130   0.084
 3279W        W 7271   1.039   8.102   0.676
 3280W        W 7272   2.164   8.345  13.644
 3281W        W 7273   2.483   9.643   2.686
 3282W        W 7274   2.773   7.447   0.320
 3283W        W 7275   1.258   9.777   2.028
 3284W        W 7276   1.512   9.456   1.338
 3285W        W 7277   0.930   9.687   0.147
 3286W        W 7278   0.335   0.004   0.591
 3287W        W 7279   2.155   7.955   2.353
 3288W        W 7280   1.474   7.493   0.658
 3289W        W 7281   2.391   7.753   0.442
 3290W        W 7282   0.509   7.397   1.388
 3291W        W 7283   0.148   8.481   1.124
 3292W        W 7284   2.971   7.253   1.607
 3293W        W 7285   0.635   8.062   0.370
 3294W        W 7286   3.208   7.847   2.201
 3295W        W 7287   3.700   8.723  13.590
 3296W        W 7288   0.545   7.820   1.149
 3297W        W 7289   1.841   8.303   2.486
 3298W        W 7290   0.013   7.867  13.765
 3299W        W 7291   0.624   9.326   2.260
 3300W        W 7292   2.455   8.595   1.416
 3301W        W 7293   9.994   9.160  13.760
 3302W        W 7294   0.690   9.568   3.366
 3303W        W 7295   0.349   8.929   2.538
 3304W        W 7296   1.467   9.077   2.189
 3305W        W 7297   2.894   7.701   2.551
 3306W        W 7298   3.846   9.313   0.196
 3307W        W 7299   2.233   9.500   0.342
 3308W        W 7300   3.423   8.544   1.631
 3309W        W 7301   1.582   7.625  13.929
 3310W        W 7302   2.857   9.627  13.684
 3311W        W 7303   0.587   7.839   2.785
 3312W        W 7304   2.889   9.406   1.630
 3313W        W 7305   1.045   7.889   2.631
 3314W        W 7306   1.424   8.744   3.252
 3315W        W 7307   2.868   9.249   0.465
 3316W        W 7308   0.523   8.084   2.082
 3317W        W 7309   3.733   8.609   1.200
 3318W        W 7310   2.666   9.848   1.614
 3319W        W 7311   2.203   0.283  13.938
 3320W        W 7312   1.261   8.215   1.871
 3321W        W 7313   0.876   7.446   1.036
 3322W        W 7314   3.021   8.239   1.904
 3323W        W 7315   1.602   8.997   0.014
 3324W        W 7316   3.158   9.254   1.243
 3325W        W 7317   1.267   7.766   1.015
 3326W        W 7318   0.918   9.415   1.354
 3327W        W 7319   3.395   1.027   3.309
 3328W        W 7320   2.670   8.604   1.875
 3329W        W 7321   0.311   8.838  13.901
 3330W        W 7322   3.312   7.925   0.259
 3331W        W 7323   3.220   9.962   0.874
 3332W        W 7324   3.335   8.292   1.166
 3333W        W 7325   1.386   8.295   0.996
 3334W        W 7326   2.418   9.843   2.095
 3335W        W 7327   0.331   0.247  13.852
 3336W        W 7328   3.119   9.706   0.418
 3337W        W 7329   0.389   8.247   3.062
 3338W        W 7330   3.697   8.868   0.379
 3339W        W 7331   1.200   9.561   0.542
 3340W        W 7332   2.662   9.146   2.462
 3341W        W 7333   0.989   8.990   2.136
 3342W        W 7334   2.533   7.697   3.473
 3343W        W 7335   0.281   7.527   2.553
 3344W        W 7336   1.136   8.487   1.438
 3345W        W 7337   1.293   8.410  13.751
 3346W        W 7338   0.171   0.152   2.359
 3347W        W 7339   1.705   8.958   1.648
 3348W        W 7340   1.223   7.910  13.789
 3349W        W 7341   0.493   8.762   0.863
 3350W        W 7342   3.190   8.883   0.310
 3351W        W 7343   2.609   9.647   0.696
 3352W        W 7344   3.282   7.420   0.197
 3353W        W 7345   2.391   9.980   0.353
 3354W        W 7346   1.472   9.160   0.473
 3355W        W 7347   2.807   7.892   0.042
 3356W        W 7348   3.150   8.688   2.033
 3357W        W 7349   0.847   8.958   1.181
 3358W        W 7350   1.204   9.678   1.027
 3359W        W 7351   2.697   8.223   1.134
 3360W        W 7352   1.825   7.887   1.586
 3361W        W 7353   3.612   9.800   1.943
 3362W        W 7354   3.655   7.678   1.521
 3363W        W 7355   0.791   9.857   0.637
 3364W        W 7356   0.456   7.409   3.035
 3365W        W 7357   3.586   9.058   1.015
 3366W        W 7358   3.042   9.270   0.010
 3367W        W 7359   2.617   9.652   3.178
 3368W        W 7360   1.767   7.311   0.299
 3369W        W 7361   2.604   8.173   1.620
 3370W        W 7362   0.289   9.710   1.384
 3371W        W 7363   1.347   7.846   0.321
 3372W        W 7364   2.253   8.401   1.016
 3373W        W 7365   2.423   9.398   1.850
 3374W        W 7366   1.059   8.215   0.148
 3375W        W 7367   2.496   8.243   0.601
 3376W        W 7368   1.479   8.750   1.213
 3377W        W 7369   3.521   0.598  13.971
 3378W        W 7370   2.442   9.348   1.370
 3379W        W 7371   0.819   9.406   0.876
 3380W        W 7372   1.782   7.680   1.112
 3381W        W 7373   1.914   8.562  13.997
 3382W        W 7374   0.007   8.956   1.119
 3383W        W 7375   3.345   7.167  13.766
 3384W        W 7376   3.417   9.269   2.695
 3385W        W 7377   0.924   0.930   1.812
 3386W        W 7378   3.609   9.731   0.558
 3387W        W 7379   2.289   8.928   1.055
 3388W        W 7380   2.002   7.500   0.690
 3389W        W 7381   1.082   0.078   0.931
 3390W        W 7382   1.805   8.152   2.011
 3391W        W 7383   1.457   7.538   1.459
 3392W        W 7384   2.061   9.817   0.702
 3393W        W 7385   0.292   9.193   0.707
 3394W        W 7386   0.310   8.149   1.461
 3395W        W 7387   1.975   9.374   1.547
 3396W        W 7388   0.045   7.460   0.528
 3397W        W 7389   2.800   8.654   2.391
 3398W        W 7390   2.635   8.305  13.796
 3399W        W 7391   3.144   9.785   1.778
 3400W        W 7392   2.497   7.160  13.803
 3401W        W 7393   0.349   8.481   0.429
 3402W        W 7394   0.851   8.529   0.476
 3403W        W 7395   1.236   9.071   1.510
 3404W        W 7396   2.463   7.314   0.716
 3405W        W 7397   2.839   0.035   1.996
 3406W        W 7398   2.710   9.219   0.985
 3407W        W 7399   1.905   7.796   0.288
 3408W        W 7400   3.575   7.327   1.008
 3409W        W 7401   1.246   8.702   0.206
 3410W        W 7402   3.399   8.115   0.707
 3411W        W 7403   1.907   9.398  13.976
 3412W        W 7404   1.239   8.828   2.537
 3413W        W 7405   2.369   8.862   2.176
 3414W        W 7406   0.395   9.657   0.883
 3415W        W 7407   0.332   8.845   1.476
 3416W        W 7408   2.798   9.066   1.977
 3417W        W 7409   2.417   8.783   2.728
 3418W        W 7410   2.826   9.549   2.131
 3419W        W 7411   0.752   9.860   1.177
 3420W        W 7412   3.092   9.480   0.828
 3421W        W 7413   0.534   0.081   1.518
 3422W        W 7414   1.069   9.561   3.018
 3423W        W 7415   0.912   8.815  13.851
 3424W        W 7416   0.450   9.729   7.137
 3425W        W 7417   3.570   9.339   4.055
 3426W        W 7418   1.248   8.585   4.736
 3427W        W 7419   1.951   8.601   4.345
 3428W        W 7420   2.698   8.073   7.456
 3429W        W 7421   0.200   7.940   6.590
 3430W        W 7422   0.156   8.534   5.924
 3431W        W 7423   1.051   8.129   7.485
 3432W        W 7424   3.669   8.373   5.942
 3433W        W 7425   3.217   9.080   6.937
 3434W        W 7426   1.828   0.174   6.023
 3435W        W 7427   0.891   9.790   6.908
 3436W        W 7428   1.389   8.798   7.565
 3437W        W 7429   3.340   8.688   7.221
 3438W        W 7430   1.006   0.144   5.778
 3439W        W 7431   2.160   9.886   7.246
 3440W        W 7432   1.462   9.667   5.398
 3441W        W 7433   2.754   9.959   7.763
 3442W        W 7434   1.953   9.398   7.914
 3443W        W 7435   1.669   9.117   7.300
 3444W        W 7436   0.151   8.614   7.762
 3445W        W 7437   3.006  10.053   7.319
 3446W        W 7438   1.100   9.744   6.442
 3447W        W 7439   3.266   7.958   6.532
 3448W        W 7440   1.055   1.254   4.478
 3449W        W 7441   3.448   8.260   6.905
 3450W        W 7442   2.455   8.824   5.409
 3451W        W 7443   3.200   8.445   5.424
 3452W        W 7444   1.454   9.406   4.976
 3453W        W 7445   0.660   9.110   3.623
 3454W        W 7446   2.837   8.414   7.118
 3455W        W 7447   2.285   9.435   7.072
 3456W        W 7448   0.023   9.289   4.739
 3457W        W 7449   2.067   9.098   4.371
 3458W        W 7450   0.438   8.625   6.324
 3459W        W 7451   0.594   8.456   7.560
 3460W        W 7452   2.747   7.743   6.589
 3461W        W 7453   1.822   7.632   7.370
 3462W        W 7454   2.166   7.787   4.124
 3463W        W 7455   2.250   7.344   7.295
 3464W        W 7456   3.346   9.760   7.706
 3465W        W 7457   3.013   7.935   6.982
 3466W        W 7458   2.785   7.867   4.706
 3467W        W 7459   2.855   8.968   7.871
 3468W        W 7460   1.047   7.225   7.185
 3469W        W 7461   1.037   7.293   4.500
 3470W        W 7462   3.719   9.483   3.571
 3471W        W 7463   1.925   8.671   7.369
 3472W        W 7464   2.366   9.120   7.876
 3473W        W 7465   0.998   8.168   5.687
 3474W        W 7466   0.227   9.471   6.766
 3475W        W 7467   2.066   8.806   4.781
 3476W        W 7468   3.760   7.445   7.058
 3477W        W 7469   2.045   9.541   6.579
 3478W        W 7470   2.146   8.543   5.712
 3479W        W 7471   2.943   9.615   5.570
 3480W        W 7472   2.268   9.421   5.639
 3481W        W 7473   0.263   8.088   6.114
 3482W        W 7474   2.870   8.886   7.226
 3483W        W 7475   1.198   0.052   5.316
 3484W        W 7476   3.140   8.624   6.774
 3485W        W 7477   2.983   8.144   5.068
 3486W        W 7478   3.223   8.195   7.352
 3487W        W 7479   1.646   7.529   6.519
 3488W        W 7480   1.859   9.549   7.463
 3489W        W 7481   1.421   8.064   4.779
 3490W        W 7482   1.553   9.532   6.504
 3491W        W 7483   3.178   9.845   6.481
 3492W        W 7484   0.555   7.417   4.428
 3493W        W 7485   2.574   7.205   6.933
 3494W        W 7486   1.730   8.447   4.818
 3495W        W 7487   2.704   7.613   7.162
 3496W        W 7488   1.380   9.519   7.254
 3497W        W 7489   2.131   9.130   7.452
 3498W        W 7490   2.617   9.245   7.467
 3499W        W 7491   2.123   7.624   7.769
 3500W        W 7492   1.744   8.199   5.724
 3501W        W 7493   0.606   7.773   4.899
 3502W        W 7494   0.778   9.666   4.631
 3503W        W 7495   2.423   8.984   5.868
 3504W        W 7496   2.819   8.600   6.307
 3505W        W 7497   2.213   9.329   6.171
 3506W        W 7498   2.511   8.144   5.842
 3507W        W 7499   3.630   8.310   4.219
 3508W        W 7500   2.434   8.169   6.408
 3509W        W 7501   1.737   8.230   3.197
 3510W        W 7502   2.365   9.621   7.747
 3511W        W 7503   3.033   7.600   4.385
 3512W        W 7504   1.782   9.555   6.984
 3513W        W 7505   0.510   8.944   7.763
 3514W        W 7506   1.639   7.551   7.871
 3515W        W 7507   2.295   7.625   6.869
 3516W        W 7508   1.856   7.665   4.594
 3517W        W 7509   0.137   7.515   6.334
 3518W        W 7510   0.477   8.225   5.672
 3519W        W 7511   2.876   7.283   5.804
 3520W        W 7512   1.895   8.139   7.265
 3521W        W 7513   1.148   9.084   7.213
 3522W        W 7514   0.993   9.751   7.765
 3523W        W 7515   0.252   9.074   7.047
 3524W        W 7516   1.520   8.727   7.044
 3525W        W 7517   3.732   8.988   6.962
 3526W        W 7518   2.883   9.725   4.751
 3527W        W 7519   2.158   8.640   7.867
 3528W        W 7520   0.499   9.780   7.632
 3529W        W 7521   3.623   7.966   7.580
 3530W        W 7522   1.318   7.575   3.985
 3531W        W 7523   3.133  10.024   3.883
 3532W        W 7524   0.928   7.735   7.205
 3533W        W 7525   3.438   7.790   7.128
 3534W        W 7526   2.918   8.942   5.929
 3535W        W 7527   1.332   7.538   7.455
 3536W        W 7528   1.793   8.950   7.797
 3537W        W 7529   3.180   9.402   4.993
 3538W        W 7530   0.421   7.878   7.046
 3539W        W 7531   1.876   7.203   7.614
 3540W        W 7532   2.699   9.756   6.312
 3541W        W 7533   0.189   0.071   7.294
 3542W        W 7534   2.886   8.100   6.180
 3543W        W 7535   0.711   0.074   7.373
 3544W        W 7536   1.363   7.938   5.423
 3545W        W 7537   1.123   9.300   5.352
 3546W        W 7538   3.065   0.735   7.676
 3547W        W 7539   2.641   9.085   6.289
 3548W        W 7540   3.128   8.094   4.363
 3549W        W 7541   1.563   7.368   7.030
 3550W        W 7542   3.304   9.935   5.664
 3551W        W 7543   2.954   8.641   5.051
 3552W        W 7544   1.224   8.342   5.175
 3553W        W 7545   1.465   8.355   7.336
 3554W        W 7546   2.617   9.731   7.328
 3555W        W 7547   1.391   7.909   7.121
 3556W        W 7548   0.489   1.022   7.072
 3557W        W 7549   0.709   0.155   4.126
 3558W        W 7550   3.338   9.840   5.151
 3559W        W 7551   0.705   8.260   7.115
 3560W        W 7552   2.388   8.913   7.087
 3561W        W 7553   2.484   8.535   6.751
 3562W        W 7554   1.103   8.830   6.794
 3563W        W 7555   2.616   7.571   7.642
 3564W        W 7556   0.594   7.395   7.079
 3565W        W 7557   0.991   8.433   4.029
 3566W        W 7558   3.078   7.743   7.493
 3567W        W 7559   0.236   8.640   7.267
 3568W        W 7560   3.155   0.063   4.805
 3569W        W 7561   2.876   8.246   6.641
 3570W        W 7562   1.428   9.936   4.919
 3571W        W 7563   3.627   9.851   6.741
 3572W        W 7564   0.829   7.441   7.592
 3573W        W 7565   1.598   0.142   7.974
 3574W        W 7566   3.272   8.954   4.819
 3575W        W 7567   2.858   9.476   7.823
 3576W        W 7568   0.981   7.785   4.554
 3577W        W 7569   1.453   9.314   7.716
 3578W        W 7570   2.469   8.079   5.043
 3579W        W 7571   1.858   9.742   6.139
 3580W        W 7572   1.159   9.946   7.297
 3581W        W 7573   2.317   7.924   4.570
 3582W        W 7574   1.284   9.093   6.393
 3583W        W 7575   3.285   0.224   3.489
 3584W        W 7576   0.439   9.333   7.438
 3585W        W 7577   1.676   7.746   5.065
 3586W        W 7578   0.407   9.813   4.182
 3587W        W 7579   1.821   7.780   6.903
 3588W        W 7580   3.205   9.090   7.525
 3589W        W 7581   3.535   9.351   7.236
 3590W        W 7582   0.301   0.873   5.826
 3591W        W 7583   1.393   7.944   6.621
 3592W        W 7584   1.308   7.474   5.242
 3593W        W 7585   0.503   9.325   4.876
 3594W        W 7586   0.025   7.563   5.521
 3595W        W 7587   1.997   9.928   5.667
 3596W        W 7588   2.766   8.940   6.734
 3597W        W 7589   2.301   8.274   4.201
 3598W        W 7590   2.182   8.198   7.656
 3599W        W 7591   0.577   7.882   7.543
 3600W        W 7592   0.799   8.573   4.463
 3601W        W 7593   2.512   8.758   7.545
 3602W        W 7594   2.687   7.037   5.063
 3603W        W 7595   3.223   0.070   6.876
 3604W        W 7596   1.855   8.121   4.429
 3605W        W 7597   1.091   8.890   3.816
 3606W        W 7598   3.072   9.541   7.366
 3607W        W 7599   2.872  10.046   4.327
 3608W        W 7600   1.560   7.972   7.622
 3609W        W 7601   2.281   7.839   7.326
 3610W        W 7602   0.197   8.164   7.401
 3611W        W 7603   2.787   9.337   7.023
 3612W        W 7604   2.335   8.410   7.228
 3613W        W 7605   1.927   9.990   6.809
 3614W        W 7606   1.965   9.938   7.749
 3615W        W 7607   0.844   9.387   5.753
 3616W        W 7608   0.380   0.603   6.272
 3617W        W 7609   1.720   8.435   7.755
 3618W        W 7610   1.480   9.815   7.687
 3619W        W 7611   1.641   9.877   4.462
 3620W        W 7612   0.378   9.735  10.160
 3621W        W 7613   3.473   9.229   8.521
 3622W        W 7614   1.371   0.577   7.732
 3623W        W 7615   1.287   8.653   8.780
 3624W        W 7616   0.852   8.624   9.019
 3625W        W 7617   1.875   9.321   8.583
 3626W        W 7618   0.904   7.135  10.294
 3627W        W 7619   2.685   7.664   9.387
 3628W        W 7620   2.277   8.287   8.237
 3629W        W 7621   2.951   8.030  10.498
 3630W        W 7622   0.164   7.802  10.289
 3631W        W 7623   1.766   9.756   8.190
 3632W        W 7624  10.039   8.246   9.428
 3633W        W 7625   1.279   8.564  10.735
 3634W        W 7626   3.759   8.172   9.242
 3635W        W 7627   3.479   9.108   9.995
 3636W        W 7628   1.632   8.721   9.165
 3637W        W 7629   2.456   0.078   9.578
 3638W        W 7630   0.679   9.408   9.866
 3639W        W 7631   1.179   8.926  10.368
 3640W        W 7632   3.561   8.732  10.787
 3641W        W 7633   1.184   0.004   9.359
 3642W        W 7634   2.455   9.984  10.422
 3643W        W 7635   1.514   8.520   9.604
 3644W        W 7636   1.570   9.187   9.355
 3645W        W 7637   2.810   9.786  11.086
 3646W        W 7638   1.623   9.604  10.783
 3647W        W 7639   1.834   9.173  10.650
 3648W        W 7640   9.628   8.325  10.722
 3649W        W 7641   2.932   9.988  10.622
 3650W        W 7642   1.177   9.729   9.716
 3651W        W 7643   3.680   9.891   8.953
 3652W        W 7644   3.145   8.037   9.354
 3653W        W 7645   3.046   8.111   7.835
 3654W        W 7646   3.859   8.704   9.933
 3655W        W 7647   3.573   9.618   8.175
 3656W        W 7648   1.051   0.361   8.664
 3657W        W 7649   0.529   7.716   9.968
 3658W        W 7650   3.435   8.587  10.131
 3659W        W 7651   2.562   8.761   9.003
 3660W        W 7652   2.510   8.741   8.185
 3661W        W 7653   2.452   9.783   9.927
 3662W        W 7654   1.736   8.213   9.269
 3663W        W 7655   2.463   0.282  10.079
 3664W        W 7656   3.274   8.833   8.773
 3665W        W 7657   2.007   7.605   8.771
 3666W        W 7658   0.165   7.737   8.597
 3667W        W 7659   2.487   8.541   9.459
 3668W        W 7660   3.015   8.574   7.599
 3669W        W 7661  10.056   0.577   9.420
 3670W        W 7662   1.175   0.162   9.859
 3671W        W 7663   1.430   9.133   8.877
 3672W        W 7664   1.396   7.611   9.769
 3673W        W 7665   3.740   7.415   9.525
 3674W        W 7666   0.820   8.987   8.143
 3675W        W 7667   0.808   8.182   7.914
 3676W        W 7668   1.713   9.513   9.002
 3677W        W 7669   1.881   8.035   8.501
 3678W        W 7670   2.955   8.540  10.451
 3679W        W 7671   2.482   9.347  10.201
 3680W        W 7672   0.172   8.717   8.683
 3681W        W 7673   1.585   9.453   9.802
 3682W        W 7674   2.185   8.630   8.590
 3683W        W 7675   2.329   9.096   8.669
 3684W        W 7676   0.163   8.296  10.230
 3685W        W 7677   0.474   8.441  10.590
 3686W        W 7678   0.721   7.318   8.860
 3687W        W 7679   2.331   7.789   9.733
 3688W        W 7680   1.779   7.887  10.605
 3689W        W 7681   2.358   7.839   8.458
 3690W        W 7682   2.556   7.308  10.716
 3691W        W 7683   3.500   9.737  10.606
 3692W        W 7684   3.070   8.263  10.053
 3693W        W 7685   2.526   7.727   8.908
 3694W        W 7686   3.109   8.975  10.904
 3695W        W 7687   1.425   8.303   8.439
 3696W        W 7688   1.174   7.471  10.576
 3697W        W 7689   2.933   7.996   8.762
 3698W        W 7690   3.218   8.397   8.538
 3699W        W 7691   1.092   7.529   8.302
 3700W        W 7692   3.518   7.715   9.192
 3701W        W 7693   3.851   9.873   7.834
 3702W        W 7694   0.617   9.196   9.426
 3703W        W 7695   2.467   7.925   7.955
 3704W        W 7696   3.508   7.464   9.975
 3705W        W 7697   2.134   8.700  10.644
 3706W        W 7698   2.380   9.957   8.570
 3707W        W 7699   2.686   9.231  11.027
 3708W        W 7700   2.388   7.291   9.530
 3709W        W 7701   0.824   8.189   9.277
 3710W        W 7702   0.254   9.269  10.186
 3711W        W 7703   3.418   8.346   9.694
 3712W        W 7704   3.272   9.286   7.986
 3713W        W 7705   1.947   9.052   8.993
 3714W        W 7706   3.828   7.476  10.385
 3715W        W 7707   2.043   9.484   9.984
 3716W        W 7708   2.156   8.280   9.891
 3717W        W 7709   2.772   8.602   8.560
 3718W        W 7710   2.991   8.527   8.107
 3719W        W 7711   2.894   0.071   9.327
 3720W        W 7712   2.629   9.208   8.271
 3721W        W 7713   2.008   9.431   9.406
 3722W        W 7714   3.028   8.926   9.187
 3723W        W 7715   0.394   7.978   9.386
 3724W        W 7716   3.257   8.931  10.427
 3725W        W 7717   1.500   9.964   8.960
 3726W        W 7718   2.494   7.987  10.161
 3727W        W 7719   3.367   7.693   8.700
 3728W        W 7720   3.322   8.842   9.608
 3729W        W 7721   2.653   8.126   9.215
 3730W        W 7722   3.394   8.276  10.526
 3731W        W 7723   2.467   0.017   9.047
 3732W        W 7724   0.698   7.715   8.001
 3733W        W 7725   1.893   7.328   9.466
 3734W        W 7726   1.203   9.010   8.453
 3735W        W 7727   2.132   9.570  10.476
 3736W        W 7728   1.466   8.014   8.853
 3737W        W 7729   3.046   7.602   9.068
 3738W        W 7730   2.033   9.868   9.643
 3739W        W 7731   3.242   0.189   9.667
 3740W        W 7732   1.026   7.722   8.756
 3741W        W 7733   1.601   9.962   9.865
 3742W        W 7734   1.159   7.792   7.858
 3743W        W 7735   1.819   8.661  10.007
 3744W        W 7736   2.768   7.479   9.847
 3745W        W 7737   1.591   9.215   8.198
 3746W        W 7738   1.213   7.298   7.878
 3747W        W 7739   1.755   8.420   8.789
 3748W        W 7740   2.740   7.609  10.350
 3749W        W 7741   1.277   9.408  10.497
 3750W        W 7742   2.347   9.156  10.650
 3751W        W 7743   2.842   9.171  10.509
 3752W        W 7744   2.098   7.561  10.954
 3753W        W 7745   1.346   8.054   9.562
 3754W        W 7746   0.557   7.996   8.832
 3755W        W 7747   0.974   9.418   8.621
 3756W        W 7748   2.266   8.985   9.361
 3757W        W 7749   2.751   8.955   9.590
 3758W        W 7750   1.910   9.070   9.731
 3759W        W 7751   2.654   9.706   8.203
 3760W        W 7752   2.194   7.678   9.268
 3761W        W 7753   3.672   8.179   8.490
 3762W        W 7754   0.793   9.903   9.951
 3763W        W 7755   1.988   7.857  10.124
 3764W        W 7756   2.059   8.991   8.241
 3765W        W 7757   1.010   8.223   8.772
 3766W        W 7758   1.888   8.016   8.007
 3767W        W 7759   2.613   9.580  10.663
 3768W        W 7760   2.826   7.553   8.534
 3769W        W 7761   0.361   7.410   7.777
 3770W        W 7762   1.674   9.653  10.283
 3771W        W 7763   1.573   9.738   9.407
 3772W        W 7764   1.288   9.866   8.161
 3773W        W 7765   0.509   9.814   8.640
 3774W        W 7766   1.039   8.761  11.125
 3775W        W 7767   1.589   7.497  10.873
 3776W        W 7768   2.329   7.430  10.058
 3777W        W 7769   1.689   7.221   9.019
 3778W        W 7770   2.380   7.321   8.596
 3779W        W 7771   0.412   7.500   9.527
 3780W        W 7772   0.365   8.416   9.097
 3781W        W 7773   3.189   7.564   9.572
 3782W        W 7774   0.528   8.065   8.329
 3783W        W 7775   3.120   7.776  10.039
 3784W        W 7776   3.369   8.800   7.912
 3785W        W 7777   0.758   7.705   9.178
 3786W        W 7778   1.978   8.311  10.353
 3787W        W 7779   0.299   8.159   7.895
 3788W        W 7780   0.814   9.538  10.326
 3789W        W 7781   1.986   8.603   9.539
 3790W        W 7782   0.669   9.406   7.908
 3791W        W 7783   1.018   9.781  10.721
 3792W        W 7784   0.234   8.779  10.271
 3793W        W 7785   1.610   9.154  10.201
 3794W        W 7786   3.157   7.344  10.319
 3795W        W 7787   3.750   8.927  10.374
 3796W        W 7788   3.724   9.108   8.118
 3797W        W 7789   2.607   9.508   8.674
 3798W        W 7790   2.263   8.936  11.088
 3799W        W 7791   0.466   9.586  10.670
 3800W        W 7792   3.722   7.718  10.848
 3801W        W 7793   3.361   8.510   9.231
 3802W        W 7794   1.528   7.281   8.277
 3803W        W 7795   3.120   9.821   8.135
 3804W        W 7796   1.063   7.947  10.480
 3805W        W 7797   3.538   8.074  10.100
 3806W        W 7798   2.883   9.463   9.502
 3807W        W 7799   1.014   7.598  10.102
 3808W        W 7800   1.767   8.818  10.996
 3809W        W 7801   2.829   9.062   8.715
 3810W        W 7802   0.625   8.081  10.276
 3811W        W 7803   3.671   8.535   8.838
 3812W        W 7804   1.817   7.418  10.439
 3813W        W 7805   2.913   9.897   9.767
 3814W        W 7806   1.955   0.133   8.350
 3815W        W 7807   0.190   9.986  10.615
 3816W        W 7808   1.116   8.089  10.010
 3817W        W 7809   1.189   7.274   8.994
 3818W        W 7810   2.784   8.018   9.721
 3819W        W 7811   1.136   9.383   8.110
 3820W        W 7812   3.340   9.292   9.374
 3821W        W 7813   0.672  10.019  10.430
 3822W        W 7814   1.238   7.714   9.228
 3823W        W 7815   1.104   9.292   9.508
 3824W        W 7816   3.576   0.783  10.484
 3825W        W 7817   2.322   8.823   9.844
 3826W        W 7818   0.313   8.970   8.258
 3827W        W 7819   3.216   7.953   8.319
 3828W        W 7820   1.411   7.288  10.163
 3829W        W 7821   3.197   0.019   8.935
 3830W        W 7822   2.952   8.446   8.990
 3831W        W 7823   1.273   8.360   9.178
 3832W        W 7824   1.658   8.733  10.470
 3833W        W 7825   2.846   9.701  10.226
 3834W        W 7826   1.471   8.245  10.407
 3835W        W 7827   0.428   0.777  10.584
 3836W        W 7828   0.668   0.079   7.915
 3837W        W 7829   3.370   9.723   8.620
 3838W        W 7830   0.976   8.424  10.386
 3839W        W 7831   3.444   8.320   8.068
 3840W        W 7832   1.446   9.580   8.562
 3841W        W 7833   2.560   8.838  10.275
 3842W        W 7834   2.621   8.441   9.959
 3843W        W 7835   0.711   9.050  10.261
 3844W        W 7836   3.035   7.561  10.800
 3845W        W 7837   0.677   7.591  10.469
 3846W        W 7838   1.031   8.442   9.666
 3847W        W 7839   1.302   8.262   7.955
 3848W        W 7840   1.423   8.970   9.781
 3849W        W 7841   1.490   7.830   8.261
 3850W        W 7842   0.598   8.471   8.616
 3851W        W 7843   3.104   8.946   8.319
 3852W        W 7844   3.386   7.757  10.476
 3853W        W 7845   2.835   9.727   9.067
 3854W        W 7846   0.382   8.748  11.007
 3855W        W 7847   3.252   7.434   8.291
 3856W        W 7848   2.891   9.890   8.597
 3857W        W 7849   1.692   8.854   8.557
 3858W        W 7850   2.892   7.679   8.043
 3859W        W 7851   2.962   8.480   9.549
 3860W        W 7852   0.639   8.667   9.469
 3861W        W 7853   1.209   9.565   9.061
 3862W        W 7854   2.487   8.250   8.750
 3863W        W 7855   1.836   7.839   9.628
 3864W        W 7856   3.788   9.538   9.861
 3865W        W 7857   3.557   7.875   9.651
 3866W        W 7858   0.598   9.446   8.959
 3867W        W 7859   0.578   7.476  11.059
 3868W        W 7860   1.425   0.002  10.779
 3869W        W 7861   3.629   9.392   8.961
 3870W        W 7862   3.034   9.430   8.417
 3871W        W 7863   3.100   9.501  10.797
 3872W        W 7864   1.905   7.153   8.584
 3873W        W 7865   2.199   8.148   9.420
 3874W        W 7866   0.416   9.761   9.621
 3875W        W 7867   1.502   7.547   8.689
 3876W        W 7868   1.360   9.048  10.826
 3877W        W 7869   2.085   8.052   8.949
 3878W        W 7870   2.425   9.316   9.704
 3879W        W 7871   0.373   0.095   9.925
 3880W        W 7872   1.130   0.190  10.430
 3881W        W 7873   1.023   8.015   8.324
 3882W        W 7874   2.755   8.137   8.310
 3883W        W 7875   1.174   8.818   9.363
 3884W        W 7876   3.524   0.559   7.804
 3885W        W 7877   0.378   9.080  10.638
 3886W        W 7878   2.439   9.693   9.374
 3887W        W 7879   0.956   9.117   9.038
 3888W        W 7880   1.716   7.706   9.160
 3889W        W 7881   0.355   9.776   8.118
 3890W        W 7882   1.833   8.499   8.237
 3891W        W 7883   0.457   8.918   9.049
 3892W        W 7884   1.482   7.775  10.230
 3893W        W 7885   3.375   7.720   7.914
 3894W        W 7886   3.532   9.238  10.729
 3895W        W 7887   3.744   9.420  10.322
 3896W        W 7888   0.619   0.984   9.620
 3897W        W 7889   3.899   9.553   8.590
 3898W        W 7890   2.132   8.540   9.080
 3899W        W 7891   2.194   7.229   9.054
 3900W        W 7892   0.807   0.081   9.009
 3901W        W 7893   1.647   8.180   9.947
 3902W        W 7894   1.403   7.265   9.433
 3903W        W 7895   2.207   9.517   8.946
 3904W        W 7896   0.535   9.381   8.390
 3905W        W 7897   0.319   7.573   9.045
 3906W        W 7898   1.991   9.924   9.153
 3907W        W 7899   9.781   7.614   8.400
 3908W        W 7900   2.996   8.775   9.998
 3909W        W 7901   2.607   8.382   7.846
 3910W        W 7902   3.281   9.800   9.346
 3911W        W 7903   2.447   7.463   8.136
 3912W        W 7904   2.194   8.084  10.768
 3913W        W 7905   0.470   7.950  10.746
 3914W        W 7906   0.051   8.534   8.234
 3915W        W 7907   1.002   8.541   8.325
 3916W        W 7908   2.639   8.767  10.763
 3917W        W 7909   0.934   8.914   9.820
 3918W        W 7910   2.698   7.249   8.968
 3919W        W 7911   3.312   9.883  10.144
 3920W        W 7912   2.616   9.259   9.130
 3921W        W 7913   1.958   7.578   8.270
 3922W        W 7914   3.664   7.355   8.891
 3923W        W 7915   1.415   8.745   8.081
 3924W        W 7916   3.387   8.127   8.918
 3925W        W 7917   2.218   9.533   8.315
 3926W        W 7918   3.245   9.416  10.316
 3927W        W 7919   2.817   0.139   8.210
 3928W        W 7920   1.368   8.052  10.868
 3929W        W 7921   1.320   8.570  10.060
 3930W        W 7922   2.246   7.653  10.487
 3931W        W 7923   0.013   8.586  10.693
 3932W        W 7924   2.087   9.027  10.236
 3933W        W 7925   0.393   9.886   9.141
 3934W        W 7926   0.441   8.957   9.846
 3935W        W 7927   2.913   9.261   9.968
 3936W        W 7928   2.482   8.371  10.471
 3937W        W 7929   2.040   9.980  10.138
 3938W        W 7930   3.295   9.545   9.794
 3939W        W 7931   2.328   9.886  10.923
 3940W        W 7932   0.823   9.695   9.349
 3941W        W 7933   3.140   9.372   8.921
 3942W        W 7934   0.725   0.111   9.530
 3943W        W 7935   1.771   8.364  10.806
 3944W        W 7936   1.925   9.984  10.631
 3945W        W 7937   0.983   8.638   7.808
 3946W        W 7938   0.306   9.401  13.566
 3947W        W 7939   3.406   9.271  11.656
 3948W        W 7940   1.186   0.462  10.862
 3949W        W 7941   1.271   8.772  11.922
 3950W        W 7942   0.869   8.489  12.005
 3951W        W 7943   1.907   9.412  11.618
 3952W        W 7944   1.073   6.860  13.508
 3953W        W 7945   2.724   7.729  12.666
 3954W        W 7946   2.332   8.453  11.057
 3955W        W 7947  10.067   7.870  13.155
 3956W        W 7948   1.771   9.947  11.112
 3957W        W 7949   0.196   8.521  12.618
 3958W        W 7950   3.621   8.213  12.485
 3959W        W 7951   3.208   9.262  13.138
 3960W        W 7952   1.627   8.630  12.224
 3961W        W 7953   2.320   9.903  12.652
 3962W        W 7954   0.821   9.155  12.845
 3963W        W 7955   1.347   8.872  13.612
 3964W        W 7956   3.304   8.648  13.874
 3965W        W 7957   1.132   0.040  12.388
 3966W        W 7958   2.017   9.582  13.516
 3967W        W 7959   1.512   8.612  12.719
 3968W        W 7960   1.631   9.208  12.394
 3969W        W 7961   1.736   9.614   0.381
 3970W        W 7962   1.609   9.294  13.602
 3971W        W 7963   1.107   9.593  12.834
 3972W        W 7964   3.731   9.598  12.352
 3973W        W 7965   3.084   8.197  12.612
 3974W        W 7966   3.296   7.993  10.947
 3975W        W 7967   3.679   8.608  12.799
 3976W        W 7968   3.681   9.696  11.643
 3977W        W 7969   0.624   0.790  11.868
 3978W        W 7970   3.365   8.402  13.417
 3979W        W 7971   2.614   8.854  12.013
 3980W        W 7972   2.782   8.667  11.212
 3981W        W 7973   1.869   9.934  12.837
 3982W        W 7974   1.597   8.155  12.501
 3983W        W 7975   2.234   0.079  13.083
 3984W        W 7976   3.263   8.859  11.978
 3985W        W 7977   1.846   7.801  11.568
 3986W        W 7978   0.278   7.859  11.941
 3987W        W 7979   2.448   8.540  12.364
 3988W        W 7980   3.167   8.491  10.908
 3989W        W 7981   9.992   0.520  12.948
 3990W        W 7982   1.136   9.880  13.265
 3991W        W 7983   1.260   9.239  12.041
 3992W        W 7984   1.538   7.504  12.975
 3993W        W 7985   3.683   7.335  12.430
 3994W        W 7986   1.115   9.256  11.203
 3995W        W 7987   0.590   7.999  11.237
 3996W        W 7988   1.619   9.568  12.005
 3997W        W 7989   2.143   8.186  11.658
 3998W        W 7990   2.358   9.221  13.452
 3999W        W 7991   0.188   9.054  11.481
 4000W        W 7992   1.354   9.408  13.215
 4001W        W 7993   2.359   8.660  11.530
 4002W        W 7994   2.244   9.074  11.798
 4003W        W 7995   0.590   8.758  13.072
 4004W        W 7996   0.430   7.670  12.382
 4005W        W 7997   2.297   7.619  12.445
 4006W        W 7998   1.992   7.889  13.788
 4007W        W 7999   2.295   7.914  11.249
 4008W        W 8000   2.407   7.633  13.948
 4009W        W 8001   3.428   9.591   0.077
 4010W        W 8002   2.926   7.959  13.472
 4011W        W 8003   2.472   7.860  11.868
 4012W        W 8004   0.580   0.557  12.298
 4013W        W 8005   1.521   8.147  11.519
 4014W        W 8006   1.062   7.357  13.771
 4015W        W 8007   2.939   8.087  11.781
 4016W        W 8008   3.362   8.440  11.721
 4017W        W 8009   1.300   7.287  11.510
 4018W        W 8010   3.149   7.737  12.432
 4019W        W 8011   3.986   9.776  11.215
 4020W        W 8012   0.502   9.321  12.429
 4021W        W 8013   2.591   7.801  10.792
 4022W        W 8014   3.586   7.427  13.117
 4023W        W 8015   1.999   8.983  13.706
 4024W        W 8016   2.569  10.012  11.469
 4025W        W 8017   2.330   7.123  12.489
 4026W        W 8018   0.690   8.373  12.606
 4027W        W 8019   0.404   9.240  13.104
 4028W        W 8020   3.441   8.198  12.960
 4029W        W 8021   3.545   9.566  11.124
 4030W        W 8022   1.717   9.042  11.911
 4031W        W 8023   3.652   7.528  13.601
 4032W        W 8024   1.911   9.244  13.184
 4033W        W 8025   2.100   8.055  12.766
 4034W        W 8026   2.885   8.587  11.698
 4035W        W 8027   3.102   8.290  11.337
 4036W        W 8028   2.813   9.988  12.531
 4037W        W 8029   2.709   9.038  11.529
 4038W        W 8030   2.050   8.940  12.302
 4039W        W 8031   2.953   9.017  12.348
 4040W        W 8032   0.347   8.060  12.803
 4041W        W 8033   3.271   8.927  13.480
 4042W        W 8034   1.522  10.060  11.998
 4043W        W 8035   2.487   7.868  13.073
 4044W        W 8036   3.200   7.690  11.939
 4045W        W 8037   3.211   8.708  13.025
 4046W        W 8038   2.757   8.034  12.258
 4047W        W 8039   3.606   8.127  13.792
 4048W        W 8040   2.467   9.834  12.193
 4049W        W 8041   0.925   7.644  11.428
 4050W        W 8042   1.841   7.208  12.714
 4051W        W 8043   0.977   9.077  11.663
 4052W        W 8044   1.642   9.785  13.762
 4053W        W 8045   1.326   8.258  11.954
 4054W        W 8046   2.768   7.539  12.137
 4055W        W 8047   1.664   9.490  12.824
 4056W        W 8048   3.190   0.025  12.854
 4057W        W 8049   0.754   7.610  11.935
 4058W        W 8050   1.641   0.109  12.451
 4059W        W 8051   0.931   7.790  10.921
 4060W        W 8052   1.879   8.443  13.024
 4061W        W 8053   2.933   7.228  13.050
 4062W        W 8054   1.658   9.288  11.174
 4063W        W 8055   1.117   7.361  11.065
 4064W        W 8056   1.674   8.569  11.715
 4065W        W 8057   2.702   7.522  13.366
 4066W        W 8058   1.166   9.850  13.755
 4067W        W 8059   2.826   9.114  13.589
 4068W        W 8060   1.306   7.749  12.604
 4069W        W 8061   0.632   8.097  12.192
 4070W        W 8062   0.970   9.596  11.562
 4071W        W 8063   2.485   8.999  12.522
 4072W        W 8064   2.835   8.638  12.693
 4073W        W 8065   2.106   9.364  12.603
 4074W        W 8066   2.769   9.535  11.508
 4075W        W 8067   2.031   7.724  12.020
 4076W        W 8068   3.580   8.006  11.791
 4077W        W 8069   0.609   9.613  12.839
 4078W        W 8070   2.039   7.606  12.992
 4079W        W 8071   2.331   9.328  11.371
 4080W        W 8072   0.900   8.054  11.735
 4081W        W 8073   1.813   7.965  11.104
 4082W        W 8074   2.798   7.615  11.609
 4083W        W 8075   0.137   7.712  11.136
 4084W        W 8076   1.646   9.800  13.261
 4085W        W 8077   1.400   9.680  12.443
 4086W        W 8078   1.316   9.708  11.178
 4087W        W 8079   0.283   9.925  11.669
 4088W        W 8080   1.032   9.165   0.216
 4089W        W 8081   2.234   7.453  13.436
 4090W        W 8082   1.184   7.344  11.991
 4091W        W 8083   2.236   7.504  11.579
 4092W        W 8084   0.658   7.368  12.819
 4093W        W 8085   0.398   8.569  12.165
 4094W        W 8086   3.279   7.370  12.735
 4095W        W 8087   0.481   8.292  11.740
 4096W        W 8088   3.102   7.785  12.991
 4097W        W 8089   3.566   9.054  11.192
 4098W        W 8090   0.797   7.884  12.635
 4099W        W 8091   2.048   8.035  13.270
 4100W        W 8092   0.133   8.053  11.490
 4101W        W 8093   1.087   9.297  13.681
 4102W        W 8094   1.984   8.477  12.520
 4103W        W 8095   0.345   9.311  11.067
 4104W        W 8096   0.184   8.895  13.410
 4105W        W 8097   1.580   8.895  13.167
 4106W        W 8098   3.187   7.477  13.400
 4107W        W 8099   3.651   8.972  13.141
 4108W        W 8100   3.909   9.288  11.495
 4109W        W 8101   2.377   9.599  11.780
 4110W        W 8102   1.723   8.723   0.407
 4111W        W 8103   3.725   7.681   0.061
 4112W        W 8104   3.310   8.632  12.467
 4113W        W 8105   1.515   7.023  11.099
 4114W        W 8106   3.273   9.969  10.977
 4115W        W 8107   3.418   7.915  13.369
 4116W        W 8108   2.859   9.116  12.829
 4117W        W 8109   1.299   7.586  13.414
 4118W        W 8110   2.965   9.267  11.891
 4119W        W 8111   0.715   8.246  13.103
 4120W        W 8112   3.658   8.537  12.103
 4121W        W 8113   1.997   7.374  13.858
 4122W        W 8114   2.700   9.878  12.997
 4123W        W 8115   2.129   9.799  11.402
 4124W        W 8116   0.279   9.894  13.597
 4125W        W 8117   1.134   8.054  13.322
 4126W        W 8118   0.915   7.446  12.398
 4127W        W 8119   2.579   8.205  12.714
 4128W        W 8120   1.408   9.375  11.595
 4129W        W 8121   3.340   9.073  12.700
 4130W        W 8122   1.076   7.893  12.194
 4131W        W 8123   1.015   9.319  12.437
 4132W        W 8124   3.165   1.125   0.218
 4133W        W 8125   2.358   9.140  12.969
 4134W        W 8126   0.148   8.560  11.450
 4135W        W 8127   3.251   7.839  11.468
 4136W        W 8128   1.576   7.221  13.642
 4137W        W 8129   3.095   0.148  12.180
 4138W        W 8130   2.921   8.511  12.196
 4139W        W 8131   1.149   8.368  12.399
 4140W        W 8132   1.743   8.578  13.525
 4141W        W 8133   2.451   9.813  13.421
 4142W        W 8134   1.608   8.092  13.512
 4143W        W 8135   0.171   1.056  13.677
 4144W        W 8136   0.596  10.036  10.916
 4145W        W 8137   3.299   9.684  11.952
 4146W        W 8138   0.968   8.568  13.391
 4147W        W 8139   3.573   8.521  11.262
 4148W        W 8140   1.623   9.825  11.564
 4149W        W 8141   2.456   8.764  13.657
 4150W        W 8142   2.337   8.629  12.846
 4151W        W 8143   1.085   9.002  13.222
 4152W        W 8144   2.886   7.459  13.828
 4153W        W 8145   0.799   7.720  13.540
 4154W        W 8146   1.030   8.664  12.851
 4155W        W 8147   1.439   8.472  11.178
 4156W        W 8148   1.911   8.926  12.785
 4157W        W 8149   1.405   7.724  11.265
 4158W        W 8150   0.555   8.784  11.714
 4159W        W 8151   3.204   8.840  11.436
 4160W        W 8152   3.271   7.746  13.812
 4161W        W 8153   2.849   9.880  11.870
 4162W        W 8154   3.563   7.494  11.635
 4163W        W 8155   3.205   9.762  11.455
 4164W        W 8156   1.922   8.930  11.456
 4165W        W 8157   2.859   7.867  11.187
 4166W        W 8158   2.943   8.281  13.086
 4167W        W 8159   0.787   8.959  12.135
 4168W        W 8160   1.154   9.734  12.016
 4169W        W 8161   2.527   8.347  11.923
 4170W        W 8162   1.811   7.695  12.565
 4171W        W 8163   3.556   9.777  12.859
 4172W        W 8164   3.570   7.769  12.730
 4173W        W 8165   0.726   9.960  11.929
 4174W        W 8166   1.403   9.942   0.206
 4175W        W 8167   3.356   9.287  12.247
 4176W        W 8168   3.123   9.310  11.259
 4177W        W 8169   2.703   9.629   0.182
 4178W        W 8170   1.668   7.416  11.817
 4179W        W 8171   2.245   8.097  12.279
 4180W        W 8172   0.282   9.800  12.533
 4181W        W 8173   1.298   7.762  11.743
 4182W        W 8174   1.809   8.181  12.032
 4183W        W 8175   2.214   9.615  13.039
 4184W        W 8176   0.637   9.888  13.260
 4185W        W 8177   1.082   8.111  11.276
 4186W        W 8178   2.612   8.236  11.433
 4187W        W 8179   1.198   8.859  12.402
 4188W        W 8180   3.606   0.451  10.907
 4189W        W 8181   0.634   9.242  13.937
 4190W        W 8182   2.593   9.496  12.654
 4191W        W 8183   0.773   9.426  11.984
 4192W        W 8184   1.551   7.762  12.159
 4193W        W 8185   0.267   9.781  11.187
 4194W        W 8186   1.914   8.433  11.300
 4195W        W 8187   0.344   9.168  11.968
 4196W        W 8188   1.778   7.632  13.423
 4197W        W 8189   3.415   7.511  11.150
 4198W        W 8190   3.506   9.083  13.938
 4199W        W 8191   3.640   9.477  13.240
 4200W        W 8192   1.047   1.303  12.434
 4201W        W 8193   3.781   9.261  11.981
 4202W        W 8194   2.102   8.594  11.967
 4203W        W 8195   1.910   7.307  12.238
 4204W        W 8196   1.384   0.403  11.772
 4205W        W 8197   1.615   7.995  12.997
 4206W        W 8198   1.446   7.312  12.407
 4207W        W 8199   2.058   9.398  12.109
 4208W        W 8200   0.489   9.465  11.549
 4209W        W 8201   0.159   8.108  12.352
 4210W        W 8202   1.895   9.759  12.384
 4211W        W 8203   9.937   7.360  11.725
 4212W        W 8204   2.674   8.825  13.181
 4213W        W 8205   2.745   8.258  10.897
 4214W        W 8206   3.325   9.860  12.425
 4215W        W 8207   2.546   7.478  11.188
 4216W        W 8208   2.843   8.339   0.254
 4217W        W 8209   0.661   8.483  11.312
 4218W        W 8210   1.098   8.510  11.557
 4219W        W 8211   1.332   9.117  12.796
 4220W        W 8212   2.354   7.293  12.016
 4221W        W 8213   2.868   0.027  13.494
 4222W        W 8214   2.538   9.323  12.161
 4223W        W 8215   1.787   7.370  11.327
 4224W        W 8216   3.909   7.490  12.002
 4225W        W 8217   1.418   8.905  11.433
 4226W        W 8218   3.268   8.168  12.145
 4227W        W 8219   2.081   9.466  10.974
 4228W        W 8220   3.163   9.756  13.233
 4229W        W 8221   3.011   0.151  11.336
 4230W        W 8222   1.400   8.442  13.186
 4231W        W 8223   0.496   8.540  13.536
 4232W        W 8224   2.136   8.787  13.270
 4233W        W 8225   0.348   9.658  12.076
 4234W        W 8226   0.574   8.845  12.570
 4235W        W 8227   2.735   9.432  13.200
 4236W        W 8228   2.476   8.355  13.258
 4237W        W 8229   1.720   0.213  13.155
 4238W        W 8230   3.085   9.575  12.766
 4239W        W 8231   0.788   9.741  12.386
 4240W        W 8232   2.937   9.575  12.285
 4241W        W 8233   0.612   0.115  12.466
 4242W        W 8234   1.627   8.150   0.031
 4243W        W 8235   1.391   9.461   0.048
 4244W        W 8236   0.862   8.295  10.869
 4245W        W 8237   3.720   3.692   3.498
 4246W        W 8238   4.158   2.651   2.610
 4247W        W 8239   6.778   2.278   0.341
 4248W        W 8240   7.412   3.529   2.283
 4249W        W 8241   4.700   3.225   0.095
 4250W        W 8242   5.038   1.657   0.913
 4251W        W 8243   4.567   1.523   1.008
 4252W        W 8244   5.535   2.160   0.671
 4253W        W 8245   6.206   0.475   1.550
 4254W        W 8246   5.872   1.440   0.176
 4255W        W 8247   5.523   2.511   0.292
 4256W        W 8248   3.964   1.133   1.528
 4257W        W 8249   7.155   1.277   1.245
 4258W        W 8250   5.216   1.190   1.696
 4259W        W 8251   5.737   2.536   1.674
 4260W        W 8252   4.141   2.296   1.539
 4261W        W 8253   3.702   1.540   1.400
 4262W        W 8254   4.627   2.005   2.896
 4263W        W 8255   6.616   1.606   2.615
 4264W        W 8256   4.492   2.743   1.303
 4265W        W 8257   5.228   1.726   1.390
 4266W        W 8258   5.370   1.940   3.124
 4267W        W 8259   4.117   0.481   0.752
 4268W        W 8260   4.489   2.383   1.871
 4269W        W 8261   7.068   2.517   0.685
 4270W        W 8262   6.454   0.860   1.813
 4271W        W 8263   6.256   0.856  13.743
 4272W        W 8264   7.294   1.729   2.021
 4273W        W 8265   5.193   3.330   1.721
 4274W        W 8266   6.783   2.833   0.377
 4275W        W 8267   4.282   3.553   0.225
 4276W        W 8268   4.279   3.555   0.730
 4277W        W 8269   4.138   0.635   2.072
 4278W        W 8270   6.830   1.529   2.133
 4279W        W 8271   6.354   1.676   0.873
 4280W        W 8272   5.994   1.810  13.883
 4281W        W 8273   5.291   2.473   1.850
 4282W        W 8274   5.242   0.965   1.224
 4283W        W 8275   6.129   2.930   2.180
 4284W        W 8276   6.758   2.091   0.856
 4285W        W 8277   5.701   0.461   0.848
 4286W        W 8278   4.187   3.116   0.465
 4287W        W 8279   3.664   0.634   0.856
 4288W        W 8280   6.348   1.475   1.362
 4289W        W 8281   4.092   3.079   1.401
 4290W        W 8282   4.759   3.677   0.308
 4291W        W 8283   6.496   1.247  13.556
 4292W        W 8284   3.747   3.072   1.814
 4293W        W 8285   4.467   2.775   2.213
 4294W        W 8286   4.714   2.028   0.949
 4295W        W 8287   4.486   0.353   1.754
 4296W        W 8288   7.097   0.026   1.339
 4297W        W 8289   4.413   1.909  13.875
 4298W        W 8290   4.112   1.289   0.126
 4299W        W 8291   3.909   3.010   0.922
 4300W        W 8292   5.220   2.099   1.052
 4301W        W 8293   5.539   1.195   0.428
 4302W        W 8294   6.900   3.586   1.228
 4303W        W 8295   6.518   1.263   2.978
 4304W        W 8296   7.220   2.998   0.614
 4305W        W 8297   3.418   1.709   0.608
 4306W        W 8298   4.451   2.311   2.412
 4307W        W 8299   5.888   1.476   0.670
 4308W        W 8300   5.956   1.954   0.824
 4309W        W 8301   4.062   1.434   3.229
 4310W        W 8302   3.828   9.907   1.201
 4311W        W 8303   5.769   0.321   1.839
 4312W        W 8304   5.603   0.700   0.423
 4313W        W 8305   6.029   0.059   3.082
 4314W        W 8306   6.493   0.884   2.660
 4315W        W 8307   6.082   0.704   1.063
 4316W        W 8308   6.454   2.112   3.257
 4317W        W 8309   4.215   3.560   1.236
 4318W        W 8310   5.051   1.389   0.419
 4319W        W 8311   6.788   0.916   0.431
 4320W        W 8312   6.997   1.350   0.663
 4321W        W 8313   4.601   3.259   3.367
 4322W        W 8314   4.855   0.118   0.506
 4323W        W 8315   7.035   0.512   1.228
 4324W        W 8316   6.954   3.134  13.659
 4325W        W 8317   3.755   2.012   1.560
 4326W        W 8318   5.800   0.799  13.545
 4327W        W 8319   7.045   3.127   1.471
 4328W        W 8320   6.961   0.397   2.111
 4329W        W 8321   5.462   2.944   0.538
 4330W        W 8322   5.981   2.012   3.162
 4331W        W 8323   5.765   9.994   1.519
 4332W        W 8324   4.518   1.049   1.212
 4333W        W 8325   3.728   2.107   2.037
 4334W        W 8326   5.678   3.114   0.949
 4335W        W 8327   6.715   1.082   1.434
 4336W        W 8328   5.364   3.437   3.201
 4337W        W 8329   7.034   2.191  13.692
 4338W        W 8330   5.579   1.733   1.037
 4339W        W 8331   7.138   0.325   2.565
 4340W        W 8332   5.220   2.006   2.090
 4341W        W 8333   5.723   0.883   1.366
 4342W        W 8334   6.510   1.293   0.591
 4343W        W 8335   6.335   1.186   0.134
 4344W        W 8336   6.475   3.051   0.722
 4345W        W 8337   6.388   2.810   1.161
 4346W        W 8338   6.265   1.656   0.372
 4347W        W 8339   5.767   2.179   1.237
 4348W        W 8340   6.742   1.891   1.321
 4349W        W 8341   3.980   0.519   1.635
 4350W        W 8342   6.765   3.505   1.740
 4351W        W 8343   4.941   3.013   1.394
 4352W        W 8344   5.752   3.351   2.819
 4353W        W 8345   5.799   0.606   2.321
 4354W        W 8346   6.953   0.532   0.720
 4355W        W 8347   6.864   1.942   1.867
 4356W        W 8348   3.740   0.877   1.903
 4357W        W 8349   6.389   1.092   1.009
 4358W        W 8350   5.890   2.837   1.298
 4359W        W 8351   5.138   3.280   0.780
 4360W        W 8352   4.070   0.368   0.023
 4361W        W 8353   5.340   0.221   1.553
 4362W        W 8354   4.673   3.230  13.588
 4363W        W 8355   4.680   1.710   0.553
 4364W        W 8356   5.337   2.576   2.798
 4365W        W 8357   5.238   0.836   0.740
 4366W        W 8358   6.550   0.664   1.250
 4367W        W 8359   6.417   3.727   1.454
 4368W        W 8360   5.792   3.019   1.845
 4369W        W 8361   5.015   2.111   1.636
 4370W        W 8362   7.122   2.783   1.830
 4371W        W 8363   4.424   0.329   0.398
 4372W        W 8364   4.874   2.590   1.625
 4373W        W 8365   4.866   0.821  13.898
 4374W        W 8366   5.962   0.776   1.859
 4375W        W 8367   3.358   2.304   1.757
 4376W        W 8368   5.385   2.065   0.169
 4377W        W 8369   4.858  10.036   0.038
 4378W        W 8370   5.358   1.304   0.877
 4379W        W 8371   6.299   0.046   2.657
 4380W        W 8372   4.915   2.115   2.488
 4381W        W 8373   6.065   2.078   2.683
 4382W        W 8374   4.866   0.832   1.533
 4383W        W 8375   4.078   0.834   1.128
 4384W        W 8376   3.778   3.427   0.710
 4385W        W 8377   4.617   2.131   0.271
 4386W        W 8378   5.872   1.686   1.452
 4387W        W 8379   6.413   1.813   1.702
 4388W        W 8380   5.507   2.057   1.638
 4389W        W 8381   5.896   2.851   0.286
 4390W        W 8382   5.774   0.389   1.333
 4391W        W 8383   7.274   0.959   0.533
 4392W        W 8384   3.735   3.158   2.592
 4393W        W 8385   4.065   2.467   2.095
 4394W        W 8386   3.450   3.816   0.662
 4395W        W 8387   5.385   0.492   2.096
 4396W        W 8388   4.967   2.904   0.451
 4397W        W 8389   6.706   3.333   0.041
 4398W        W 8390   5.842   1.931   0.337
 4399W        W 8391   4.851   1.163   0.812
 4400W        W 8392   5.523   1.159  13.880
 4401W        W 8393   6.463   0.663   0.736
 4402W        W 8394   3.605   0.102  13.992
 4403W        W 8395   4.917   2.490   1.126
 4404W        W 8396   4.420   2.441  13.895
 4405W        W 8397   3.872   2.522   0.740
 4406W        W 8398   5.277   0.344   0.640
 4407W        W 8399   6.036   0.436   0.475
 4408W        W 8400   3.692   0.096   1.608
 4409W        W 8401   4.124   1.346   1.054
 4410W        W 8402   6.654   0.227   1.512
 4411W        W 8403   3.965   0.994   0.667
 4412W        W 8404   6.497   0.395   1.958
 4413W        W 8405   7.072   1.756  13.372
 4414W        W 8406   4.402   0.498   1.280
 4415W        W 8407   6.037   1.613   2.471
 4416W        W 8408   3.750   0.956   0.219
 4417W        W 8409   4.507   1.826   2.465
 4418W        W 8410   5.496   1.591   1.810
 4419W        W 8411   5.612   3.745   0.176
 4420W        W 8412   3.646   2.259  13.826
 4421W        W 8413   4.854   2.612   3.119
 4422W        W 8414   6.629   0.398   2.501
 4423W        W 8415   6.832   1.982   2.375
 4424W        W 8416   6.846   1.869   0.027
 4425W        W 8417   5.948   2.399   0.523
 4426W        W 8418   6.420   3.550   0.424
 4427W        W 8419   7.342   0.681   2.874
 4428W        W 8420   6.851   1.509   1.619
 4429W        W 8421   5.275   9.985   0.378
 4430W        W 8422   6.592   2.378  13.838
 4431W        W 8423   4.245   0.720   3.224
 4432W        W 8424   6.988   1.436   2.901
 4433W        W 8425   6.026   3.276   0.583
 4434W        W 8426   6.242   1.978   1.258
 4435W        W 8427   4.444   0.277   2.239
 4436W        W 8428   4.536   2.720   0.303
 4437W        W 8429   6.354   2.117   0.582
 4438W        W 8430   5.267   2.861   1.047
 4439W        W 8431   7.140   1.723   1.001
 4440W        W 8432   5.330   0.391   2.582
 4441W        W 8433   6.233   2.870   1.679
 4442W        W 8434   6.565   3.225   1.366
 4443W        W 8435   5.606   3.235   0.079
 4444W        W 8436   4.612   0.725   2.085
 4445W        W 8437   4.222   0.045   0.987
 4446W        W 8438   5.853   1.238   1.709
 4447W        W 8439   4.998   2.448   0.235
 4448W        W 8440   6.949   2.335   1.571
 4449W        W 8441   6.545   3.495   0.911
 4450W        W 8442   4.849   0.715   1.035
 4451W        W 8443   4.604   2.242   1.404
 4452W        W 8444   4.779   3.469   1.959
 4453W        W 8445   7.149   3.408   2.784
 4454W        W 8446   5.997   2.078   1.714
 4455W        W 8447   3.941   1.727  13.906
 4456W        W 8448   6.851   3.317   0.515
 4457W        W 8449   6.814   0.455   0.225
 4458W        W 8450   5.138  10.019   2.448
 4459W        W 8451   6.888   3.134   0.985
 4460W        W 8452   6.736   1.448   1.069
 4461W        W 8453   4.919   1.322   1.321
 4462W        W 8454   5.592   1.337   2.555
 4463W        W 8455   6.409   2.286   2.331
 4464W        W 8456   5.080   1.201   2.633
 4465W        W 8457   4.386   3.161   1.014
 4466W        W 8458   4.031   3.575   2.645
 4467W        W 8459   4.309   2.965  13.936
 4468W        W 8460   6.568   2.557   0.748
 4469W        W 8461   6.811   1.366   0.196
 4470W        W 8462   4.714   2.441   0.671
 4471W        W 8463   6.226   1.661   2.928
 4472W        W 8464   5.995   1.625   1.963
 4473W        W 8465   4.043   0.386   2.491
 4474W        W 8466   4.389   1.415   1.534
 4475W        W 8467   4.590   1.469   0.115
 4476W        W 8468   4.961   1.618   1.804
 4477W        W 8469   5.174   0.921   0.254
 4478W        W 8470   3.767   1.702   0.955
 4479W        W 8471   6.741   1.759   0.504
 4480W        W 8472   6.914   0.391   2.984
 4481W        W 8473   6.049   2.823   0.773
 4482W        W 8474   6.507   0.203   0.548
 4483W        W 8475   6.355   2.567   0.263
 4484W        W 8476   5.051   2.052   0.563
 4485W        W 8477   6.370   0.696   0.224
 4486W        W 8478   6.412   1.343   1.847
 4487W        W 8479   4.150   1.796   1.293
 4488W        W 8480   4.325   2.318   1.019
 4489W        W 8481   5.952   1.306   1.122
 4490W        W 8482   5.366   0.706   1.647
 4491W        W 8483   6.869   0.644   1.683
 4492W        W 8484   3.746   3.387   1.242
 4493W        W 8485   4.249   2.287   0.536
 4494W        W 8486   7.134   2.196   1.145
 4495W        W 8487   5.964   2.338   0.025
 4496W        W 8488   5.633   3.639   2.439
 4497W        W 8489   5.270   9.748   0.841
 4498W        W 8490   6.195   1.003   1.445
 4499W        W 8491   3.771   2.580   1.695
 4500W        W 8492   4.838   0.618   0.528
 4501W        W 8493   5.702   0.960   0.865
 4502W        W 8494   6.105   2.485   1.987
 4503W        W 8495   4.673   1.030   0.316
 4504W        W 8496   6.101   0.990   0.573
 4505W        W 8497   4.739   1.774   1.381
 4506W        W 8498   4.822   2.980   1.919
 4507W        W 8499   7.116   3.580  13.881
 4508W        W 8500   6.166   2.448   1.454
 4509W        W 8501   4.242   1.846   0.809
 4510W        W 8502   5.300   0.493   1.133
 4511W        W 8503   3.604   2.388   0.344
 4512W        W 8504   5.429   1.694   0.562
 4513W        W 8505   3.867   2.159   1.092
 4514W        W 8506   5.217   0.780   2.865
 4515W        W 8507   6.542   0.462  13.808
 4516W        W 8508   7.006   1.929   2.858
 4517W        W 8509   4.442   3.728   1.702
 4518W        W 8510   7.218   2.046   0.639
 4519W        W 8511   5.523   1.343   1.349
 4520W        W 8512   5.497   0.032   1.112
 4521W        W 8513   4.322   2.743   0.767
 4522W        W 8514   5.072   0.883   2.043
 4523W        W 8515   4.883   0.361   1.374
 4524W        W 8516   3.698   2.930   0.475
 4525W        W 8517   5.654   2.569   0.930
 4526W        W 8518   3.837   1.994   0.546
 4527W        W 8519   3.895   0.354   1.189
 4528W        W 8520   5.357   2.460   1.353
 4529W        W 8521   3.744   0.443   0.396
 4530W        W 8522   6.411   1.792   2.193
 4531W        W 8523   5.900   0.950   0.114
 4532W        W 8524   6.949   2.675   1.141
 4533W        W 8525   5.426   2.917   1.526
 4534W        W 8526   4.664   3.279   0.596
 4535W        W 8527   5.916  10.043  13.833
 4536W        W 8528   4.003   3.475   1.684
 4537W        W 8529   4.026   0.863   3.632
 4538W        W 8530   3.891   1.473   0.549
 4539W        W 8531   4.365   1.320   0.587
 4540W        W 8532   4.396   1.900   1.698
 4541W        W 8533   6.135   0.237   0.918
 4542W        W 8534   4.802   3.421   1.135
 4543W        W 8535   5.776   3.317   1.455
 4544W        W 8536   6.154   2.385   0.972
 4545W        W 8537   5.633   0.249   0.225
 4546W        W 8538   7.300   0.204   0.905
 4547W        W 8539   4.958   1.801   0.129
 4548W        W 8540   6.870   0.958   0.958
 4549W        W 8541   5.669   2.143  13.670
 4550W        W 8542   6.853   2.856   2.828
 4551W        W 8543   6.341   3.077   0.250
 4552W        W 8544   4.473   1.565   2.048
 4553W        W 8545   6.803   3.243   2.477
 4554W        W 8546   3.967   1.191   2.752
 4555W        W 8547   5.595   1.740   2.272
 4556W        W 8548   3.999   2.627   1.217
 4557W        W 8549   3.992   1.611   1.829
 4558W        W 8550   6.506   2.287   1.782
 4559W        W 8551   6.039   3.494   3.200
 4560W        W 8552   6.135   3.268   1.099
 4561W        W 8553   5.324   2.960   2.018
 4562W        W 8554   4.537   3.261   1.536
 4563W        W 8555   6.695   2.761   1.568
 4564W        W 8556   4.239   2.786   1.752
 4565W        W 8557   6.589   2.355   1.235
 4566W        W 8558   6.247   3.350   1.718
 4567W        W 8559   4.334   3.212   1.989
 4568W        W 8560   5.336   1.450   2.995
 4569W        W 8561   5.569   3.438   0.572
 4570W        W 8562   4.791   2.910   0.911
 4571W        W 8563   4.357   1.434  13.681
 4572W        W 8564   3.776   3.665   7.542
 4573W        W 8565   4.238   2.539   7.104
 4574W        W 8566   4.601   1.404   5.390
 4575W        W 8567   5.239   2.327   4.475
 4576W        W 8568   5.291   3.689   7.342
 4577W        W 8569   3.803   0.527   7.396
 4578W        W 8570   4.971   0.078   6.828
 4579W        W 8571   5.816   1.690   4.068
 4580W        W 8572   6.283   1.231   7.558
 4581W        W 8573   3.803   0.777   6.976
 4582W        W 8574   4.084   3.155   7.569
 4583W        W 8575   3.424   1.299   5.926
 4584W        W 8576   4.712   1.338   7.319
 4585W        W 8577   6.872   0.934   6.070
 4586W        W 8578   6.911   2.578   6.936
 4587W        W 8579   4.865   1.755   7.121
 4588W        W 8580   7.057   1.785   7.253
 4589W        W 8581   5.743   2.648   7.547
 4590W        W 8582   6.032   3.054   7.635
 4591W        W 8583   5.026   2.125   7.460
 4592W        W 8584   5.362   1.768   7.255
 4593W        W 8585   3.896   0.938   7.658
 4594W        W 8586   6.462   3.161   7.418
 4595W        W 8587   3.766   0.511   5.060
 4596W        W 8588   6.489   2.640   5.710
 4597W        W 8589   6.455   0.646   6.095
 4598W        W 8590   6.674   0.896   3.570
 4599W        W 8591   7.012   2.458   6.479
 4600W        W 8592   4.986   3.205   4.810
 4601W        W 8593   4.170   0.386   7.064
 4602W        W 8594   6.859   1.258   6.451
 4603W        W 8595   6.326   1.600   3.894
 4604W        W 8596   5.025   1.258   5.174
 4605W        W 8597   6.474   1.334   3.480
 4606W        W 8598   3.924   3.123   5.972
 4607W        W 8599   4.567   2.807   6.858
 4608W        W 8600   5.108   1.971   4.795
 4609W        W 8601   4.182   2.234   3.647
 4610W        W 8602   3.835   3.090   4.879
 4611W        W 8603   6.625   1.524   7.274
 4612W        W 8604   7.176   2.957   5.019
 4613W        W 8605   5.574   2.262   6.918
 4614W        W 8606   3.541   1.688   5.089
 4615W        W 8607   4.228   1.288   7.505
 4616W        W 8608   5.568   0.527   6.149
 4617W        W 8609   5.597   0.594   7.489
 4618W        W 8610   6.868   3.393   7.320
 4619W        W 8611   5.841   0.214   7.237
 4620W        W 8612   6.750   2.731   7.386
 4621W        W 8613   6.617   0.678   7.157
 4622W        W 8614   5.941   0.827   5.018
 4623W        W 8615   6.723   1.915   7.596
 4624W        W 8616   4.402   3.048   6.102
 4625W        W 8617   4.721   0.459   7.629
 4626W        W 8618   4.989   3.321   7.431
 4627W        W 8619   5.978   0.921   3.909
 4628W        W 8620   5.686   1.363   7.053
 4629W        W 8621   5.914   2.022   7.607
 4630W        W 8622   4.108   2.055   6.943
 4631W        W 8623   5.694   3.339   7.387
 4632W        W 8624   7.311   0.285   7.023
 4633W        W 8625   5.277   2.080   6.515
 4634W        W 8626   5.716   1.360   6.046
 4635W        W 8627   6.440   1.114   3.943
 4636W        W 8628   6.575   1.815   5.933
 4637W        W 8629   4.098   0.789   6.303
 4638W        W 8630   6.306   1.939   7.314
 4639W        W 8631   5.552   0.737   6.620
 4640W        W 8632   6.820   0.491   4.697
 4641W        W 8633   6.541   1.647   6.387
 4642W        W 8634   6.605   0.923   5.661
 4643W        W 8635   6.746   1.072   7.439
 4644W        W 8636   4.941   2.773   5.079
 4645W        W 8637   4.143   0.381   4.086
 4646W        W 8638   4.658   1.803   4.645
 4647W        W 8639   5.271   2.565   7.214
 4648W        W 8640   6.491   0.311   5.045
 4649W        W 8641   5.341   1.519   6.347
 4650W        W 8642   6.638   2.628   6.196
 4651W        W 8643   6.199   9.854   6.445
 4652W        W 8644   3.713   1.857   6.408
 4653W        W 8645   5.326   2.040   3.698
 4654W        W 8646   6.209   9.957   7.303
 4655W        W 8647   5.518   2.209   7.412
 4656W        W 8648   5.974   2.339   7.227
 4657W        W 8649   5.617   0.305   7.951
 4658W        W 8650   4.693   0.595   6.141
 4659W        W 8651   4.535   0.898   5.218
 4660W        W 8652   3.883   3.361   4.464
 4661W        W 8653   5.359   2.976   7.513
 4662W        W 8654   5.473   2.185   6.075
 4663W        W 8655   7.059   0.910   4.496
 4664W        W 8656   3.749   3.279   7.204
 4665W        W 8657   4.307   2.570   6.158
 4666W        W 8658   6.880   3.467   4.339
 4667W        W 8659   4.851   1.017   4.424
 4668W        W 8660   5.219   1.057   3.263
 4669W        W 8661   6.241   2.728   7.306
 4670W        W 8662   6.339   0.671   4.738
 4671W        W 8663   3.590   0.233   3.906
 4672W        W 8664   4.367   1.705   7.257
 4673W        W 8665   5.037   0.317   7.264
 4674W        W 8666   5.456   0.441   7.034
 4675W        W 8667   5.011   0.092   4.590
 4676W        W 8668   3.892   0.334   6.164
 4677W        W 8669   6.497   0.149   6.029
 4678W        W 8670   5.419   0.934   7.054
 4679W        W 8671   3.162   0.429   4.096
 4680W        W 8672   4.580   2.145   7.019
 4681W        W 8673   5.485   1.750   5.857
 4682W        W 8674   5.659   3.336   4.066
 4683W        W 8675   4.770   2.507   7.264
 4684W        W 8676   6.757   0.361   6.794
 4685W        W 8677   6.897   2.079   6.869
 4686W        W 8678   6.534   3.401   3.944
 4687W        W 8679   5.760   1.555   7.522
 4688W        W 8680   4.122   2.635   7.603
 4689W        W 8681   7.327   0.202   7.511
 4690W        W 8682   5.363   3.435   7.760
 4691W        W 8683   6.627   2.514   3.498
 4692W        W 8684   4.600   0.931   7.559
 4693W        W 8685   4.974   2.927   7.117
 4694W        W 8686   7.048   0.739   6.926
 4695W        W 8687   6.180   1.979   6.333
 4696W        W 8688   4.622   0.626   7.166
 4697W        W 8689   5.020   1.619   7.576
 4698W        W 8690   4.565   2.620   4.460
 4699W        W 8691   6.242   1.822   4.807
 4700W        W 8692   4.263   0.785   6.769
 4701W        W 8693   5.431   0.117   7.504
 4702W        W 8694   3.813   2.779   7.236
 4703W        W 8695   4.477   2.898   7.352
 4704W        W 8696   6.639   3.359   4.767
 4705W        W 8697   6.623   3.739   7.559
 4706W        W 8698   5.986   1.661   6.702
 4707W        W 8699   7.001   3.030   4.530
 4708W        W 8700   5.121   9.857   7.247
 4709W        W 8701   6.715   2.854   4.891
 4710W        W 8702   5.188   1.395   6.975
 4711W        W 8703   4.901   0.999   7.030
 4712W        W 8704   4.195   2.967   4.511
 4713W        W 8705   4.363   1.235   6.977
 4714W        W 8706   7.215   1.283   4.097
 4715W        W 8707   5.828   1.881   7.124
 4716W        W 8708   5.726   1.807   6.300
 4717W        W 8709   6.453   0.292   7.457
 4718W        W 8710   4.047   0.089   7.443
 4719W        W 8711   4.547   1.645   6.302
 4720W        W 8712   4.920   1.707   3.780
 4721W        W 8713   5.373   1.046   6.149
 4722W        W 8714   4.186   1.439   4.183
 4723W        W 8715   6.689   9.922   7.422
 4724W        W 8716   6.155   2.346   4.810
 4725W        W 8717   4.135   1.748   7.691
 4726W        W 8718   6.429   2.131   4.456
 4727W        W 8719   5.069   1.810   4.314
 4728W        W 8720   7.351   2.290   6.797
 4729W        W 8721   4.417   0.092   7.754
 4730W        W 8722   5.151   3.030   7.997
 4731W        W 8723   6.983   1.842   5.673
 4732W        W 8724   6.319   2.332   7.635
 4733W        W 8725   5.502   0.145   4.772
 4734W        W 8726   4.976   0.594   4.037
 4735W        W 8727   4.627   1.915   7.661
 4736W        W 8728   5.763   2.282   6.469
 4737W        W 8729   4.886   2.860   7.616
 4738W        W 8730   4.522   0.670   4.238
 4739W        W 8731   7.185   3.472   3.959
 4740W        W 8732   4.274   2.171   7.432
 4741W        W 8733   5.881   2.595   5.681
 4742W        W 8734   5.374   0.394   5.295
 4743W        W 8735   4.259   2.177   5.252
 4744W        W 8736   5.042   0.578   6.825
 4745W        W 8737   7.006   2.284   7.329
 4746W        W 8738   5.721   3.803   7.580
 4747W        W 8739   7.064   3.009   7.093
 4748W        W 8740   6.412   3.368   7.853
 4749W        W 8741   7.112   2.563   4.704
 4750W        W 8742   5.117   0.274   6.036
 4751W        W 8743   5.411   2.482   5.685
 4752W        W 8744   3.845   0.093   4.376
 4753W        W 8745   6.906   2.231   6.022
 4754W        W 8746   5.816   1.055   7.443
 4755W        W 8747   4.240   0.551   7.623
 4756W        W 8748   6.138   1.504   7.169
 4757W        W 8749   5.019   1.836   6.148
 4758W        W 8750   6.068   3.143   7.105
 4759W        W 8751   6.096   3.476   5.891
 4760W        W 8752   5.943   2.055   5.174
 4761W        W 8753   6.732   0.961   4.881
 4762W        W 8754   5.746   2.378   4.300
 4763W        W 8755   6.515   2.339   7.126
 4764W        W 8756   5.095   0.786   7.437
 4765W        W 8757   4.707   0.846   6.575
 4766W        W 8758   6.545   2.979   6.983
 4767W        W 8759   6.231   0.736   7.483
 4768W        W 8760   3.859   1.241   7.160
 4769W        W 8761   5.496   1.735   6.771
 4770W        W 8762   4.203   1.946   6.474
 4771W        W 8763   6.141   2.163   6.795
 4772W        W 8764   6.292   1.045   7.110
 4773W        W 8765   5.327   3.253   7.078
 4774W        W 8766   6.624   2.148   6.455
 4775W        W 8767   5.641   2.988   7.937
 4776W        W 8768   4.291   2.316   5.728
 4777W        W 8769   6.440   2.107   5.170
 4778W        W 8770   5.340   1.252   7.424
 4779W        W 8771   5.881   3.111   4.491
 4780W        W 8772   5.216   2.511   7.727
 4781W        W 8773   5.449   2.774   4.387
 4782W        W 8774   3.843   3.371  10.792
 4783W        W 8775   4.185   2.524  10.407
 4784W        W 8776   6.912   2.174   8.229
 4785W        W 8777   6.919   3.229  10.039
 4786W        W 8778   4.809   3.381   7.906
 4787W        W 8779   4.912   1.398   8.619
 4788W        W 8780   4.673   1.596   9.022
 4789W        W 8781   5.388   2.052   8.239
 4790W        W 8782   5.124   3.214  10.165
 4791W        W 8783   4.018   0.982  10.390
 4792W        W 8784   4.927   0.175  10.176
 4793W        W 8785   6.190   0.568   9.195
 4794W        W 8786   5.947   1.277   7.920
 4795W        W 8787   6.540   1.028  10.757
 4796W        W 8788   4.193   0.685   9.788
 4797W        W 8789   4.059   2.849  11.124
 4798W        W 8790   5.369   2.624   8.200
 4799W        W 8791   3.995   1.352   9.433
 4800W        W 8792   4.800   1.558  10.725
 4801W        W 8793   6.984   1.106   9.235
 4802W        W 8794   7.079   2.142  10.100
 4803W        W 8795   5.608   1.355   9.081
 4804W        W 8796   6.141   2.987   9.255
 4805W        W 8797   4.366   2.183   9.648
 4806W        W 8798   3.891   1.824   9.335
 4807W        W 8799   4.866   1.870  10.300
 4808W        W 8800   6.948   1.566  10.719
 4809W        W 8801   4.688   2.813   9.185
 4810W        W 8802   5.826   2.635  10.070
 4811W        W 8803   5.153   1.025   9.587
 4812W        W 8804   5.364   1.917   9.239
 4813W        W 8805   6.053   2.777  10.814
 4814W        W 8806   5.318   2.214  10.751
 4815W        W 8807   5.362   1.948  10.238
 4816W        W 8808   3.632   1.213  10.727
 4817W        W 8809   6.469   2.835  10.539
 4818W        W 8810   4.037   0.366   8.455
 4819W        W 8811   4.683   2.690   9.668
 4820W        W 8812   7.171   2.294   9.070
 4821W        W 8813   6.323   0.825   9.592
 4822W        W 8814   6.779   0.626   7.627
 4823W        W 8815   7.302   1.766   9.793
 4824W        W 8816   5.252   3.308   9.655
 4825W        W 8817   6.854   2.771   8.087
 4826W        W 8818   4.261   3.534   7.880
 4827W        W 8819   4.475   3.558   8.705
 4828W        W 8820   4.589   0.436   9.922
 4829W        W 8821   6.919   1.450   9.975
 4830W        W 8822   6.232   1.782   8.776
 4831W        W 8823   6.232   1.677   7.746
 4832W        W 8824   5.687   2.622   9.534
 4833W        W 8825   5.365   0.937   9.122
 4834W        W 8826   6.026   2.927   9.753
 4835W        W 8827   6.647   1.692   8.471
 4836W        W 8828   5.460   0.490   8.680
 4837W        W 8829   4.464   3.243   8.298
 4838W        W 8830   3.790   0.766   8.632
 4839W        W 8831   6.474   1.143   9.176
 4840W        W 8832   3.958   2.942   9.190
 4841W        W 8833   5.426   3.373   8.241
 4842W        W 8834   6.680   1.420   7.799
 4843W        W 8835   3.852   3.191   9.816
 4844W        W 8836   4.633   2.624  10.165
 4845W        W 8837   4.972   2.057   8.954
 4846W        W 8838   4.799   0.064   9.627
 4847W        W 8839   7.029   0.189   9.200
 4848W        W 8840   4.292   2.119   7.972
 4849W        W 8841   4.313   0.990   7.949
 4850W        W 8842   4.292   2.768   8.889
 4851W        W 8843   5.107   2.560   9.022
 4852W        W 8844   6.597   3.335  10.398
 4853W        W 8845   5.625   1.083   8.255
 4854W        W 8846   6.811   3.526   9.156
 4855W        W 8847   6.627   1.318  10.364
 4856W        W 8848   6.919   2.707   8.893
 4857W        W 8849   5.832   2.117  10.086
 4858W        W 8850   3.607   1.888   8.473
 4859W        W 8851   4.857   2.247   9.836
 4860W        W 8852   5.860   1.410   8.635
 4861W        W 8853   5.842   1.896   8.468
 4862W        W 8854   4.386   1.351   9.773
 4863W        W 8855   4.335   1.299  10.628
 4864W        W 8856   3.975  10.063   9.303
 4865W        W 8857   5.851   0.682   9.583
 4866W        W 8858   5.381   0.602  10.754
 4867W        W 8859   5.780   0.607   8.318
 4868W        W 8860   6.961   3.042  10.553
 4869W        W 8861   6.056   0.184  10.703
 4870W        W 8862   6.847   2.594  10.749
 4871W        W 8863   6.439   0.778  10.343
 4872W        W 8864   6.268   0.853   8.800
 4873W        W 8865   6.648   1.958  10.839
 4874W        W 8866   4.372   3.225   9.153
 4875W        W 8867   5.135   1.149   8.241
 4876W        W 8868   4.609   0.334  10.687
 4877W        W 8869   6.711   0.800   8.544
 4878W        W 8870   7.071   1.238   8.195
 4879W        W 8871   4.718   3.434  10.752
 4880W        W 8872   4.866   9.493   8.331
 4881W        W 8873   7.192   0.645   9.251
 4882W        W 8874   6.853   3.116   7.729
 4883W        W 8875   3.869   2.267   9.534
 4884W        W 8876   6.022   0.342   7.675
 4885W        W 8877   6.989   3.022   9.270
 4886W        W 8878   7.061   0.481   9.922
 4887W        W 8879   5.601   1.511  10.371
 4888W        W 8880   5.782   2.872   8.400
 4889W        W 8881   6.157   1.960  11.012
 4890W        W 8882   5.248   0.107   9.325
 4891W        W 8883   4.421   1.200   9.271
 4892W        W 8884   3.953   2.219  10.035
 4893W        W 8885   5.833   3.239   8.946
 4894W        W 8886   6.680   1.177   9.629
 4895W        W 8887   5.769   3.295  10.008
 4896W        W 8888   6.812   2.394   7.767
[truncated: 277,772 more chars]
