# Supplementary material for: Conformational plasticity and dynamic interactions of the N-terminal domain of the chemokine receptor CXCR1
Source: PLoS Comput Biol. 2021 May 20;17(5):e1008593. doi: 10.1371/journal.pcbi.1008593 (PMC8172051; doi:10.1371/journal.pcbi.1008593)
Supplement: S1 Data — (ZIP) [file pcbi.1008593.s009.zip › cxcr1-data/il8-bound/setup-2/system.gro]

Martini system from cxcr1.pdb
11586
    1MET     BB    1   6.026   7.809   7.352
    1MET    SC1    2   5.947   8.015   7.023
    2SER     BB    3   5.801   7.485   7.401
    2SER    SC1    4   5.602   7.521   7.258
    3ASN     BB    5   5.866   7.129   7.494
    3ASN    SC1    6   5.571   7.036   7.580
    4ILE     BB    7   6.053   6.977   7.363
    4ILE    SC1    8   6.126   7.054   7.072
    5THR     BB    9   5.909   6.659   7.267
    5THR    SC1   10   5.907   6.630   7.009
    6ASP     BB   11   5.746   6.559   7.480
    6ASP    SC1   12   5.861   6.651   7.767
    7PRO     BB   13   5.580   6.279   7.378
    7PRO    SC1   14   5.584   6.272   7.081
    8GLN     BB   15   5.282   6.315   7.496
    8GLN    SC1   16   5.341   6.583   7.785
    9MET     BB   17   5.078   6.226   7.421
    9MET    SC1   18   5.067   6.289   7.019
   10TRP     BB   19   4.839   6.068   7.545
   10TRP    SC1   20   4.603   6.015   7.375
   10TRP    SC2   21   4.371   5.988   7.238
   10TRP    SC3   22   4.590   6.086   7.115
   10TRP    SC4   23   4.361   6.052   6.976
   11ASP     BB   24   4.869   5.977   7.835
   11ASP    SC1   25   5.130   6.113   7.962
   12PHE     BB   26   4.897   5.648   7.892
   12PHE    SC1   27   4.749   5.538   7.654
   12PHE    SC2   28   4.586   5.359   7.534
   12PHE    SC3   29   4.677   5.572   7.396
   13ASP     BB   30   5.025   5.514   8.121
   13ASP    SC1   31   4.817   5.398   8.339
   14ASP     BB   32   5.282   5.265   8.002
   14ASP    SC1   33   5.213   5.284   7.697
   15LEU     BB   34   5.467   4.957   8.039
   15LEU    SC1   35   5.798   4.981   8.028
   16ASN     BB   36   5.438   4.628   8.034
   16ASN    SC1   37   5.277   4.509   8.289
   17PHE     BB   38   5.656   4.481   7.948
   17PHE    SC1   39   5.822   4.556   7.713
   17PHE    SC2   40   6.058   4.511   7.589
   17PHE    SC3   41   5.944   4.756   7.579
   18THR     BB   42   5.742   4.200   8.091
   18THR    SC1   43   5.556   4.065   8.213
   19GLY     BB   44   6.009   4.108   7.976
   20MET     BB   45   6.080   3.998   7.777
   20MET    SC1   46   6.421   4.166   7.653
   21PRO     BB   47   6.057   3.731   7.616
   21PRO    SC1   48   6.331   3.684   7.488
   22PRO     BB   49   5.840   3.608   7.378
   22PRO    SC1   50   5.975   3.670   7.122
   23ALA     BB   51   5.723   3.343   7.446
   24ASP     BB   52   5.544   3.292   7.676
   24ASP    SC1   53   5.690   3.139   7.920
   25GLU     BB   54   5.271   3.352   7.703
   25GLU    SC1   55   5.078   2.999   7.686
   26ASP     BB   56   5.066   3.502   7.616
   26ASP    SC1   57   5.076   3.818   7.597
   27TYR     BB   58   4.825   3.383   7.439
   27TYR    SC1   59   4.778   3.627   7.251
   27TYR    SC2   60   4.871   3.864   7.160
   27TYR    SC3   61   4.625   3.849   7.269
   28SER     BB   62   4.766   3.135   7.208
   28SER    SC1   63   4.844   2.915   7.258
   29PRO     BB   64   4.535   3.234   7.022
   29PRO    SC1   65   4.571   3.162   6.746
   30CYS     BB   66   4.333   3.458   7.084
   30CYS    SC1   67   4.313   3.487   7.393
   31MET     BB   68   4.172   3.484   6.725
   31MET    SC1   69   4.187   3.804   6.492
   32LEU     BB   70   3.880   3.336   6.855
   32LEU    SC1   71   4.025   3.078   6.997
   33GLU     BB   72   3.767   3.525   7.023
   33GLU    SC1   73   3.772   3.845   6.800
   34THR     BB   74   3.562   3.524   7.280
   34THR    SC1   75   3.671   3.494   7.514
   35GLU     BB   76   3.255   3.504   7.232
   35GLU    SC1   77   3.185   3.768   7.534
   36THR     BB   78   3.170   3.487   6.899
   36THR    SC1   79   3.349   3.559   6.726
   37LEU     BB   80   3.022   3.190   6.851
   37LEU    SC1   81   2.974   3.106   6.538
   38ASN     BB   82   3.162   2.988   7.025
   38ASN    SC1   83   3.088   3.000   7.329
   39LYS     BB   84   3.493   3.074   7.019
   39LYS    SC1   85   3.598   3.040   7.314
   39LYS    SC2   86   3.537   3.001   7.574
   40TYR     BB   87   3.596   2.798   6.876
   40TYR    SC1   88   3.851   2.655   6.814
   40TYR    SC2   89   4.038   2.542   6.656
   40TYR    SC3   90   4.013   2.463   6.913
   41VAL     BB   91   3.412   2.831   6.590
   41VAL    SC1   92   3.209   2.661   6.589
   42VAL     BB   93   3.547   3.125   6.495
   42VAL    SC1   94   3.405   3.245   6.306
   43ILE     BB   95   3.882   3.008   6.473
   43ILE    SC1   96   4.182   3.076   6.437
   44ILE     BB   97   3.821   2.764   6.241
   44ILE    SC1   98   4.035   2.557   6.155
   45ALA     BB   99   3.700   2.961   6.009
   46TYR     BB  100   3.989   3.173   5.974
   46TYR    SC1  101   3.913   3.412   6.160
   46TYR    SC2  102   3.859   3.676   6.145
   46TYR    SC3  103   3.795   3.538   6.368
   47ALA     BB  104   4.198   2.945   5.886
   48LEU     BB  105   4.011   2.826   5.593
   48LEU    SC1  106   3.983   2.502   5.610
   49VAL     BB  107   3.993   3.127   5.431
   49VAL    SC1  108   3.757   3.146   5.313
   50PHE     BB  109   4.344   3.180   5.406
   50PHE    SC1  110   4.328   3.482   5.371
   50PHE    SC2  111   4.336   3.747   5.318
   50PHE    SC3  112   4.170   3.652   5.509
   51LEU     BB  113   4.412   2.909   5.223
   51LEU    SC1  114   4.699   2.778   5.287
   52LEU     BB  115   4.221   2.992   4.965
   52LEU    SC1  116   3.977   2.785   5.006
   53SER     BB  117   4.392   3.301   4.883
   53SER    SC1  118   4.259   3.452   4.740
   54LEU     BB  119   4.692   3.163   4.814
   54LEU    SC1  120   4.966   2.992   4.900
   55LEU     BB  121   4.577   2.946   4.554
   55LEU    SC1  122   4.599   2.679   4.753
   56GLY     BB  123   4.455   3.197   4.347
   57ASN     BB  124   4.763   3.381   4.326
   57ASN    SC1  125   4.614   3.664   4.355
   58SER     BB  126   4.958   3.104   4.187
   58SER    SC1  127   5.043   2.980   4.377
   59LEU     BB  128   4.790   3.073   3.907
   59LEU    SC1  129   4.471   3.012   3.879
   60VAL     BB  130   4.864   3.382   3.783
   60VAL    SC1  131   4.826   3.628   3.873
   61MET     BB  132   5.231   3.333   3.769
   61MET    SC1  133   5.375   3.363   4.131
   62LEU     BB  134   5.224   3.062   3.563
   62LEU    SC1  135   5.238   2.824   3.790
   63VAL     BB  136   5.032   3.218   3.304
   63VAL    SC1  137   4.782   3.138   3.345
   64ILE     BB  138   5.249   3.479   3.246
   64ILE    SC1  139   5.158   3.696   3.449
   65LEU     BB  140   5.501   3.299   3.152
   65LEU    SC1  141   5.668   3.102   3.343
   66TYR     BB  142   5.351   3.158   2.882
   66TYR    SC1  143   5.311   2.871   3.000
   66TYR    SC2  144   5.437   2.700   3.167
   66TYR    SC3  145   5.294   2.604   2.959
   67SER     BB  146   5.216   3.420   2.719
   67SER    SC1  147   5.301   3.505   2.506
   68ARG     BB  148   4.922   3.412   2.858
   68ARG    SC1  149   4.854   3.101   2.821
   68ARG    SC2  150   4.803   2.800   2.931
   69VAL     BB  151   4.853   3.710   3.008
   69VAL    SC1  152   4.711   3.668   3.228
   70GLY     BB  153   5.133   3.895   2.842
   71ARG     BB  154   5.068   4.020   2.659
   71ARG    SC1  155   5.079   3.968   2.340
   71ARG    SC2  156   4.875   3.906   2.077
   72SER     BB  157   5.073   4.401   2.686
   72SER    SC1  158   5.018   4.498   2.476
   73VAL     BB  159   4.982   4.423   2.977
   73VAL    SC1  160   4.855   4.214   3.078
   74THR     BB  161   5.244   4.622   3.121
   74THR    SC1  162   5.401   4.737   2.948
   75ASP     BB  163   5.323   4.434   3.350
   75ASP    SC1  164   5.263   4.132   3.294
   76VAL     BB  165   5.389   4.580   3.635
   76VAL    SC1  166   5.614   4.503   3.751
   77TYR     BB  167   5.070   4.551   3.769
   77TYR    SC1  168   4.884   4.623   3.521
   77TYR    SC2  169   4.681   4.566   3.352
   77TYR    SC3  170   4.820   4.796   3.324
   78LEU     BB  171   5.050   4.196   3.747
   78LEU    SC1  172   4.814   4.076   3.569
   79LEU     BB  173   5.309   4.129   3.915
   79LEU    SC1  174   5.376   3.818   3.887
   80ASN     BB  175   5.215   4.290   4.207
   80ASN    SC1  176   5.393   4.539   4.186
   81LEU     BB  177   4.940   4.118   4.266
   81LEU    SC1  178   4.681   4.089   4.063
   82ALA     BB  179   5.087   3.801   4.294
   83LEU     BB  180   5.291   3.874   4.557
   83LEU    SC1  181   5.559   3.695   4.483
   84ALA     BB  182   5.032   3.970   4.790
   85ASP     BB  183   4.859   3.671   4.781
   85ASP    SC1  184   4.597   3.762   4.907
   86LEU     BB  185   5.090   3.485   4.884
   86LEU    SC1  186   5.232   3.352   4.627
   87LEU     BB  187   5.136   3.637   5.203
   87LEU    SC1  188   5.412   3.792   5.143
   88PHE     BB  189   4.820   3.590   5.316
   88PHE    SC1  190   4.783   3.748   5.564
   88PHE    SC2  191   4.764   3.792   5.829
   88PHE    SC3  192   4.911   3.958   5.675
   89ALA     BB  193   4.811   3.263   5.282
   90LEU     BB  194   5.067   3.185   5.475
   90LEU    SC1  195   5.156   2.871   5.460
   91THR     BB  196   4.944   3.327   5.770
   91THR    SC1  197   5.132   3.288   5.945
   92LEU     BB  198   4.661   3.148   5.792
   92LEU    SC1  199   4.446   3.391   5.852
   93PRO     BB  200   4.776   2.802   5.818
   93PRO    SC1  201   4.548   2.617   5.759
   94ILE     BB  202   4.959   2.851   6.091
   94ILE    SC1  203   5.203   2.664   6.129
   95TRP     BB  204   4.701   2.983   6.304
   95TRP    SC1  205   4.780   3.277   6.305
   95TRP    SC2  206   4.802   3.535   6.230
   95TRP    SC3  207   4.567   3.441   6.325
   95TRP    SC4  208   4.588   3.699   6.248
   96ALA     BB  209   4.515   2.718   6.299
   97ALA     BB  210   4.746   2.519   6.436
   98SER     BB  211   4.775   2.706   6.766
   98SER    SC1  212   4.958   2.844   6.775
   99LYS     BB  213   4.480   2.670   6.854
   99LYS    SC1  214   4.381   2.753   7.142
   99LYS    SC2  215   4.395   2.770   7.415
  100VAL     BB  216   4.487   2.310   6.867
  100VAL    SC1  217   4.431   2.218   6.625
  101ASN     BB  218   4.512   2.251   7.180
  101ASN    SC1  219   4.225   2.234   7.307
  102GLY     BB  220   4.734   2.411   7.309
  103TRP     BB  221   4.987   2.450   7.157
  103TRP    SC1  222   4.981   2.257   6.921
  103TRP    SC2  223   4.964   2.143   6.677
  103TRP    SC3  224   5.148   2.334   6.724
  103TRP    SC4  225   5.132   2.218   6.480
  104ILE     BB  226   5.229   2.589   7.212
  104ILE    SC1  227   5.476   2.419   7.131
  105PHE     BB  228   5.331   2.915   7.115
  105PHE    SC1  229   5.448   2.830   6.844
  105PHE    SC2  230   5.404   2.697   6.612
  105PHE    SC3  231   5.647   2.688   6.729
  106GLY     BB  232   5.316   3.113   7.250
  107THR     BB  233   5.233   3.412   7.133
  107THR    SC1  234   5.358   3.621   7.223
  108PHE     BB  235   5.077   3.341   6.872
  108PHE    SC1  236   5.263   3.208   6.660
  108PHE    SC2  237   5.224   3.108   6.412
  108PHE    SC3  238   5.475   3.138   6.508
  109LEU     BB  239   4.928   3.548   6.727
  109LEU    SC1  240   4.637   3.682   6.760
  110CYS     BB  241   5.173   3.823   6.780
  110CYS    SC1  242   5.011   4.052   6.724
  111LYS     BB  243   5.413   3.697   6.645
  111LYS    SC1  244   5.618   3.513   6.811
  111LYS    SC2  245   5.708   3.280   6.942
  112VAL     BB  246   5.268   3.639   6.333
  112VAL    SC1  247   5.460   3.519   6.196
  113VAL     BB  248   5.156   3.977   6.254
  113VAL    SC1  249   4.911   4.066   6.208
  114SER     BB  250   5.446   4.141   6.261
  114SER    SC1  251   5.449   4.382   6.320
  115LEU     BB  252   5.605   3.952   6.026
  115LEU    SC1  253   5.840   3.843   6.221
  116LEU     BB  254   5.386   3.987   5.785
  116LEU    SC1  255   5.318   3.681   5.702
  117LYS     BB  256   5.404   4.340   5.747
  117LYS    SC1  257   5.146   4.406   5.919
  117LYS    SC2  258   4.977   4.540   6.073
  118GLU     BB  259   5.723   4.350   5.680
  118GLU    SC1  260   5.884   4.361   6.049
  119VAL     BB  261   5.708   4.117   5.406
  119VAL    SC1  262   5.799   3.891   5.511
  120ASN     BB  263   5.484   4.306   5.197
  120ASN    SC1  264   5.182   4.240   5.241
  121PHE     BB  265   5.679   4.562   5.158
  121PHE    SC1  266   5.718   4.826   5.299
  121PHE    SC2  267   5.730   5.009   5.497
  121PHE    SC3  268   5.835   5.066   5.255
  122TYR     BB  269   5.935   4.397   5.035
  122TYR    SC1  270   6.172   4.577   5.004
  122TYR    SC2  271   6.404   4.672   4.903
  122TYR    SC3  272   6.232   4.839   5.028
  123SER     BB  273   5.771   4.245   4.743
  123SER    SC1  274   5.682   4.037   4.810
  124GLY     BB  275   5.704   4.516   4.582
  125ILE     BB  276   6.005   4.618   4.550
  125ILE    SC1  277   6.211   4.830   4.457
  126LEU     BB  278   6.136   4.331   4.379
  126LEU    SC1  279   6.448   4.361   4.475
  127LEU     BB  280   5.921   4.338   4.115
  127LEU    SC1  281   5.700   4.121   4.219
  128LEU     BB  282   6.002   4.673   4.011
  128LEU    SC1  283   5.779   4.838   4.160
  129ALA     BB  284   6.288   4.630   3.952
  130CYS     BB  285   6.244   4.387   3.678
  130CYS    SC1  286   6.441   4.210   3.529
  131ILE     BB  287   6.069   4.579   3.473
  131ILE    SC1  288   5.817   4.588   3.294
  132SER     BB  289   6.297   4.854   3.470
  132SER    SC1  290   6.207   5.035   3.331
  133VAL     BB  291   6.594   4.674   3.378
  133VAL    SC1  292   6.735   4.640   3.599
  134ASP     BB  293   6.501   4.563   3.094
  134ASP    SC1  294   6.264   4.357   3.070
  135ARG     BB  295   6.443   4.875   2.940
  135ARG    SC1  296   6.145   4.826   2.856
  135ARG    SC2  297   5.901   4.613   2.790
  136TYR     BB  298   6.756   5.001   2.993
  136TYR    SC1  299   6.706   5.175   3.239
  136TYR    SC2  300   6.700   5.410   3.371
  136TYR    SC3  301   6.685   5.178   3.508
  137LEU     BB  302   6.926   4.756   2.832
  137LEU    SC1  303   7.044   4.595   3.102
  138ALA     BB  304   6.781   4.806   2.524
  139ILE     BB  305   6.506   4.911   2.444
  139ILE    SC1  306   6.462   4.899   2.138
  140VAL     BB  307   6.407   5.205   2.552
  140VAL    SC1  308   6.616   5.335   2.652
  141HIS     BB  309   6.018   5.235   2.607
  141HIS    SC1  310   6.075   5.365   2.884
  141HIS    SC2  311   6.291   5.427   3.033
  141HIS    SC3  312   6.073   5.586   3.039
  142ALA     BB  313   5.756   5.029   2.514
  143THR     BB  314   5.474   4.776   2.465
  143THR    SC1  315   5.275   4.905   2.358
  144ARG     BB  316   5.532   4.453   2.451
  144ARG    SC1  317   5.390   4.357   2.166
  144ARG    SC2  318   5.335   4.464   1.844
  145THR     BB  319   5.534   4.214   2.669
  145THR    SC1  320   5.561   4.271   2.922
  146LEU     BB  321   5.568   3.920   2.562
  146LEU    SC1  322   5.727   3.960   2.279
  147THR     BB  323   5.635   3.700   2.832
  147THR    SC1  324   5.578   3.804   3.063
  148GLN     BB  325   5.757   3.449   2.745
  148GLN    SC1  326   5.992   3.567   2.467
  149LYS     BB  327   5.931   3.249   2.892
  149LYS    SC1  328   5.790   2.965   2.846
  149LYS    SC2  329   5.709   2.821   2.636
  150ARG     BB  330   6.212   3.384   2.984
  150ARG    SC1  331   6.404   3.372   2.744
  150ARG    SC2  332   6.646   3.169   2.631
  151HIS     BB  333   6.073   3.677   3.118
  151HIS    SC1  334   6.092   3.876   2.895
  151HIS    SC2  335   6.015   4.077   2.731
  151HIS    SC3  336   6.244   3.944   2.683
  152LEU     BB  337   5.903   3.542   3.333
  152LEU    SC1  338   5.666   3.578   3.552
  153VAL     BB  339   6.163   3.386   3.500
  153VAL    SC1  340   6.166   3.129   3.434
  154LYS     BB  341   6.346   3.686   3.578
  154LYS    SC1  342   6.506   3.759   3.312
  154LYS    SC2  343   6.549   3.920   3.091
  155PHE     BB  344   6.110   3.828   3.737
  155PHE    SC1  345   5.950   4.001   3.557
  155PHE    SC2  346   5.705   4.093   3.490
  155PHE    SC3  347   5.906   4.102   3.310
  156VAL     BB  348   6.057   3.562   3.977
  156VAL    SC1  349   5.809   3.618   4.050
  157CYS     BB  350   6.366   3.578   4.127
  157CYS    SC1  351   6.629   3.603   3.958
  158LEU     BB  352   6.329   3.891   4.236
  158LEU    SC1  353   6.435   4.098   4.020
  159GLY     BB  354   6.046   3.836   4.435
  160CYS     BB  355   6.189   3.621   4.655
  160CYS    SC1  356   6.322   3.359   4.575
  161TRP     BB  357   6.441   3.840   4.748
  161TRP    SC1  358   6.627   3.660   4.917
  161TRP    SC2  359   6.719   3.531   5.135
  161TRP    SC3  360   6.769   3.794   5.103
  161TRP    SC4  361   6.849   3.668   5.328
  162GLY     BB  362   6.247   4.082   4.833
  163LEU     BB  363   6.071   3.923   5.099
  163LEU    SC1  364   5.908   3.644   5.062
  164SER     BB  365   6.332   3.862   5.279
  164SER    SC1  366   6.351   3.689   5.449
  165MET     BB  367   6.446   4.176   5.287
  165MET    SC1  368   6.684   4.267   4.975
  166ASN     BB  369   6.184   4.317   5.442
  166ASN    SC1  370   6.113   4.615   5.488
  167LEU     BB  371   6.197   4.153   5.716
  167LEU    SC1  372   6.184   3.865   5.869
  168SER     BB  373   6.538   4.229   5.787
  168SER    SC1  374   6.675   4.030   5.717
  169LEU     BB  375   6.516   4.564   5.767
  169LEU    SC1  376   6.671   4.567   5.468
  170PRO     BB  377   6.278   4.664   5.986
  170PRO    SC1  378   6.111   4.897   5.897
  171PHE     BB  379   6.378   4.547   6.250
  171PHE    SC1  380   6.362   4.251   6.253
  171PHE    SC2  381   6.283   4.018   6.364
  171PHE    SC3  382   6.520   4.033   6.236
  172PHE     BB  383   6.700   4.681   6.294
  172PHE    SC1  384   6.869   4.499   6.121
  172PHE    SC2  385   6.991   4.271   6.045
  172PHE    SC3  386   6.999   4.488   5.884
  173LEU     BB  387   6.613   4.985   6.290
  173LEU    SC1  388   6.617   5.044   5.965
  174PHE     BB  389   6.304   5.010   6.454
  174PHE    SC1  390   6.186   5.237   6.281
  174PHE    SC2  391   6.063   5.473   6.241
  174PHE    SC3  392   6.233   5.376   6.054
  175ARG     BB  393   6.309   4.799   6.688
  175ARG    SC1  394   6.517   4.564   6.733
  175ARG    SC2  395   6.656   4.275   6.665
  176GLN     BB  396   6.188   4.880   6.943
  176GLN    SC1  397   6.393   5.190   7.001
  177ALA     BB  398   5.986   4.814   7.081
  178TYR     BB  399   5.861   4.537   7.095
  178TYR    SC1  400   5.999   4.382   6.862
  178TYR    SC2  401   6.162   4.180   6.785
  178TYR    SC3  402   6.067   4.355   6.602
  179HIS     BB  403   5.670   4.450   7.251
  179HIS    SC1  404   5.517   4.683   7.404
  179HIS    SC2  405   5.329   4.787   7.567
  179HIS    SC3  406   5.543   4.935   7.496
  180PRO     BB  407   5.756   4.138   7.399
  180PRO    SC1  408   6.038   4.117   7.295
  181ASN     BB  409   5.593   4.076   7.614
  181ASN    SC1  410   5.557   3.803   7.747
  182ASN     BB  411   5.337   4.272   7.650
  182ASN    SC1  412   5.183   4.189   7.904
  183SER     BB  413   5.208   4.287   7.329
  183SER    SC1  414   5.281   4.114   7.186
  184SER     BB  415   4.908   4.410   7.436
  184SER    SC1  416   4.789   4.238   7.569
  185PRO     BB  417   4.924   4.699   7.298
  185PRO    SC1  418   4.834   4.923   7.469
  186VAL     BB  419   4.945   4.711   7.009
  186VAL    SC1  420   4.727   4.763   6.866
  187CYS     BB  421   5.141   4.499   6.859
  187CYS    SC1  422   4.986   4.399   6.601
  188TYR     BB  423   5.418   4.480   6.818
  188TYR    SC1  424   5.548   4.205   6.788
  188TYR    SC2  425   5.694   4.017   6.916
  188TYR    SC3  426   5.735   4.064   6.653
  189GLU     BB  427   5.597   4.690   6.710
  189GLU    SC1  428   5.506   4.937   6.987
  190VAL     BB  429   5.809   4.795   6.589
  190VAL    SC1  430   5.891   4.751   6.340
  191LEU     BB  431   5.852   5.149   6.656
  191LEU    SC1  432   5.674   5.212   6.388
  192GLY     BB  433   5.900   5.279   6.866
  193ASN     BB  434   5.820   5.293   7.162
  193ASN    SC1  435   6.036   5.216   7.382
  194ASP     BB  436   5.596   5.479   7.257
  194ASP    SC1  437   5.741   5.753   7.364
  195THR     BB  438   5.418   5.553   6.965
  195THR    SC1  439   5.405   5.378   6.774
  196ALA     BB  440   5.362   5.852   6.999
  197LYS     BB  441   5.040   5.803   7.150
  197LYS    SC1  442   5.163   5.700   7.424
  197LYS    SC2  443   5.318   5.790   7.621
  198TRP     BB  444   4.886   5.739   6.925
  198TRP    SC1  445   4.776   5.952   6.730
  198TRP    SC2  446   4.644   6.106   6.552
  198TRP    SC3  447   4.554   5.858   6.609
  198TRP    SC4  448   4.420   6.013   6.433
  199ARG     BB  449   4.920   5.457   6.800
  199ARG    SC1  450   4.910   5.251   7.041
  199ARG    SC2  451   5.162   5.185   7.220
  200MET     BB  452   4.849   5.408   6.533
  200MET    SC1  453   4.540   5.172   6.658
  201VAL     BB  454   4.966   5.673   6.335
  201VAL    SC1  455   4.814   5.794   6.155
  202LEU     BB  456   5.215   5.803   6.534
  202LEU    SC1  457   5.161   6.120   6.455
  203ARG     BB  458   5.482   5.680   6.352
  203ARG    SC1  459   5.737   5.691   6.564
  203ARG    SC2  460   5.851   5.782   6.869
  204ILE     BB  461   5.403   5.842   6.061
  204ILE    SC1  462   5.521   6.129   6.073
  205LEU     BB  463   5.283   5.618   5.824
  205LEU    SC1  464   5.051   5.808   5.693
  206PRO     BB  465   5.423   5.339   5.957
  206PRO    SC1  466   5.711   5.311   5.896
  207HIS     BB  467   5.195   5.275   6.168
  207HIS    SC1  468   5.204   5.076   6.398
  207HIS    SC2  469   5.194   4.811   6.448
  207HIS    SC3  470   5.132   4.988   6.643
  208THR     BB  471   4.940   5.200   5.982
  208THR    SC1  472   4.721   5.334   5.941
  209PHE     BB  473   5.046   4.949   5.783
  209PHE    SC1  474   5.332   4.867   5.852
  209PHE    SC2  475   5.593   4.799   5.857
  209PHE    SC3  476   5.457   4.830   6.088
  210GLY     BB  477   4.852   5.025   5.523
  211PHE     BB  478   4.974   5.342   5.475
  211PHE    SC1  479   4.896   5.554   5.264
  211PHE    SC2  480   4.835   5.813   5.223
  211PHE    SC3  481   4.754   5.626   5.046
  212ILE     BB  482   5.304   5.258   5.436
  212ILE    SC1  483   5.450   5.481   5.278
  213VAL     BB  484   5.247   5.031   5.172
  213VAL    SC1  485   5.218   4.792   5.282
  214PRO     BB  486   5.090   5.226   4.908
  214PRO    SC1  487   4.993   5.032   4.734
  215LEU     BB  488   5.244   5.509   4.822
  215LEU    SC1  489   5.236   5.801   4.933
  216PHE     BB  490   5.516   5.423   4.669
  216PHE    SC1  491   5.659   5.193   4.821
  216PHE    SC2  492   5.631   4.928   4.864
  216PHE    SC3  493   5.874   5.031   4.806
  217VAL     BB  494   5.384   5.205   4.414
  217VAL    SC1  495   5.405   4.943   4.450
  218MET     BB  496   5.202   5.424   4.271
  218MET    SC1  497   4.869   5.332   4.355
  219LEU     BB  498   5.442   5.646   4.194
  219LEU    SC1  499   5.434   5.864   4.441
  220PHE     BB  500   5.639   5.434   4.031
  220PHE    SC1  501   5.842   5.323   4.212
  220PHE    SC2  502   6.098   5.239   4.213
  220PHE    SC3  503   5.970   5.283   4.446
  221CYS     BB  504   5.414   5.332   3.802
  221CYS    SC1  505   5.383   5.037   3.914
  222TYR     BB  506   5.359   5.641   3.664
  222TYR    SC1  507   5.097   5.709   3.830
  222TYR    SC2  508   4.979   5.827   4.043
  222TYR    SC3  509   4.831   5.683   3.869
  223GLY     BB  510   5.698   5.704   3.582
  224PHE     BB  511   5.744   5.426   3.382
  224PHE    SC1  512   5.823   5.214   3.575
  224PHE    SC2  513   5.972   5.128   3.783
  224PHE    SC3  514   5.804   4.958   3.657
  225THR     BB  515   5.516   5.496   3.152
  225THR    SC1  516   5.512   5.744   3.073
  226LEU     BB  517   5.570   5.252   2.924
  226LEU    SC1  518   5.761   5.039   3.081
  227ARG     BB  519   5.329   5.235   2.738
  227ARG    SC1  520   5.336   5.407   2.469
  227ARG    SC2  521   5.250   5.392   2.146
  228THR     BB  522   5.064   5.104   2.912
  228THR    SC1  523   4.943   4.909   2.791
  229LEU     BB  524   5.152   5.144   3.205
  229LEU    SC1  525   5.372   5.016   3.399
  230PHE     BB  526   5.054   5.411   3.359
  230PHE    SC1  527   4.939   5.290   3.614
  230PHE    SC2  528   4.904   5.241   3.877
  230PHE    SC3  529   4.940   5.036   3.706
  231LYS     BB  530   5.028   5.632   3.187
  231LYS    SC1  531   5.104   5.911   3.314
  231LYS    SC2  532   5.060   6.074   3.506
  232ALA     BB  533   5.046   5.620   2.892
  233HIS     BB  534   4.904   5.606   2.705
  233HIS    SC1  535   4.842   5.371   2.510
  233HIS    SC2  536   4.829   5.152   2.353
  233HIS    SC3  537   4.740   5.389   2.261
  234MET     BB  538   4.614   5.782   2.635
  234MET    SC1  539   4.619   5.958   2.960
  235GLY     BB  540   4.429   5.728   2.523
  236GLN     BB  541   4.103   5.862   2.580
  236GLN    SC1  542   4.249   6.199   2.712
  237LYS     BB  543   3.990   5.599   2.788
  237LYS    SC1  544   4.112   5.355   2.617
  237LYS    SC2  545   4.294   5.220   2.473
  238HIS     BB  546   4.220   5.636   3.021
  238HIS    SC1  547   4.462   5.460   2.992
  238HIS    SC2  548   4.637   5.307   3.129
  238HIS    SC3  549   4.582   5.250   2.871
  239ARG     BB  550   4.051   5.552   3.302
  239ARG    SC1  551   3.773   5.691   3.263
  239ARG    SC2  552   3.459   5.762   3.163
  240ALA     BB  553   4.199   5.368   3.443
  241MET     BB  554   4.463   5.518   3.582
  241MET    SC1  555   4.621   5.763   3.400
  242ARG     BB  556   4.268   5.789   3.735
  242ARG    SC1  557   4.180   5.998   3.528
  242ARG    SC2  558   4.164   6.080   3.218
  243VAL     BB  559   4.092   5.597   3.904
  243VAL    SC1  560   3.858   5.541   3.792
  244ILE     BB  561   4.365   5.464   4.093
  244ILE    SC1  562   4.413   5.188   4.225
  245PHE     BB  563   4.453   5.756   4.227
  245PHE    SC1  564   4.679   5.798   4.427
  245PHE    SC2  565   4.743   5.911   4.664
  245PHE    SC3  566   4.935   5.798   4.512
  246ALA     BB  567   4.130   5.829   4.358
  247VAL     BB  568   4.091   5.540   4.536
  247VAL    SC1  569   3.957   5.365   4.389
  248VAL     BB  570   4.361   5.582   4.734
  248VAL    SC1  571   4.529   5.382   4.688
  249LEU     BB  572   4.260   5.876   4.878
  249LEU    SC1  573   4.281   6.153   4.703
  250ILE     BB  574   3.972   5.744   5.003
  250ILE    SC1  575   3.774   5.858   4.794
  251PHE     BB  576   4.140   5.499   5.196
  251PHE    SC1  577   4.142   5.239   5.042
  251PHE    SC2  578   4.129   5.093   4.815
  251PHE    SC3  579   4.068   4.979   5.052
  252LEU     BB  580   4.306   5.717   5.384
  252LEU    SC1  581   4.547   5.659   5.596
  253LEU     BB  582   4.020   5.863   5.516
  253LEU    SC1  583   3.949   6.123   5.686
  254CYS     BB  584   3.892   5.562   5.666
  254CYS    SC1  585   3.591   5.626   5.649
  255TRP     BB  586   4.157   5.512   5.858
  255TRP    SC1  587   4.214   5.238   5.966
  255TRP    SC2  588   4.205   5.045   6.155
  255TRP    SC3  589   4.002   5.070   5.979
  255TRP    SC4  590   3.996   4.875   6.166
  256LEU     BB  591   4.136   5.789   6.032
  256LEU    SC1  592   4.377   5.979   5.932
  257PRO     BB  593   3.835   5.737   6.177
  257PRO    SC1  594   3.640   5.926   6.052
  258TYR     BB  595   3.919   5.446   6.324
  258TYR    SC1  596   3.743   5.220   6.391
  258TYR    SC2  597   3.590   5.004   6.340
  258TYR    SC3  598   3.585   5.118   6.585
  259ASN     BB  599   4.189   5.502   6.515
  259ASN    SC1  600   4.422   5.506   6.309
  260LEU     BB  601   4.064   5.725   6.708
  260LEU    SC1  602   3.917   5.980   6.598
  261VAL     BB  603   3.799   5.528   6.850
  261VAL    SC1  604   3.617   5.684   6.963
  262LEU     BB  605   3.991   5.294   6.991
  262LEU    SC1  606   4.056   5.086   6.756
  263LEU     BB  607   4.195   5.519   7.191
  263LEU    SC1  608   4.436   5.548   6.974
  264ALA     BB  609   3.946   5.665   7.359
  265ASP     BB  610   3.820   5.384   7.494
  265ASP    SC1  611   3.556   5.327   7.334
  266THR     BB  612   4.097   5.285   7.660
  266THR    SC1  613   4.220   5.058   7.629
  267LEU     BB  614   4.128   5.550   7.856
  267LEU    SC1  615   4.299   5.784   7.698
  268MET     BB  616   4.401   5.432   8.034
  268MET    SC1  617   4.505   5.774   8.180
  269ARG     BB  618   4.324   5.153   8.158
  269ARG    SC1  619   4.549   4.954   8.052
  269ARG    SC2  620   4.798   5.106   7.921
  270THR     BB  621   3.981   5.068   8.110
  270THR    SC1  622   3.838   5.272   8.181
  271GLN     BB  623   3.994   4.792   7.995
  271GLN    SC1  624   3.705   4.528   7.951
  272VAL     BB  625   4.190   4.597   8.117
  272VAL    SC1  626   4.261   4.659   8.364
  273ILE     BB  627   4.227   4.325   7.994
  273ILE    SC1  628   4.535   4.294   7.995
  274GLN     BB  629   3.998   4.105   7.976
  274GLN    SC1  630   4.172   3.900   8.270
  275GLU     BB  631   3.884   3.954   7.821
  275GLU    SC1  632   4.052   3.593   7.842
  276SER     BB  633   3.650   3.999   7.568
  276SER    SC1  634   3.511   4.203   7.599
  277CYS     BB  635   3.848   3.962   7.286
  277CYS    SC1  636   4.057   3.763   7.362
  278GLU     BB  637   3.876   4.280   7.216
  278GLU    SC1  638   3.543   4.505   7.205
  279ARG     BB  639   4.018   4.370   7.530
  279ARG    SC1  640   3.936   4.672   7.512
  279ARG    SC2  641   3.828   4.909   7.309
  280ARG     BB  642   4.296   4.174   7.502
  280ARG    SC1  643   4.388   3.935   7.696
  280ARG    SC2  644   4.602   3.702   7.801
  281ASN     BB  645   4.419   4.324   7.229
  281ASN    SC1  646   4.654   4.290   7.022
  282ASN     BB  647   4.442   4.632   7.365
  282ASN    SC1  648   4.472   4.633   7.665
  283ILE     BB  649   4.310   4.808   7.167
  283ILE    SC1  650   4.449   5.085   7.150
  284GLY     BB  651   4.122   4.662   6.996
  285ARG     BB  652   4.275   4.504   6.757
  285ARG    SC1  653   4.132   4.218   6.782
  285ARG    SC2  654   4.244   3.956   6.949
  286ALA     BB  655   4.294   4.729   6.528
  287LEU     BB  656   4.594   4.626   6.387
  287LEU    SC1  657   4.726   4.906   6.302
  288ASP     BB  658   4.492   4.322   6.305
  288ASP    SC1  659   4.558   4.128   6.544
  289ALA     BB  660   4.235   4.421   6.095
  290THR     BB  661   4.425   4.582   5.867
  290THR    SC1  662   4.537   4.816   5.860
  291GLU     BB  663   4.620   4.316   5.790
  291GLU    SC1  664   4.853   4.513   5.545
  292ILE     BB  665   4.359   4.092   5.694
  292ILE    SC1  666   4.265   3.924   5.938
  293LEU     BB  667   4.238   4.268   5.456
  293LEU    SC1  668   3.974   4.102   5.347
  294GLY     BB  669   4.345   4.490   5.376
  295PHE     BB  670   4.435   4.713   5.320
  295PHE    SC1  671   4.306   4.957   5.440
  295PHE    SC2  672   4.110   5.122   5.528
  295PHE    SC3  673   4.368   5.203   5.534
  296LEU     BB  674   4.684   4.783   5.104
  296LEU    SC1  675   4.630   5.109   5.087
  297HIS     BB  676   4.810   4.552   5.035
  297HIS    SC1  677   5.039   4.528   4.832
  297HIS    SC2  678   5.231   4.399   4.693
  297HIS    SC3  679   5.289   4.629   4.822
  298SER     BB  680   4.653   4.254   5.043
  298SER    SC1  681   4.682   4.121   5.251
  299CYS     BB  682   4.276   4.259   4.940
  299CYS    SC1  683   4.154   3.986   4.873
  300LEU     BB  684   4.240   4.541   4.842
  300LEU    SC1  685   3.920   4.584   4.760
  301ASN     BB  686   4.509   4.605   4.652
  301ASN    SC1  687   4.538   4.897   4.603
  302PRO     BB  688   4.539   4.370   4.444
  302PRO    SC1  689   4.554   4.104   4.569
  303ILE     BB  690   4.252   4.389   4.273
  303ILE    SC1  691   4.027   4.239   4.425
  304ILE     BB  692   4.276   4.704   4.163
  304ILE    SC1  693   4.078   4.841   4.358
  305TYR     BB  694   4.580   4.657   3.968
  305TYR    SC1  695   4.793   4.698   4.167
  305TYR    SC2  696   4.995   4.873   4.204
  305TYR    SC3  697   4.950   4.679   4.386
  306ALA     BB  698   4.468   4.442   3.778
  307PHE     BB  699   4.190   4.638   3.645
  307PHE    SC1  700   3.952   4.591   3.804
  307PHE    SC2  701   3.798   4.545   4.021
  307PHE    SC3  702   3.688   4.539   3.775
  308ILE     BB  703   4.352   4.879   3.517
  308ILE    SC1  704   4.456   5.063   3.744
  309GLY     BB  705   4.334   4.937   3.246
  310GLN     BB  706   4.130   5.063   3.025
  310GLN    SC1  707   4.279   4.792   2.767
  311ASN     BB  708   3.853   5.115   3.155
  311ASN    SC1  709   3.648   5.264   2.980
  312PHE     BB  710   3.841   4.920   3.423
  312PHE    SC1  711   3.868   5.028   3.703
  312PHE    SC2  712   3.750   5.011   3.945
  312PHE    SC3  713   4.009   5.085   3.926
  313ARG     BB  714   3.629   4.688   3.294
  313ARG    SC1  715   3.384   4.872   3.186
  313ARG    SC2  716   3.089   4.975   3.066
  314HIS     BB  717   3.823   4.614   3.024
  314HIS    SC1  718   3.768   4.766   2.772
  314HIS    SC2  719   3.828   4.960   2.594
  314HIS    SC3  720   3.740   4.720   2.508
  315GLY     BB  721   4.085   4.516   3.177
  316PHE     BB  722   3.948   4.251   3.335
  316PHE    SC1  723   4.038   4.166   3.620
  316PHE    SC2  724   4.011   4.150   3.889
  316PHE    SC3  725   4.209   4.014   3.765
  317LEU     BB  726   3.832   4.098   3.039
  317LEU    SC1  727   3.640   3.828   3.068
  318LYS     BB  728   4.139   4.099   2.855
  318LYS    SC1  729   4.089   4.336   2.638
  318LYS    SC2  730   4.141   4.418   2.376
  319ILE     BB  731   4.318   3.927   3.066
  319ILE    SC1  732   4.414   4.122   3.288
  320LEU     BB  733   4.114   3.660   3.074
  320LEU    SC1  734   4.019   3.716   3.388
  321ALA     BB  735   4.136   3.595   2.718
  322MET     BB  736   4.449   3.543   2.714
  322MET    SC1  737   4.432   3.284   3.008
  323HIS     BB  738   4.659   3.692   2.532
  323HIS    SC1  739   4.584   3.994   2.576
  323HIS    SC2  740   4.617   4.209   2.416
  323HIS    SC3  741   4.582   4.242   2.682
  324GLY     BB  742   4.823   3.503   2.369
  325POPC   NC3  743   0.689   8.130   2.178
  325POPC   PO4  744   0.852   8.091   2.579
  325POPC   GL1  745   0.847   8.231   3.008
  325POPC   GL2  746   0.996   8.583   3.081
  325POPC   C1A  747   1.179   8.720   3.516
  325POPC   C2A  748   1.129   8.899   3.959
  325POPC   C3A  749   1.001   8.803   4.405
  325POPC   C4A  750   0.807   8.811   4.840
  325POPC   C1B  751   0.978   8.228   3.462
  325POPC   C2B  752   1.008   8.319   3.900
  325POPC   D3B  753   1.054   8.237   4.354
  325POPC   C4B  754   1.174   8.434   4.753
  325POPC   C5B  755   1.321   8.668   5.130
  326POPC   NC3  756   4.026   6.846   7.497
  326POPC   PO4  757   4.217   6.507   7.211
  326POPC   GL1  758   4.460   6.518   6.820
  326POPC   GL2  759   4.171   6.406   6.653
  326POPC   C1A  760   3.938   6.735   6.383
  326POPC   C2A  761   3.732   7.169   6.269
  326POPC   C3A  762   3.408   7.552   6.319
  326POPC   C4A  763   3.134   7.906   6.543
  326POPC   C1B  764   4.519   6.554   6.330
  326POPC   C2B  765   4.758   6.304   6.034
  326POPC   D3B  766   4.709   6.178   5.584
  326POPC   C4B  767   4.344   6.230   5.319
  326POPC   C5B  768   3.943   6.254   5.100
  327POPC   NC3  769   9.415   0.708   3.026
  327POPC   PO4  770   9.644   0.336   2.987
  327POPC   GL1  771   9.607   0.220   3.410
  327POPC   GL2  772   9.954   0.154   3.529
  327POPC   C1A  773  10.066   0.412   3.906
  327POPC   C2A  774  10.140   0.299   4.351
  327POPC   C3A  775  10.485   0.093   4.588
  327POPC   C4A  776  10.698   0.232   4.976
  327POPC   C1B  777   9.556   0.306   3.832
  327POPC   C2B  778   9.391   0.218   4.216
  327POPC   D3B  779   9.202   0.401   4.543
  327POPC   C4B  780   9.339   0.280   4.960
  327POPC   C5B  781   9.360   0.217   5.402
  328POPC   NC3  782   8.813   4.302   2.692
  328POPC   PO4  783   8.413   4.035   2.783
  328POPC   GL1  784   8.495   4.241   3.169
  328POPC   GL2  785   8.253   4.027   3.326
  328POPC   C1A  786   7.888   4.246   3.484
  328POPC   C2A  787   7.621   4.222   3.859
  328POPC   C3A  788   7.681   4.356   4.294
  328POPC   C4A  789   7.853   4.380   4.711
  328POPC   C1B  790   8.445   4.444   3.609
  328POPC   C2B  791   8.618   4.639   4.003
  328POPC   D3B  792   8.663   4.952   4.369
  328POPC   C4B  793   8.612   4.823   4.807
  328POPC   C5B  794   8.628   4.398   5.003
  329POPC   NC3  795   0.404   2.323   7.356
  329POPC   PO4  796   0.878   2.463   7.258
  329POPC   GL1  797   0.547   2.516   6.898
  329POPC   GL2  798   0.685   2.726   6.654
  329POPC   C1A  799   0.465   2.361   6.399
  329POPC   C2A  800   0.439   2.025   6.080
  329POPC   C3A  801   0.679   1.762   5.790
  329POPC   C4A  802   0.830   1.372   5.558
  329POPC   C1B  803   0.156   2.694   6.629
  329POPC   C2B  804  -0.197   2.675   6.291
  329POPC   D3B  805  -0.394   2.390   5.983
  329POPC   C4B  806  -0.149   2.289   5.572
  329POPC   C5B  807   0.009   1.969   5.240
  330POPC   NC3  808   6.420   2.664   2.275
  330POPC   PO4  809   6.162   3.057   2.425
  330POPC   GL1  810   6.245   2.824   2.788
  330POPC   GL2  811   6.448   2.923   3.047
  330POPC   C1A  812   6.458   2.696   3.458
  330POPC   C2A  813   6.320   2.601   3.885
  330POPC   C3A  814   5.976   2.694   4.144
  330POPC   C4A  815   5.920   2.776   4.577
  330POPC   C1B  816   6.013   2.684   3.201
  330POPC   C2B  817   5.868   2.735   3.635
  330POPC   D3B  818   5.769   3.133   3.852
  330POPC   C4B  819   5.920   3.192   4.291
  330POPC   C5B  820   5.787   3.276   4.722
  331POPC   NC3  821   2.410   8.096   2.443
  331POPC   PO4  822   2.577   7.629   2.438
  331POPC   GL1  823   2.413   7.764   2.884
  331POPC   GL2  824   2.127   8.027   2.871
  331POPC   C1A  825   1.904   8.275   3.207
  331POPC   C2A  826   1.920   8.547   3.582
  331POPC   C3A  827   1.686   8.940   3.670
  331POPC   C4A  828   1.376   9.309   3.686
  331POPC   C1B  829   2.203   7.862   3.324
  331POPC   C2B  830   2.025   8.046   3.689
  331POPC   D3B  831   1.897   8.297   4.052
  331POPC   C4B  832   2.063   8.465   4.447
  331POPC   C5B  833   2.103   8.367   4.896
  332POPC   NC3  834   7.866   5.687   7.307
  332POPC   PO4  835   8.117   5.397   6.990
  332POPC   GL1  836   8.238   5.702   6.662
  332POPC   GL2  837   8.353   5.422   6.472
  332POPC   C1A  838   8.172   5.244   6.060
  332POPC   C2A  839   8.345   4.961   5.720
  332POPC   C3A  840   8.336   4.829   5.289
  332POPC   C4A  841   8.106   4.457   5.151
  332POPC   C1B  842   8.444   5.855   6.244
  332POPC   C2B  843   8.775   5.770   5.906
  332POPC   D3B  844   8.907   5.702   5.463
  332POPC   C4B  845   8.586   5.494   5.189
  332POPC   C5B  846   8.209   5.282   5.045
  333POPC   NC3  847   1.960   8.950   2.480
  333POPC   PO4  848   2.271   8.600   2.437
  333POPC   GL1  849   2.339   8.489   2.815
  333POPC   GL2  850   2.072   8.663   2.922
  333POPC   C1A  851   2.190   8.900   3.293
  333POPC   C2A  852   2.281   8.896   3.745
  333POPC   C3A  853   1.997   8.826   4.091
  333POPC   C4A  854   1.894   8.974   4.522
  333POPC   C1B  855   2.389   8.382   3.229
  333POPC   C2B  856   2.434   8.369   3.649
  333POPC   D3B  857   2.409   8.487   4.069
  333POPC   C4B  858   2.793   8.531   4.281
  333POPC   C5B  859   2.990   8.836   4.564
  334POPC   NC3  860   2.768   8.638   2.578
  334POPC   PO4  861   3.232   8.801   2.567
  334POPC   GL1  862   2.987   8.898   2.961
  334POPC   GL2  863   3.185   8.832   3.239
  334POPC   C1A  864   3.283   8.785   3.663
  334POPC   C2A  865   3.249   8.729   4.103
  334POPC   C3A  866   3.486   8.705   4.507
  334POPC   C4A  867   3.529   8.448   4.884
  334POPC   C1B  868   2.688   8.798   3.325
  334POPC   C2B  869   2.775   8.743   3.785
  334POPC   D3B  870   2.714   9.021   4.122
  334POPC   C4B  871   2.433   8.869   4.460
  334POPC   C5B  872   2.543   8.694   4.875
  335POPC   NC3  873   8.220   1.849   7.540
  335POPC   PO4  874   7.966   2.220   7.327
  335POPC   GL1  875   8.077   2.238   6.856
  335POPC   GL2  876   7.929   2.013   6.593
  335POPC   C1A  877   7.624   2.064   6.205
  335POPC   C2A  878   7.426   2.263   5.818
  335POPC   C3A  879   7.219   2.199   5.411
  335POPC   C4A  880   7.001   2.253   4.987
  335POPC   C1B  881   8.375   2.275   6.490
  335POPC   C2B  882   8.430   2.256   6.035
  335POPC   D3B  883   8.288   2.122   5.582
  335POPC   C4B  884   8.494   2.300   5.184
  335POPC   C5B  885   8.574   2.496   4.759
  336POPC   NC3  886   7.290   3.369   7.448
  336POPC   PO4  887   7.357   3.065   7.103
  336POPC   GL1  888   7.210   3.037   6.669
  336POPC   GL2  889   7.015   3.352   6.621
  336POPC   C1A  890   6.775   3.205   6.252
  336POPC   C2A  891   6.668   2.935   5.909
  336POPC   C3A  892   6.492   2.536   5.842
  336POPC   C4A  893   6.320   2.234   5.557
  336POPC   C1B  894   7.151   2.876   6.211
  336POPC   C2B  895   7.150   3.059   5.758
  336POPC   D3B  896   7.157   3.246   5.322
  336POPC   C4B  897   7.326   3.677   5.195
  336POPC   C5B  898   7.490   4.056   4.968
  337POPC   NC3  899   0.912   9.918   2.685
  337POPC   PO4  900   0.613   9.537   2.709
  337POPC   GL1  901   0.470   9.599   3.136
  337POPC   GL2  902   0.200   9.398   3.211
  337POPC   C1A  903   0.355   9.216   3.629
  337POPC   C2A  904   0.598   9.166   4.068
  337POPC   C3A  905   0.736   9.222   4.532
  337POPC   C4A  906   1.014   9.278   4.916
  337POPC   C1B  907   0.422   9.737   3.587
  337POPC   C2B  908   0.352   9.994   3.986
  337POPC   D3B  909   0.592  10.374   4.133
  337POPC   C4B  910   0.619  10.599   4.552
  337POPC   C5B  911   0.635  10.736   4.991
  338POPC   NC3  912   2.406   6.034   2.401
  338POPC   PO4  913   2.666   6.231   2.734
  338POPC   GL1  914   2.627   6.248   3.187
  338POPC   GL2  915   2.698   5.916   3.355
  338POPC   C1A  916   2.282   5.938   3.597
  338POPC   C2A  917   1.992   5.742   3.919
  338POPC   C3A  918   1.833   5.324   4.051
  338POPC   C4A  919   1.618   5.041   4.359
  338POPC   C1B  920   2.534   6.403   3.623
  338POPC   C2B  921   2.374   6.673   3.965
  338POPC   D3B  922   2.033   6.698   4.245
  338POPC   C4B  923   2.026   6.982   4.588
  338POPC   C5B  924   1.872   7.063   5.017
  339POPC   NC3  925   9.975   7.820   7.100
  339POPC   PO4  926  10.129   7.383   7.196
  339POPC   GL1  927  10.130   7.432   6.732
  339POPC   GL2  928   9.830   7.569   6.616
  339POPC   C1A  929   9.804   7.924   6.346
  339POPC   C2A  930   9.776   8.198   5.982
  339POPC   C3A  931   9.930   8.362   5.591
  339POPC   C4A  932   9.978   8.658   5.235
  339POPC   C1B  933  10.186   7.517   6.261
  339POPC   C2B  934  10.021   7.754   5.907
  339POPC   D3B  935   9.988   7.859   5.484
  339POPC   C4B  936  10.396   7.782   5.332
  339POPC   C5B  937  10.672   7.993   5.034
  340POPC   NC3  938   9.758   5.514   2.477
  340POPC   PO4  939  10.029   5.166   2.691
  340POPC   GL1  940  10.127   5.219   3.108
  340POPC   GL2  941  10.396   5.398   3.253
  340POPC   C1A  942  10.671   5.578   3.594
  340POPC   C2A  943  10.943   5.410   3.956
  340POPC   C3A  944  11.172   5.477   4.379
  340POPC   C4A  945  10.957   5.661   4.760
  340POPC   C1B  946  10.030   5.116   3.539
  340POPC   C2B  947  10.060   5.056   3.982
  340POPC   D3B  948  10.160   4.997   4.402
  340POPC   C4B  949  10.259   5.323   4.721
  340POPC   C5B  950  10.607   5.345   5.025
  341POPC   NC3  951   6.608   8.156   8.225
  341POPC   PO4  952   6.871   8.073   7.809
  341POPC   GL1  953   6.760   8.132   7.310
  341POPC   GL2  954   6.456   7.988   7.130
  341POPC   C1A  955   6.330   7.857   6.658
  341POPC   C2A  956   6.383   7.596   6.229
  341POPC   C3A  957   6.378   7.478   5.744
  341POPC   C4A  958   6.314   7.148   5.401
  341POPC   C1B  959   6.836   8.035   6.808
  341POPC   C2B  960   6.935   7.905   6.351
  341POPC   D3B  961   7.259   7.856   6.008
  341POPC   C4B  962   7.209   8.038   5.597
  341POPC   C5B  963   6.965   8.099   5.261
  342POPC   NC3  964   9.923   5.057   7.299
  342POPC   PO4  965   9.549   4.781   7.148
  342POPC   GL1  966   9.546   4.830   6.668
  342POPC   GL2  967   9.690   4.605   6.418
  342POPC   C1A  968   9.682   4.890   6.018
  342POPC   C2A  969   9.730   5.030   5.573
  342POPC   C3A  970   9.544   4.945   5.139
  342POPC   C4A  971   9.675   4.635   4.814
  342POPC   C1B  972   9.251   4.853   6.288
  342POPC   C2B  973   9.126   5.096   5.905
  342POPC   D3B  974   8.789   5.203   5.582
  342POPC   C4B  975   8.419   5.490   5.665
  342POPC   C5B  976   8.410   5.938   5.571
  343POPC   NC3  977   9.255   3.131   3.014
  343POPC   PO4  978   8.846   3.196   2.774
  343POPC   GL1  979   8.690   3.298   3.197
  343POPC   GL2  980   8.972   3.351   3.375
  343POPC   C1A  981   9.029   3.073   3.731
  343POPC   C2A  982   9.029   3.139   4.188
  343POPC   C3A  983   8.974   3.456   4.537
  343POPC   C4A  984   8.950   3.573   4.997
  343POPC   C1B  985   8.549   3.265   3.663
  343POPC   C2B  986   8.558   3.389   4.122
  343POPC   D3B  987   8.209   3.623   4.367
  343POPC   C4B  988   8.143   4.092   4.335
  343POPC   C5B  989   8.096   4.415   3.992
  344POPC   NC3  990   2.547   7.617   7.249
  344POPC   PO4  991   2.120   7.438   7.314
  344POPC   GL1  992   2.176   7.666   6.912
  344POPC   GL2  993   2.499   7.580   6.706
  344POPC   C1A  994   2.331   7.524   6.242
  344POPC   C2A  995   1.956   7.378   5.950
  344POPC   C3A  996   1.614   7.391   5.606
  344POPC   C4A  997   1.324   7.492   5.230
  344POPC   C1B  998   2.168   7.961   6.580
  344POPC   C2B  999   2.153   8.000   6.125
  344POPC   D3B 1000   2.170   7.791   5.733
  344POPC   C4B 1001   2.483   7.786   5.391
  344POPC   C5B 1002   2.699   7.649   4.993
  345POPC   NC3 1003   0.782   8.418   7.171
  345POPC   PO4 1004   1.212   8.394   7.016
  345POPC   GL1 1005   1.335   8.467   6.585
  345POPC   GL2 1006   1.665   8.634   6.542
  345POPC   C1A 1007   1.587   8.855   6.128
  345POPC   C2A 1008   1.610   9.227   5.779
  345POPC   C3A 1009   1.633   9.624   5.481
  345POPC   C4A 1010   1.495  10.061   5.261
  345POPC   C1B 1011   1.107   8.628   6.190
  345POPC   C2B 1012   1.220   8.859   5.775
  345POPC   D3B 1013   1.636   8.755   5.555
  345POPC   C4B 1014   1.676   8.360   5.296
  345POPC   C5B 1015   1.637   8.087   4.936
  346POPC   NC3 1016   3.421   8.352   2.438
  346POPC   PO4 1017   3.802   8.494   2.682
  346POPC   GL1 1018   3.936   8.473   3.124
  346POPC   GL2 1019   4.161   8.723   3.233
  346POPC   C1A 1020   3.866   8.715   3.605
  346POPC   C2A 1021   3.772   8.583   4.054
  346POPC   C3A 1022   3.798   8.308   4.430
  346POPC   C4A 1023   3.546   7.958   4.619
  346POPC   C1B 1024   3.979   8.224   3.554
  346POPC   C2B 1025   4.138   8.187   4.012
  346POPC   D3B 1026   4.333   8.263   4.446
  346POPC   C4B 1027   4.087   8.079   4.810
  346POPC   C5B 1028   3.894   7.655   4.902
  347POPC   NC3 1029   7.675   1.557   2.846
  347POPC   PO4 1030   7.667   1.933   2.615
  347POPC   GL1 1031   7.500   2.143   2.961
  347POPC   GL2 1032   7.642   1.974   3.241
  347POPC   C1A 1033   7.444   1.988   3.681
  347POPC   C2A 1034   7.463   1.830   4.117
  347POPC   C3A 1035   7.497   1.480   4.412
  347POPC   C4A 1036   7.462   1.428   4.875
  347POPC   C1B 1037   7.289   2.360   3.325
  347POPC   C2B 1038   7.056   2.352   3.725
  347POPC   D3B 1039   6.986   2.013   4.018
  347POPC   C4B 1040   6.615   1.721   3.995
  347POPC   C5B 1041   6.427   1.621   4.399
  348POPC   NC3 1042   0.775   4.030   2.544
  348POPC   PO4 1043   1.104   4.257   2.793
  348POPC   GL1 1044   1.063   4.326   3.228
  348POPC   GL2 1045   1.341   4.140   3.348
  348POPC   C1A 1046   1.251   4.282   3.744
  348POPC   C2A 1047   1.254   4.144   4.147
  348POPC   C3A 1048   1.066   4.154   4.557
  348POPC   C4A 1049   0.979   4.014   4.991
  348POPC   C1B 1050   0.781   4.207   3.597
  348POPC   C2B 1051   0.456   4.134   3.929
  348POPC   D3B 1052   0.002   4.116   4.032
  348POPC   C4B 1053  -0.230   4.005   3.646
  348POPC   C5B 1054  -0.401   4.153   3.227
  349POPC   NC3 1055   8.166   1.324   7.955
  349POPC   PO4 1056   8.030   1.355   7.491
  349POPC   GL1 1057   8.046   1.232   7.042
  349POPC   GL2 1058   7.938   0.894   6.896
  349POPC   C1A 1059   7.706   1.069   6.511
  349POPC   C2A 1060   7.598   0.895   6.079
  349POPC   C3A 1061   7.722   0.502   5.856
  349POPC   C4A 1062   8.020   0.184   5.713
  349POPC   C1B 1063   8.102   1.422   6.623
  349POPC   C2B 1064   7.810   1.585   6.322
  349POPC   D3B 1065   7.439   1.552   6.065
  349POPC   C4B 1066   7.137   1.893   6.032
  349POPC   C5B 1067   6.755   2.086   5.842
  350POPC   NC3 1068   7.430   4.350   7.090
  350POPC   PO4 1069   7.064   4.048   7.103
  350POPC   GL1 1070   7.016   3.880   6.694
  350POPC   GL2 1071   6.668   3.755   6.649
  350POPC   C1A 1072   6.879   3.702   6.213
  350POPC   C2A 1073   6.829   3.495   5.811
  350POPC   C3A 1074   6.647   3.214   5.497
  350POPC   C4A 1075   6.750   2.996   5.115
  350POPC   C1B 1076   7.342   3.848   6.352
  350POPC   C2B 1077   7.548   4.004   5.977
  350POPC   D3B 1078   7.774   4.405   5.973
  350POPC   C4B 1079   8.074   4.502   5.653
  350POPC   C5B 1080   8.500   4.388   5.500
  351POPC   NC3 1081   4.788   0.169   2.796
  351POPC   PO4 1082   5.019  -0.247   2.787
  351POPC   GL1 1083   5.218  -0.341   3.196
  351POPC   GL2 1084   5.569  -0.309   3.124
  351POPC   C1A 1085   5.665  -0.288   3.576
  351POPC   C2A 1086   5.853  -0.559   3.921
  351POPC   C3A 1087   6.026  -0.725   4.338
  351POPC   C4A 1088   6.050  -0.769   4.823
  351POPC   C1B 1089   5.120  -0.298   3.662
  351POPC   C2B 1090   5.030   0.029   4.003
  351POPC   D3B 1091   4.859   0.142   4.421
  351POPC   C4B 1092   4.979  -0.068   4.816
  351POPC   C5B 1093   5.322  -0.117   5.110
  352POPC   NC3 1094   1.233   6.994   7.657
  352POPC   PO4 1095   0.773   6.944   7.460
  352POPC   GL1 1096   0.745   6.751   7.021
  352POPC   GL2 1097   1.043   6.535   7.048
  352POPC   C1A 1098   1.139   6.632   6.617
  352POPC   C2A 1099   1.086   6.687   6.169
  352POPC   C3A 1100   0.989   6.627   5.728
  352POPC   C4A 1101   0.779   6.281   5.511
  352POPC   C1B 1102   0.628   6.662   6.565
  352POPC   C2B 1103   0.576   6.575   6.096
  352POPC   D3B 1104   0.351   6.564   5.688
  352POPC   C4B 1105  -0.076   6.455   5.525
  352POPC   C5B 1106  -0.455   6.485   5.254
  353POPC   NC3 1107   9.785   0.197   7.212
  353POPC   PO4 1108   9.684   0.664   7.203
  353POPC   GL1 1109   9.540   0.452   6.827
  353POPC   GL2 1110   9.169   0.423   6.696
  353POPC   C1A 1111   9.060   0.514   6.233
  353POPC   C2A 1112   8.988   0.893   5.977
  353POPC   C3A 1113   9.058   1.040   5.570
  353POPC   C4A 1114   9.316   1.243   5.258
  353POPC   C1B 1115   9.556   0.150   6.500
  353POPC   C2B 1116   9.266   0.052   6.137
  353POPC   D3B 1117   9.070  -0.065   5.738
  353POPC   C4B 1118   9.206  -0.461   5.558
  353POPC   C5B 1119   9.339  -0.884   5.751
  354POPC   NC3 1120   5.670   7.331   2.973
  354POPC   PO4 1121   5.931   6.926   3.138
  354POPC   GL1 1122   6.123   6.853   3.590
  354POPC   GL2 1123   6.291   6.553   3.733
  354POPC   C1A 1124   6.466   6.560   4.201
  354POPC   C2A 1125   6.775   6.388   4.543
  354POPC   C3A 1126   7.119   6.155   4.779
  354POPC   C4A 1127   7.300   6.171   5.182
  354POPC   C1B 1128   6.023   6.836   4.088
  354POPC   C2B 1129   6.026   6.932   4.561
  354POPC   D3B 1130   5.970   7.029   5.030
  354POPC   C4B 1131   5.938   6.734   5.396
  354POPC   C5B 1132   5.695   6.602   5.791
  355POPC   NC3 1133   7.176   3.785   2.290
  355POPC   PO4 1134   7.548   3.656   2.524
  355POPC   GL1 1135   7.438   3.512   2.932
  355POPC   GL2 1136   7.508   3.191   2.849
  355POPC   C1A 1137   7.765   3.243   3.247
  355POPC   C2A 1138   7.663   3.180   3.715
  355POPC   C3A 1139   7.683   3.226   4.187
  355POPC   C4A 1140   7.871   3.230   4.613
  355POPC   C1B 1141   7.259   3.311   3.335
  355POPC   C2B 1142   7.124   3.244   3.799
  355POPC   D3B 1143   6.825   3.185   4.171
  355POPC   C4B 1144   6.771   3.577   4.437
  355POPC   C5B 1145   6.831   4.025   4.332
  356POPC   NC3 1146   9.191   0.654   2.545
  356POPC   PO4 1147   8.933   0.805   2.917
  356POPC   GL1 1148   8.987   0.693   3.374
  356POPC   GL2 1149   9.293   0.628   3.510
  356POPC   C1A 1150   9.261   0.710   3.968
  356POPC   C2A 1151   9.300   0.892   4.395
  356POPC   C3A 1152   9.410   0.787   4.821
  356POPC   C4A 1153   9.297   0.710   5.257
  356POPC   C1B 1154   8.791   0.562   3.758
  356POPC   C2B 1155   8.894   0.385   4.121
  356POPC   D3B 1156   8.748   0.122   4.426
  356POPC   C4B 1157   9.056  -0.068   4.693
  356POPC   C5B 1158   9.092  -0.152   5.135
  357POPC   NC3 1159   1.382   0.628   7.047
  357POPC   PO4 1160   1.114   0.220   6.996
  357POPC   GL1 1161   1.401   0.340   6.602
  357POPC   GL2 1162   1.437   0.690   6.494
  357POPC   C1A 1163   1.506   0.846   6.044
  357POPC   C2A 1164   1.683   1.020   5.632
  357POPC   C3A 1165   2.008   0.943   5.328
  357POPC   C4A 1166   2.434   0.827   5.142
  357POPC   C1B 1167   1.654   0.337   6.163
  357POPC   C2B 1168   1.879   0.563   5.801
  357POPC   D3B 1169   2.142   0.464   5.425
  357POPC   C4B 1170   2.462   0.226   5.190
  357POPC   C5B 1171   2.920   0.210   5.196
  358POPC   NC3 1172   7.909   2.367   2.703
  358POPC   PO4 1173   8.348   2.549   2.743
  358POPC   GL1 1174   8.169   2.408   3.159
  358POPC   GL2 1175   7.810   2.486   3.202
  358POPC   C1A 1176   7.686   2.445   3.658
  358POPC   C2A 1177   7.457   2.351   4.077
  358POPC   C3A 1178   7.636   2.183   4.472
  358POPC   C4A 1179   7.745   1.843   4.750
  358POPC   C1B 1180   8.052   2.117   3.513
  358POPC   C2B 1181   7.887   1.731   3.741
  358POPC   D3B 1182   7.582   1.381   3.877
  358POPC   C4B 1183   7.689   1.032   4.156
  358POPC   C5B 1184   7.871   0.676   4.392
  359POPC   NC3 1185   8.387   8.167   7.704
  359POPC   PO4 1186   8.733   8.156   7.377
  359POPC   GL1 1187   8.631   8.111   6.897
  359POPC   GL2 1188   8.510   7.772   6.745
  359POPC   C1A 1189   8.759   7.581   6.369
  359POPC   C2A 1190   8.882   7.508   5.915
  359POPC   C3A 1191   8.846   7.268   5.492
  359POPC   C4A 1192   8.558   7.261   5.117
  359POPC   C1B 1193   8.724   8.097   6.416
  359POPC   C2B 1194   8.561   7.937   6.001
  359POPC   D3B 1195   8.146   7.878   5.823
  359POPC   C4B 1196   7.953   8.227   5.621
  359POPC   C5B 1197   7.544   8.386   5.747
  360POPC   NC3 1198   2.842   9.170   7.329
  360POPC   PO4 1199   2.843   9.590   7.499
  360POPC   GL1 1200   3.018   9.586   7.023
  360POPC   GL2 1201   3.079   9.896   6.820
  360POPC   C1A 1202   3.363   9.631   6.541
  360POPC   C2A 1203   3.596   9.254   6.383
  360POPC   C3A 1204   3.731   8.906   6.093
  360POPC   C4A 1205   4.022   8.733   5.784
  360POPC   C1B 1206   2.854   9.509   6.578
  360POPC   C2B 1207   2.975   9.307   6.170
  360POPC   D3B 1208   3.368   9.258   5.911
  360POPC   C4B 1209   3.685   9.565   5.981
  360POPC   C5B 1210   3.966   9.908   5.899
  361POPC   NC3 1211   9.016   3.692   7.119
  361POPC   PO4 1212   8.552   3.820   7.111
  361POPC   GL1 1213   8.674   3.749   6.679
  361POPC   GL2 1214   8.925   3.513   6.623
  361POPC   C1A 1215   9.253   3.789   6.463
  361POPC   C2A 1216   9.254   4.181   6.226
  361POPC   C3A 1217   9.302   4.487   5.892
  361POPC   C4A 1218   9.297   4.755   5.541
  361POPC   C1B 1219   8.442   3.608   6.299
  361POPC   C2B 1220   8.279   3.334   5.953
  361POPC   D3B 1221   8.439   3.042   5.629
  361POPC   C4B 1222   8.439   2.605   5.660
  361POPC   C5B 1223   8.769   2.285   5.624
  362POPC   NC3 1224   6.184   9.847   7.514
  362POPC   PO4 1225   6.294   9.386   7.524
  362POPC   GL1 1226   6.517   9.641   7.170
  362POPC   GL2 1227   6.293   9.760   6.951
  362POPC   C1A 1228   6.340   9.904   6.521
  362POPC   C2A 1229   6.625  10.134   6.263
  362POPC   C3A 1230   6.933  10.080   5.914
  362POPC   C4A 1231   7.112   9.676   5.783
  362POPC   C1B 1232   6.653   9.507   6.705
  362POPC   C2B 1233   6.512   9.306   6.273
  362POPC   D3B 1234   6.446   9.255   5.786
  362POPC   C4B 1235   6.687   9.536   5.516
  362POPC   C5B 1236   6.866   9.558   5.112
  363POPC   NC3 1237   5.891   0.645   7.105
  363POPC   PO4 1238   5.517   0.408   6.990
  363POPC   GL1 1239   5.535   0.551   6.604
  363POPC   GL2 1240   5.196   0.641   6.482
  363POPC   C1A 1241   4.865   0.796   6.153
  363POPC   C2A 1242   4.451   0.681   5.951
  363POPC   C3A 1243   4.126   0.664   5.612
  363POPC   C4A 1244   3.903   0.628   5.202
  363POPC   C1B 1245   5.691   0.511   6.198
  363POPC   C2B 1246   5.952   0.494   5.827
  363POPC   D3B 1247   6.108   0.193   5.514
  363POPC   C4B 1248   6.563   0.046   5.537
  363POPC   C5B 1249   7.002  -0.022   5.367
  364POPC   NC3 1250   8.057   8.183   2.737
  364POPC   PO4 1251   8.282   8.367   3.106
  364POPC   GL1 1252   8.390   8.349   3.542
  364POPC   GL2 1253   8.648   8.619   3.556
  364POPC   C1A 1254   8.829   8.603   3.992
  364POPC   C2A 1255   8.885   8.868   4.361
  364POPC   C3A 1256   8.925   8.946   4.834
  364POPC   C4A 1257   9.078   9.223   5.174
  364POPC   C1B 1258   8.317   8.459   4.004
  364POPC   C2B 1259   8.420   8.653   4.432
  364POPC   D3B 1260   8.456   8.746   4.869
  364POPC   C4B 1261   8.533   9.140   5.104
  364POPC   C5B 1262   8.342   9.258   5.526
  365POPC   NC3 1263   1.875   3.386   2.518
  365POPC   PO4 1264   2.051   3.179   2.892
  365POPC   GL1 1265   2.043   3.395   3.276
  365POPC   GL2 1266   2.272   3.685   3.211
  365POPC   C1A 1267   2.223   3.861   3.638
  365POPC   C2A 1268   2.143   3.915   4.104
  365POPC   C3A 1269   2.076   4.151   4.506
  365POPC   C4A 1270   2.046   4.313   4.929
  365POPC   C1B 1271   1.920   3.073   3.599
  365POPC   C2B 1272   1.738   2.647   3.767
  365POPC   D3B 1273   1.771   2.194   3.911
  365POPC   C4B 1274   1.731   2.118   4.363
  365POPC   C5B 1275   1.544   2.241   4.760
  366POPC   NC3 1276   2.579   1.460   2.724
  366POPC   PO4 1277   2.595   1.002   2.873
  366POPC   GL1 1278   2.802   0.735   3.209
  366POPC   GL2 1279   2.585   0.453   3.358
  366POPC   C1A 1280   2.698   0.213   3.757
  366POPC   C2A 1281   2.750  -0.011   4.182
  366POPC   C3A 1282   2.773  -0.085   4.650
  366POPC   C4A 1283   2.429  -0.258   4.935
  366POPC   C1B 1284   2.883   0.710   3.663
  366POPC   C2B 1285   2.580   0.749   3.989
  366POPC   D3B 1286   2.444   0.696   4.411
  366POPC   C4B 1287   2.459   1.074   4.648
  366POPC   C5B 1288   2.202   1.420   4.838
  367POPC   NC3 1289   2.705   4.281   6.955
  367POPC   PO4 1290   3.091   4.037   6.800
  367POPC   GL1 1291   3.175   4.062   6.386
  367POPC   GL2 1292   3.521   3.993   6.385
  367POPC   C1A 1293   3.371   3.723   6.066
  367POPC   C2A 1294   3.187   3.781   5.665
  367POPC   C3A 1295   3.009   3.634   5.303
  367POPC   C4A 1296   2.836   3.241   5.136
  367POPC   C1B 1297   3.255   4.214   5.947
  367POPC   C2B 1298   3.435   4.360   5.553
  367POPC   D3B 1299   3.434   4.804   5.395
  367POPC   C4B 1300   3.537   4.895   4.929
  367POPC   C5B 1301   3.601   5.003   4.464
  368POPC   NC3 1302   1.884   6.606   3.038
  368POPC   PO4 1303   1.564   6.937   2.902
  368POPC   GL1 1304   1.417   6.767   3.313
  368POPC   GL2 1305   1.684   6.598   3.499
  368POPC   C1A 1306   1.996   6.395   3.767
  368POPC   C2A 1307   2.272   6.178   4.072
  368POPC   C3A 1308   2.144   6.079   4.490
  368POPC   C4A 1309   1.718   6.132   4.628
  368POPC   C1B 1310   1.380   6.844   3.795
  368POPC   C2B 1311   1.539   6.635   4.179
  368POPC   D3B 1312   1.508   6.730   4.620
  368POPC   C4B 1313   1.621   6.526   5.005
  368POPC   C5B 1314   1.705   6.105   5.131
  369POPC   NC3 1315   6.235   0.953   2.469
  369POPC   PO4 1316   5.964   0.757   2.792
  369POPC   GL1 1317   6.052   0.820   3.223
  369POPC   GL2 1318   6.225   0.502   3.321
  369POPC   C1A 1319   6.210   0.383   3.785
  369POPC   C2A 1320   6.278   0.344   4.240
  369POPC   C3A 1321   6.463   0.379   4.651
  369POPC   C4A 1322   6.458   0.228   5.078
  369POPC   C1B 1323   5.818   0.691   3.621
  369POPC   C2B 1324   5.755   0.613   4.066
  369POPC   D3B 1325   5.673   0.895   4.413
  369POPC   C4B 1326   5.604   0.730   4.842
  369POPC   C5B 1327   5.528   0.356   5.149
  370POPC   NC3 1328   5.551   6.511   2.988
  370POPC   PO4 1329   5.122   6.398   3.126
  370POPC   GL1 1330   5.307   6.543   3.559
  370POPC   GL2 1331   5.629   6.689   3.499
  370POPC   C1A 1332   5.618   7.052   3.808
  370POPC   C2A 1333   5.503   7.065   4.261
  370POPC   C3A 1334   5.544   7.023   4.711
  370POPC   C4A 1335   5.342   7.159   5.084
  370POPC   C1B 1336   5.570   6.573   3.993
  370POPC   C2B 1337   5.576   6.553   4.469
  370POPC   D3B 1338   5.744   6.589   4.914
  370POPC   C4B 1339   5.437   6.682   5.281
  370POPC   C5B 1340   5.219   6.974   5.559
  371POPC   NC3 1341   1.246   6.624   2.361
  371POPC   PO4 1342   0.828   6.709   2.604
  371POPC   GL1 1343   0.861   6.814   3.066
  371POPC   GL2 1344   0.574   6.961   3.163
  371POPC   C1A 1345   0.380   6.806   3.576
  371POPC   C2A 1346  -0.002   6.974   3.834
  371POPC   C3A 1347  -0.310   7.353   3.819
  371POPC   C4A 1348  -0.683   7.583   3.629
  371POPC   C1B 1349   0.927   6.820   3.522
  371POPC   C2B 1350   0.892   6.792   3.973
  371POPC   D3B 1351   1.165   6.990   4.305
  371POPC   C4B 1352   1.046   7.250   4.677
  371POPC   C5B 1353   0.841   7.513   4.989
  372POPC   NC3 1354   2.983   6.669   3.099
  372POPC   PO4 1355   3.236   6.257   3.198
  372POPC   GL1 1356   3.178   6.029   3.568
  372POPC   GL2 1357   3.407   5.781   3.671
  372POPC   C1A 1358   2.962   5.587   3.704
  372POPC   C2A 1359   2.614   5.745   3.959
  372POPC   C3A 1360   2.636   5.931   4.366
  372POPC   C4A 1361   2.875   6.224   4.626
  372POPC   C1B 1362   3.079   5.995   4.021
  372POPC   C2B 1363   3.300   6.032   4.429
  372POPC   D3B 1364   3.304   6.058   4.876
  372POPC   C4B 1365   3.072   6.374   5.106
  372POPC   C5B 1366   2.907   6.756   5.295
  373POPC   NC3 1367   7.469   6.908   3.257
  373POPC   PO4 1368   7.556   6.429   3.218
  373POPC   GL1 1369   7.464   6.553   3.644
  373POPC   GL2 1370   7.225   6.864   3.691
  373POPC   C1A 1371   7.170   7.033   4.114
  373POPC   C2A 1372   6.869   6.985   4.447
  373POPC   C3A 1373   6.540   6.817   4.673
  373POPC   C4A 1374   6.407   6.761   5.078
  373POPC   C1B 1375   7.390   6.544   4.104
  373POPC   C2B 1376   7.339   6.566   4.561
  373POPC   D3B 1377   7.033   6.715   4.889
  373POPC   C4B 1378   6.778   6.390   5.086
  373POPC   C5B 1379   6.588   6.191   5.452
  374POPC   NC3 1380   8.618   5.546   6.960
  374POPC   PO4 1381   8.749   5.944   7.221
  374POPC   GL1 1382   8.756   5.977   6.723
  374POPC   GL2 1383   8.558   6.245   6.584
  374POPC   C1A 1384   8.859   6.180   6.212
  374POPC   C2A 1385   9.123   6.134   5.796
  374POPC   C3A 1386   9.539   6.020   5.575
  374POPC   C4A 1387   9.811   6.019   5.198
  374POPC   C1B 1388   8.993   5.717   6.379
  374POPC   C2B 1389   9.346   5.398   6.298
  374POPC   D3B 1390   9.801   5.336   6.255
  374POPC   C4B 1391   9.809   5.466   5.835
  374POPC   C5B 1392   9.744   5.540   5.397
  375POPC   NC3 1393   0.542   0.148   6.911
  375POPC   PO4 1394   0.272   0.236   7.312
  375POPC   GL1 1395   0.130   0.505   6.958
  375POPC   GL2 1396   0.025   0.255   6.736
  375POPC   C1A 1397   0.149   0.316   6.300
  375POPC   C2A 1398   0.137   0.281   5.830
  375POPC   C3A 1399  -0.188   0.440   5.544
  375POPC   C4A 1400  -0.226   0.539   5.108
  375POPC   C1B 1401  -0.082   0.712   6.544
  375POPC   C2B 1402  -0.512   0.790   6.346
  375POPC   D3B 1403  -0.948   0.980   6.472
  375POPC   C4B 1404  -1.379   0.787   6.340
  375POPC   C5B 1405  -1.818   0.967   6.339
  376POPC   NC3 1406   4.576   0.071   7.233
  376POPC   PO4 1407   4.960  -0.227   7.099
  376POPC   GL1 1408   4.950  -0.291   6.628
  376POPC   GL2 1409   5.005  -0.604   6.461
  376POPC   C1A 1410   4.745  -0.675   6.050
  376POPC   C2A 1411   4.526  -0.533   5.641
  376POPC   C3A 1412   4.242  -0.194   5.476
  376POPC   C4A 1413   3.947   0.192   5.473
  376POPC   C1B 1414   4.943  -0.178   6.172
  376POPC   C2B 1415   5.133  -0.396   5.829
  376POPC   D3B 1416   5.354  -0.482   5.459
  376POPC   C4B 1417   5.738  -0.261   5.516
  376POPC   C5B 1418   6.185  -0.325   5.554
  377POPC   NC3 1419   1.170   1.614   2.888
  377POPC   PO4 1420   1.149   1.178   3.069
  377POPC   GL1 1421   1.188   1.486   3.405
  377POPC   GL2 1422   1.019   1.545   3.719
  377POPC   C1A 1423   0.912   1.494   4.161
  377POPC   C2A 1424   0.913   1.629   4.578
  377POPC   C3A 1425   1.127   1.911   4.873
  377POPC   C4A 1426   1.187   2.308   5.124
  377POPC   C1B 1427   1.537   1.446   3.718
  377POPC   C2B 1428   1.661   1.294   4.139
  377POPC   D3B 1429   1.729   1.279   4.610
  377POPC   C4B 1430   1.983   0.938   4.814
  377POPC   C5B 1431   2.088   0.505   4.917
  378POPC   NC3 1432   6.745   0.536   7.293
  378POPC   PO4 1433   6.380   0.718   7.061
  378POPC   GL1 1434   6.349   0.819   6.626
  378POPC   GL2 1435   5.988   0.811   6.582
  378POPC   C1A 1436   6.034   0.900   6.132
  378POPC   C2A 1437   6.208   0.990   5.697
  378POPC   C3A 1438   6.168   1.338   5.364
  378POPC   C4A 1439   6.311   1.440   4.912
  378POPC   C1B 1440   6.547   0.844   6.185
  378POPC   C2B 1441   6.739   0.874   5.750
  378POPC   D3B 1442   6.634   1.085   5.349
  378POPC   C4B 1443   6.699   1.526   5.256
  378POPC   C5B 1444   6.743   1.983   5.341
  379POPC   NC3 1445   1.018   9.842   7.565
  379POPC   PO4 1446   0.733   9.769   7.193
  379POPC   GL1 1447   0.909   9.775   6.763
  379POPC   GL2 1448   1.186   9.507   6.690
  379POPC   C1A 1449   0.861   9.310   6.433
  379POPC   C2A 1450   0.851   9.055   6.089
  379POPC   C3A 1451   0.724   9.041   5.673
  379POPC   C4A 1452   0.961   8.963   5.317
  379POPC   C1B 1453   0.740   9.812   6.337
  379POPC   C2B 1454   0.372   9.895   6.073
  379POPC   D3B 1455   0.127   9.731   5.714
  379POPC   C4B 1456   0.003  10.016   5.360
  379POPC   C5B 1457   0.059  10.105   4.900
  380POPC   NC3 1458   8.998   6.800   6.818
  380POPC   PO4 1459   8.630   6.619   7.044
  380POPC   GL1 1460   8.520   6.759   6.616
  380POPC   GL2 1461   8.559   7.105   6.457
  380POPC   C1A 1462   8.581   7.067   5.953
  380POPC   C2A 1463   8.914   6.817   5.703
  380POPC   C3A 1464   9.076   6.842   5.253
  380POPC   C4A 1465   8.860   6.951   4.850
  380POPC   C1B 1466   8.732   6.672   6.221
  380POPC   C2B 1467   9.165   6.586   6.090
  380POPC   D3B 1468   9.530   6.464   5.849
  380POPC   C4B 1469   9.877   6.761   5.949
  380POPC   C5B 1470  10.255   6.996   6.028
  381POPC   NC3 1471   3.165   2.184   7.410
  381POPC   PO4 1472   3.391   2.586   7.312
  381POPC   GL1 1473   3.508   2.309   6.947
  381POPC   GL2 1474   3.454   1.979   7.022
  381POPC   C1A 1475   3.569   1.841   6.620
  381POPC   C2A 1476   3.546   1.843   6.181
  381POPC   C3A 1477   3.410   1.929   5.782
  381POPC   C4A 1478   3.608   2.147   5.454
  381POPC   C1B 1479   3.591   2.345   6.460
  381POPC   C2B 1480   3.559   2.423   5.975
  381POPC   D3B 1481   3.482   2.745   5.609
  381POPC   C4B 1482   3.556   2.582   5.200
  381POPC   C5B 1483   3.412   2.213   4.956
  382POPC   NC3 1484   2.114   7.030   2.884
  382POPC   PO4 1485   2.486   6.739   2.958
  382POPC   GL1 1486   2.523   6.898   3.376
  382POPC   GL2 1487   2.186   6.782   3.441
  382POPC   C1A 1488   1.966   6.962   3.792
  382POPC   C2A 1489   2.112   7.243   4.122
  382POPC   C3A 1490   2.060   7.479   4.489
  382POPC   C4A 1491   2.278   7.366   4.867
  382POPC   C1B 1492   2.492   7.126   3.797
  382POPC   C2B 1493   2.572   7.062   4.277
  382POPC   D3B 1494   2.873   7.295   4.577
  382POPC   C4B 1495   3.005   7.177   4.989
  382POPC   C5B 1496   3.267   7.153   5.366
  383POPC   NC3 1497   5.773   9.306   7.524
  383POPC   PO4 1498   5.372   9.465   7.318
  383POPC   GL1 1499   5.389   9.548   6.859
  383POPC   GL2 1500   5.438   9.904   6.727
  383POPC   C1A 1501   5.358  10.095   6.338
  383POPC   C2A 1502   5.170  10.351   6.040
  383POPC   C3A 1503   4.837  10.377   5.740
  383POPC   C4A 1504   4.473  10.304   5.446
  383POPC   C1B 1505   5.482   9.517   6.396
  383POPC   C2B 1506   5.628   9.723   6.039
  383POPC   D3B 1507   5.614  10.115   5.856
  383POPC   C4B 1508   5.273  10.098   5.575
  383POPC   C5B 1509   5.002  10.279   5.247
  384POPC   NC3 1510   2.434   8.426   7.219
  384POPC   PO4 1511   2.863   8.675   7.183
  384POPC   GL1 1512   2.941   8.548   6.750
  384POPC   GL2 1513   3.285   8.443   6.710
  384POPC   C1A 1514   3.483   8.469   6.267
  384POPC   C2A 1515   3.625   8.409   5.813
  384POPC   C3A 1516   3.831   8.511   5.370
  384POPC   C4A 1517   4.023   8.572   4.953
  384POPC   C1B 1518   2.967   8.359   6.302
  384POPC   C2B 1519   3.103   7.966   6.033
  384POPC   D3B 1520   3.209   7.532   5.844
  384POPC   C4B 1521   3.148   7.140   6.126
  384POPC   C5B 1522   2.906   6.729   6.213
  385POPC   NC3 1523   0.348   6.667   7.371
  385POPC   PO4 1524   0.600   6.287   7.249
  385POPC   GL1 1525   0.696   6.201   6.827
  385POPC   GL2 1526   0.489   5.900   6.833
  385POPC   C1A 1527   0.899   5.757   6.621
  385POPC   C2A 1528   1.239   5.821   6.305
  385POPC   C3A 1529   1.471   5.929   5.918
  385POPC   C4A 1530   1.532   5.793   5.479
  385POPC   C1B 1531   0.886   6.231   6.399
  385POPC   C2B 1532   0.997   6.163   5.972
  385POPC   D3B 1533   1.046   5.844   5.641
  385POPC   C4B 1534   1.242   5.451   5.754
  385POPC   C5B 1535   1.173   4.987   5.796
  386POPC   NC3 1536   5.085   7.641   2.315
  386POPC   PO4 1537   4.721   7.900   2.443
  386POPC   GL1 1538   4.530   8.119   2.797
  386POPC   GL2 1539   4.413   8.461   2.831
  386POPC   C1A 1540   4.509   8.349   3.274
  386POPC   C2A 1541   4.384   8.536   3.684
  386POPC   C3A 1542   4.291   8.683   4.105
  386POPC   C4A 1543   4.254   8.792   4.541
  386POPC   C1B 1544   4.152   8.016   3.058
  386POPC   C2B 1545   3.716   7.929   3.226
  386POPC   D3B 1546   3.567   7.830   3.660
  386POPC   C4B 1547   3.686   7.931   4.081
  386POPC   C5B 1548   3.995   7.824   4.391
  387POPC   NC3 1549   2.069   4.790   2.914
  387POPC   PO4 1550   2.402   4.534   2.673
  387POPC   GL1 1551   2.433   4.439   3.120
  387POPC   GL2 1552   2.568   4.134   3.230
  387POPC   C1A 1553   2.624   4.196   3.663
  387POPC   C2A 1554   2.634   3.885   3.987
  387POPC   C3A 1555   2.621   3.788   4.424
  387POPC   C4A 1556   2.846   3.671   4.809
  387POPC   C1B 1557   2.355   4.653   3.528
  387POPC   C2B 1558   2.406   4.807   3.956
  387POPC   D3B 1559   2.638   4.790   4.348
  387POPC   C4B 1560   2.342   4.671   4.664
  387POPC   C5B 1561   2.239   4.829   5.056
  388POPC   NC3 1562   7.349   6.232   2.783
  388POPC   PO4 1563   7.055   6.021   3.076
  388POPC   GL1 1564   6.854   5.891   3.459
  388POPC   GL2 1565   6.665   6.195   3.547
  388POPC   C1A 1566   6.451   6.084   3.946
  388POPC   C2A 1567   6.391   6.049   4.395
  388POPC   C3A 1568   6.489   6.060   4.825
  388POPC   C4A 1569   6.772   5.872   5.087
  388POPC   C1B 1570   6.846   5.732   3.920
  388POPC   C2B 1571   6.957   5.385   4.248
  388POPC   D3B 1572   7.134   5.082   4.575
  388POPC   C4B 1573   7.224   5.161   5.048
  388POPC   C5B 1574   7.436   5.210   5.479
  389POPC   NC3 1575   2.841   5.186   2.648
  389POPC   PO4 1576   3.174   5.445   2.888
  389POPC   GL1 1577   3.241   5.335   3.371
  389POPC   GL2 1578   3.531   5.321   3.491
  389POPC   C1A 1579   3.383   5.363   3.956
  389POPC   C2A 1580   3.036   5.532   4.211
  389POPC   C3A 1581   2.657   5.372   4.384
  389POPC   C4A 1582   2.551   5.133   4.756
  389POPC   C1B 1583   3.298   4.929   3.685
  389POPC   C2B 1584   3.322   4.720   4.085
  389POPC   D3B 1585   3.359   4.552   4.516
  389POPC   C4B 1586   2.966   4.633   4.774
  389POPC   C5B 1587   2.785   4.868   5.149
  390POPC   NC3 1588   3.121   1.259   7.306
  390POPC   PO4 1589   3.016   1.728   7.227
  390POPC   GL1 1590   3.212   1.516   6.860
  390POPC   GL2 1591   2.983   1.637   6.590
  390POPC   C1A 1592   3.066   1.634   6.118
  390POPC   C2A 1593   3.071   1.537   5.658
  390POPC   C3A 1594   2.808   1.635   5.299
  390POPC   C4A 1595   2.484   1.841   5.060
  390POPC   C1B 1596   3.401   1.388   6.443
  390POPC   C2B 1597   3.474   1.349   5.987
  390POPC   D3B 1598   3.760   1.082   5.751
  390POPC   C4B 1599   3.671   1.068   5.303
  390POPC   C5B 1600   3.470   0.818   4.972
  391POPC   NC3 1601   7.004   5.498   2.981
  391POPC   PO4 1602   7.413   5.674   2.823
  391POPC   GL1 1603   7.357   5.671   3.304
  391POPC   GL2 1604   7.395   5.984   3.455
  391POPC   C1A 1605   7.152   6.156   3.794
  391POPC   C2A 1606   7.077   6.115   4.239
  391POPC   C3A 1607   6.851   5.824   4.515
  391POPC   C4A 1608   6.866   5.473   4.797
  391POPC   C1B 1609   7.188   5.429   3.670
  391POPC   C2B 1610   7.429   5.211   4.030
  391POPC   D3B 1611   7.784   5.431   4.250
  391POPC   C4B 1612   7.827   5.417   4.683
  391POPC   C5B 1613   7.695   5.368   5.080
  392POPC   NC3 1614   2.327   3.480   7.373
  392POPC   PO4 1615   2.746   3.355   7.257
  392POPC   GL1 1616   2.523   3.379   6.882
  392POPC   GL2 1617   2.709   3.630   6.702
  392POPC   C1A 1618   2.961   3.564   6.324
  392POPC   C2A 1619   3.081   3.323   5.926
  392POPC   C3A 1620   3.222   3.217   5.499
  392POPC   C4A 1621   3.273   2.990   5.134
  392POPC   C1B 1622   2.487   3.218   6.440
  392POPC   C2B 1623   2.696   3.010   6.072
  392POPC   D3B 1624   2.886   2.877   5.665
  392POPC   C4B 1625   2.566   2.758   5.344
  392POPC   C5B 1626   2.185   2.706   5.061
  393POPC   NC3 1627   7.757   1.234   2.404
  393POPC   PO4 1628   7.482   1.081   2.747
  393POPC   GL1 1629   7.453   0.770   3.048
  393POPC   GL2 1630   7.630   0.871   3.309
  393POPC   C1A 1631   7.544   0.731   3.745
  393POPC   C2A 1632   7.399   0.584   4.167
  393POPC   C3A 1633   7.339   0.486   4.614
  393POPC   C4A 1634   7.231   0.716   5.025
  393POPC   C1B 1635   7.169   0.619   3.380
  393POPC   C2B 1636   6.720   0.756   3.495
  393POPC   D3B 1637   6.312   0.890   3.677
  393POPC   C4B 1638   6.213   0.846   4.107
  393POPC   C5B 1639   6.152   0.782   4.560
  394POPC   NC3 1640   9.262   9.267   2.750
  394POPC   PO4 1641   9.133   8.823   2.866
  394POPC   GL1 1642   9.400   8.942   3.223
  394POPC   GL2 1643   9.396   9.287   3.246
  394POPC   C1A 1644   9.436   9.414   3.658
  394POPC   C2A 1645   9.491   9.804   3.832
  394POPC   C3A 1646   9.824   9.947   4.101
  394POPC   C4A 1647  10.075   9.814   4.433
  394POPC   C1B 1648   9.491   8.869   3.683
  394POPC   C2B 1649   9.347   8.866   4.125
  394POPC   D3B 1650   9.337   8.777   4.598
  394POPC   C4B 1651   9.694   8.602   4.795
  394POPC   C5B 1652  10.041   8.467   4.569
  395POPC   NC3 1653   6.837   5.477   7.023
  395POPC   PO4 1654   7.244   5.246   7.010
  395POPC   GL1 1655   7.244   5.277   6.580
  395POPC   GL2 1656   7.126   5.003   6.380
  395POPC   C1A 1657   7.140   5.011   5.933
  395POPC   C2A 1658   7.038   4.899   5.493
  395POPC   C3A 1659   7.063   4.648   5.083
  395POPC   C4A 1660   6.851   4.652   4.641
  395POPC   C1B 1661   7.451   5.441   6.208
  395POPC   C2B 1662   7.719   5.498   5.822
  395POPC   D3B 1663   7.972   5.254   5.521
  395POPC   C4B 1664   7.821   4.898   5.273
  395POPC   C5B 1665   7.577   4.524   5.160
  396POPC   NC3 1666   0.983   4.766   2.829
  396POPC   PO4 1667   1.010   5.253   2.729
  396POPC   GL1 1668   1.122   5.559   3.056
  396POPC   GL2 1669   0.808   5.689   3.093
  396POPC   C1A 1670   0.748   6.053   3.366
  396POPC   C2A 1671   0.691   6.357   3.703
  396POPC   C3A 1672   0.681   6.311   4.135
  396POPC   C4A 1673   0.299   6.284   4.392
  396POPC   C1B 1674   1.176   5.776   3.491
  396POPC   C2B 1675   0.956   5.921   3.864
  396POPC   D3B 1676   0.793   5.806   4.268
  396POPC   C4B 1677   0.762   6.117   4.599
  396POPC   C5B 1678   0.739   6.291   5.007
  397POPC   NC3 1679   0.384   8.222   2.744
  397POPC   PO4 1680   0.310   7.807   3.001
  397POPC   GL1 1681   0.207   7.948   3.409
  397POPC   GL2 1682   0.022   8.227   3.268
  397POPC   C1A 1683  -0.344   8.431   3.487
  397POPC   C2A 1684  -0.665   8.403   3.848
  397POPC   C3A 1685  -0.866   8.181   4.198
  397POPC   C4A 1686  -0.956   7.745   4.275
  397POPC   C1B 1687  -0.105   8.059   3.749
  397POPC   C2B 1688  -0.467   7.871   3.997
  397POPC   D3B 1689  -0.499   7.510   4.298
  397POPC   C4B 1690  -0.636   7.658   4.715
  397POPC   C5B 1691  -0.445   7.743   5.138
  398POPC   NC3 1692   1.834   1.866   2.459
  398POPC   PO4 1693   1.679   1.580   2.814
  398POPC   GL1 1694   1.522   1.815   3.196
  398POPC   GL2 1695   1.624   2.156   3.257
  398POPC   C1A 1696   1.889   1.850   3.543
  398POPC   C2A 1697   1.936   1.690   3.969
  398POPC   C3A 1698   2.010   1.685   4.426
  398POPC   C4A 1699   2.104   2.065   4.729
  398POPC   C1B 1700   1.373   1.926   3.635
  398POPC   C2B 1701   1.441   1.814   4.063
  398POPC   D3B 1702   1.416   1.679   4.471
  398POPC   C4B 1703   1.686   1.754   4.816
  398POPC   C5B 1704   1.996   1.777   5.154
  399POPC   NC3 1705   7.661   7.699   3.007
  399POPC   PO4 1706   7.371   7.418   3.256
  399POPC   GL1 1707   7.772   7.298   3.453
  399POPC   GL2 1708   7.774   6.985   3.683
  399POPC   C1A 1709   8.117   6.931   4.035
  399POPC   C2A 1710   8.231   6.755   4.480
  399POPC   C3A 1711   8.438   6.675   4.931
  399POPC   C4A 1712   8.484   6.822   5.397
  399POPC   C1B 1713   8.032   7.439   3.819
  399POPC   C2B 1714   8.138   7.404   4.264
  399POPC   D3B 1715   8.393   7.230   4.610
  399POPC   C4B 1716   8.103   7.044   4.908
  399POPC   C5B 1717   7.687   6.845   4.904
  400POPC   NC3 1718   9.275   6.297   7.194
  400POPC   PO4 1719   9.718   6.300   6.936
  400POPC   GL1 1720   9.733   6.088   6.524
  400POPC   GL2 1721   9.706   6.362   6.311
  400POPC   C1A 1722  10.050   6.293   6.013
  400POPC   C2A 1723  10.456   6.106   5.907
  400POPC   C3A 1724  10.549   5.795   5.626
  400POPC   C4A 1725  10.703   5.811   5.205
  400POPC   C1B 1726   9.505   5.912   6.113
  400POPC   C2B 1727   9.294   5.614   5.803
  400POPC   D3B 1728   9.294   5.292   5.459
  400POPC   C4B 1729   9.051   5.265   5.070
  400POPC   C5B 1730   9.091   5.060   4.647
  401POPC   NC3 1731   4.543   0.946   7.777
  401POPC   PO4 1732   4.433   1.176   7.373
  401POPC   GL1 1733   4.303   1.162   6.918
  401POPC   GL2 1734   4.541   1.374   6.752
  401POPC   C1A 1735   4.640   1.345   6.278
  401POPC   C2A 1736   4.797   1.261   5.859
  401POPC   C3A 1737   5.204   1.182   5.651
  401POPC   C4A 1738   5.578   1.427   5.552
  401POPC   C1B 1739   4.224   1.109   6.439
  401POPC   C2B 1740   4.238   1.188   5.945
  401POPC   D3B 1741   4.181   1.136   5.450
  401POPC   C4B 1742   4.004   1.479   5.219
  401POPC   C5B 1743   3.776   1.824   5.052
  402POPC   NC3 1744   3.081   6.795   7.331
  402POPC   PO4 1745   2.843   7.209   7.362
  402POPC   GL1 1746   2.687   7.144   6.961
  402POPC   GL2 1747   2.350   7.139   6.972
  402POPC   C1A 1748   2.095   7.254   6.608
  402POPC   C2A 1749   1.835   7.602   6.409
  402POPC   C3A 1750   1.667   7.798   6.014
  402POPC   C4A 1751   1.787   8.138   5.742
  402POPC   C1B 1752   2.612   7.113   6.504
  402POPC   C2B 1753   2.637   7.130   6.063
  402POPC   D3B 1754   2.872   7.137   5.685
  402POPC   C4B 1755   2.892   7.490   5.437
  402POPC   C5B 1756   2.980   7.932   5.532
  403POPC   NC3 1757   0.150   4.679   2.942
  403POPC   PO4 1758   0.563   4.469   2.760
  403POPC   GL1 1759   0.579   4.557   3.227
  403POPC   GL2 1760   0.419   4.859   3.330
  403POPC   C1A 1761   0.587   5.084   3.668
  403POPC   C2A 1762   0.604   4.953   4.093
  403POPC   C3A 1763   0.619   4.773   4.516
  403POPC   C4A 1764   0.794   4.501   4.841
  403POPC   C1B 1765   0.476   4.590   3.727
  403POPC   C2B 1766   0.290   4.558   4.151
  403POPC   D3B 1767   0.134   4.507   4.578
  403POPC   C4B 1768   0.200   4.830   4.891
  403POPC   C5B 1769   0.014   5.163   5.157
  404POPC   NC3 1770   8.642   9.040   7.425
  404POPC   PO4 1771   8.237   9.172   7.497
  404POPC   GL1 1772   8.270   8.969   7.072
  404POPC   GL2 1773   8.240   9.269   6.890
  404POPC   C1A 1774   7.850   9.045   6.711
  404POPC   C2A 1775   7.437   8.895   6.527
  404POPC   C3A 1776   7.127   8.879   6.180
  404POPC   C4A 1777   6.916   9.220   5.952
  404POPC   C1B 1778   8.291   8.813   6.615
  404POPC   C2B 1779   8.013   8.820   6.244
  404POPC   D3B 1780   7.612   8.833   5.998
  404POPC   C4B 1781   7.422   9.229   5.830
  404POPC   C5B 1782   7.594   9.604   5.610
  405POPC   NC3 1783   7.858   3.722   7.301
  405POPC   PO4 1784   7.790   4.186   7.420
  405POPC   GL1 1785   7.878   4.080   6.955
  405POPC   GL2 1786   8.222   4.064   6.818
  405POPC   C1A 1787   8.231   4.094   6.360
  405POPC   C2A 1788   8.310   4.066   5.895
  405POPC   C3A 1789   8.195   3.981   5.447
  405POPC   C4A 1790   8.243   4.014   4.970
  405POPC   C1B 1791   7.858   3.787   6.582
  405POPC   C2B 1792   7.954   3.717   6.128
  405POPC   D3B 1793   7.867   3.636   5.680
  405POPC   C4B 1794   8.108   3.344   5.391
  405POPC   C5B 1795   8.517   3.234   5.158
  406POPC   NC3 1796   1.454   7.433   2.977
  406POPC   PO4 1797   1.155   7.742   2.807
  406POPC   GL1 1798   1.096   7.791   3.223
  406POPC   GL2 1799   0.736   7.788   3.311
  406POPC   C1A 1800   0.669   7.721   3.768
  406POPC   C2A 1801   0.689   7.922   4.167
  406POPC   C3A 1802   0.836   7.812   4.575
  406POPC   C4A 1803   1.251   7.772   4.786
  406POPC   C1B 1804   1.186   7.776   3.672
  406POPC   C2B 1805   1.414   8.006   4.019
  406POPC   D3B 1806   1.566   8.173   4.423
  406POPC   C4B 1807   1.962   7.976   4.557
  406POPC   C5B 1808   2.187   7.855   4.941
  407POPC   NC3 1809   7.226   7.962   3.186
  407POPC   PO4 1810   7.301   8.412   3.239
  407POPC   GL1 1811   7.418   8.143   3.616
  407POPC   GL2 1812   7.561   7.804   3.541
  407POPC   C1A 1813   7.706   7.826   3.979
  407POPC   C2A 1814   7.830   7.790   4.417
  407POPC   C3A 1815   8.001   7.745   4.853
  407POPC   C4A 1816   8.061   7.730   5.329
  407POPC   C1B 1817   7.202   7.860   3.930
  407POPC   C2B 1818   7.205   7.814   4.401
  407POPC   D3B 1819   7.465   7.696   4.779
  407POPC   C4B 1820   7.533   7.853   5.209
  407POPC   C5B 1821   7.657   7.803   5.664
  408POPC   NC3 1822   7.904   0.770   2.781
  408POPC   PO4 1823   7.763   0.350   2.887
  408POPC   GL1 1824   7.596   0.304   3.302
  408POPC   GL2 1825   7.893   0.434   3.449
  408POPC   C1A 1826   8.007   0.515   3.899
  408POPC   C2A 1827   8.347   0.462   4.231
  408POPC   C3A 1828   8.330   0.335   4.669
  408POPC   C4A 1829   8.342   0.357   5.132
  408POPC   C1B 1830   7.521   0.214   3.761
  408POPC   C2B 1831   7.216   0.099   4.089
  408POPC   D3B 1832   6.876   0.230   4.389
  408POPC   C4B 1833   6.931   0.290   4.883
  408POPC   C5B 1834   6.895   0.475   5.355
  409POPC   NC3 1835   0.163   8.655   6.940
  409POPC   PO4 1836  -0.012   8.309   7.206
  409POPC   GL1 1837  -0.094   8.239   6.747
  409POPC   GL2 1838   0.145   8.375   6.511
  409POPC   C1A 1839   0.267   8.114   6.181
  409POPC   C2A 1840   0.377   8.140   5.758
  409POPC   C3A 1841   0.384   8.304   5.341
  409POPC   C4A 1842   0.434   8.447   4.898
  409POPC   C1B 1843  -0.333   8.460   6.411
  409POPC   C2B 1844  -0.419   8.842   6.163
  409POPC   D3B 1845  -0.619   9.243   6.260
  409POPC   C4B 1846  -0.545   9.601   5.996
  409POPC   C5B 1847  -0.375   9.922   5.713
  410POPC   NC3 1848   6.665   7.636   7.470
  410POPC   PO4 1849   6.275   7.433   7.607
  410POPC   GL1 1850   6.332   7.488   7.120
  410POPC   GL2 1851   6.020   7.514   6.923
  410POPC   C1A 1852   6.283   7.279   6.620
  410POPC   C2A 1853   6.171   7.102   6.211
  410POPC   C3A 1854   6.000   7.072   5.794
  410POPC   C4A 1855   5.704   7.193   5.457
  410POPC   C1B 1856   6.689   7.520   6.822
  410POPC   C2B 1857   6.820   7.390   6.419
  410POPC   D3B 1858   6.846   7.466   5.979
  410POPC   C4B 1859   6.764   7.815   5.695
  410POPC   C5B 1860   6.673   8.262   5.641
  411POPC   NC3 1861   1.701   7.683   7.174
  411POPC   PO4 1862   1.979   8.053   7.282
  411POPC   GL1 1863   1.685   8.164   6.913
  411POPC   GL2 1864   1.389   7.950   6.808
  411POPC   C1A 1865   1.107   8.017   6.421
  411POPC   C2A 1866   0.874   8.120   6.016
  411POPC   C3A 1867   0.831   7.971   5.571
  411POPC   C4A 1868   0.810   7.499   5.492
  411POPC   C1B 1869   1.709   8.136   6.437
  411POPC   C2B 1870   1.903   8.442   6.129
  411POPC   D3B 1871   2.211   8.436   5.775
  411POPC   C4B 1872   2.135   8.158   5.378
  411POPC   C5B 1873   1.828   7.823   5.331
  412POPC   NC3 1874   5.528   0.558   2.568
  412POPC   PO4 1875   5.137   0.562   2.781
  412POPC   GL1 1876   4.963   0.629   3.167
  412POPC   GL2 1877   4.613   0.572   3.125
  412POPC   C1A 1878   4.750   0.374   3.546
  412POPC   C2A 1879   4.790   0.517   3.990
  412POPC   C3A 1880   4.797   0.643   4.426
  412POPC   C4A 1881   4.723   0.424   4.848
  412POPC   C1B 1882   5.013   0.825   3.594
  412POPC   C2B 1883   5.359   0.938   3.884
  412POPC   D3B 1884   5.752   1.136   3.952
  412POPC   C4B 1885   5.729   1.539   3.726
  412POPC   C5B 1886   5.352   1.812   3.548
  413POPC   NC3 1887   1.943   3.971   7.355
  413POPC   PO4 1888   1.480   3.879   7.543
  413POPC   GL1 1889   1.433   3.653   7.128
  413POPC   GL2 1890   1.150   3.784   6.925
  413POPC   C1A 1891   1.330   3.972   6.518
  413POPC   C2A 1892   1.475   4.284   6.195
  413POPC   C3A 1893   1.554   4.754   6.124
  413POPC   C4A 1894   1.924   5.069   6.083
  413POPC   C1B 1895   1.532   3.524   6.665
  413POPC   C2B 1896   1.537   3.587   6.195
  413POPC   D3B 1897   1.319   3.889   5.888
  413POPC   C4B 1898   1.002   3.706   5.575
  413POPC   C5B 1899   0.630   3.444   5.592
  414POPC   NC3 1900   7.348   4.922   2.258
  414POPC   PO4 1901   7.141   5.182   2.611
  414POPC   GL1 1902   7.287   5.077   3.030
  414POPC   GL2 1903   7.580   5.258   3.105
  414POPC   C1A 1904   7.620   5.148   3.534
  414POPC   C2A 1905   7.946   5.194   3.832
  414POPC   C3A 1906   8.202   4.921   4.077
  414POPC   C4A 1907   8.287   4.597   4.429
  414POPC   C1B 1908   7.138   4.961   3.454
  414POPC   C2B 1909   6.965   5.003   3.897
  414POPC   D3B 1910   6.592   4.990   4.166
  414POPC   C4B 1911   6.586   5.113   4.608
  414POPC   C5B 1912   6.734   5.026   5.040
  415POPC   NC3 1913   0.458   4.409   6.937
  415POPC   PO4 1914   0.395   4.857   7.143
  415POPC   GL1 1915   0.368   4.844   6.644
  415POPC   GL2 1916   0.639   4.901   6.389
  415POPC   C1A 1917   0.674   5.071   5.937
  415POPC   C2A 1918   0.788   5.339   5.545
  415POPC   C3A 1919   1.140   5.480   5.226
  415POPC   C4A 1920   1.443   5.709   4.906
  415POPC   C1B 1921   0.164   4.905   6.214
  415POPC   C2B 1922   0.210   4.869   5.742
  415POPC   D3B 1923   0.446   4.975   5.347
  415POPC   C4B 1924   0.906   4.942   5.224
  415POPC   C5B 1925   1.364   4.974   5.323
  416POPC   NC3 1926   1.184   3.002   2.310
  416POPC   PO4 1927   0.902   2.920   2.661
  416POPC   GL1 1928   1.207   2.889   3.012
  416POPC   GL2 1929   1.410   2.583   3.033
  416POPC   C1A 1930   1.814   2.660   3.258
  416POPC   C2A 1931   2.248   2.697   3.463
  416POPC   C3A 1932   2.681   2.569   3.612
  416POPC   C4A 1933   3.155   2.575   3.703
  416POPC   C1B 1934   1.349   2.851   3.469
  416POPC   C2B 1935   1.251   2.862   3.943
  416POPC   D3B 1936   1.295   3.135   4.318
  416POPC   C4B 1937   1.504   3.029   4.699
  416POPC   C5B 1938   1.576   3.180   5.151
  417POPC   NC3 1939   6.560   1.884   7.506
  417POPC   PO4 1940   6.548   2.210   7.154
  417POPC   GL1 1941   6.602   2.113   6.697
  417POPC   GL2 1942   6.920   2.077   6.529
  417POPC   C1A 1943   7.047   2.370   6.189
  417POPC   C2A 1944   7.012   2.560   5.783
  417POPC   C3A 1945   6.793   2.532   5.392
  417POPC   C4A 1946   6.493   2.372   5.078
  417POPC   C1B 1947   6.452   2.223   6.263
  417POPC   C2B 1948   6.048   2.288   6.012
  417POPC   D3B 1949   5.675   2.535   5.880
  417POPC   C4B 1950   5.404   2.418   5.558
  417POPC   C5B 1951   4.954   2.375   5.503
  418POPC   NC3 1952   0.765   0.270   7.380
  418POPC   PO4 1953   0.889   0.658   7.191
  418POPC   GL1 1954   0.961   0.675   6.754
  418POPC   GL2 1955   0.875   0.370   6.577
  418POPC   C1A 1956   0.648   0.327   6.194
  418POPC   C2A 1957   0.629   0.490   5.774
  418POPC   C3A 1958   0.702   0.841   5.483
  418POPC   C4A 1959   1.012   1.043   5.193
  418POPC   C1B 1960   0.864   0.853   6.352
  418POPC   C2B 1961   0.957   0.891   5.933
  418POPC   D3B 1962   1.226   0.794   5.596
  418POPC   C4B 1963   1.400   0.389   5.677
  418POPC   C5B 1964   1.322  -0.053   5.726
  419POPC   NC3 1965   3.553   0.624   2.680
  419POPC   PO4 1966   3.116   0.802   2.788
  419POPC   GL1 1967   3.375   0.961   3.139
  419POPC   GL2 1968   3.145   1.099   3.424
  419POPC   C1A 1969   3.310   1.385   3.788
  419POPC   C2A 1970   3.377   1.421   4.251
  419POPC   C3A 1971   3.120   1.421   4.649
  419POPC   C4A 1972   2.684   1.577   4.673
  419POPC   C1B 1973   3.654   1.146   3.489
  419POPC   C2B 1974   3.812   1.367   3.907
  419POPC   D3B 1975   3.822   1.714   4.237
  419POPC   C4B 1976   4.057   1.642   4.654
  419POPC   C5B 1977   4.389   1.377   4.886
  420POPC   NC3 1978   2.390   2.489   2.369
  420POPC   PO4 1979   2.315   2.013   2.301
  420POPC   GL1 1980   2.253   2.168   2.773
  420POPC   GL2 1981   2.550   2.324   2.990
  420POPC   C1A 1982   2.607   2.060   3.422
  420POPC   C2A 1983   2.399   1.711   3.723
  420POPC   C3A 1984   2.260   1.286   3.956
  420POPC   C4A 1985   2.074   1.046   4.305
  420POPC   C1B 1986   2.133   2.227   3.258
  420POPC   C2B 1987   2.246   2.249   3.735
  420POPC   D3B 1988   2.226   2.070   4.170
  420POPC   C4B 1989   2.569   2.086   4.479
  420POPC   C5B 1990   2.885   2.401   4.555
  421POPC   NC3 1991   7.590   2.045   7.019
  421POPC   PO4 1992   7.423   2.281   7.399
  421POPC   GL1 1993   7.360   2.542   6.995
  421POPC   GL2 1994   7.621   2.488   6.724
  421POPC   C1A 1995   7.913   2.473   6.330
  421POPC   C2A 1996   7.929   2.359   5.866
  421POPC   C3A 1997   7.786   2.293   5.405
  421POPC   C4A 1998   7.535   2.267   4.994
  421POPC   C1B 1999   7.017   2.566   6.670
  421POPC   C2B 2000   6.675   2.691   6.360
  421POPC   D3B 2001   6.297   2.962   6.262
  421POPC   C4B 2002   6.108   2.873   5.829
  421POPC   C5B 2003   6.338   2.808   5.396
  422POPC   NC3 2004   0.912   0.747   2.956
  422POPC   PO4 2005   0.686   0.352   2.840
  422POPC   GL1 2006   0.724   0.416   3.318
  422POPC   GL2 2007   0.458   0.534   3.574
  422POPC   C1A 2008   0.798   0.745   3.865
  422POPC   C2A 2009   1.053   0.726   4.296
  422POPC   C3A 2010   1.107   0.621   4.755
  422POPC   C4A 2011   1.143   0.474   5.192
  422POPC   C1B 2012   0.753   0.124   3.690
  422POPC   C2B 2013   0.860  -0.108   4.081
  422POPC   D3B 2014   0.950  -0.293   4.543
  422POPC   C4B 2015   0.824  -0.262   5.008
  422POPC   C5B 2016   0.988  -0.027   5.344
  423POPC   NC3 2017   4.881   8.593   7.576
  423POPC   PO4 2018   5.154   8.535   7.166
  423POPC   GL1 2019   5.148   8.671   6.705
  423POPC   GL2 2020   5.285   8.986   6.603
  423POPC   C1A 2021   5.649   8.657   6.555
  423POPC   C2A 2022   5.851   8.239   6.560
  423POPC   C3A 2023   5.949   7.909   6.265
  423POPC   C4A 2024   5.937   7.586   5.940
  423POPC   C1B 2025   5.247   8.604   6.235
  423POPC   C2B 2026   5.417   8.310   5.897
  423POPC   D3B 2027   5.795   8.093   5.755
  423POPC   C4B 2028   5.650   7.727   5.522
  423POPC   C5B 2029   5.250   7.491   5.462
  424POPC   NC3 2030   9.881   6.721   7.157
  424POPC   PO4 2031   9.444   6.758   7.048
  424POPC   GL1 2032   9.759   6.757   6.658
  424POPC   GL2 2033   9.859   7.069   6.436
  424POPC   C1A 2034   9.809   7.271   5.985
  424POPC   C2A 2035   9.742   7.401   5.544
  424POPC   C3A 2036   9.983   7.453   5.138
  424POPC   C4A 2037  10.337   7.605   4.856
  424POPC   C1B 2038  10.133   6.626   6.408
  424POPC   C2B 2039  10.362   6.224   6.418
  424POPC   D3B 2040  10.495   5.806   6.315
  424POPC   C4B 2041  10.814   5.621   6.056
  424POPC   C5B 2042  11.094   5.287   6.219
  425POPC   NC3 2043   2.127   9.909   7.064
  425POPC   PO4 2044   2.376  10.310   7.259
  425POPC   GL1 2045   2.196  10.387   6.847
  425POPC   GL2 2046   1.870  10.554   6.785
  425POPC   C1A 2047   1.985  10.708   6.346
  425POPC   C2A 2048   2.036  11.013   6.011
  425POPC   C3A 2049   2.350  11.349   5.838
  425POPC   C4A 2050   2.368  11.773   5.581
  425POPC   C1B 2051   2.103  10.221   6.436
  425POPC   C2B 2052   2.038   9.914   6.097
  425POPC   D3B 2053   1.621   9.696   6.045
  425POPC   C4B 2054   1.247   9.979   6.226
  425POPC   C5B 2055   1.142  10.441   6.132
  426POPC   NC3 2056   1.792   4.058   2.538
  426POPC   PO4 2057   1.900   3.746   2.870
  426POPC   GL1 2058   1.797   3.895   3.313
  426POPC   GL2 2059   1.585   3.648   3.429
  426POPC   C1A 2060   1.870   3.531   3.827
  426POPC   C2A 2061   2.308   3.455   3.973
  426POPC   C3A 2062   2.609   3.292   4.272
  426POPC   C4A 2063   2.690   2.890   4.435
  426POPC   C1B 2064   1.678   3.994   3.806
  426POPC   C2B 2065   1.681   3.898   4.289
  426POPC   D3B 2066   1.756   3.770   4.729
  426POPC   C4B 2067   1.405   3.663   5.038
  426POPC   C5B 2068   1.503   3.607   5.491
  427POPC   NC3 2069   4.944   9.222   7.152
  427POPC   PO4 2070   4.551   8.876   7.109
  427POPC   GL1 2071   4.741   9.017   6.731
  427POPC   GL2 2072   4.536   9.263   6.561
  427POPC   C1A 2073   4.101   9.325   6.503
  427POPC   C2A 2074   3.908   9.736   6.410
  427POPC   C3A 2075   3.596  10.028   6.244
  427POPC   C4A 2076   3.356  10.293   5.963
  427POPC   C1B 2077   4.827   8.894   6.340
  427POPC   C2B 2078   4.867   8.788   5.921
  427POPC   D3B 2079   5.259   8.756   5.716
  427POPC   C4B 2080   5.380   8.980   5.344
  427POPC   C5B 2081   5.069   9.119   5.034
  428POPC   NC3 2082   3.296   3.437   2.614
  428POPC   PO4 2083   3.744   3.356   2.481
  428POPC   GL1 2084   3.888   3.195   2.913
  428POPC   GL2 2085   4.075   2.857   2.945
  428POPC   C1A 2086   4.238   2.996   3.373
  428POPC   C2A 2087   4.385   3.395   3.545
  428POPC   C3A 2088   4.318   3.533   3.958
  428POPC   C4A 2089   4.126   3.762   4.296
  428POPC   C1B 2090   3.772   3.284   3.350
  428POPC   C2B 2091   3.936   3.196   3.768
  428POPC   D3B 2092   4.039   2.948   4.137
  428POPC   C4B 2093   3.984   3.090   4.536
  428POPC   C5B 2094   3.639   3.108   4.805
  429POPC   NC3 2095   9.438   1.516   2.973
  429POPC   PO4 2096   9.301   1.128   2.720
  429POPC   GL1 2097   9.198   1.134   3.213
  429POPC   GL2 2098   9.016   1.415   3.338
  429POPC   C1A 2099   8.836   1.705   3.625
  429POPC   C2A 2100   8.923   1.854   4.053
  429POPC   C3A 2101   9.137   1.707   4.442
  429POPC   C4A 2102   9.246   1.874   4.854
  429POPC   C1B 2103   9.321   1.133   3.672
  429POPC   C2B 2104   9.179   1.302   4.101
  429POPC   D3B 2105   8.903   1.229   4.510
  429POPC   C4B 2106   8.945   0.970   4.924
  429POPC   C5B 2107   8.775   0.692   5.275
  430POPC   NC3 2108   1.342   8.054   2.435
  430POPC   PO4 2109   1.657   7.832   2.721
  430POPC   GL1 2110   1.611   7.874   3.186
  430POPC   GL2 2111   1.638   7.629   3.427
  430POPC   C1A 2112   1.601   7.338   3.783
  430POPC   C2A 2113   1.631   7.143   4.195
  430POPC   C3A 2114   1.576   7.236   4.630
  430POPC   C4A 2115   1.744   7.565   4.898
  430POPC   C1B 2116   1.509   8.179   3.539
  430POPC   C2B 2117   1.481   8.511   3.886
  430POPC   D3B 2118   1.495   8.682   4.317
  430POPC   C4B 2119   1.664   8.566   4.742
  430POPC   C5B 2120   1.830   8.853   5.060
  431POPC   NC3 2121   0.672   5.754   2.188
  431POPC   PO4 2122   0.230   5.702   2.419
  431POPC   GL1 2123   0.083   5.692   2.868
  431POPC   GL2 2124   0.306   5.878   3.076
  431POPC   C1A 2125   0.270   5.966   3.542
  431POPC   C2A 2126   0.383   5.929   3.980
  431POPC   C3A 2127   0.311   5.774   4.438
  431POPC   C4A 2128   0.310   6.000   4.842
  431POPC   C1B 2129  -0.078   5.636   3.335
  431POPC   C2B 2130   0.042   5.564   3.802
  431POPC   D3B 2131   0.424   5.427   4.051
  431POPC   C4B 2132   0.677   5.325   4.439
  431POPC   C5B 2133   0.973   5.107   4.731
  432POPC   NC3 2134   2.159   5.788   7.496
  432POPC   PO4 2135   1.721   5.748   7.236
  432POPC   GL1 2136   1.651   5.887   6.789
  432POPC   GL2 2137   1.359   6.143   6.753
  432POPC   C1A 2138   1.428   6.306   6.324
  432POPC   C2A 2139   1.471   6.455   5.905
  432POPC   C3A 2140   1.416   6.369   5.490
  432POPC   C4A 2141   1.130   6.570   5.210
  432POPC   C1B 2142   1.773   5.914   6.354
  432POPC   C2B 2143   1.978   5.835   5.953
  432POPC   D3B 2144   2.044   6.002   5.526
  432POPC   C4B 2145   1.969   6.451   5.407
  432POPC   C5B 2146   2.224   6.749   5.188
  433POPC   NC3 2147   3.963   7.001   2.418
  433POPC   PO4 2148   3.909   6.990   2.888
  433POPC   GL1 2149   3.976   6.984   3.337
  433POPC   GL2 2150   3.680   6.921   3.514
  433POPC   C1A 2151   3.828   7.091   3.886
  433POPC   C2A 2152   4.154   6.998   4.204
  433POPC   C3A 2153   4.169   6.700   4.575
  433POPC   C4A 2154   4.004   6.767   5.012
  433POPC   C1B 2155   4.296   7.077   3.690
  433POPC   C2B 2156   4.564   7.282   4.034
  433POPC   D3B 2157   5.008   7.307   4.199
  433POPC   C4B 2158   5.068   7.164   4.631
  433POPC   C5B 2159   5.077   6.752   4.885
  434POPC   NC3 2160   2.971   7.715   2.732
  434POPC   PO4 2161   2.941   8.158   2.491
  434POPC   GL1 2162   2.735   8.154   2.884
  434POPC   GL2 2163   2.854   8.411   3.033
  434POPC   C1A 2164   2.984   8.401   3.458
  434POPC   C2A 2165   2.897   8.241   3.864
  434POPC   C3A 2166   2.817   7.974   4.217
  434POPC   C4A 2167   2.544   7.680   4.489
  434POPC   C1B 2168   2.693   7.990   3.339
  434POPC   C2B 2169   2.525   7.860   3.763
  434POPC   D3B 2170   2.294   7.987   4.155
  434POPC   C4B 2171   2.483   8.194   4.550
  434POPC   C5B 2172   2.578   8.181   5.006
  435POPC   NC3 2173   6.600   5.830   2.984
  435POPC   PO4 2174   6.296   6.032   3.220
  435POPC   GL1 2175   6.351   5.764   3.549
  435POPC   GL2 2176   6.228   5.495   3.527
  435POPC   C1A 2177   6.460   5.389   3.886
  435POPC   C2A 2178   6.476   5.552   4.296
  435POPC   C3A 2179   6.330   5.580   4.713
  435POPC   C4A 2180   5.993   5.496   5.013
  435POPC   C1B 2181   6.077   5.710   3.956
  435POPC   C2B 2182   5.945   5.785   4.384
  435POPC   D3B 2183   5.978   5.986   4.779
  435POPC   C4B 2184   5.704   5.931   5.140
  435POPC   C5B 2185   5.548   5.983   5.570
  436POPC   NC3 2186   0.820   4.948   6.876
  436POPC   PO4 2187   0.944   4.539   7.094
  436POPC   GL1 2188   0.899   4.502   6.621
  436POPC   GL2 2189   0.860   4.162   6.666
  436POPC   C1A 2190   0.920   4.105   6.213
  436POPC   C2A 2191   0.885   4.183   5.769
  436POPC   C3A 2192   0.657   4.048   5.404
  436POPC   C4A 2193   0.278   3.802   5.382
  436POPC   C1B 2194   1.026   4.604   6.140
  436POPC   C2B 2195   1.302   4.484   5.753
  436POPC   D3B 2196   1.703   4.250   5.684
  436POPC   C4B 2197   1.870   3.836   5.794
  436POPC   C5B 2198   2.219   3.573   5.636
  437POPC   NC3 2199   6.948   7.130   3.284
  437POPC   PO4 2200   6.885   7.603   3.296
  437POPC   GL1 2201   7.040   7.433   3.685
  437POPC   GL2 2202   7.386   7.373   3.786
  437POPC   C1A 2203   7.529   7.404   4.240
  437POPC   C2A 2204   7.783   7.326   4.637
  437POPC   C3A 2205   7.698   7.340   5.105
  437POPC   C4A 2206   7.640   7.073   5.501
  437POPC   C1B 2207   6.831   7.457   4.065
  437POPC   C2B 2208   6.779   7.493   4.491
  437POPC   D3B 2209   7.070   7.386   4.789
  437POPC   C4B 2210   7.339   7.082   4.628
  437POPC   C5B 2211   7.689   6.906   4.352
  438POPC   NC3 2212   7.871   6.476   7.773
  438POPC   PO4 2213   7.826   6.365   7.314
  438POPC   GL1 2214   7.739   6.605   6.916
  438POPC   GL2 2215   7.366   6.704   6.883
  438POPC   C1A 2216   7.223   7.060   6.563
  438POPC   C2A 2217   7.302   7.355   6.183
  438POPC   C3A 2218   7.290   7.423   5.702
  438POPC   C4A 2219   7.093   7.591   5.298
  438POPC   C1B 2220   7.652   6.791   6.468
  438POPC   C2B 2221   7.602   6.946   6.022
  438POPC   D3B 2222   7.231   6.892   5.765
  438POPC   C4B 2223   6.979   6.970   6.101
  438POPC   C5B 2224   6.628   6.921   6.365
  439POPC   NC3 2225   4.201   8.469   6.997
  439POPC   PO4 2226   4.209   8.132   7.366
  439POPC   GL1 2227   4.186   7.959   6.922
  439POPC   GL2 2228   4.443   8.061   6.716
  439POPC   C1A 2229   4.463   8.016   6.240
  439POPC   C2A 2230   4.595   7.853   5.830
  439POPC   C3A 2231   4.731   7.613   5.454
  439POPC   C4A 2232   4.822   7.177   5.291
  439POPC   C1B 2233   3.986   7.947   6.459
  439POPC   C2B 2234   3.633   7.983   6.116
  439POPC   D3B 2235   3.503   7.933   5.651
  439POPC   C4B 2236   3.676   7.570   5.390
  439POPC   C5B 2237   3.699   7.198   5.115
  440POPC   NC3 2238   3.347   9.815   3.123
  440POPC   PO4 2239   3.347  10.151   2.761
  440POPC   GL1 2240   3.322  10.436   3.135
  440POPC   GL2 2241   3.069  10.294   3.339
  440POPC   C1A 2242   3.252  10.188   3.714
  440POPC   C2A 2243   3.492  10.416   4.004
  440POPC   C3A 2244   3.471  10.586   4.406
  440POPC   C4A 2245   3.414  10.996   4.509
  440POPC   C1B 2246   3.387  10.670   3.560
  440POPC   C2B 2247   3.255  10.894   3.980
  440POPC   D3B 2248   2.934  11.059   4.295
  440POPC   C4B 2249   2.961  10.878   4.712
  440POPC   C5B 2250   2.959  10.735   5.156
  441POPC   NC3 2251   4.258   0.902   2.794
  441POPC   PO4 2252   3.817   1.092   2.776
  441POPC   GL1 2253   4.070   1.278   3.133
  441POPC   GL2 2254   3.888   1.569   3.322
  441POPC   C1A 2255   3.671   1.809   3.696
  441POPC   C2A 2256   3.371   1.888   4.062
  441POPC   C3A 2257   3.040   1.886   4.397
  441POPC   C4A 2258   2.959   1.972   4.850
  441POPC   C1B 2259   4.164   1.204   3.557
  441POPC   C2B 2260   4.223   1.064   3.968
  441POPC   D3B 2261   4.342   0.775   4.259
  441POPC   C4B 2262   4.428   0.849   4.710
  441POPC   C5B 2263   4.417   0.757   5.165
  442POPC   NC3 2264   6.940   2.338   2.343
  442POPC   PO4 2265   6.914   2.828   2.351
  442POPC   GL1 2266   7.057   2.903   2.835
  442POPC   GL2 2267   7.382   2.702   2.937
  442POPC   C1A 2268   7.466   2.838   3.372
  442POPC   C2A 2269   7.334   2.783   3.807
  442POPC   C3A 2270   7.284   2.898   4.242
  442POPC   C4A 2271   7.405   3.017   4.672
  442POPC   C1B 2272   6.946   2.885   3.327
  442POPC   C2B 2273   6.816   2.817   3.798
  442POPC   D3B 2274   6.837   2.628   4.215
  442POPC   C4B 2275   6.880   2.911   4.609
  442POPC   C5B 2276   7.036   3.331   4.814
  443POPC   NC3 2277   5.427   9.971   7.214
  443POPC   PO4 2278   5.868  10.179   7.312
  443POPC   GL1 2279   5.911  10.116   6.866
  443POPC   GL2 2280   6.122  10.346   6.730
  443POPC   C1A 2281   6.216  10.433   6.281
  443POPC   C2A 2282   6.458  10.441   5.859
  443POPC   C3A 2283   6.390  10.616   5.408
  443POPC   C4A 2284   6.206  10.917   5.068
  443POPC   C1B 2285   5.861  10.058   6.389
  443POPC   C2B 2286   6.123   9.982   6.014
  443POPC   D3B 2287   6.511   9.737   5.955
  443POPC   C4B 2288   6.859   9.674   6.251
  443POPC   C5B 2289   7.093   9.324   6.452
  444POPC   NC3 2290   6.001   6.440   3.252
  444POPC   PO4 2291   5.582   6.162   3.361
  444POPC   GL1 2292   5.459   6.113   3.805
  444POPC   GL2 2293   5.682   6.042   4.022
  444POPC   C1A 2294   5.988   6.320   4.232
  444POPC   C2A 2295   6.179   6.447   4.659
  444POPC   C3A 2296   6.146   6.343   5.133
  444POPC   C4A 2297   6.061   6.226   5.599
  444POPC   C1B 2298   5.210   6.254   4.160
  444POPC   C2B 2299   5.128   6.257   4.598
  444POPC   D3B 2300   5.342   6.292   4.958
  444POPC   C4B 2301   5.163   6.213   5.349
  444POPC   C5B 2302   5.182   6.439   5.758
  445POPC   NC3 2303   0.903   2.456   2.907
  445POPC   PO4 2304   1.271   2.118   2.831
  445POPC   GL1 2305   1.090   2.106   3.243
  445POPC   GL2 2306   1.178   2.379   3.457
  445POPC   C1A 2307   1.296   2.359   3.926
  445POPC   C2A 2308   1.531   2.591   4.295
  445POPC   C3A 2309   1.882   2.619   4.620
  445POPC   C4A 2310   2.347   2.538   4.603
  445POPC   C1B 2311   0.848   2.033   3.611
  445POPC   C2B 2312   0.964   1.981   4.037
  445POPC   D3B 2313   1.173   2.139   4.404
  445POPC   C4B 2314   0.849   2.329   4.674
  445POPC   C5B 2315   0.376   2.374   4.606
  446POPC   NC3 2316   7.900   8.637   2.922
  446POPC   PO4 2317   8.202   9.006   2.741
  446POPC   GL1 2318   8.082   9.053   3.160
  446POPC   GL2 2319   8.163   9.276   3.416
  446POPC   C1A 2320   8.005   9.398   3.834
  446POPC   C2A 2321   8.166   9.497   4.264
  446POPC   C3A 2322   8.318   9.841   4.526
  446POPC   C4A 2323   8.577   9.929   4.916
  446POPC   C1B 2324   7.735   8.997   3.449
  446POPC   C2B 2325   7.731   8.958   3.896
  446POPC   D3B 2326   7.767   9.158   4.303
  446POPC   C4B 2327   8.120   9.064   4.583
  446POPC   C5B 2328   8.530   9.173   4.558
  447POPC   NC3 2329   8.667   6.013   2.703
  447POPC   PO4 2330   8.191   6.034   2.698
  447POPC   GL1 2331   8.318   5.657   2.881
  447POPC   GL2 2332   7.988   5.541   2.942
  447POPC   C1A 2333   7.882   5.631   3.381
  447POPC   C2A 2334   7.661   5.638   3.771
  447POPC   C3A 2335   7.352   5.707   4.107
  447POPC   C4A 2336   7.337   5.576   4.554
  447POPC   C1B 2337   8.390   5.546   3.315
  447POPC   C2B 2338   8.319   5.532   3.752
  447POPC   D3B 2339   8.310   5.469   4.215
  447POPC   C4B 2340   8.218   5.143   4.527
  447POPC   C5B 2341   8.078   4.843   4.823
  448POPC   NC3 2342   2.081   9.830   2.469
  448POPC   PO4 2343   1.955  10.066   2.859
  448POPC   GL1 2344   1.902  10.028   3.313
  448POPC   GL2 2345   1.561   9.991   3.332
  448POPC   C1A 2346   1.741   9.729   3.706
  448POPC   C2A 2347   1.992   9.339   3.798
  448POPC   C3A 2348   2.255   9.273   4.173
  448POPC   C4A 2349   2.226   9.348   4.643
  448POPC   C1B 2350   2.098  10.207   3.705
  448POPC   C2B 2351   2.311  10.257   4.126
  448POPC   D3B 2352   2.352  10.221   4.589
  448POPC   C4B 2353   2.703  10.437   4.781
  448POPC   C5B 2354   3.167  10.411   4.794
  449POPC   NC3 2355   6.914   1.638   2.193
  449POPC   PO4 2356   7.170   1.470   2.572
  449POPC   GL1 2357   7.233   1.408   3.070
  449POPC   GL2 2358   7.091   1.112   3.281
  449POPC   C1A 2359   7.109   1.015   3.760
  449POPC   C2A 2360   7.142   1.044   4.237
  449POPC   C3A 2361   7.424   0.989   4.604
  449POPC   C4A 2362   7.870   1.127   4.667
  449POPC   C1B 2363   7.222   1.532   3.535
  449POPC   C2B 2364   7.083   1.494   3.970
  449POPC   D3B 2365   6.957   1.606   4.386
  449POPC   C4B 2366   7.220   1.860   4.664
  449POPC   C5B 2367   7.152   1.773   5.102
  450POPC   NC3 2368   8.720   5.338   2.097
  450POPC   PO4 2369   8.612   5.576   2.454
  450POPC   GL1 2370   8.905   5.522   2.770
  450POPC   GL2 2371   8.712   5.320   2.979
  450POPC   C1A 2372   8.831   5.296   3.435
  450POPC   C2A 2373   9.138   5.387   3.785
  450POPC   C3A 2374   9.555   5.482   4.005
  450POPC   C4A 2375   9.914   5.451   4.317
  450POPC   C1B 2376   9.227   5.456   3.135
  450POPC   C2B 2377   9.538   5.316   3.489
  450POPC   D3B 2378   9.550   4.972   3.833
  450POPC   C4B 2379   9.552   5.067   4.309
  450POPC   C5B 2380   9.767   5.136   4.710
  451POPC   NC3 2381   6.069   9.131   2.621
  451POPC   PO4 2382   5.946   8.732   2.748
  451POPC   GL1 2383   5.929   8.610   3.231
  451POPC   GL2 2384   5.882   8.275   3.270
  451POPC   C1A 2385   5.855   8.108   3.682
  451POPC   C2A 2386   5.883   7.925   4.099
  451POPC   C3A 2387   5.828   7.896   4.547
  451POPC   C4A 2388   5.704   7.906   4.996
  451POPC   C1B 2389   6.071   8.574   3.694
  451POPC   C2B 2390   5.976   8.500   4.154
  451POPC   D3B 2391   5.667   8.368   4.501
  451POPC   C4B 2392   5.295   8.604   4.462
  451POPC   C5B 2393   5.217   8.767   4.047
  452POPC   NC3 2394   2.299   0.825   7.133
  452POPC   PO4 2395   1.820   0.789   7.273
  452POPC   GL1 2396   1.662   1.019   6.868
  452POPC   GL2 2397   1.300   1.095   6.772
  452POPC   C1A 2398   1.235   1.213   6.307
  452POPC   C2A 2399   1.263   1.279   5.828
  452POPC   C3A 2400   1.387   1.406   5.402
  452POPC   C4A 2401   1.746   1.331   5.118
  452POPC   C1B 2402   1.728   1.151   6.420
  452POPC   C2B 2403   1.724   1.402   6.014
  452POPC   D3B 2404   1.918   1.489   5.575
  452POPC   C4B 2405   2.338   1.329   5.335
  452POPC   C5B 2406   2.747   1.131   5.510
  453POPC   NC3 2407   2.623   6.068   7.015
  453POPC   PO4 2408   2.607   5.654   7.281
  453POPC   GL1 2409   2.908   5.595   6.884
  453POPC   GL2 2410   2.808   5.322   6.671
  453POPC   C1A 2411   3.089   5.050   6.449
  453POPC   C2A 2412   3.137   4.947   6.015
  453POPC   C3A 2413   2.978   4.727   5.652
  453POPC   C4A 2414   2.857   4.301   5.550
  453POPC   C1B 2415   3.291   5.538   6.577
  453POPC   C2B 2416   3.401   5.446   6.120
  453POPC   D3B 2417   3.541   5.154   5.787
  453POPC   C4B 2418   3.155   5.215   5.499
  453POPC   C5B 2419   2.671   5.195   5.542
  454POPC   NC3 2420   8.986   6.866   2.228
  454POPC   PO4 2421   9.258   6.784   2.587
  454POPC   GL1 2422   9.282   6.768   3.038
  454POPC   GL2 2423   9.626   6.700   3.027
  454POPC   C1A 2424   9.634   6.955   3.430
  454POPC   C2A 2425   9.451   6.909   3.869
  454POPC   C3A 2426   9.611   6.996   4.301
  454POPC   C4A 2427   9.791   7.218   4.678
  454POPC   C1B 2428   9.289   6.573   3.475
  454POPC   C2B 2429   9.497   6.402   3.880
  454POPC   D3B 2430   9.456   6.363   4.347
  454POPC   C4B 2431   9.276   6.730   4.599
  454POPC   C5B 2432   9.317   7.150   4.836
  455POPC   NC3 2433   9.978   2.199   3.103
  455POPC   PO4 2434   9.548   2.298   3.237
  455POPC   GL1 2435   9.761   2.346   3.610
  455POPC   GL2 2436  10.067   2.505   3.535
  455POPC   C1A 2437  10.285   2.710   3.910
  455POPC   C2A 2438  10.495   2.849   4.316
  455POPC   C3A 2439  10.904   2.851   4.553
  455POPC   C4A 2440  11.121   2.801   4.964
  455POPC   C1B 2441   9.775   2.577   4.002
  455POPC   C2B 2442   9.774   2.555   4.459
  455POPC   D3B 2443   9.891   2.303   4.833
  455POPC   C4B 2444  10.231   2.454   5.107
  455POPC   C5B 2445  10.601   2.703   4.954
  456POPC   NC3 2446   6.037   8.248   2.786
  456POPC   PO4 2447   6.355   8.470   2.976
  456POPC   GL1 2448   6.456   8.499   3.363
  456POPC   GL2 2449   6.357   8.189   3.465
  456POPC   C1A 2450   6.320   8.171   3.921
  456POPC   C2A 2451   6.260   8.162   4.395
  456POPC   C3A 2452   6.084   8.357   4.788
  456POPC   C4A 2453   5.980   8.277   5.229
  456POPC   C1B 2454   6.617   8.582   3.769
  456POPC   C2B 2455   6.613   8.496   4.217
  456POPC   D3B 2456   6.588   8.460   4.683
  456POPC   C4B 2457   6.362   8.779   4.923
  456POPC   C5B 2458   5.948   8.800   5.122
  457POPC   NC3 2459   8.465   1.301   2.518
  457POPC   PO4 2460   8.083   1.243   2.795
  457POPC   GL1 2461   8.403   1.309   3.128
  457POPC   GL2 2462   8.641   1.059   3.250
  457POPC   C1A 2463   8.819   1.066   3.683
  457POPC   C2A 2464   8.831   0.920   4.122
  457POPC   C3A 2465   8.787   0.692   4.507
  457POPC   C4A 2466   8.820   0.386   4.876
  457POPC   C1B 2467   8.403   1.341   3.614
  457POPC   C2B 2468   8.618   1.404   4.033
  457POPC   D3B 2469   8.610   1.637   4.430
  457POPC   C4B 2470   8.233   1.677   4.696
  457POPC   C5B 2471   7.994   1.463   5.036
  458POPC   NC3 2472   6.653   7.101   7.841
  458POPC   PO4 2473   6.903   6.680   7.828
  458POPC   GL1 2474   6.852   6.875   7.381
  458POPC   GL2 2475   6.560   7.089   7.342
  458POPC   C1A 2476   6.611   6.992   6.903
  458POPC   C2A 2477   6.869   6.664   6.732
  458POPC   C3A 2478   7.160   6.591   6.401
  458POPC   C4A 2479   7.322   6.415   6.051
  458POPC   C1B 2480   7.058   7.199   7.035
  458POPC   C2B 2481   7.224   7.550   6.692
  458POPC   D3B 2482   7.471   7.911   6.470
  458POPC   C4B 2483   7.762   8.080   6.117
  458POPC   C5B 2484   8.152   8.341   6.078
  459POPC   NC3 2485   8.914   2.282   7.275
  459POPC   PO4 2486   8.712   1.858   7.349
  459POPC   GL1 2487   8.822   1.912   6.896
  459POPC   GL2 2488   8.484   1.839   6.755
  459POPC   C1A 2489   8.381   1.762   6.309
  459POPC   C2A 2490   8.081   1.876   5.992
  459POPC   C3A 2491   7.719   1.861   5.723
  459POPC   C4A 2492   7.638   1.793   5.264
  459POPC   C1B 2493   8.858   2.040   6.428
  459POPC   C2B 2494   8.773   1.875   5.983
  459POPC   D3B 2495   8.485   1.583   5.756
  459POPC   C4B 2496   8.115   1.657   5.496
  459POPC   C5B 2497   8.097   1.959   5.123
  460POPC   NC3 2498   9.768   1.915   7.212
  460POPC   PO4 2499   9.423   2.202   7.400
  460POPC   GL1 2500   9.335   2.179   6.932
  460POPC   GL2 2501   9.058   2.385   6.780
  460POPC   C1A 2502   9.288   2.656   6.461
  460POPC   C2A 2503   9.249   2.840   6.041
  460POPC   C3A 2504   8.930   2.811   5.697
  460POPC   C4A 2505   8.740   2.756   5.267
  460POPC   C1B 2506   9.395   2.138   6.449
  460POPC   C2B 2507   9.265   1.804   6.148
  460POPC   D3B 2508   9.056   1.427   5.937
  460POPC   C4B 2509   8.924   1.536   5.503
  460POPC   C5B 2510   8.928   1.931   5.275
  461POPC   NC3 2511   9.531   4.332   6.881
  461POPC   PO4 2512   9.988   4.170   6.918
  461POPC   GL1 2513  10.136   4.377   6.525
  461POPC   GL2 2514  10.453   4.357   6.410
  461POPC   C1A 2515  10.530   4.550   6.012
  461POPC   C2A 2516  10.745   4.656   5.628
  461POPC   C3A 2517  11.011   4.441   5.319
  461POPC   C4A 2518  11.294   4.093   5.393
  461POPC   C1B 2519  10.032   4.418   6.074
  461POPC   C2B 2520   9.793   4.515   5.696
  461POPC   D3B 2521   9.939   4.634   5.292
  461POPC   C4B 2522  10.004   4.267   5.028
  461POPC   C5B 2523   9.917   3.787   4.998
  462POPC   NC3 2524   6.002   2.738   7.686
  462POPC   PO4 2525   5.828   2.847   7.223
  462POPC   GL1 2526   6.003   2.457   6.999
  462POPC   GL2 2527   6.123   2.120   6.899
  462POPC   C1A 2528   6.043   1.964   6.461
  462POPC   C2A 2529   6.230   1.768   6.065
  462POPC   C3A 2530   6.390   1.731   5.624
  462POPC   C4A 2531   6.259   1.871   5.185
  462POPC   C1B 2532   6.058   2.481   6.523
  462POPC   C2B 2533   5.817   2.805   6.280
  462POPC   D3B 2534   5.565   3.036   5.993
  462POPC   C4B 2535   5.654   2.943   5.547
  462POPC   C5B 2536   5.888   2.958   5.126
  463POPC   NC3 2537   2.358   2.626   7.619
  463POPC   PO4 2538   2.808   2.579   7.419
  463POPC   GL1 2539   3.001   2.475   7.004
  463POPC   GL2 2540   2.727   2.459   6.766
  463POPC   C1A 2541   2.658   2.075   6.502
  463POPC   C2A 2542   2.619   1.900   6.087
  463POPC   C3A 2543   2.814   1.996   5.701
  463POPC   C4A 2544   3.108   2.050   5.365
  463POPC   C1B 2545   3.136   2.158   6.640
  463POPC   C2B 2546   3.125   2.153   6.159
  463POPC   D3B 2547   3.095   2.420   5.756
  463POPC   C4B 2548   3.041   2.546   5.283
  463POPC   C5B 2549   2.846   2.777   4.913
  464POPC   NC3 2550   0.880   0.656   2.462
  464POPC   PO4 2551   1.179   0.347   2.604
  464POPC   GL1 2552   1.211   0.315   3.048
  464POPC   GL2 2553   1.351   0.631   3.162
  464POPC   C1A 2554   1.243   0.789   3.601
  464POPC   C2A 2555   1.200   1.099   3.958
  464POPC   C3A 2556   1.252   1.194   4.424
  464POPC   C4A 2557   1.268   1.389   4.875
  464POPC   C1B 2558   1.197   0.293   3.518
  464POPC   C2B 2559   1.124   0.323   3.990
  464POPC   D3B 2560   0.967   0.228   4.452
  464POPC   C4B 2561   1.177   0.076   4.837
  464POPC   C5B 2562   1.339  -0.343   5.010
  465POPC   NC3 2563   8.517   9.910   2.629
  465POPC   PO4 2564   8.611  10.016   3.065
  465POPC   GL1 2565   8.754  10.121   3.492
  465POPC   GL2 2566   9.094  10.161   3.625
  465POPC   C1A 2567   9.028   9.903   4.012
  465POPC   C2A 2568   9.318   9.712   4.313
  465POPC   C3A 2569   9.703   9.461   4.372
  465POPC   C4A 2570  10.145   9.269   4.457
  465POPC   C1B 2571   8.535  10.079   3.906
  465POPC   C2B 2572   8.089   9.997   4.059
  465POPC   D3B 2573   7.710  10.162   4.275
  465POPC   C4B 2574   7.798  10.274   4.700
  465POPC   C5B 2575   7.751  10.656   4.933
  466POPC   NC3 2576   9.438   7.206   2.809
  466POPC   PO4 2577   8.993   7.282   2.600
  466POPC   GL1 2578   8.954   7.210   3.058
  466POPC   GL2 2579   8.667   7.252   3.308
  466POPC   C1A 2580   8.545   7.141   3.752
  466POPC   C2A 2581   8.633   6.959   4.178
  466POPC   C3A 2582   8.724   6.621   4.496
  466POPC   C4A 2583   8.967   6.429   4.866
  466POPC   C1B 2584   9.139   7.125   3.472
  466POPC   C2B 2585   9.050   7.241   3.923
  466POPC   D3B 2586   9.091   7.149   4.354
  466POPC   C4B 2587   8.878   7.423   4.647
  466POPC   C5B 2588   9.002   7.530   5.064
  467POPC   NC3 2589   5.919   9.866   2.778
  467POPC   PO4 2590   5.479   9.973   2.549
  467POPC   GL1 2591   5.512  10.171   2.941
  467POPC   GL2 2592   5.209  10.158   3.084
  467POPC   C1A 2593   5.239  10.174   3.512
  467POPC   C2A 2594   5.291  10.445   3.855
  467POPC   C3A 2595   5.281  10.559   4.297
  467POPC   C4A 2596   5.275  10.332   4.697
  467POPC   C1B 2597   5.729  10.237   3.348
  467POPC   C2B 2598   5.724  10.166   3.801
  467POPC   D3B 2599   5.524  10.122   4.213
  467POPC   C4B 2600   5.788  10.366   4.522
  467POPC   C5B 2601   6.019  10.443   4.929
  468POPC   NC3 2602   9.983   1.497   7.524
  468POPC   PO4 2603  10.256   1.843   7.420
  468POPC   GL1 2604  10.378   1.908   7.002
  468POPC   GL2 2605  10.717   2.022   6.987
  468POPC   C1A 2606  10.905   2.196   6.599
  468POPC   C2A 2607  10.935   2.106   6.143
  468POPC   C3A 2608  10.966   2.179   5.681
  468POPC   C4A 2609  11.005   1.832   5.368
  468POPC   C1B 2610  10.229   1.883   6.560
  468POPC   C2B 2611   9.985   2.160   6.264
  468POPC   D3B 2612  10.150   2.470   5.961
  468POPC   C4B 2613  10.602   2.489   5.923
  468POPC   C5B 2614  10.900   2.596   6.213
  469POPC   NC3 2615   6.855   8.591   3.029
  469POPC   PO4 2616   7.122   8.963   2.865
  469POPC   GL1 2617   7.220   8.953   3.339
  469POPC   GL2 2618   7.362   8.698   3.649
  469POPC   C1A 2619   7.364   8.718   4.145
  469POPC   C2A 2620   7.451   8.636   4.604
  469POPC   C3A 2621   7.447   8.847   5.005
  469POPC   C4A 2622   7.403   9.220   5.287
  469POPC   C1B 2623   7.022   9.069   3.739
  469POPC   C2B 2624   6.877   8.943   4.141
  469POPC   D3B 2625   6.857   8.873   4.587
  469POPC   C4B 2626   6.997   9.091   4.968
  469POPC   C5B 2627   6.907   9.074   5.433
  470POPC   NC3 2628   0.693   7.510   2.859
  470POPC   PO4 2629   1.043   7.210   2.800
  470POPC   GL1 2630   0.975   7.296   3.234
  470POPC   GL2 2631   1.257   7.250   3.414
  470POPC   C1A 2632   1.075   7.268   3.836
  470POPC   C2A 2633   0.880   7.432   4.211
  470POPC   C3A 2634   0.454   7.478   4.374
  470POPC   C4A 2635   0.021   7.353   4.224
  470POPC   C1B 2636   0.644   7.269   3.547
  470POPC   C2B 2637   0.507   7.159   3.971
  470POPC   D3B 2638   0.654   6.971   4.386
  470POPC   C4B 2639   0.540   7.137   4.779
  470POPC   C5B 2640   0.441   7.253   5.219
  471POPC   NC3 2641   0.700   1.551   7.235
  471POPC   PO4 2642   1.070   1.589   6.950
  471POPC   GL1 2643   1.205   1.778   6.545
  471POPC   GL2 2644   1.475   2.055   6.464
  471POPC   C1A 2645   1.935   2.178   6.307
  471POPC   C2A 2646   2.353   2.446   6.317
  471POPC   C3A 2647   2.823   2.552   6.257
  471POPC   C4A 2648   3.201   2.813   6.094
  471POPC   C1B 2649   1.249   1.710   6.100
  471POPC   C2B 2650   1.525   1.804   5.750
  471POPC   D3B 2651   1.901   2.031   5.577
  471POPC   C4B 2652   1.859   2.288   5.179
  471POPC   C5B 2653   1.618   2.661   5.073
  472POPC   NC3 2654   2.392   4.725   7.221
  472POPC   PO4 2655   2.166   4.343   7.024
  472POPC   GL1 2656   2.384   4.561   6.687
  472POPC   GL2 2657   2.650   4.796   6.743
  472POPC   C1A 2658   2.820   4.601   6.365
  472POPC   C2A 2659   2.627   4.476   5.984
  472POPC   C3A 2660   2.334   4.206   5.764
  472POPC   C4A 2661   2.225   4.025   5.371
  472POPC   C1B 2662   2.341   4.831   6.320
  472POPC   C2B 2663   2.395   4.935   5.889
  472POPC   D3B 2664   2.456   4.689   5.526
  472POPC   C4B 2665   2.067   4.503   5.410
  472POPC   C5B 2666   1.634   4.514   5.248
  473POPC   NC3 2667   0.095   0.799   2.881
  473POPC   PO4 2668   0.464   0.850   3.158
  473POPC   GL1 2669   0.119   0.902   3.419
  473POPC   GL2 2670  -0.133   0.656   3.339
  473POPC   C1A 2671  -0.283   0.779   3.746
  473POPC   C2A 2672  -0.280   0.644   4.205
  473POPC   C3A 2673  -0.291   0.408   4.595
  473POPC   C4A 2674  -0.387  -0.039   4.654
  473POPC   C1B 2675   0.168   0.949   3.883
  473POPC   C2B 2676   0.212   0.793   4.309
  473POPC   D3B 2677   0.155   0.612   4.770
  473POPC   C4B 2678   0.170   0.908   5.154
  473POPC   C5B 2679   0.352   1.233   5.411
  474POPC   NC3 2680   9.475   7.634   6.959
  474POPC   PO4 2681   9.528   8.094   7.058
  474POPC   GL1 2682   9.410   8.064   6.637
  474POPC   GL2 2683   9.174   8.317   6.522
  474POPC   C1A 2684   9.285   8.378   6.078
  474POPC   C2A 2685   9.492   8.585   5.725
  474POPC   C3A 2686   9.834   8.914   5.676
  474POPC   C4A 2687  10.223   9.196   5.582
  474POPC   C1B 2688   9.178   7.880   6.281
  474POPC   C2B 2689   9.049   7.990   5.864
  474POPC   D3B 2690   9.026   8.278   5.526
  474POPC   C4B 2691   9.124   8.042   5.143
  474POPC   C5B 2692   8.903   7.935   4.743
  475POPC   NC3 2693   6.721   9.727   2.894
  475POPC   PO4 2694   6.425   9.920   2.599
  475POPC   GL1 2695   6.332  10.011   3.070
  475POPC   GL2 2696   6.073   9.867   3.278
  475POPC   C1A 2697   6.150   9.855   3.750
  475POPC   C2A 2698   5.990   9.905   4.197
  475POPC   C3A 2699   6.112   9.979   4.660
  475POPC   C4A 2700   5.918   9.967   5.088
  475POPC   C1B 2701   6.534  10.087   3.478
  475POPC   C2B 2702   6.649  10.056   3.934
  475POPC   D3B 2703   6.483   9.855   4.305
  475POPC   C4B 2704   6.632   9.869   4.730
  475POPC   C5B 2705   6.380   9.713   5.088
  476POPC   NC3 2706   6.838   1.177   2.842
  476POPC   PO4 2707   6.736   1.577   3.080
  476POPC   GL1 2708   6.502   1.719   3.425
  476POPC   GL2 2709   6.405   2.038   3.290
  476POPC   C1A 2710   6.547   2.175   3.714
  476POPC   C2A 2711   6.509   2.186   4.179
  476POPC   C3A 2712   6.851   2.193   4.495
  476POPC   C4A 2713   7.230   2.491   4.582
  476POPC   C1B 2714   6.167   1.827   3.728
  476POPC   C2B 2715   5.979   1.759   4.157
  476POPC   D3B 2716   5.951   1.702   4.617
  476POPC   C4B 2717   5.857   2.054   4.866
  476POPC   C5B 2718   6.007   2.457   4.948
  477POPC   NC3 2719   8.206   6.360   6.954
  477POPC   PO4 2720   7.897   6.018   6.899
  477POPC   GL1 2721   8.050   6.159   6.473
  477POPC   GL2 2722   8.065   6.516   6.498
  477POPC   C1A 2723   7.839   6.480   6.091
  477POPC   C2A 2724   7.636   6.554   5.672
  477POPC   C3A 2725   7.382   6.670   5.305
  477POPC   C4A 2726   7.231   7.091   5.193
  477POPC   C1B 2727   8.344   6.341   6.127
  477POPC   C2B 2728   8.642   6.376   5.781
  477POPC   D3B 2729   8.792   6.411   5.361
  477POPC   C4B 2730   9.145   6.135   5.257
  477POPC   C5B 2731   9.342   5.738   5.149
  478POPC   NC3 2732   6.412   8.885   7.584
  478POPC   PO4 2733   5.985   8.849   7.383
  478POPC   GL1 2734   6.252   8.892   7.013
  478POPC   GL2 2735   6.487   9.149   7.057
  478POPC   C1A 2736   6.694   8.977   6.686
  478POPC   C2A 2737   6.628   8.805   6.278
  478POPC   C3A 2738   6.658   8.758   5.831
  478POPC   C4A 2739   6.536   8.703   5.393
  478POPC   C1B 2740   6.193   9.002   6.550
  478POPC   C2B 2741   6.176   8.932   6.080
  478POPC   D3B 2742   6.086   8.925   5.614
  478POPC   C4B 2743   5.860   9.251   5.372
  478POPC   C5B 2744   5.675   9.506   5.040
  479POPC   NC3 2745   9.290   2.953   2.535
  479POPC   PO4 2746   9.462   2.682   2.889
  479POPC   GL1 2747   9.744   2.982   3.177
  479POPC   GL2 2748   9.676   2.853   3.525
  479POPC   C1A 2749   9.494   3.013   3.956
  479POPC   C2A 2750   9.477   3.001   4.423
  479POPC   C3A 2751   9.488   2.820   4.840
  479POPC   C4A 2752   9.248   2.835   5.228
  479POPC   C1B 2753   9.981   3.388   3.407
  479POPC   C2B 2754  10.104   3.621   3.822
  479POPC   D3B 2755   9.907   3.590   4.267
  479POPC   C4B 2756  10.197   3.489   4.647
  479POPC   C5B 2757  10.534   3.189   4.740
  480POPC   NC3 2758   2.599   7.156   2.657
  480POPC   PO4 2759   3.055   7.187   2.751
  480POPC   GL1 2760   2.917   7.211   3.155
  480POPC   GL2 2761   2.910   7.545   3.229
  480POPC   C1A 2762   2.492   7.441   3.386
  480POPC   C2A 2763   2.106   7.498   3.674
  480POPC   C3A 2764   1.869   7.705   4.042
  480POPC   C4A 2765   1.564   7.663   4.377
  480POPC   C1B 2766   2.970   7.143   3.611
  480POPC   C2B 2767   2.872   6.744   3.842
  480POPC   D3B 2768   2.775   6.400   4.141
  480POPC   C4B 2769   2.460   6.505   4.464
  480POPC   C5B 2770   2.082   6.506   4.760
  481POPC   NC3 2771   2.302   8.962   7.899
  481POPC   PO4 2772   2.512   8.841   7.522
  481POPC   GL1 2773   2.411   8.972   7.075
  481POPC   GL2 2774   2.105   8.847   6.868
  481POPC   C1A 2775   2.135   8.865   6.378
  481POPC   C2A 2776   2.046   8.907   5.906
  481POPC   C3A 2777   2.057   9.110   5.485
  481POPC   C4A 2778   2.363   9.139   5.122
  481POPC   C1B 2779   2.388   9.244   6.671
  481POPC   C2B 2780   2.431   9.521   6.281
  481POPC   D3B 2781   2.666   9.712   5.925
  481POPC   C4B 2782   3.005   9.507   5.666
  481POPC   C5B 2783   3.307   9.287   5.383
  482POPC   NC3 2784   3.918   9.952   2.468
  482POPC   PO4 2785   4.078  10.441   2.614
  482POPC   GL1 2786   3.895  10.530   3.064
  482POPC   GL2 2787   4.098  10.762   3.274
  482POPC   C1A 2788   3.883  10.754   3.703
  482POPC   C2A 2789   3.766  10.894   4.117
  482POPC   C3A 2790   3.868  11.215   4.433
  482POPC   C4A 2791   3.624  11.359   4.833
  482POPC   C1B 2792   3.749  10.302   3.485
  482POPC   C2B 2793   3.796  10.012   3.889
  482POPC   D3B 2794   3.633  10.012   4.338
  482POPC   C4B 2795   3.201  10.157   4.351
  482POPC   C5B 2796   2.941  10.528   4.300
  483POPC   NC3 2797   2.843   3.824   7.165
  483POPC   PO4 2798   2.390   3.872   7.070
  483POPC   GL1 2799   2.342   4.021   6.640
  483POPC   GL2 2800   2.657   4.104   6.469
  483POPC   C1A 2801   2.786   3.980   6.034
  483POPC   C2A 2802   2.661   3.837   5.617
  483POPC   C3A 2803   2.513   3.651   5.209
  483POPC   C4A 2804   2.298   3.847   4.868
  483POPC   C1B 2805   2.224   4.318   6.276
  483POPC   C2B 2806   2.013   4.567   5.949
  483POPC   D3B 2807   1.754   4.823   5.658
  483POPC   C4B 2808   2.081   5.074   5.474
  483POPC   C5B 2809   2.301   5.353   5.176
  484POPC   NC3 2810   0.397   0.718   7.379
  484POPC   PO4 2811   0.395   1.191   7.395
  484POPC   GL1 2812   0.552   0.997   6.978
  484POPC   GL2 2813   0.783   1.176   6.767
  484POPC   C1A 2814   0.457   1.219   6.433
  484POPC   C2A 2815   0.267   1.531   6.128
  484POPC   C3A 2816   0.161   1.766   5.729
  484POPC   C4A 2817   0.366   2.171   5.574
  484POPC   C1B 2818   0.443   0.718   6.607
  484POPC   C2B 2819   0.367   0.772   6.155
  484POPC   D3B 2820   0.500   1.109   5.891
  484POPC   C4B 2821   0.802   1.378   6.093
  484POPC   C5B 2822   0.709   1.712   6.397
  485POPC   NC3 2823   1.602   4.307   2.946
  485POPC   PO4 2824   1.417   4.704   3.107
  485POPC   GL1 2825   1.466   4.702   3.569
  485POPC   GL2 2826   1.728   4.449   3.586
  485POPC   C1A 2827   2.102   4.361   3.872
  485POPC   C2A 2828   2.447   4.331   4.201
  485POPC   C3A 2829   2.602   4.241   4.659
  485POPC   C4A 2830   2.538   4.378   5.108
  485POPC   C1B 2831   1.469   4.618   4.065
  485POPC   C2B 2832   1.570   4.365   4.485
  485POPC   D3B 2833   1.463   4.179   4.895
  485POPC   C4B 2834   1.756   3.991   5.204
  485POPC   C5B 2835   1.954   3.574   5.191
  486POPC   NC3 2836   5.598   2.270   7.586
  486POPC   PO4 2837   6.001   1.968   7.516
  486POPC   GL1 2838   5.714   1.962   7.146
  486POPC   GL2 2839   5.793   1.702   6.850
  486POPC   C1A 2840   5.810   1.496   6.414
  486POPC   C2A 2841   5.836   1.345   5.982
  486POPC   C3A 2842   5.714   0.968   5.697
  486POPC   C4A 2843   5.855   0.676   5.367
  486POPC   C1B 2844   5.638   2.173   6.730
  486POPC   C2B 2845   5.599   2.307   6.323
  486POPC   D3B 2846   5.298   2.154   5.993
  486POPC   C4B 2847   4.869   2.290   6.010
  486POPC   C5B 2848   4.431   2.225   6.104
  487POPC   NC3 2849   1.141   8.918   7.053
  487POPC   PO4 2850   1.503   9.236   7.100
  487POPC   GL1 2851   1.596   9.135   6.674
  487POPC   GL2 2852   1.282   8.987   6.553
  487POPC   C1A 2853   1.317   9.286   6.207
  487POPC   C2A 2854   1.045   9.556   5.958
  487POPC   C3A 2855   0.824   9.949   5.842
  487POPC   C4A 2856   0.502  10.038   5.530
  487POPC   C1B 2857   1.841   9.279   6.286
  487POPC   C2B 2858   2.081   9.420   5.909
  487POPC   D3B 2859   2.154   9.692   5.564
  487POPC   C4B 2860   2.347  10.087   5.701
  487POPC   C5B 2861   2.322  10.431   6.007
  488POPC   NC3 2862   8.582   7.531   2.783
  488POPC   PO4 2863   8.381   7.128   2.911
  488POPC   GL1 2864   8.471   6.774   3.177
  488POPC   GL2 2865   8.816   6.761   3.287
  488POPC   C1A 2866   8.913   6.766   3.752
  488POPC   C2A 2867   9.070   6.616   4.130
  488POPC   C3A 2868   8.966   6.191   4.367
  488POPC   C4A 2869   9.032   5.904   4.747
  488POPC   C1B 2870   8.448   6.622   3.614
  488POPC   C2B 2871   8.583   6.440   4.005
  488POPC   D3B 2872   8.373   6.244   4.334
  488POPC   C4B 2873   8.533   6.201   4.742
  488POPC   C5B 2874   8.666   5.988   5.104
  489POPC   NC3 2875   6.418   7.757   3.159
  489POPC   PO4 2876   6.728   8.100   3.096
  489POPC   GL1 2877   6.877   8.133   3.536
  489POPC   GL2 2878   6.701   7.856   3.702
  489POPC   C1A 2879   6.751   7.989   4.138
  489POPC   C2A 2880   6.719   7.992   4.566
  489POPC   C3A 2881   6.761   7.773   4.929
  489POPC   C4A 2882   6.544   7.596   5.260
  489POPC   C1B 2883   7.052   8.355   3.926
  489POPC   C2B 2884   7.071   8.350   4.397
  489POPC   D3B 2885   7.163   8.151   4.804
  489POPC   C4B 2886   7.417   8.356   5.162
  489POPC   C5B 2887   7.751   8.640   5.354
  490POPC   NC3 2888   5.300   2.045   2.954
  490POPC   PO4 2889   5.746   1.928   2.753
  490POPC   GL1 2890   5.716   2.259   3.148
  490POPC   GL2 2891   5.959   2.236   3.456
  490POPC   C1A 2892   5.904   2.231   3.932
  490POPC   C2A 2893   6.031   2.239   4.399
  490POPC   C3A 2894   6.342   2.045   4.691
  490POPC   C4A 2895   6.708   1.805   4.825
  490POPC   C1B 2896   5.488   2.372   3.575
  490POPC   C2B 2897   5.444   2.436   4.058
  490POPC   D3B 2898   5.506   2.856   4.253
  490POPC   C4B 2899   5.433   2.878   4.704
  490POPC   C5B 2900   5.495   2.643   5.103
  491POPC   NC3 2901   6.091   6.230   7.597
  491POPC   PO4 2902   6.071   6.163   7.153
  491POPC   GL1 2903   6.000   6.233   6.695
  491POPC   GL2 2904   5.646   6.181   6.580
  491POPC   C1A 2905   5.858   6.535   6.313
  491POPC   C2A 2906   6.199   6.615   5.999
  491POPC   C3A 2907   6.403   6.640   5.581
  491POPC   C4A 2908   6.833   6.754   5.423
  491POPC   C1B 2909   6.028   6.050   6.257
  491POPC   C2B 2910   5.896   5.809   5.902
  491POPC   D3B 2911   5.882   5.593   5.514
  491POPC   C4B 2912   6.164   5.293   5.560
  491POPC   C5B 2913   6.457   5.010   5.477
  492POPC   NC3 2914   2.789   0.010   7.231
  492POPC   PO4 2915   3.109   0.331   7.112
  492POPC   GL1 2916   2.732   0.312   6.808
  492POPC   GL2 2917   2.555  -0.012   6.765
  492POPC   C1A 2918   2.562   0.058   6.302
  492POPC   C2A 2919   2.786   0.215   5.928
  492POPC   C3A 2920   3.048   0.027   5.650
  492POPC   C4A 2921   3.481  -0.098   5.647
  492POPC   C1B 2922   2.520   0.572   6.477
  492POPC   C2B 2923   2.515   0.899   6.137
  492POPC   D3B 2924   2.374   0.842   5.688
  492POPC   C4B 2925   2.652   0.547   5.541
  492POPC   C5B 2926   3.086   0.547   5.620
  493POPC   NC3 2927   6.685   9.216   2.967
  493POPC   PO4 2928   6.266   9.495   2.922
  493POPC   GL1 2929   5.969   9.361   3.228
  493POPC   GL2 2930   5.749   9.096   3.083
  493POPC   C1A 2931   5.485   9.269   3.419
  493POPC   C2A 2932   5.320   9.257   3.853
  493POPC   C3A 2933   4.993   9.221   4.192
  493POPC   C4A 2934   4.762   9.324   4.604
  493POPC   C1B 2935   5.937   9.049   3.570
  493POPC   C2B 2936   5.741   8.925   3.978
  493POPC   D3B 2937   5.513   9.117   4.327
  493POPC   C4B 2938   5.597   9.577   4.359
  493POPC   C5B 2939   5.589   9.908   4.677
  494POPC   NC3 2940   0.991   3.983   7.421
  494POPC   PO4 2941   0.642   3.923   7.076
  494POPC   GL1 2942   0.707   3.678   6.683
  494POPC   GL2 2943   0.525   3.827   6.400
  494POPC   C1A 2944   0.515   3.442   6.121
  494POPC   C2A 2945   0.265   3.161   5.830
  494POPC   C3A 2946   0.075   2.821   5.586
  494POPC   C4A 2947  -0.133   2.816   5.181
  494POPC   C1B 2948   1.017   3.588   6.338
  494POPC   C2B 2949   1.135   3.368   5.939
  494POPC   D3B 2950   1.176   3.198   5.500
  494POPC   C4B 2951   0.797   3.099   5.242
  494POPC   C5B 2952   0.324   3.093   5.206
  495POPC   NC3 2953   7.722   5.077   6.963
  495POPC   PO4 2954   7.383   4.794   6.801
  495POPC   GL1 2955   7.650   4.970   6.459
  495POPC   GL2 2956   7.859   5.267   6.500
  495POPC   C1A 2957   7.935   5.668   6.261
  495POPC   C2A 2958   7.986   6.003   5.934
  495POPC   C3A 2959   8.137   6.361   5.658
  495POPC   C4A 2960   8.257   6.292   5.214
  495POPC   C1B 2961   7.682   5.011   6.001
  495POPC   C2B 2962   7.528   4.753   5.670
  495POPC   D3B 2963   7.395   4.360   5.614
  495POPC   C4B 2964   7.674   4.064   5.455
  495POPC   C5B 2965   7.835   3.737   5.173
  496POPC   NC3 2966   2.809   4.229   2.785
  496POPC   PO4 2967   2.892   4.683   2.710
  496POPC   GL1 2968   2.949   4.508   3.190
  496POPC   GL2 2969   2.857   4.707   3.447
  496POPC   C1A 2970   2.855   4.586   3.906
  496POPC   C2A 2971   2.958   4.317   4.264
  496POPC   C3A 2972   3.114   4.111   4.647
  496POPC   C4A 2973   2.995   4.106   5.089
  496POPC   C1B 2974   3.224   4.411   3.613
  496POPC   C2B 2975   3.397   4.204   4.011
  496POPC   D3B 2976   3.629   3.937   4.292
  496POPC   C4B 2977   3.638   4.036   4.764
  496POPC   C5B 2978   3.485   3.937   5.218
  497POPC   NC3 2979   8.419   9.502   3.009
  497POPC   PO4 2980   7.949   9.506   2.938
  497POPC   GL1 2981   7.754   9.552   3.356
  497POPC   GL2 2982   7.840   9.843   3.567
  497POPC   C1A 2983   7.614   9.741   3.984
  497POPC   C2A 2984   7.650   9.639   4.445
  497POPC   C3A 2985   7.812   9.792   4.860
  497POPC   C4A 2986   7.873  10.130   5.203
  497POPC   C1B 2987   7.466   9.361   3.683
  497POPC   C2B 2988   7.304   9.298   4.123
  497POPC   D3B 2989   7.335   9.143   4.571
  497POPC   C4B 2990   7.722   9.245   4.834
  497POPC   C5B 2991   8.042   8.994   5.092
  498POPC   NC3 2992   5.178   1.932   2.477
  498POPC   PO4 2993   4.955   1.523   2.518
  498POPC   GL1 2994   4.986   1.494   3.011
  498POPC   GL2 2995   4.916   1.809   3.242
  498POPC   C1A 2996   4.818   1.755   3.682
  498POPC   C2A 2997   4.802   1.624   4.125
  498POPC   C3A 2998   5.145   1.581   4.413
  498POPC   C4A 2999   5.585   1.447   4.348
  498POPC   C1B 3000   5.066   1.343   3.471
  498POPC   C2B 3001   5.237   1.449   3.911
  498POPC   D3B 3002   5.471   1.853   4.032
  498POPC   C4B 3003   5.568   2.006   4.410
  498POPC   C5B 3004   5.564   2.394   4.632
  499POPC   NC3 3005   5.257   0.837   6.982
  499POPC   PO4 3006   4.971   1.005   7.370
  499POPC   GL1 3007   4.766   0.937   6.932
  499POPC   GL2 3008   4.958   1.085   6.628
  499POPC   C1A 3009   5.158   1.316   6.265
  499POPC   C2A 3010   5.292   1.616   5.940
  499POPC   C3A 3011   5.339   1.885   5.537
  499POPC   C4A 3012   5.389   2.123   5.121
  499POPC   C1B 3013   4.638   0.633   6.584
  499POPC   C2B 3014   4.684   0.292   6.241
  499POPC   D3B 3015   4.507  -0.004   5.908
  499POPC   C4B 3016   4.792  -0.110   5.545
  499POPC   C5B 3017   4.895  -0.423   5.211
  500POPC   NC3 3018   7.394   8.567   2.765
  500POPC   PO4 3019   7.576   8.185   2.852
  500POPC   GL1 3020   7.811   8.155   3.235
  500POPC   GL2 3021   7.810   8.457   3.416
  500POPC   C1A 3022   7.791   8.390   3.881
  500POPC   C2A 3023   7.581   8.239   4.277
  500POPC   C3A 3024   7.668   8.167   4.730
  500POPC   C4A 3025   7.916   8.183   5.108
  500POPC   C1B 3026   8.043   7.977   3.618
  500POPC   C2B 3027   8.206   7.946   4.075
  500POPC   D3B 3028   8.113   8.211   4.450
  500POPC   C4B 3029   8.373   8.230   4.825
  500POPC   C5B 3030   8.723   8.368   5.105
  501POPC   NC3 3031   0.470   7.633   7.470
  501POPC   PO4 3032   0.442   8.062   7.315
  501POPC   GL1 3033   0.406   8.188   6.903
  501POPC   GL2 3034   0.314   7.913   6.703
  501POPC   C1A 3035   0.621   7.787   6.379
  501POPC   C2A 3036   0.573   7.668   5.930
  501POPC   C3A 3037   0.279   7.390   5.677
  501POPC   C4A 3038   0.087   6.988   5.515
  501POPC   C1B 3039   0.640   8.285   6.499
  501POPC   C2B 3040   0.585   8.547   6.112
  501POPC   D3B 3041   0.776   8.527   5.684
  501POPC   C4B 3042   1.194   8.368   5.656
  501POPC   C5B 3043   1.399   8.242   6.041
  502POPC   NC3 3044   3.961   1.322   7.272
  502POPC   PO4 3045   3.593   1.073   7.208
  502POPC   GL1 3046   3.767   1.176   6.777
  502POPC   GL2 3047   3.951   1.488   6.740
  502POPC   C1A 3048   3.932   1.518   6.264
  502POPC   C2A 3049   3.888   1.576   5.783
  502POPC   C3A 3050   3.551   1.546   5.459
  502POPC   C4A 3051   3.294   1.672   5.088
  502POPC   C1B 3052   3.738   1.030   6.304
  502POPC   C2B 3053   3.398   0.818   6.062
  502POPC   D3B 3054   2.988   0.610   6.190
  502POPC   C4B 3055   3.063   0.149   6.356
  502POPC   C5B 3056   3.175  -0.225   6.083
  503POPC   NC3 3057   4.033   8.913   7.198
  503POPC   PO4 3058   3.714   8.671   6.934
  503POPC   GL1 3059   3.965   8.625   6.541
  503POPC   GL2 3060   4.265   8.825   6.604
  503POPC   C1A 3061   4.339   8.992   6.146
  503POPC   C2A 3062   4.463   8.954   5.679
  503POPC   C3A 3063   4.376   8.652   5.329
  503POPC   C4A 3064   4.505   8.359   4.971
  503POPC   C1B 3065   4.019   8.364   6.150
  503POPC   C2B 3066   4.066   8.011   5.827
  503POPC   D3B 3067   4.199   7.632   5.546
  503POPC   C4B 3068   4.013   7.211   5.559
  503POPC   C5B 3069   4.010   6.913   5.888
  504POPC   NC3 3070   9.201   1.774   7.239
  504POPC   PO4 3071   8.957   1.391   7.178
  504POPC   GL1 3072   9.253   1.389   6.817
  504POPC   GL2 3073   9.263   1.715   6.692
  504POPC   C1A 3074   8.904   1.528   6.440
  504POPC   C2A 3075   8.603   1.283   6.170
  504POPC   C3A 3076   8.551   1.065   5.762
  504POPC   C4A 3077   8.609   1.162   5.315
  504POPC   C1B 3078   9.405   1.334   6.346
  504POPC   C2B 3079   9.477   1.111   5.925
  504POPC   D3B 3080   9.407   0.671   5.770
  504POPC   C4B 3081   9.005   0.472   5.672
  504POPC   C5B 3082   8.765   0.168   5.375
  505POPC   NC3 3083   6.529   5.371   7.454
  505POPC   PO4 3084   6.240   5.639   7.163
  505POPC   GL1 3085   6.286   5.572   6.679
  505POPC   GL2 3086   6.590   5.410   6.579
  505POPC   C1A 3087   6.862   5.428   6.216
  505POPC   C2A 3088   6.671   5.540   5.822
  505POPC   C3A 3089   6.356   5.767   5.648
  505POPC   C4A 3090   6.233   5.871   5.238
  505POPC   C1B 3091   6.469   5.787   6.259
  505POPC   C2B 3092   6.487   6.160   5.969
  505POPC   D3B 3093   6.786   6.522   5.915
  505POPC   C4B 3094   7.079   6.347   5.614
  505POPC   C5B 3095   7.022   5.909   5.516
  506POPC   NC3 3096   5.029   8.039   2.929
  506POPC   PO4 3097   4.982   7.580   2.824
  506POPC   GL1 3098   4.836   7.678   3.286
  506POPC   GL2 3099   4.909   7.985   3.454
  506POPC   C1A 3100   4.948   7.872   3.953
  506POPC   C2A 3101   4.892   7.760   4.421
  506POPC   C3A 3102   4.599   7.891   4.728
  506POPC   C4A 3103   4.388   7.757   5.088
  506POPC   C1B 3104   4.532   7.705   3.685
  506POPC   C2B 3105   4.449   7.774   4.153
  506POPC   D3B 3106   4.340   7.459   4.496
  506POPC   C4B 3107   4.646   7.383   4.821
  506POPC   C5B 3108   5.016   7.562   4.992
  507POPC   NC3 3109   3.584   8.920   2.919
  507POPC   PO4 3110   3.279   9.308   3.058
  507POPC   GL1 3111   3.442   9.244   3.484
  507POPC   GL2 3112   3.583   9.544   3.648
  507POPC   C1A 3113   3.667   9.540   4.115
  507POPC   C2A 3114   3.700   9.502   4.572
  507POPC   C3A 3115   3.667   9.439   5.032
  507POPC   C4A 3116   3.786   9.528   5.462
  507POPC   C1B 3117   3.648   9.075   3.895
  507POPC   C2B 3118   3.854   9.051   4.313
  507POPC   D3B 3119   3.864   9.037   4.788
  507POPC   C4B 3120   3.557   8.909   5.121
  507POPC   C5B 3121   3.490   8.854   5.597
  508POPC   NC3 3122   9.472   9.364   2.155
  508POPC   PO4 3123   9.784   9.306   2.536
  508POPC   GL1 3124   9.815   9.139   2.965
  508POPC   GL2 3125   9.916   8.809   2.847
  508POPC   C1A 3126  10.093   8.749   3.265
  508POPC   C2A 3127  10.130   8.552   3.666
  508POPC   C3A 3128   9.844   8.516   4.002
  508POPC   C4A 3129   9.567   8.430   4.315
  508POPC   C1B 3130   9.845   9.155   3.459
  508POPC   C2B 3131   9.793   9.172   3.950
  508POPC   D3B 3132   9.802   8.907   4.359
  508POPC   C4B 3133   9.702   9.112   4.759
  508POPC   C5B 3134   9.539   8.968   5.174
  509POPC   NC3 3135   9.074   8.320   7.022
  509POPC   PO4 3136   8.715   8.620   7.128
  509POPC   GL1 3137   8.770   8.607   6.694
  509POPC   GL2 3138   9.106   8.775   6.739
  509POPC   C1A 3139   9.061   8.822   6.284
  509POPC   C2A 3140   8.979   8.730   5.852
  509POPC   C3A 3141   9.126   8.774   5.421
  509POPC   C4A 3142   9.215   8.557   5.050
  509POPC   C1B 3143   8.606   8.568   6.247
  509POPC   C2B 3144   8.568   8.414   5.791
  509POPC   D3B 3145   8.467   8.090   5.475
  509POPC   C4B 3146   8.798   7.791   5.460
  509POPC   C5B 3147   9.227   7.616   5.520
  510POPC   NC3 3148   9.956   2.105   2.555
  510POPC   PO4 3149   9.852   1.770   2.821
  510POPC   GL1 3150   9.868   1.599   3.256
  510POPC   GL2 3151   9.750   1.862   3.430
  510POPC   C1A 3152  10.015   1.723   3.767
  510POPC   C2A 3153  10.118   1.601   4.201
  510POPC   C3A 3154  10.413   1.457   4.521
  510POPC   C4A 3155  10.353   1.076   4.717
  510POPC   C1B 3156   9.808   1.285   3.632
  510POPC   C2B 3157   9.711   1.158   4.109
  510POPC   D3B 3158   9.818   0.999   4.565
  510POPC   C4B 3159   9.747   1.122   5.005
  510POPC   C5B 3160   9.723   0.950   5.453
  511POPC   NC3 3161   3.868   2.369   2.693
  511POPC   PO4 3162   4.219   2.077   2.603
  511POPC   GL1 3163   4.331   2.156   3.042
  511POPC   GL2 3164   4.309   1.815   3.165
  511POPC   C1A 3165   4.290   1.708   3.621
  511POPC   C2A 3166   4.286   1.595   4.055
  511POPC   C3A 3167   4.411   1.301   4.375
  511POPC   C4A 3168   4.790   1.201   4.590
  511POPC   C1B 3169   4.534   2.155   3.502
  511POPC   C2B 3170   4.590   2.106   3.991
  511POPC   D3B 3171   4.642   2.268   4.453
  511POPC   C4B 3172   4.334   2.203   4.806
  511POPC   C5B 3173   3.960   2.287   5.075
  512POPC   NC3 3174   3.680   6.580   3.129
  512POPC   PO4 3175   4.153   6.556   3.084
  512POPC   GL1 3176   4.047   6.504   3.518
  512POPC   GL2 3177   4.327   6.537   3.708
  512POPC   C1A 3178   4.216   6.244   4.065
  512POPC   C2A 3179   3.839   6.252   4.372
  512POPC   C3A 3180   3.614   6.460   4.733
  512POPC   C4A 3181   3.368   6.789   4.975
  512POPC   C1B 3182   3.869   6.593   3.940
  512POPC   C2B 3183   3.701   6.790   4.330
  512POPC   D3B 3184   3.375   7.044   4.529
  512POPC   C4B 3185   3.430   7.437   4.734
  512POPC   C5B 3186   3.251   7.625   5.104
  513POPC   NC3 3187   4.365   7.505   2.406
  513POPC   PO4 3188   3.895   7.475   2.596
  513POPC   GL1 3189   3.719   7.445   3.026
  513POPC   GL2 3190   3.377   7.544   2.995
  513POPC   C1A 3191   3.376   7.407   3.428
  513POPC   C2A 3192   3.409   7.402   3.888
  513POPC   C3A 3193   3.270   7.646   4.260
  513POPC   C4A 3194   3.049   7.793   4.641
  513POPC   C1B 3195   3.894   7.470   3.481
  513POPC   C2B 3196   4.009   7.552   3.938
  513POPC   D3B 3197   3.742   7.383   4.305
  513POPC   C4B 3198   3.938   7.172   4.664
  513POPC   C5B 3199   4.207   7.259   5.059
  514POPC   NC3 3200   1.520   5.824   2.842
  514POPC   PO4 3201   1.935   5.770   2.650
  514POPC   GL1 3202   1.922   5.569   3.096
  514POPC   GL2 3203   2.186   5.286   3.115
  514POPC   C1A 3204   2.061   5.141   3.558
  514POPC   C2A 3205   1.901   4.846   3.890
  514POPC   C3A 3206   1.963   4.638   4.306
  514POPC   C4A 3207   1.802   4.736   4.759
  514POPC   C1B 3208   1.661   5.532   3.529
  514POPC   C2B 3209   1.446   5.648   3.952
  514POPC   D3B 3210   1.669   5.663   4.395
  514POPC   C4B 3211   2.149   5.587   4.410
  514POPC   C5B 3212   2.458   5.651   4.769
  515POPC   NC3 3213   2.393   5.768   2.928
  515POPC   PO4 3214   2.691   5.430   3.083
  515POPC   GL1 3215   2.497   5.447   3.508
  515POPC   GL2 3216   2.602   5.126   3.566
  515POPC   C1A 3217   2.869   5.106   3.959
  515POPC   C2A 3218   3.084   5.051   4.388
  515POPC   C3A 3219   3.101   5.189   4.818
  515POPC   C4A 3220   2.821   5.418   5.109
  515POPC   C1B 3221   2.343   5.316   3.964
  515POPC   C2B 3222   2.197   5.088   4.357
  515POPC   D3B 3223   1.998   5.222   4.767
  515POPC   C4B 3224   1.961   5.690   4.890
  515POPC   C5B 3225   2.223   6.063   5.030
  516POPC   NC3 3226   6.592   3.094   6.936
  516POPC   PO4 3227   6.186   3.240   7.173
  516POPC   GL1 3228   6.255   3.432   6.741
  516POPC   GL2 3229   6.050   3.664   6.636
  516POPC   C1A 3230   5.919   3.340   6.296
  516POPC   C2A 3231   5.811   3.476   5.841
  516POPC   C3A 3232   5.620   3.417   5.415
  516POPC   C4A 3233   5.418   3.181   5.108
  516POPC   C1B 3234   6.386   3.526   6.283
  516POPC   C2B 3235   6.326   3.353   5.878
  516POPC   D3B 3236   6.098   3.261   5.488
  516POPC   C4B 3237   6.286   3.289   5.095
  516POPC   C5B 3238   6.327   2.921   4.849
  517POPC   NC3 3239   4.935   8.092   6.986
  517POPC   PO4 3240   4.654   8.357   7.183
  517POPC   GL1 3241   4.673   8.501   6.725
  517POPC   GL2 3242   4.889   8.258   6.500
  517POPC   C1A 3243   4.894   8.288   6.023
  517POPC   C2A 3244   4.893   8.382   5.568
  517POPC   C3A 3245   4.872   8.784   5.379
  517POPC   C4A 3246   4.958   9.187   5.575
  517POPC   C1B 3247   4.499   8.518   6.276
  517POPC   C2B 3248   4.436   8.416   5.821
  517POPC   D3B 3249   4.416   8.141   5.443
  517POPC   C4B 3250   3.986   8.025   5.310
  517POPC   C5B 3251   3.587   8.012   5.132
  518POPC   NC3 3252   0.442   9.423   6.903
  518POPC   PO4 3253   0.579   8.945   7.023
  518POPC   GL1 3254   0.411   8.883   6.545
  518POPC   GL2 3255   0.032   8.879   6.472
  518POPC   C1A 3256   0.056   8.624   6.070
  518POPC   C2A 3257   0.301   8.689   5.690
  518POPC   C3A 3258   0.469   8.812   5.283
  518POPC   C4A 3259   0.541   9.216   5.094
  518POPC   C1B 3260   0.350   9.044   6.097
  518POPC   C2B 3261   0.522   9.437   5.931
  518POPC   D3B 3262   0.693   9.549   5.519
  518POPC   C4B 3263   1.132   9.448   5.442
  518POPC   C5B 3264   1.466   9.180   5.245
  519POPC   NC3 3265   1.788   9.597   3.053
  519POPC   PO4 3266   1.477   9.244   2.950
  519POPC   GL1 3267   1.260   9.576   3.209
  519POPC   GL2 3268   0.932   9.416   3.251
  519POPC   C1A 3269   0.840   9.445   3.708
  519POPC   C2A 3270   1.050   9.409   4.111
  519POPC   C3A 3271   1.269   9.313   4.476
  519POPC   C4A 3272   1.404   8.995   4.744
  519POPC   C1B 3273   1.206   9.799   3.650
  519POPC   C2B 3274   1.371   9.820   4.088
  519POPC   D3B 3275   1.473   9.802   4.526
  519POPC   C4B 3276   1.709   9.438   4.729
  519POPC   C5B 3277   1.969   9.474   5.107
  520POPC   NC3 3278   8.695   0.282   6.925
  520POPC   PO4 3279   8.238   0.420   7.023
  520POPC   GL1 3280   8.314   0.361   6.547
  520POPC   GL2 3281   8.639   0.228   6.408
  520POPC   C1A 3282   8.793  -0.183   6.222
  520POPC   C2A 3283   8.943  -0.583   6.015
  520POPC   C3A 3284   8.830  -0.823   5.641
  520POPC   C4A 3285   8.626  -1.201   5.461
  520POPC   C1B 3286   8.231   0.502   6.104
  520POPC   C2B 3287   8.075   0.862   5.845
  520POPC   D3B 3288   8.112   1.143   5.481
  520POPC   C4B 3289   8.161   0.973   5.085
  520POPC   C5B 3290   8.459   0.782   4.867
  521POPC   NC3 3291   1.673   3.173   7.209
  521POPC   PO4 3292   1.829   3.481   7.475
  521POPC   GL1 3293   1.957   3.571   7.008
  521POPC   GL2 3294   1.835   3.903   6.855
  521POPC   C1A 3295   1.876   3.943   6.379
  521POPC   C2A 3296   2.278   3.832   6.139
  521POPC   C3A 3297   2.558   3.501   6.007
  521POPC   C4A 3298   2.687   3.334   5.605
  521POPC   C1B 3299   2.113   3.537   6.559
  521POPC   C2B 3300   2.024   3.391   6.080
  521POPC   D3B 3301   1.838   3.235   5.629
  521POPC   C4B 3302   1.567   2.839   5.565
  521POPC   C5B 3303   1.110   2.676   5.478
  522POPC   NC3 3304   9.077   9.771   7.586
  522POPC   PO4 3305   8.767   9.952   7.296
  522POPC   GL1 3306   8.510   9.787   6.911
  522POPC   GL2 3307   8.641   9.529   6.665
  522POPC   C1A 3308   8.633   9.130   6.383
  522POPC   C2A 3309   8.451   8.969   5.969
  522POPC   C3A 3310   8.158   8.740   5.693
  522POPC   C4A 3311   8.243   8.523   5.281
  522POPC   C1B 3312   8.265   9.843   6.497
  522POPC   C2B 3313   8.324   9.975   6.077
  522POPC   D3B 3314   8.611  10.213   5.866
  522POPC   C4B 3315   8.407  10.543   5.608
  522POPC   C5B 3316   7.971  10.617   5.406
  523POPC   NC3 3317   4.707   6.533   7.305
  523POPC   PO4 3318   5.046   6.809   7.444
  523POPC   GL1 3319   5.391   6.740   7.168
  523POPC   GL2 3320   5.596   7.037   7.067
  523POPC   C1A 3321   5.402   7.209   6.674
  523POPC   C2A 3322   5.169   7.367   6.300
  523POPC   C3A 3323   4.949   7.380   5.878
  523POPC   C4A 3324   4.507   7.251   5.764
  523POPC   C1B 3325   5.483   6.637   6.721
  523POPC   C2B 3326   5.348   6.578   6.281
  523POPC   D3B 3327   5.149   6.900   6.046
  523POPC   C4B 3328   4.746   7.028   6.203
  523POPC   C5B 3329   4.299   7.091   6.264
  524POPC   NC3 3330   4.646   6.465   2.942
  524POPC   PO4 3331   4.605   6.268   3.364
  524POPC   GL1 3332   4.640   6.145   3.789
  524POPC   GL2 3333   4.857   6.434   3.813
  524POPC   C1A 3334   4.626   6.754   4.079
  524POPC   C2A 3335   4.607   6.980   4.482
  524POPC   C3A 3336   4.554   6.871   4.942
  524POPC   C4A 3337   4.395   6.888   5.386
  524POPC   C1B 3338   4.697   6.254   4.243
  524POPC   C2B 3339   4.669   6.475   4.616
  524POPC   D3B 3340   4.776   6.308   5.019
  524POPC   C4B 3341   4.859   6.632   5.343
  524POPC   C5B 3342   4.737   6.763   5.760
  525POPC   NC3 3343   9.553   2.902   7.198
  525POPC   PO4 3344   9.196   3.226   7.196
  525POPC   GL1 3345   9.389   3.387   6.815
  525POPC   GL2 3346   9.743   3.282   6.696
  525POPC   C1A 3347  10.042   3.139   6.333
  525POPC   C2A 3348  10.442   2.901   6.230
  525POPC   C3A 3349  10.861   3.090   6.296
  525POPC   C4A 3350  11.296   3.095   6.440
  525POPC   C1B 3351   9.338   3.277   6.367
  525POPC   C2B 3352   9.334   3.493   5.963
  525POPC   D3B 3353   9.628   3.575   5.623
  525POPC   C4B 3354   9.593   3.284   5.246
  525POPC   C5B 3355   9.800   3.222   4.823
  526POPC   NC3 3356   1.414   2.514   7.253
  526POPC   PO4 3357   1.795   2.242   7.222
  526POPC   GL1 3358   1.801   2.563   6.861
  526POPC   GL2 3359   1.547   2.827   6.841
  526POPC   C1A 3360   1.303   2.554   6.521
  526POPC   C2A 3361   1.366   2.377   6.057
  526POPC   C3A 3362   1.470   2.305   5.580
  526POPC   C4A 3363   1.500   1.928   5.256
  526POPC   C1B 3364   1.777   2.649   6.386
  526POPC   C2B 3365   1.841   2.551   5.936
  526POPC   D3B 3366   2.058   2.594   5.551
  526POPC   C4B 3367   2.347   2.275   5.371
  526POPC   C5B 3368   2.616   2.330   5.004
  527POPC   NC3 3369   8.772   3.205   7.522
  527POPC   PO4 3370   8.693   3.301   7.057
  527POPC   GL1 3371   8.480   3.256   6.677
  527POPC   GL2 3372   8.238   3.504   6.795
  527POPC   C1A 3373   8.018   3.294   6.420
  527POPC   C2A 3374   7.760   3.248   6.005
  527POPC   C3A 3375   7.634   3.169   5.555
  527POPC   C4A 3376   7.643   3.267   5.097
  527POPC   C1B 3377   8.368   2.925   6.356
  527POPC   C2B 3378   8.092   2.842   5.993
  527POPC   D3B 3379   7.950   2.773   5.555
  527POPC   C4B 3380   8.226   2.800   5.210
  527POPC   C5B 3381   8.227   2.892   4.769
  528POPC   NC3 3382   4.746   8.411   2.366
  528POPC   PO4 3383   5.007   8.555   2.750
  528POPC   GL1 3384   4.710   8.822   3.038
  528POPC   GL2 3385   4.756   8.780   3.413
  528POPC   C1A 3386   4.744   8.866   3.881
  528POPC   C2A 3387   4.759   8.798   4.372
  528POPC   C3A 3388   4.666   8.849   4.847
  528POPC   C4A 3389   4.554   9.154   5.199
  528POPC   C1B 3390   4.442   9.136   3.296
  528POPC   C2B 3391   4.271   9.089   3.748
  528POPC   D3B 3392   4.438   9.178   4.194
  528POPC   C4B 3393   4.223   9.348   4.577
  528POPC   C5B 3394   4.188   9.497   5.034
  529POPC   NC3 3395   0.861   3.417   2.468
  529POPC   PO4 3396   0.388   3.354   2.477
  529POPC   GL1 3397   0.574   3.239   2.915
  529POPC   GL2 3398   0.620   2.889   3.104
  529POPC   C1A 3399   0.249   2.954   3.418
  529POPC   C2A 3400  -0.017   3.107   3.839
  529POPC   C3A 3401  -0.020   3.024   4.309
  529POPC   C4A 3402   0.135   2.832   4.725
  529POPC   C1B 3403   0.592   3.360   3.365
  529POPC   C2B 3404   0.468   3.224   3.787
  529POPC   D3B 3405   0.368   3.340   4.182
  529POPC   C4B 3406   0.368   3.777   4.267
  529POPC   C5B 3407   0.083   4.003   4.550
  530POPC   NC3 3408   8.851   1.342   2.872
  530POPC   PO4 3409   9.063   1.811   2.817
  530POPC   GL1 3410   9.231   1.877   3.264
  530POPC   GL2 3411   9.141   2.126   3.510
  530POPC   C1A 3412   9.383   2.114   3.911
  530POPC   C2A 3413   9.485   2.093   4.360
  530POPC   C3A 3414   9.378   2.335   4.713
  530POPC   C4A 3415   9.031   2.380   5.028
  530POPC   C1B 3416   9.354   1.653   3.671
  530POPC   C2B 3417   9.586   1.659   4.077
  530POPC   D3B 3418   9.684   1.517   4.511
  530POPC   C4B 3419   9.341   1.324   4.746
  530POPC   C5B 3420   8.951   1.482   4.972
  531POPC   NC3 3421   9.896   3.366   2.348
  531POPC   PO4 3422   9.558   3.387   2.699
  531POPC   GL1 3423   9.560   3.542   3.149
  531POPC   GL2 3424   9.472   3.312   3.448
  531POPC   C1A 3425   9.597   3.507   3.844
  531POPC   C2A 3426   9.411   3.504   4.282
  531POPC   C3A 3427   9.441   3.600   4.759
  531POPC   C4A 3428   9.416   3.802   5.193
  531POPC   C1B 3429   9.309   3.780   3.491
  531POPC   C2B 3430   9.084   3.602   3.871
  531POPC   D3B 3431   8.834   3.820   4.181
  531POPC   C4B 3432   8.515   4.078   3.987
  531POPC   C5B 3433   8.088   3.923   3.835
  532POPC   NC3 3434   1.133   7.101   7.118
  532POPC   PO4 3435   1.205   7.576   7.130
  532POPC   GL1 3436   0.985   7.483   6.724
  532POPC   GL2 3437   0.852   7.131   6.613
  532POPC   C1A 3438   0.755   7.085   6.111
  532POPC   C2A 3439   0.629   6.992   5.634
  532POPC   C3A 3440   0.501   6.711   5.228
  532POPC   C4A 3441   0.461   6.624   4.749
  532POPC   C1B 3442   1.032   7.501   6.259
  532POPC   C2B 3443   1.148   7.663   5.856
  532POPC   D3B 3444   1.378   7.896   5.553
  532POPC   C4B 3445   1.180   8.113   5.198
  532POPC   C5B 3446   0.865   8.445   5.194
  533POPC   NC3 3447   8.571   8.803   3.041
  533POPC   PO4 3448   8.739   9.171   2.748
  533POPC   GL1 3449   8.909   9.163   3.184
  533POPC   GL2 3450   8.653   9.233   3.376
  533POPC   C1A 3451   8.543   9.072   3.799
  533POPC   C2A 3452   8.208   8.971   4.087
  533POPC   C3A 3453   7.912   8.669   4.318
  533POPC   C4A 3454   7.950   8.593   4.785
  533POPC   C1B 3455   9.040   9.090   3.645
  533POPC   C2B 3456   9.101   9.321   4.052
  533POPC   D3B 3457   9.195   9.257   4.512
  533POPC   C4B 3458   9.385   9.529   4.834
  533POPC   C5B 3459   9.587   9.760   5.200
  534POPC   NC3 3460   8.247   3.042   7.080
  534POPC   PO4 3461   8.640   2.784   7.238
  534POPC   GL1 3462   8.724   2.807   6.775
  534POPC   GL2 3463   9.013   3.015   6.735
  534POPC   C1A 3464   8.853   3.101   6.305
  534POPC   C2A 3465   8.803   3.297   5.884
  534POPC   C3A 3466   8.560   3.579   5.571
  534POPC   C4A 3467   8.680   3.935   5.270
  534POPC   C1B 3468   8.788   2.575   6.351
  534POPC   C2B 3469   9.067   2.343   6.044
  534POPC   D3B 3470   9.260   2.421   5.609
  534POPC   C4B 3471   9.565   2.770   5.624
  534POPC   C5B 3472   9.722   3.120   5.910
  535POPC   NC3 3473   0.315   1.486   2.626
  535POPC   PO4 3474   0.189   1.278   3.007
  535POPC   GL1 3475   0.326   1.386   3.432
  535POPC   GL2 3476   0.587   1.629   3.448
  535POPC   C1A 3477   0.515   1.764   3.903
  535POPC   C2A 3478   0.529   1.927   4.351
  535POPC   C3A 3479   0.562   1.921   4.826
  535POPC   C4A 3480   0.689   2.211   5.175
  535POPC   C1B 3481   0.583   1.248   3.824
  535POPC   C2B 3482   0.658   1.062   4.267
  535POPC   D3B 3483   0.852   1.095   4.696
  535POPC   C4B 3484   0.689   1.416   5.010
  535POPC   C5B 3485   0.487   1.728   5.307
  536POPC   NC3 3486   8.777   6.838   2.756
  536POPC   PO4 3487   8.470   6.487   2.717
  536POPC   GL1 3488   8.486   6.267   3.126
  536POPC   GL2 3489   8.254   6.039   3.215
  536POPC   C1A 3490   8.350   6.082   3.651
  536POPC   C2A 3491   8.111   5.923   4.017
  536POPC   C3A 3492   8.045   5.859   4.462
  536POPC   C4A 3493   8.258   5.763   4.846
  536POPC   C1B 3494   8.800   6.276   3.447
  536POPC   C2B 3495   9.017   6.214   3.816
  536POPC   D3B 3496   9.185   5.857   4.009
  536POPC   C4B 3497   9.422   5.834   4.394
  536POPC   C5B 3498   9.389   5.490   4.693
  537POPC   NC3 3499   3.243   4.911   7.395
  537POPC   PO4 3500   2.994   4.689   7.094
  537POPC   GL1 3501   3.313   4.678   6.751
  537POPC   GL2 3502   3.699   4.642   6.732
  537POPC   C1A 3503   3.830   4.410   6.371
  537POPC   C2A 3504   3.802   4.192   5.939
  537POPC   C3A 3505   3.710   3.835   5.683
  537POPC   C4A 3506   3.614   3.404   5.741
  537POPC   C1B 3507   3.340   4.563   6.321
  537POPC   C2B 3508   3.581   4.663   5.946
  537POPC   D3B 3509   3.953   4.649   5.683
  537POPC   C4B 3510   3.848   4.571   5.253
  537POPC   C5B 3511   3.432   4.417   5.029
  538POPC   NC3 3512   8.747   2.189   2.675
  538POPC   PO4 3513   8.550   1.743   2.734
  538POPC   GL1 3514   8.665   1.850   3.149
  538POPC   GL2 3515   8.379   1.769   3.351
  538POPC   C1A 3516   8.391   1.859   3.829
  538POPC   C2A 3517   8.439   2.078   4.226
  538POPC   C3A 3518   8.165   2.165   4.576
  538POPC   C4A 3519   8.051   2.414   4.914
  538POPC   C1B 3520   8.613   2.196   3.470
  538POPC   C2B 3521   8.810   2.340   3.846
  538POPC   D3B 3522   8.769   2.472   4.250
  538POPC   C4B 3523   8.924   2.177   4.520
  538POPC   C5B 3524   8.690   1.959   4.822
  539POPC   NC3 3525   9.687   4.641   2.671
  539POPC   PO4 3526   9.333   4.334   2.540
  539POPC   GL1 3527   9.228   4.475   2.978
  539POPC   GL2 3528   9.031   4.233   3.183
  539POPC   C1A 3529   8.960   4.323   3.648
  539POPC   C2A 3530   9.010   4.324   4.111
  539POPC   C3A 3531   8.741   4.247   4.483
  539POPC   C4A 3532   8.618   3.831   4.672
  539POPC   C1B 3533   9.355   4.588   3.426
  539POPC   C2B 3534   9.460   4.393   3.839
  539POPC   D3B 3535   9.432   3.977   4.057
  539POPC   C4B 3536   9.212   3.976   4.477
  539POPC   C5B 3537   9.047   4.084   4.909
  540POPC   NC3 3538   0.516   5.426   2.743
  540POPC   PO4 3539   0.533   5.001   2.872
  540POPC   GL1 3540   0.837   5.135   3.197
  540POPC   GL2 3541   0.977   4.836   3.354
  540POPC   C1A 3542   0.983   4.729   3.794
  540POPC   C2A 3543   0.826   4.452   4.135
  540POPC   C3A 3544   0.563   4.222   4.458
  540POPC   C4A 3545   0.461   4.066   4.904
  540POPC   C1B 3546   1.177   5.268   3.502
  540POPC   C2B 3547   1.368   5.116   3.891
  540POPC   D3B 3548   1.092   4.991   4.231
  540POPC   C4B 3549   1.155   4.666   4.491
  540POPC   C5B 3550   1.279   4.668   4.913
  541POPC   NC3 3551   9.091   2.335   3.031
  541POPC   PO4 3552   8.921   2.675   2.751
  541POPC   GL1 3553   8.885   2.812   3.170
  541POPC   GL2 3554   9.198   2.746   3.345
  541POPC   C1A 3555   9.264   2.594   3.766
  541POPC   C2A 3556   9.279   2.559   4.225
  541POPC   C3A 3557   9.054   2.709   4.605
  541POPC   C4A 3558   8.922   3.055   4.876
  541POPC   C1B 3559   8.645   2.750   3.549
  541POPC   C2B 3560   8.588   2.868   3.989
  541POPC   D3B 3561   8.634   2.937   4.444
  541POPC   C4B 3562   8.500   3.307   4.642
  541POPC   C5B 3563   8.191   3.514   4.888
  542POPC   NC3 3564   0.057   9.783   7.394
  542POPC   PO4 3565   0.140   9.827   6.983
  542POPC   GL1 3566   0.150   9.778   6.529
  542POPC   GL2 3567   0.226   9.435   6.403
  542POPC   C1A 3568  -0.078   9.351   6.033
  542POPC   C2A 3569  -0.263   9.414   5.601
  542POPC   C3A 3570  -0.094   9.332   5.196
  542POPC   C4A 3571  -0.080   9.577   4.841
  542POPC   C1B 3572  -0.134   9.901   6.165
  542POPC   C2B 3573  -0.315  10.334   6.046
  542POPC   D3B 3574  -0.122  10.742   5.980
  542POPC   C4B 3575   0.199  10.759   5.643
  542POPC   C5B 3576   0.304  10.446   5.297
  543POPC   NC3 3577   3.609   0.519   7.148
  543POPC   PO4 3578   4.060   0.291   7.201
  543POPC   GL1 3579   4.294   0.210   6.759
  543POPC   GL2 3580   4.666   0.124   6.728
  543POPC   C1A 3581   4.474  -0.197   6.418
  543POPC   C2A 3582   4.274  -0.457   6.079
  543POPC   C3A 3583   4.056  -0.749   5.789
  543POPC   C4A 3584   4.017  -0.949   5.347
  543POPC   C1B 3585   4.167   0.211   6.285
  543POPC   C2B 3586   3.861   0.411   5.967
  543POPC   D3B 3587   3.598   0.611   5.622
  543POPC   C4B 3588   3.440   0.383   5.253
  543POPC   C5B 3589   3.670   0.324   4.824
  544POPC   NC3 3590   3.272   7.416   7.533
  544POPC   PO4 3591   3.529   7.076   7.387
  544POPC   GL1 3592   3.224   7.157   7.003
  544POPC   GL2 3593   3.089   6.881   6.745
  544POPC   C1A 3594   3.403   6.769   6.370
  544POPC   C2A 3595   3.624   6.579   5.987
  544POPC   C3A 3596   3.478   6.317   5.637
  544POPC   C4A 3597   3.560   5.996   5.311
  544POPC   C1B 3598   3.021   7.397   6.661
  544POPC   C2B 3599   2.869   7.540   6.271
  544POPC   D3B 3600   2.686   7.620   5.876
  544POPC   C4B 3601   2.389   7.338   5.681
  544POPC   C5B 3602   2.095   7.396   5.348
  545POPC   NC3 3603   0.272   9.160   2.720
  545POPC   PO4 3604   0.392   8.714   2.562
  545POPC   GL1 3605   0.504   8.685   2.982
  545POPC   GL2 3606   0.563   9.014   3.146
  545POPC   C1A 3607   0.669   8.809   3.574
  545POPC   C2A 3608   0.653   8.663   4.018
  545POPC   C3A 3609   0.458   8.772   4.447
  545POPC   C4A 3610   0.193   8.910   4.825
  545POPC   C1B 3611   0.504   8.389   3.349
  545POPC   C2B 3612   0.501   8.206   3.762
  545POPC   D3B 3613   0.320   8.309   4.166
  545POPC   C4B 3614   0.344   8.037   4.565
  545POPC   C5B 3615   0.092   8.053   4.986
  546POPC   NC3 3616   3.782   9.357   7.484
  546POPC   PO4 3617   3.315   9.367   7.374
  546POPC   GL1 3618   3.204   9.063   6.977
  546POPC   GL2 3619   2.856   9.065   6.829
  546POPC   C1A 3620   2.699   8.912   6.398
  546POPC   C2A 3621   2.526   9.097   5.988
  546POPC   C3A 3622   2.529   9.350   5.584
  546POPC   C4A 3623   2.646   9.790   5.409
  546POPC   C1B 3624   3.220   8.921   6.506
  546POPC   C2B 3625   3.149   8.822   6.064
  546POPC   D3B 3626   2.965   8.972   5.654
  546POPC   C4B 3627   2.533   8.845   5.529
  546POPC   C5B 3628   2.229   8.648   5.300
  547POPC   NC3 3629   2.587   1.703   7.519
  547POPC   PO4 3630   2.618   1.228   7.352
  547POPC   GL1 3631   2.747   1.205   6.883
  547POPC   GL2 3632   2.448   1.094   6.641
  547POPC   C1A 3633   2.200   1.390   6.327
  547POPC   C2A 3634   2.097   1.769   6.020
  547POPC   C3A 3635   2.254   2.200   5.882
  547POPC   C4A 3636   2.531   2.547   5.820
  547POPC   C1B 3637   2.936   1.114   6.447
  547POPC   C2B 3638   2.983   1.120   5.979
  547POPC   D3B 3639   3.263   1.039   5.611
  547POPC   C4B 3640   3.169   1.201   5.203
  547POPC   C5B 3641   2.761   1.223   5.017
  548POPC   NC3 3642   0.379   2.849   2.628
  548POPC   PO4 3643   0.385   2.364   2.818
  548POPC   GL1 3644   0.512   2.245   3.244
  548POPC   GL2 3645   0.302   2.055   3.492
  548POPC   C1A 3646   0.170   2.188   3.926
  548POPC   C2A 3647   0.009   2.092   4.344
  548POPC   C3A 3648   0.064   1.823   4.712
  548POPC   C4A 3649   0.159   1.469   4.988
  548POPC   C1B 3650   0.640   2.517   3.569
  548POPC   C2B 3651   0.844   2.929   3.618
  548POPC   D3B 3652   0.958   3.303   3.902
  548POPC   C4B 3653   0.845   3.332   4.350
  548POPC   C5B 3654   1.037   3.302   4.801
  549POPC   NC3 3655   6.210   1.660   2.973
  549POPC   PO4 3656   6.341   1.232   2.861
  549POPC   GL1 3657   6.461   1.180   3.267
  549POPC   GL2 3658   6.167   1.323   3.431
  549POPC   C1A 3659   6.213   1.353   3.911
  549POPC   C2A 3660   6.072   1.264   4.354
  549POPC   C3A 3661   5.878   1.209   4.763
  549POPC   C4A 3662   5.712   1.123   5.169
  549POPC   C1B 3663   6.672   1.279   3.673
  549POPC   C2B 3664   6.654   1.212   4.131
  549POPC   D3B 3665   6.557   1.129   4.570
  549POPC   C4B 3666   6.923   1.223   4.857
  549POPC   C5B 3667   7.155   1.240   5.266
  550POPC   NC3 3668   7.445   9.369   2.981
  550POPC   PO4 3669   7.082   9.466   3.142
  550POPC   GL1 3670   6.780   9.396   3.434
  550POPC   GL2 3671   6.477   9.566   3.392
  550POPC   C1A 3672   6.543   9.517   3.880
  550POPC   C2A 3673   6.564   9.319   4.322
  550POPC   C3A 3674   6.553   9.279   4.791
  550POPC   C4A 3675   6.390   9.200   5.244
  550POPC   C1B 3676   6.486   9.067   3.595
  550POPC   C2B 3677   6.300   8.944   3.993
  550POPC   D3B 3678   6.308   8.848   4.427
  550POPC   C4B 3679   5.885   8.813   4.589
  550POPC   C5B 3680   5.546   9.007   4.843
  551POPC   NC3 3681   7.485   8.152   7.820
  551POPC   PO4 3682   7.890   8.391   7.618
  551POPC   GL1 3683   7.932   8.561   7.131
  551POPC   GL2 3684   8.252   8.459   6.989
  551POPC   C1A 3685   8.265   8.278   6.572
  551POPC   C2A 3686   8.187   7.867   6.350
  551POPC   C3A 3687   8.315   7.486   6.114
  551POPC   C4A 3688   8.433   7.495   5.664
  551POPC   C1B 3689   7.797   8.524   6.637
  551POPC   C2B 3690   7.435   8.434   6.290
  551POPC   D3B 3691   7.072   8.390   5.971
  551POPC   C4B 3692   7.080   8.566   5.520
  551POPC   C5B 3693   6.940   8.582   5.058
  552POPC   NC3 3694   4.810   1.834   7.136
  552POPC   PO4 3695   5.214   2.023   7.333
  552POPC   GL1 3696   5.283   1.816   6.896
  552POPC   GL2 3697   5.013   1.618   6.712
  552POPC   C1A 3698   4.903   1.794   6.297
  552POPC   C2A 3699   4.822   1.801   5.865
  552POPC   C3A 3700   4.557   2.064   5.619
  552POPC   C4A 3701   4.405   2.367   5.311
  552POPC   C1B 3702   5.413   1.805   6.433
  552POPC   C2B 3703   5.717   1.868   6.068
  552POPC   D3B 3704   5.892   1.799   5.657
  552POPC   C4B 3705   5.830   2.119   5.383
  552POPC   C5B 3706   5.917   2.536   5.436
  553POPC   NC3 3707   8.453   7.269   7.934
  553POPC   PO4 3708   8.071   6.970   7.773
  553POPC   GL1 3709   7.900   6.891   7.336
  553POPC   GL2 3710   8.174   6.858   7.102
  553POPC   C1A 3711   8.084   7.001   6.674
  553POPC   C2A 3712   8.094   6.988   6.210
  553POPC   C3A 3713   8.071   6.862   5.764
  553POPC   C4A 3714   7.981   6.726   5.318
  553POPC   C1B 3715   7.666   7.109   6.950
  553POPC   C2B 3716   7.690   7.307   6.512
  553POPC   D3B 3717   7.773   7.571   6.138
  553POPC   C4B 3718   7.939   7.377   5.773
  553POPC   C5B 3719   8.122   7.216   5.384
  554POPC   NC3 3720   3.130   2.773   2.767
  554POPC   PO4 3721   2.658   2.751   2.706
  554POPC   GL1 3722   2.745   2.984   3.067
  554POPC   GL2 3723   2.535   3.253   3.101
  554POPC   C1A 3724   2.460   3.173   3.552
  554POPC   C2A 3725   2.321   2.946   3.945
  554POPC   C3A 3726   2.168   3.017   4.394
  554POPC   C4A 3727   1.985   3.155   4.815
  554POPC   C1B 3728   2.972   3.126   3.418
  554POPC   C2B 3729   3.363   3.054   3.618
  554POPC   D3B 3730   3.600   2.812   3.904
  554POPC   C4B 3731   3.557   2.867   4.353
  554POPC   C5B 3732   3.325   2.685   4.717
  555POPC   NC3 3733   3.426   5.807   7.468
  555POPC   PO4 3734   3.076   5.942   7.211
  555POPC   GL1 3735   3.298   6.038   6.778
  555POPC   GL2 3736   3.097   6.030   6.486
  555POPC   C1A 3737   3.157   6.289   6.078
  555POPC   C2A 3738   2.826   6.420   5.753
  555POPC   C3A 3739   2.547   6.323   5.392
  555POPC   C4A 3740   2.571   6.443   4.965
  555POPC   C1B 3741   3.566   6.278   6.417
  555POPC   C2B 3742   4.014   6.271   6.180
  555POPC   D3B 3743   4.290   6.474   5.844
  555POPC   C4B 3744   4.006   6.586   5.501
  555POPC   C5B 3745   3.627   6.778   5.421
  556POPC   NC3 3746   7.588   9.891   2.987
  556POPC   PO4 3747   7.183   9.854   2.765
  556POPC   GL1 3748   7.097   9.971   3.199
  556POPC   GL2 3749   7.335   9.822   3.430
  556POPC   C1A 3750   7.062   9.687   3.778
  556POPC   C2A 3751   6.945   9.675   4.207
  556POPC   C3A 3752   6.997   9.517   4.611
  556POPC   C4A 3753   7.339   9.576   4.918
  556POPC   C1B 3754   7.027  10.177   3.596
  556POPC   C2B 3755   6.975  10.509   3.878
  556POPC   D3B 3756   6.708  10.697   4.174
  556POPC   C4B 3757   6.887  10.731   4.583
  556POPC   C5B 3758   6.680  10.743   4.971
  557POPC   NC3 3759   7.724   2.739   7.298
  557POPC   PO4 3760   7.822   3.226   7.304
  557POPC   GL1 3761   7.779   3.308   6.899
  557POPC   GL2 3762   7.780   2.980   6.799
  557POPC   C1A 3763   7.641   2.910   6.370
  557POPC   C2A 3764   7.569   2.759   5.922
  557POPC   C3A 3765   7.426   2.686   5.476
  557POPC   C4A 3766   7.196   2.731   5.070
  557POPC   C1B 3767   7.530   3.398   6.528
  557POPC   C2B 3768   7.281   3.371   6.154
  557POPC   D3B 3769   7.349   3.543   5.741
  557POPC   C4B 3770   7.157   3.913   5.649
  557POPC   C5B 3771   7.069   4.163   5.282
  558POPC   NC3 3772   1.559   1.078   2.778
  558POPC   PO4 3773   1.734   0.638   2.805
  558POPC   GL1 3774   1.761   0.922   3.223
  558POPC   GL2 3775   1.639   1.276   3.247
  558POPC   C1A 3776   2.053   1.270   3.478
  558POPC   C2A 3777   2.486   1.060   3.555
  558POPC   C3A 3778   2.807   1.230   3.825
  558POPC   C4A 3779   2.912   1.681   3.934
  558POPC   C1B 3780   1.709   0.955   3.701
  558POPC   C2B 3781   1.527   0.690   4.054
  558POPC   D3B 3782   1.464   0.317   4.376
  558POPC   C4B 3783   1.603   0.358   4.834
  558POPC   C5B 3784   1.669   0.549   5.269
  559POPC   NC3 3785   7.319   0.217   7.107
  559POPC   PO4 3786   6.861   0.053   7.146
  559POPC   GL1 3787   7.025  -0.027   6.699
  559POPC   GL2 3788   7.112   0.297   6.620
  559POPC   C1A 3789   6.957   0.509   6.214
  559POPC   C2A 3790   7.189   0.606   5.814
  559POPC   C3A 3791   7.487   0.814   5.508
  559POPC   C4A 3792   7.665   1.091   5.199
  559POPC   C1B 3793   7.319  -0.109   6.298
  559POPC   C2B 3794   7.480   0.044   5.866
  559POPC   D3B 3795   7.432   0.299   5.455
  559POPC   C4B 3796   7.395   0.119   5.016
  559POPC   C5B 3797   7.281  -0.029   4.587
  560POPC   NC3 3798   3.262   8.419   7.370
  560POPC   PO4 3799   2.876   8.123   7.245
  560POPC   GL1 3800   2.676   8.065   6.827
  560POPC   GL2 3801   2.464   8.355   6.711
  560POPC   C1A 3802   2.424   8.451   6.268
  560POPC   C2A 3803   2.692   8.608   5.944
  560POPC   C3A 3804   3.067   8.420   5.750
  560POPC   C4A 3805   3.338   8.387   5.385
  560POPC   C1B 3806   2.630   7.975   6.357
  560POPC   C2B 3807   2.617   8.111   5.909
  560POPC   D3B 3808   2.607   8.296   5.501
  560POPC   C4B 3809   2.870   8.552   5.272
  560POPC   C5B 3810   3.021   8.929   5.100
  561POPC   NC3 3811   5.131   9.474   2.312
  561POPC   PO4 3812   5.041   9.063   2.531
  561POPC   GL1 3813   5.015   9.244   2.944
  561POPC   GL2 3814   5.192   8.994   3.093
  561POPC   C1A 3815   5.247   8.843   3.525
  561POPC   C2A 3816   5.548   8.552   3.665
  561POPC   C3A 3817   5.506   8.309   4.020
  561POPC   C4A 3818   5.274   8.079   4.321
  561POPC   C1B 3819   4.935   9.276   3.419
  561POPC   C2B 3820   4.697   9.395   3.787
  561POPC   D3B 3821   4.681   9.649   4.175
  561POPC   C4B 3822   5.090   9.685   4.381
  561POPC   C5B 3823   5.262   9.487   4.745
  562POPC   NC3 3824   5.496   8.623   2.958
  562POPC   PO4 3825   5.528   8.185   2.878
  562POPC   GL1 3826   5.365   8.243   3.295
  562POPC   GL2 3827   5.088   8.441   3.246
  562POPC   C1A 3828   5.035   8.405   3.712
  562POPC   C2A 3829   4.820   8.352   4.120
  562POPC   C3A 3830   4.861   8.319   4.582
  562POPC   C4A 3831   5.036   8.495   4.981
  562POPC   C1B 3832   5.364   7.967   3.660
  562POPC   C2B 3833   5.194   7.531   3.664
  562POPC   D3B 3834   4.936   7.153   3.696
  562POPC   C4B 3835   5.131   6.846   3.957
  562POPC   C5B 3836   5.077   6.715   4.371
  563POPC   NC3 3837   2.657   2.886   7.037
  563POPC   PO4 3838   2.305   3.001   7.253
  563POPC   GL1 3839   2.069   3.050   6.882
  563POPC   GL2 3840   2.216   2.821   6.649
  563POPC   C1A 3841   2.174   2.902   6.160
  563POPC   C2A 3842   2.300   3.028   5.722
  563POPC   C3A 3843   2.300   3.187   5.256
  563POPC   C4A 3844   2.475   3.288   4.792
  563POPC   C1B 3845   1.820   3.137   6.488
  563POPC   C2B 3846   1.630   3.054   6.064
  563POPC   D3B 3847   1.230   2.864   5.950
  563POPC   C4B 3848   0.792   2.962   5.783
  563POPC   C5B 3849   0.558   2.687   5.463
  564POPC   NC3 3850   1.592   3.353   2.985
  564POPC   PO4 3851   1.370   3.431   2.540
  564POPC   GL1 3852   1.084   3.392   2.930
  564POPC   GL2 3853   0.865   3.678   2.913
  564POPC   C1A 3854   0.937   3.802   3.326
  564POPC   C2A 3855   1.168   3.771   3.716
  564POPC   C3A 3856   1.330   3.605   4.093
  564POPC   C4A 3857   1.266   3.674   4.531
  564POPC   C1B 3858   1.109   3.323   3.403
  564POPC   C2B 3859   1.446   3.269   3.730
  564POPC   D3B 3860   1.723   3.069   4.066
  564POPC   C4B 3861   1.771   3.377   4.369
  564POPC   C5B 3862   2.160   3.555   4.474
  565POPC   NC3 3863   8.693   4.227   7.387
  565POPC   PO4 3864   9.013   4.193   7.030
  565POPC   GL1 3865   8.695   4.257   6.693
  565POPC   GL2 3866   8.428   4.520   6.604
  565POPC   C1A 3867   8.469   4.574   6.091
  565POPC   C2A 3868   8.806   4.697   5.753
  565POPC   C3A 3869   8.856   4.790   5.284
  565POPC   C4A 3870   9.145   4.620   4.960
  565POPC   C1B 3871   8.725   4.162   6.246
  565POPC   C2B 3872   8.856   4.147   5.792
  565POPC   D3B 3873   9.028   4.317   5.388
  565POPC   C4B 3874   9.491   4.330   5.297
  565POPC   C5B 3875   9.833   4.053   5.468
  566POPC   NC3 3876   1.635   5.208   7.190
  566POPC   PO4 3877   2.117   5.185   7.297
  566POPC   GL1 3878   1.976   5.379   6.835
  566POPC   GL2 3879   1.651   5.389   6.636
  566POPC   C1A 3880   1.599   5.467   6.153
  566POPC   C2A 3881   1.754   5.394   5.711
  566POPC   C3A 3882   1.704   5.360   5.228
  566POPC   C4A 3883   1.473   5.185   4.847
  566POPC   C1B 3884   2.089   5.492   6.361
  566POPC   C2B 3885   2.383   5.477   5.962
  566POPC   D3B 3886   2.863   5.560   5.862
  566POPC   C4B 3887   3.063   5.730   5.463
  566POPC   C5B 3888   3.315   5.589   5.096
  567POPC   NC3 3889   5.670   8.474   7.198
  567POPC   PO4 3890   5.603   8.080   7.418
  567POPC   GL1 3891   5.443   7.968   7.028
  567POPC   GL2 3892   5.396   8.232   6.806
  567POPC   C1A 3893   5.389   8.120   6.364
  567POPC   C2A 3894   5.480   7.785   6.045
  567POPC   C3A 3895   5.490   7.338   5.908
  567POPC   C4A 3896   5.646   6.988   6.156
  567POPC   C1B 3897   5.637   7.768   6.658
  567POPC   C2B 3898   5.815   7.414   6.430
  567POPC   D3B 3899   5.863   6.979   6.621
  567POPC   C4B 3900   6.238   6.730   6.629
  567POPC   C5B 3901   6.504   6.412   6.413
  568POPC   NC3 3902   3.646   6.109   2.459
  568POPC   PO4 3903   3.756   6.103   2.928
  568POPC   GL1 3904   3.692   6.154   3.418
  568POPC   GL2 3905   3.527   6.422   3.594
  568POPC   C1A 3906   3.426   6.361   4.041
  568POPC   C2A 3907   3.220   6.561   4.391
  568POPC   C3A 3908   2.922   6.751   4.680
  568POPC   C4A 3909   2.516   6.923   4.781
  568POPC   C1B 3910   3.794   6.053   3.855
  568POPC   C2B 3911   3.656   5.767   4.193
  568POPC   D3B 3912   3.450   5.516   4.513
  568POPC   C4B 3913   3.692   5.358   4.841
  568POPC   C5B 3914   3.681   5.258   5.288
  569POPC   NC3 3915   0.467   5.767   7.355
  569POPC   PO4 3916   0.058   5.573   7.144
  569POPC   GL1 3917   0.096   5.635   6.633
  569POPC   GL2 3918   0.319   5.355   6.476
  569POPC   C1A 3919   0.299   5.408   6.016
  569POPC   C2A 3920   0.245   5.391   5.568
  569POPC   C3A 3921   0.199   5.644   5.189
  569POPC   C4A 3922  -0.121   5.658   4.828
  569POPC   C1B 3923   0.012   5.810   6.168
  569POPC   C2B 3924   0.044   5.900   5.672
  569POPC   D3B 3925   0.301   6.154   5.342
  569POPC   C4B 3926   0.066   6.429   5.023
  569POPC   C5B 3927  -0.238   6.638   4.733
  570POPC   NC3 3928   8.574   0.520   3.143
  570POPC   PO4 3929   8.408   0.843   2.830
  570POPC   GL1 3930   8.152   0.859   3.243
  570POPC   GL2 3931   8.344   0.744   3.541
  570POPC   C1A 3932   8.354   0.921   3.968
  570POPC   C2A 3933   8.399   1.080   4.415
  570POPC   C3A 3934   8.500   1.285   4.831
  570POPC   C4A 3935   8.497   1.633   5.166
  570POPC   C1B 3936   7.963   1.062   3.667
  570POPC   C2B 3937   8.083   1.361   4.048
  570POPC   D3B 3938   7.957   1.766   4.267
  570POPC   C4B 3939   7.961   2.177   4.043
  570POPC   C5B 3940   8.298   2.433   3.840
  571POPC   NC3 3941   4.054   1.618   2.754
  571POPC   PO4 3942   3.736   1.813   2.607
  571POPC   GL1 3943   3.804   1.992   3.035
  571POPC   GL2 3944   3.487   1.904   3.221
  571POPC   C1A 3945   3.172   2.027   3.609
  571POPC   C2A 3946   2.927   2.217   3.997
  571POPC   C3A 3947   2.554   2.491   4.120
  571POPC   C4A 3948   2.071   2.553   4.151
  571POPC   C1B 3949   4.008   2.117   3.445
  571POPC   C2B 3950   4.078   2.087   3.901
  571POPC   D3B 3951   4.203   2.046   4.336
  571POPC   C4B 3952   4.549   1.773   4.545
  571POPC   C5B 3953   4.860   1.628   4.873
  572POPC   NC3 3954   9.392   6.318   2.721
  572POPC   PO4 3955   9.160   5.955   2.549
  572POPC   GL1 3956   9.095   5.930   3.029
  572POPC   GL2 3957   8.779   5.831   3.169
  572POPC   C1A 3958   8.774   5.773   3.628
  572POPC   C2A 3959   8.647   5.895   4.043
  572POPC   C3A 3960   8.619   5.777   4.470
  572POPC   C4A 3961   8.650   5.373   4.698
  572POPC   C1B 3962   9.261   5.857   3.478
  572POPC   C2B 3963   9.650   5.925   3.752
  572POPC   D3B 3964   9.897   5.936   4.162
  572POPC   C4B 3965   9.842   6.121   4.587
  572POPC   C5B 3966   9.461   6.186   4.839
  573POPC   NC3 3967   8.912   7.790   2.381
  573POPC   PO4 3968   8.512   8.001   2.595
  573POPC   GL1 3969   8.682   8.025   3.047
  573POPC   GL2 3970   8.839   7.717   3.197
  573POPC   C1A 3971   8.784   7.618   3.671
  573POPC   C2A 3972   8.600   7.557   4.114
  573POPC   C3A 3973   8.443   7.747   4.541
  573POPC   C4A 3974   8.502   7.768   5.024
  573POPC   C1B 3975   8.847   8.129   3.495
  573POPC   C2B 3976   8.697   8.081   3.929
  573POPC   D3B 3977   8.627   8.196   4.361
  573POPC   C4B 3978   8.944   8.423   4.617
  573POPC   C5B 3979   9.361   8.198   4.713
  574POPC   NC3 3980   7.384   9.344   7.344
  574POPC   PO4 3981   7.309   9.709   7.046
  574POPC   GL1 3982   7.509   9.433   6.752
  574POPC   GL2 3983   7.843   9.584   6.692
  574POPC   C1A 3984   8.141   9.349   6.401
  574POPC   C2A 3985   8.411   9.472   6.067
  574POPC   C3A 3986   8.613   9.688   5.727
  574POPC   C4A 3987   8.708   9.578   5.312
  574POPC   C1B 3988   7.631   9.307   6.303
  574POPC   C2B 3989   7.938   9.232   5.946
  574POPC   D3B 3990   7.843   9.135   5.540
  574POPC   C4B 3991   7.952   9.473   5.246
  574POPC   C5B 3992   8.243   9.494   4.889
  575POPC   NC3 3993   6.517   6.522   3.157
  575POPC   PO4 3994   6.726   6.740   3.523
  575POPC   GL1 3995   6.570   7.045   3.839
  575POPC   GL2 3996   6.527   7.344   3.627
  575POPC   C1A 3997   6.111   7.281   3.858
  575POPC   C2A 3998   5.906   7.398   4.264
  575POPC   C3A 3999   5.882   7.433   4.737
  575POPC   C4A 4000   6.021   7.523   5.185
  575POPC   C1B 4001   6.399   7.189   4.295
  575POPC   C2B 4002   6.395   7.280   4.800
  575POPC   D3B 4003   6.738   7.148   5.079
  575POPC   C4B 4004   6.803   7.237   5.533
  575POPC   C5B 4005   6.547   7.024   5.864
  576POPC   NC3 4006   7.652   5.274   2.602
  576POPC   PO4 4007   7.854   4.923   2.358
  576POPC   GL1 4008   7.892   4.766   2.750
  576POPC   GL2 4009   8.063   5.039   2.863
  576POPC   C1A 4010   8.089   5.133   3.301
  576POPC   C2A 4011   8.423   5.016   3.612
  576POPC   C3A 4012   8.683   5.215   3.943
  576POPC   C4A 4013   8.970   5.428   4.275
  576POPC   C1B 4014   7.692   4.764   3.152
  576POPC   C2B 4015   7.496   4.595   3.496
  576POPC   D3B 4016   7.205   4.558   3.820
  576POPC   C4B 4017   7.266   4.679   4.266
  576POPC   C5B 4018   7.328   4.448   4.675
  577POPC   NC3 4019   8.085   4.275   2.453
  577POPC   PO4 4020   8.051   3.817   2.397
  577POPC   GL1 4021   7.904   3.906   2.828
  577POPC   GL2 4022   7.965   4.252   2.953
  577POPC   C1A 4023   7.525   4.246   3.106
  577POPC   C2A 4024   7.242   4.130   3.473
  577POPC   C3A 4025   6.892   4.154   3.793
  577POPC   C4A 4026   6.773   4.501   4.104
  577POPC   C1B 4027   7.751   3.792   3.250
  577POPC   C2B 4028   7.627   3.702   3.696
  577POPC   D3B 4029   7.703   3.758   4.162
  577POPC   C4B 4030   7.367   3.966   4.405
  577POPC   C5B 4031   7.083   3.866   4.740
  578POPC   NC3 4032   8.677   7.136   7.051
  578POPC   PO4 4033   9.123   7.317   7.140
  578POPC   GL1 4034   9.068   7.288   6.682
  578POPC   GL2 4035   9.365   7.099   6.605
  578POPC   C1A 4036   9.434   7.439   6.294
  578POPC   C2A 4037   9.515   7.725   5.925
  578POPC   C3A 4038   9.495   8.052   5.578
  578POPC   C4A 4039   9.624   8.260   5.183
  578POPC   C1B 4040   9.027   7.125   6.223
  578POPC   C2B 4041   9.284   7.183   5.832
  578POPC   D3B 4042   9.538   6.903   5.574
  578POPC   C4B 4043   9.699   6.990   5.161
  578POPC   C5B 4044  10.107   6.946   4.979
  579POPC   NC3 4045   2.142   0.431   2.530
  579POPC   PO4 4046   2.387   0.489   2.893
  579POPC   GL1 4047   2.061   0.495   3.195
  579POPC   GL2 4048   2.146   0.693   3.489
  579POPC   C1A 4049   2.062   0.666   3.945
  579POPC   C2A 4050   1.925   0.553   4.376
  579POPC   C3A 4051   1.565   0.790   4.560
  579POPC   C4A 4052   1.467   0.921   4.984
  579POPC   C1B 4053   1.693   0.471   3.499
  579POPC   C2B 4054   1.608   0.217   3.855
  579POPC   D3B 4055   1.853   0.017   4.189
  579POPC   C4B 4056   1.820  -0.443   4.233
  579POPC   C5B 4057   1.601  -0.839   4.129
  580POPC   NC3 4058   2.040   6.721   7.093
  580POPC   PO4 4059   2.522   6.623   7.016
  580POPC   GL1 4060   2.273   6.754   6.633
  580POPC   GL2 4061   2.354   6.628   6.318
  580POPC   C1A 4062   2.183   6.926   6.016
  580POPC   C2A 4063   1.989   6.960   5.610
  580POPC   C3A 4064   1.592   6.865   5.416
  580POPC   C4A 4065   1.365   7.000   5.034
  580POPC   C1B 4066   1.869   6.823   6.402
  580POPC   C2B 4067   1.646   6.939   6.010
  580POPC   D3B 4068   1.246   7.133   5.914
  580POPC   C4B 4069   1.133   7.088   5.502
  580POPC   C5B 4070   0.883   7.031   5.153
  581POPC   NC3 4071   5.691   1.473   7.295
  581POPC   PO4 4072   5.580   0.997   7.334
  581POPC   GL1 4073   5.707   1.112   6.915
  581POPC   GL2 4074   5.445   1.310   6.757
  581POPC   C1A 4075   5.569   1.034   6.394
  581POPC   C2A 4076   5.356   0.853   6.036
  581POPC   C3A 4077   5.339   0.622   5.633
  581POPC   C4A 4078   5.294   0.836   5.246
  581POPC   C1B 4079   6.101   1.274   6.758
  581POPC   C2B 4080   6.294   1.306   6.329
  581POPC   D3B 4081   6.516   1.316   5.914
  581POPC   C4B 4082   6.865   1.557   5.744
  581POPC   C5B 4083   7.264   1.665   5.584
  582POPC   NC3 4084   3.350   1.810   2.282
  582POPC   PO4 4085   3.370   2.193   2.613
  582POPC   GL1 4086   3.472   2.417   3.025
  582POPC   GL2 4087   3.308   2.695   3.233
  582POPC   C1A 4088   3.759   2.777   3.400
  582POPC   C2A 4089   4.078   2.605   3.722
  582POPC   C3A 4090   4.336   2.539   4.117
  582POPC   C4A 4091   4.155   2.604   4.549
  582POPC   C1B 4092   3.555   2.328   3.465
  582POPC   C2B 4093   3.599   2.304   3.873
  582POPC   D3B 4094   3.835   2.439   4.208
  582POPC   C4B 4095   3.782   2.168   4.587
  582POPC   C5B 4096   3.489   1.811   4.620
  583POPC   NC3 4097   8.547   4.372   1.901
  583POPC   PO4 4098   8.508   4.537   2.345
  583POPC   GL1 4099   8.371   4.575   2.784
  583POPC   GL2 4100   8.536   4.831   2.955
  583POPC   C1A 4101   8.781   4.700   3.305
  583POPC   C2A 4102   8.978   4.859   3.686
  583POPC   C3A 4103   9.104   4.884   4.113
  583POPC   C4A 4104   9.286   4.617   4.450
  583POPC   C1B 4105   8.172   4.627   3.218
  583POPC   C2B 4106   7.984   4.736   3.612
  583POPC   D3B 4107   7.682   4.756   3.948
  583POPC   C4B 4108   7.769   4.890   4.377
  583POPC   C5B 4109   7.576   4.900   4.794
  584POPC   NC3 4110   3.404   7.413   2.464
  584POPC   PO4 4111   3.439   7.870   2.585
  584POPC   GL1 4112   3.272   8.097   2.925
  584POPC   GL2 4113   3.351   8.447   2.938
  584POPC   C1A 4114   3.495   8.391   3.365
  584POPC   C2A 4115   3.415   8.300   3.800
  584POPC   C3A 4116   3.288   8.224   4.236
  584POPC   C4A 4117   3.093   8.319   4.629
  584POPC   C1B 4118   3.202   7.956   3.340
  584POPC   C2B 4119   3.040   7.754   3.730
  584POPC   D3B 4120   2.814   7.482   4.039
  584POPC   C4B 4121   3.062   7.117   4.136
  584POPC   C5B 4122   3.373   6.858   3.932
  585POPC   NC3 4123   7.645   1.028   7.305
  585POPC   PO4 4124   7.299   0.714   7.163
  585POPC   GL1 4125   7.495   0.630   6.777
  585POPC   GL2 4126   7.267   0.787   6.539
  585POPC   C1A 4127   7.073   1.002   6.157
  585POPC   C2A 4128   7.230   1.169   5.773
  585POPC   C3A 4129   7.675   1.311   5.683
  585POPC   C4A 4130   8.076   1.357   5.955
  585POPC   C1B 4131   7.836   0.563   6.468
  585POPC   C2B 4132   7.878   0.156   6.245
  585POPC   D3B 4133   7.864  -0.274   6.102
  585POPC   C4B 4134   8.092  -0.330   5.710
  585POPC   C5B 4135   8.296  -0.121   5.356
  586POPC   NC3 4136   4.668   1.848   2.812
  586POPC   PO4 4137   4.855   2.276   2.905
  586POPC   GL1 4138   5.027   2.324   3.315
  586POPC   GL2 4139   4.981   2.657   3.379
  586POPC   C1A 4140   4.720   2.594   3.716
  586POPC   C2A 4141   4.876   2.578   4.123
  586POPC   C3A 4142   5.078   2.522   4.539
  586POPC   C4A 4143   5.020   2.476   4.993
  586POPC   C1B 4144   5.053   2.204   3.772
  586POPC   C2B 4145   5.062   2.085   4.223
  586POPC   D3B 4146   5.122   2.030   4.678
  586POPC   C4B 4147   5.455   1.711   4.813
  586POPC   C5B 4148   5.792   1.627   5.129
  587POPC   NC3 4149   2.382   0.040   3.142
  587POPC   PO4 4150   2.282  -0.368   2.913
  587POPC   GL1 4151   2.244  -0.380   3.404
  587POPC   GL2 4152   2.459  -0.668   3.487
  587POPC   C1A 4153   2.893  -0.809   3.577
  587POPC   C2A 4154   3.164  -0.764   3.932
  587POPC   C3A 4155   3.341  -0.822   4.347
  587POPC   C4A 4156   3.248  -0.722   4.793
  587POPC   C1B 4157   2.264  -0.238   3.886
  587POPC   C2B 4158   2.280  -0.225   4.363
  587POPC   D3B 4159   1.957  -0.100   4.712
  587POPC   C4B 4160   1.997   0.011   5.182
  587POPC   C5B 4161   1.831   0.084   5.643
  588POPC   NC3 4162   9.844   3.823   2.647
  588POPC   PO4 4163  10.051   4.268   2.639
  588POPC   GL1 4164  10.243   4.172   3.071
  588POPC   GL2 4165  10.124   4.363   3.375
  588POPC   C1A 4166   9.947   4.607   3.733
  588POPC   C2A 4167   9.787   4.627   4.169
  588POPC   C3A 4168   9.668   4.278   4.418
  588POPC   C4A 4169   9.560   4.124   4.821
  588POPC   C1B 4170  10.382   3.886   3.440
  588POPC   C2B 4171  10.649   3.698   3.782
  588POPC   D3B 4172  10.865   3.828   4.177
  588POPC   C4B 4173  10.731   3.730   4.630
  588POPC   C5B 4174  10.670   3.592   5.081
  589POPC   NC3 4175   6.427   3.451   2.229
  589POPC   PO4 4176   6.745   3.681   2.560
  589POPC   GL1 4177   6.904   3.555   3.013
  589POPC   GL2 4178   6.717   3.332   3.153
  589POPC   C1A 4179   6.647   3.253   3.582
  589POPC   C2A 4180   6.353   3.117   3.919
  589POPC   C3A 4181   6.400   2.913   4.326
  589POPC   C4A 4182   6.451   2.527   4.567
  589POPC   C1B 4183   6.964   3.675   3.529
  589POPC   C2B 4184   7.142   3.723   3.985
  589POPC   D3B 4185   7.247   3.432   4.344
  589POPC   C4B 4186   7.500   3.566   4.695
  589POPC   C5B 4187   7.846   3.847   4.667
  590POPC   NC3 4188   0.080   9.722   2.816
  590POPC   PO4 4189  -0.388   9.620   2.900
  590POPC   GL1 4190  -0.317   9.718   3.303
  590POPC   GL2 4191  -0.682   9.803   3.326
  590POPC   C1A 4192  -1.043   9.615   3.552
  590POPC   C2A 4193  -1.343   9.563   3.912
  590POPC   C3A 4194  -1.232   9.600   4.371
  590POPC   C4A 4195  -1.169   9.488   4.817
  590POPC   C1B 4196  -0.068   9.621   3.664
  590POPC   C2B 4197   0.178   9.512   4.013
  590POPC   D3B 4198   0.513   9.611   4.296
  590POPC   C4B 4199   0.429   9.590   4.741
  590POPC   C5B 4200   0.319   9.672   5.183
  591POPC   NC3 4201   7.946   3.340   2.557
  591POPC   PO4 4202   8.264   3.003   2.429
  591POPC   GL1 4203   8.325   3.148   2.869
  591POPC   GL2 4204   8.207   3.497   2.991
  591POPC   C1A 4205   8.138   3.526   3.467
  591POPC   C2A 4206   8.084   3.403   3.913
  591POPC   C3A 4207   8.175   3.063   4.243
  591POPC   C4A 4208   8.255   2.602   4.324
  591POPC   C1B 4209   8.244   3.020   3.307
  591POPC   C2B 4210   8.115   2.908   3.748
  591POPC   D3B 4211   7.802   2.733   4.070
  591POPC   C4B 4212   7.788   2.694   4.547
  591POPC   C5B 4213   7.719   2.770   5.029
  592POPC   NC3 4214   4.470   0.258   2.313
  592POPC   PO4 4215   4.400  -0.116   2.617
  592POPC   GL1 4216   4.550  -0.299   3.033
  592POPC   GL2 4217   4.765  -0.087   3.261
  592POPC   C1A 4218   4.622  -0.086   3.722
  592POPC   C2A 4219   4.457   0.108   4.112
  592POPC   C3A 4220   4.355   0.319   4.511
  592POPC   C4A 4221   4.211   0.320   4.949
  592POPC   C1B 4222   4.331  -0.397   3.452
  592POPC   C2B 4223   4.212  -0.406   3.912
  592POPC   D3B 4224   4.114  -0.218   4.308
  592POPC   C4B 4225   4.470  -0.179   4.628
  592POPC   C5B 4226   4.543  -0.059   5.076
  593POPC   NC3 4227   4.677   0.665   2.605
  593POPC   PO4 4228   4.837   1.009   2.847
  593POPC   GL1 4229   4.600   1.071   3.231
  593POPC   GL2 4230   4.572   1.409   3.318
  593POPC   C1A 4231   4.630   1.291   3.755
  593POPC   C2A 4232   4.826   1.049   4.073
  593POPC   C3A 4233   5.200   1.069   4.341
  593POPC   C4A 4234   5.364   1.200   4.749
  593POPC   C1B 4235   4.499   0.816   3.604
  593POPC   C2B 4236   4.284   0.489   3.835
  593POPC   D3B 4237   3.967   0.412   4.192
  593POPC   C4B 4238   3.943   0.698   4.588
  593POPC   C5B 4239   4.004   1.035   4.914
  594POPC   NC3 4240   6.757   6.329   7.486
  594POPC   PO4 4241   7.190   6.178   7.314
  594POPC   GL1 4242   7.276   6.190   6.835
  594POPC   GL2 4243   7.548   6.279   6.585
  594POPC   C1A 4244   7.532   5.986   6.243
  594POPC   C2A 4245   7.470   5.963   5.798
  594POPC   C3A 4246   7.489   5.716   5.410
  594POPC   C4A 4247   7.255   5.678   5.048
  594POPC   C1B 4248   7.043   6.102   6.430
  594POPC   C2B 4249   7.009   5.898   6.028
  594POPC   D3B 4250   7.175   5.515   5.787
  594POPC   C4B 4251   6.927   5.412   5.386
  594POPC   C5B 4252   6.498   5.445   5.193
  595POPC   NC3 4253   4.653   7.918   7.440
  595POPC   PO4 4254   4.634   7.681   7.049
  595POPC   GL1 4255   4.791   7.695   6.630
  595POPC   GL2 4256   5.128   7.776   6.631
  595POPC   C1A 4257   4.995   7.828   6.171
  595POPC   C2A 4258   5.108   7.924   5.704
  595POPC   C3A 4259   5.366   8.173   5.366
  595POPC   C4A 4260   5.551   8.454   5.007
  595POPC   C1B 4261   4.599   7.522   6.243
  595POPC   C2B 4262   4.180   7.556   6.054
  595POPC   D3B 4263   3.750   7.532   5.893
  595POPC   C4B 4264   3.542   7.120   5.795
  595POPC   C5B 4265   3.215   6.770   5.753
  596POPC   NC3 4266   8.028   6.442   2.975
  596POPC   PO4 4267   7.958   6.862   3.165
  596POPC   GL1 4268   7.980   6.518   3.485
  596POPC   GL2 4269   7.858   6.163   3.537
  596POPC   C1A 4270   7.637   6.116   3.974
  596POPC   C2A 4271   7.557   6.045   4.472
  596POPC   C3A 4272   7.726   5.872   4.912
  596POPC   C4A 4273   8.016   5.718   5.291
  596POPC   C1B 4274   8.056   6.435   3.921
  596POPC   C2B 4275   7.878   6.415   4.322
  596POPC   D3B 4276   8.032   6.328   4.729
  596POPC   C4B 4277   7.753   6.361   5.051
  596POPC   C5B 4278   7.762   6.138   5.419
  597POPC   NC3 4279   1.241   6.556   2.869
  597POPC   PO4 4280   1.601   6.309   2.721
  597POPC   GL1 4281   1.531   6.227   3.162
  597POPC   GL2 4282   1.185   6.103   3.108
  597POPC   C1A 4283   1.177   6.338   3.515
  597POPC   C2A 4284   1.180   6.361   3.958
  597POPC   C3A 4285   1.082   6.491   4.388
  597POPC   C4A 4286   0.974   6.731   4.747
  597POPC   C1B 4287   1.617   6.067   3.612
  597POPC   C2B 4288   1.630   6.113   4.087
  597POPC   D3B 4289   1.267   6.006   4.374
  597POPC   C4B 4290   1.237   6.212   4.797
  597POPC   C5B 4291   1.163   6.041   5.192
  598POPC   NC3 4292   0.305   6.714   2.309
  598POPC   PO4 4293   0.558   7.149   2.427
  598POPC   GL1 4294   0.266   6.957   2.759
  598POPC   GL2 4295  -0.049   7.108   2.901
  598POPC   C1A 4296   0.121   7.179   3.343
  598POPC   C2A 4297   0.192   7.480   3.707
  598POPC   C3A 4298   0.209   7.800   4.045
  598POPC   C4A 4299  -0.098   8.048   4.291
  598POPC   C1B 4300   0.131   6.683   3.118
  598POPC   C2B 4301  -0.103   6.511   3.479
  598POPC   D3B 4302   0.030   6.327   3.867
  598POPC   C4B 4303  -0.095   6.575   4.223
  598POPC   C5B 4304   0.135   6.905   4.457
  599POPC   NC3 4305   6.236   7.797   2.592
  599POPC   PO4 4306   6.166   7.402   2.874
  599POPC   GL1 4307   6.047   7.444   3.361
  599POPC   GL2 4308   6.187   7.725   3.610
  599POPC   C1A 4309   6.350   7.675   4.055
  599POPC   C2A 4310   6.292   7.670   4.498
  599POPC   C3A 4311   6.257   7.888   4.899
  599POPC   C4A 4312   6.484   8.227   5.141
  599POPC   C1B 4313   5.715   7.576   3.717
  599POPC   C2B 4314   5.446   7.621   4.118
  599POPC   D3B 4315   5.384   7.611   4.591
  599POPC   C4B 4316   5.210   8.004   4.831
  599POPC   C5B 4317   4.872   8.036   5.172
  600POPC   NC3 4318   9.330   1.044   7.296
  600POPC   PO4 4319   9.572   1.437   7.242
  600POPC   GL1 4320   9.751   1.564   6.831
  600POPC   GL2 4321  10.029   1.362   6.693
  600POPC   C1A 4322   9.915   1.178   6.267
  600POPC   C2A 4323   9.999   1.215   5.804
  600POPC   C3A 4324   9.873   1.450   5.419
  600POPC   C4A 4325   9.660   1.627   5.040
  600POPC   C1B 4326   9.760   1.704   6.394
  600POPC   C2B 4327   9.705   1.596   5.960
  600POPC   D3B 4328   9.422   1.621   5.602
  600POPC   C4B 4329   9.452   2.002   5.332
  600POPC   C5B 4330   9.544   2.421   5.185
  601POPC   NC3 4331   9.986   3.840   7.289
  601POPC   PO4 4332   9.509   3.868   7.122
  601POPC   GL1 4333   9.695   3.802   6.700
  601POPC   GL2 4334   9.727   4.076   6.458
  601POPC   C1A 4335   9.687   4.043   5.985
  601POPC   C2A 4336   9.348   4.006   5.689
  601POPC   C3A 4337   9.061   3.681   5.546
  601POPC   C4A 4338   8.974   3.242   5.398
  601POPC   C1B 4339   9.753   3.593   6.268
  601POPC   C2B 4340  10.068   3.669   5.925
  601POPC   D3B 4341  10.391   4.015   5.893
  601POPC   C4B 4342  10.281   4.348   5.597
  601POPC   C5B 4343  10.448   4.489   5.209
  602POPC   NC3 4344   6.789   9.298   7.448
  602POPC   PO4 4345   6.881   8.961   7.779
  602POPC   GL1 4346   7.051   8.880   7.333
  602POPC   GL2 4347   6.757   8.752   7.232
  602POPC   C1A 4348   6.588   8.496   6.900
  602POPC   C2A 4349   6.303   8.487   6.544
  602POPC   C3A 4350   6.089   8.418   6.128
  602POPC   C4A 4351   6.188   8.431   5.680
  602POPC   C1B 4352   7.091   8.696   6.863
  602POPC   C2B 4353   6.929   8.442   6.483
  602POPC   D3B 4354   6.598   8.299   6.157
  602POPC   C4B 4355   6.327   7.993   5.920
  602POPC   C5B 4356   6.210   7.906   5.491
  603POPC   NC3 4357   2.082   6.580   7.632
  603POPC   PO4 4358   2.213   6.264   7.268
  603POPC   GL1 4359   2.198   6.273   6.769
  603POPC   GL2 4360   1.895   6.352   6.590
  603POPC   C1A 4361   1.931   6.375   6.119
  603POPC   C2A 4362   2.272   6.460   5.819
  603POPC   C3A 4363   2.494   6.813   5.611
  603POPC   C4A 4364   2.558   7.139   5.251
  603POPC   C1B 4365   2.300   6.084   6.318
  603POPC   C2B 4366   2.480   5.990   5.855
  603POPC   D3B 4367   2.522   5.773   5.425
  603POPC   C4B 4368   2.781   5.937   5.060
  603POPC   C5B 4369   2.978   5.699   4.694
  604POPC   NC3 4370   5.501   9.920   8.003
  604POPC   PO4 4371   5.669   9.794   7.608
  604POPC   GL1 4372   5.832   9.672   7.160
  604POPC   GL2 4373   6.011   9.352   7.087
  604POPC   C1A 4374   5.743   9.160   6.756
  604POPC   C2A 4375   5.724   9.084   6.287
  604POPC   C3A 4376   5.707   8.741   5.972
  604POPC   C4A 4377   5.696   8.576   5.530
  604POPC   C1B 4378   5.882   9.645   6.692
  604POPC   C2B 4379   6.042   9.521   6.289
  604POPC   D3B 4380   5.954   9.360   5.877
  604POPC   C4B 4381   5.550   9.207   5.805
  604POPC   C5B 4382   5.226   9.124   6.087
  605POPC   NC3 4383   3.942   1.813   7.238
  605POPC   PO4 4384   4.366   1.731   7.391
  605POPC   GL1 4385   4.336   1.818   6.924
  605POPC   GL2 4386   4.030   1.988   6.786
  605POPC   C1A 4387   3.995   2.062   6.344
  605POPC   C2A 4388   3.943   2.074   5.894
  605POPC   C3A 4389   4.081   1.950   5.467
  605POPC   C4A 4390   4.401   1.827   5.146
  605POPC   C1B 4391   4.377   1.745   6.460
  605POPC   C2B 4392   4.335   1.724   6.008
  605POPC   D3B 4393   4.415   1.560   5.595
  605POPC   C4B 4394   4.846   1.567   5.407
  605POPC   C5B 4395   5.235   1.430   5.187
  606POPC   NC3 4396   2.361   3.517   2.697
  606POPC   PO4 4397   2.710   3.785   2.521
  606POPC   GL1 4398   2.744   3.725   2.971
  606POPC   GL2 4399   2.994   3.497   3.040
  606POPC   C1A 4400   3.292   3.551   3.402
  606POPC   C2A 4401   3.344   3.495   3.860
  606POPC   C3A 4402   3.179   3.240   4.215
  606POPC   C4A 4403   3.069   3.176   4.666
  606POPC   C1B 4404   2.721   3.662   3.449
  606POPC   C2B 4405   2.838   3.425   3.827
  606POPC   D3B 4406   2.839   2.962   3.915
  606POPC   C4B 4407   3.106   2.702   4.195
  606POPC   C5B 4408   3.346   2.323   4.340
  607POPC   NC3 4409   2.874   0.365   2.859
  607POPC   PO4 4410   2.859  -0.062   3.042
  607POPC   GL1 4411   2.762  -0.230   3.456
  607POPC   GL2 4412   3.087  -0.342   3.539
  607POPC   C1A 4413   3.202  -0.248   3.982
  607POPC   C2A 4414   3.206  -0.339   4.423
  607POPC   C3A 4415   3.376  -0.121   4.784
  607POPC   C4A 4416   3.644  -0.072   5.159
  607POPC   C1B 4417   2.724  -0.451   3.899
  607POPC   C2B 4418   2.713  -0.523   4.362
  607POPC   D3B 4419   2.713  -0.780   4.748
  607POPC   C4B 4420   2.851  -0.585   5.134
  607POPC   C5B 4421   3.159  -0.250   5.231
  608POPC   NC3 4422   3.599   4.220   2.599
  608POPC   PO4 4423   3.347   4.508   2.849
  608POPC   GL1 4424   3.384   4.241   3.186
  608POPC   GL2 4425   3.093   4.013   3.249
  608POPC   C1A 4426   3.074   3.921   3.721
  608POPC   C2A 4427   3.100   3.807   4.187
  608POPC   C3A 4428   3.297   3.630   4.553
  608POPC   C4A 4429   3.369   3.489   4.988
  608POPC   C1B 4430   3.566   3.991   3.559
  608POPC   C2B 4431   3.803   3.695   3.856
  608POPC   D3B 4432   3.719   3.399   4.216
  608POPC   C4B 4433   3.790   3.569   4.643
  608POPC   C5B 4434   3.882   3.597   5.093
    1ALA     BB 4435   5.003   2.318  11.280
    2LYS     BB 4436   5.081   2.615  11.190
    2LYS    SC1 4437   4.857   2.817  11.300
    2LYS    SC2 4438   4.746   2.893  11.534
    3GLU     BB 4439   5.351   2.702  11.064
    3GLU    SC1 4440   5.287   3.090  11.045
    4LEU     BB 4441   5.590   2.648  11.214
    4LEU    SC1 4442   5.504   2.479  11.486
    5ARG     BB 4443   5.829   2.803  11.270
    5ARG    SC1 4444   5.743   3.118  11.326
    5ARG    SC2 4445   5.618   3.420  11.233
    6CYS     BB 4446   6.122   2.770  11.223
    6CYS    SC1 4447   6.200   2.838  10.921
    7GLN     BB 4448   6.413   2.769  11.355
    7GLN    SC1 4449   6.528   2.572  11.669
    8CYS     BB 4450   6.690   2.894  11.233
    8CYS    SC1 4451   6.915   2.708  11.329
    9ILE     BB 4452   6.816   3.246  11.364
    9ILE    SC1 4453   6.548   3.402  11.351
   10LYS     BB 4454   7.061   3.388  11.295
   10LYS    SC1 4455   6.973   3.645  11.106
   10LYS    SC2 4456   6.979   3.921  11.085
   11THR     BB 4457   7.274   3.220  11.077
   11THR    SC1 4458   7.131   3.029  10.973
   12TYR     BB 4459   7.555   3.237  11.166
   12TYR    SC1 4460   7.711   3.319  11.418
   12TYR    SC2 4461   7.954   3.305  11.535
   12TYR    SC3 4462   7.821   3.540  11.528
   13SER     BB 4463   7.769   3.313  10.910
   13SER    SC1 4464   7.673   3.249  10.687
   14LYS     BB 4465   8.008   3.475  11.045
   14LYS    SC1 4466   7.898   3.780  11.074
   14LYS    SC2 4467   7.867   4.029  11.204
   15PRO     BB 4468   8.274   3.369  11.158
   15PRO    SC1 4469   8.464   3.288  10.945
   16PHE     BB 4470   8.440   3.230  11.473
   16PHE    SC1 4471   8.288   3.002  11.609
   16PHE    SC2 4472   8.268   2.865  11.841
   16PHE    SC3 4473   8.136   2.779  11.622
   17HIS     BB 4474   8.748   2.821  11.726
   17HIS    SC1 4475   8.909   3.042  11.592
   17HIS    SC2 4476   8.939   3.172  11.357
   17HIS    SC3 4477   9.150   3.142  11.523
   18PRO     BB 4478   8.727   2.613  11.929
   18PRO    SC1 4479   8.742   2.318  11.913
   19LYS     BB 4480   8.791   2.662  12.253
   19LYS    SC1 4481   9.008   2.899  12.202
   19LYS    SC2 4482   9.072   3.124  12.063
   20PHE     BB 4483   8.447   2.805  12.319
   20PHE    SC1 4484   8.541   3.064  12.168
   20PHE    SC2 4485   8.578   3.209  11.943
   20PHE    SC3 4486   8.596   3.328  12.185
   21ILE     BB 4487   8.276   2.586  12.269
   21ILE    SC1 4488   8.257   2.412  12.013
   22LYS     BB 4489   8.034   2.361  12.469
   22LYS    SC1 4490   8.253   2.317  12.696
   22LYS    SC2 4491   8.483   2.460  12.733
   23GLU     BB 4492   7.747   2.250  12.361
   23GLU    SC1 4493   7.571   2.094  12.681
   24LEU     BB 4494   7.539   2.040  12.167
   24LEU    SC1 4495   7.669   1.907  11.892
   25ARG     BB 4496   7.228   2.082  12.022
   25ARG    SC1 4497   7.092   2.248  12.259
   25ARG    SC2 4498   6.809   2.414  12.322
   26VAL     BB 4499   7.057   1.910  11.772
   26VAL    SC1 4500   7.233   1.790  11.615
   27ILE     BB 4501   6.742   1.950  11.609
   27ILE    SC1 4502   6.588   2.075  11.847
   28GLU     BB 4503   6.584   1.819  11.353
   28GLU    SC1 4504   6.721   1.446  11.294
   29SER     BB 4505   6.244   1.651  11.286
   29SER    SC1 4506   6.278   1.517  11.069
   30GLY     BB 4507   6.013   1.753  11.427
   31PRO     BB 4508   5.777   1.923  11.255
   31PRO    SC1 4509   5.589   1.989  11.472
   32HIS     BB 4510   5.875   2.241  11.138
   32HIS    SC1 4511   6.023   2.312  11.402
   32HIS    SC2 4512   6.248   2.194  11.493
   32HIS    SC3 4513   6.044   2.242  11.662
   33CYS     BB 4514   6.180   2.181  10.962
   33CYS    SC1 4515   6.284   2.464  10.896
   34ALA     BB 4516   6.247   1.981  10.918
   35ASN     BB 4517   6.601   1.880  10.846
   35ASN    SC1 4518   6.662   2.161  10.702
   36THR     BB 4519   6.988   1.977  11.045
   36THR    SC1 4520   7.078   1.748  11.127
   37GLU     BB 4521   7.005   2.211  11.287
   37GLU    SC1 4522   6.635   2.316  11.204
   38ILE     BB 4523   7.270   2.345  11.459
   38ILE    SC1 4524   7.531   2.179  11.458
   39ILE     BB 4525   7.281   2.486  11.778
   39ILE    SC1 4526   6.977   2.447  11.823
   40VAL     BB 4527   7.565   2.559  11.980
   40VAL    SC1 4528   7.763   2.420  11.872
   41LYS     BB 4529   7.713   2.731  12.240
   41LYS    SC1 4530   7.536   2.686  12.500
   41LYS    SC2 4531   7.344   2.536  12.598
   42LEU     BB 4532   7.838   3.036  12.328
   42LEU    SC1 4533   8.077   3.163  12.167
   43SER     BB 4534   7.927   3.007  12.635
   43SER    SC1 4535   8.088   2.826  12.699
   44ASP     BB 4536   7.906   3.358  12.722
   44ASP    SC1 4537   8.007   3.529  12.473
   45GLY     BB 4538   7.619   3.390  12.789
   46ARG     BB 4539   7.423   3.242  12.480
   46ARG    SC1 4540   7.541   3.499  12.309
   46ARG    SC2 4541   7.717   3.457  12.038
   47GLU     BB 4542   7.347   3.090  12.147
   47GLU    SC1 4543   7.149   2.763  12.181
   48LEU     BB 4544   7.436   3.005  11.827
   48LEU    SC1 4545   7.751   2.992  11.829
   49CYS     BB 4546   7.285   2.966  11.527
   49CYS    SC1 4547   7.003   2.898  11.643
   50LEU     BB 4548   7.440   2.748  11.241
   50LEU    SC1 4549   7.669   2.671  11.449
   51ASP     BB 4550   7.607   2.783  10.900
   51ASP    SC1 4551   7.427   2.789  10.638
   52PRO     BB 4552   7.717   2.461  10.939
   52PRO    SC1 4553   7.457   2.305  10.962
   53LYS     BB 4554   7.889   2.361  10.671
   53LYS    SC1 4555   7.657   2.382  10.433
   53LYS    SC2 4556   7.652   2.550  10.218
   54GLU     BB 4557   8.097   2.522  10.605
   54GLU    SC1 4558   7.949   2.869  10.477
   55ASN     BB 4559   8.422   2.395  10.646
   55ASN    SC1 4560   8.502   2.267  10.366
   56TRP     BB 4561   8.481   2.529  10.934
   56TRP    SC1 4562   8.330   2.802  10.935
   56TRP    SC2 4563   8.088   2.918  10.965
   56TRP    SC3 4564   8.236   2.855  11.182
   56TRP    SC4 4565   7.990   2.963  11.212
   57VAL     BB 4566   8.211   2.357  11.102
   57VAL    SC1 4567   8.049   2.400  11.307
   58GLN     BB 4568   8.319   2.068  11.053
   58GLN    SC1 4569   8.229   1.933  10.700
   59ARG     BB 4570   8.636   2.113  11.207
   59ARG    SC1 4571   8.854   2.215  11.035
   59ARG    SC2 4572   8.844   2.131  10.730
   60VAL     BB 4573   8.529   2.221  11.487
   60VAL    SC1 4574   8.505   2.485  11.487
   61VAL     BB 4575   8.328   1.963  11.551
   61VAL    SC1 4576   8.112   2.051  11.677
   62GLU     BB 4577   8.563   1.725  11.525
   62GLU    SC1 4578   8.501   1.608  11.158
   63LYS     BB 4579   8.771   1.844  11.779
   63LYS    SC1 4580   8.976   1.994  11.582
   63LYS    SC2 4581   9.106   2.220  11.524
   64PHE     BB 4582   8.555   1.838  11.999
   64PHE    SC1 4583   8.345   1.941  12.172
   64PHE    SC2 4584   8.075   1.944  12.172
   64PHE    SC3 4585   8.209   1.880  12.397
   65LEU     BB 4586   8.472   1.498  11.958
   65LEU    SC1 4587   8.166   1.551  11.851
   66LYS     BB 4588   8.759   1.384  12.032
   66LYS    SC1 4589   9.012   1.412  11.839
   66LYS    SC2 4590   9.043   1.448  11.571
   67ARG     BB 4591   8.772   1.519  12.337
   67ARG    SC1 4592   8.957   1.784  12.317
   67ARG    SC2 4593   9.215   1.931  12.489
   68ALA     BB 4594   8.474   1.388  12.439
   69GLU     BB 4595   8.559   1.047  12.367
   69GLU    SC1 4596   8.419   0.953  12.002
   70ASN     BB 4597   8.804   1.030  12.558
   70ASN    SC1 4598   9.080   1.110  12.457
   71SER     BB 4599   8.726   1.251  12.869
   71SER    SC1 4600   8.891   1.438  12.833
  609W        W 4601   3.187   2.172   0.654
  610W        W 4602   1.066   3.399   0.491
  611W        W 4603   1.343   1.501   1.054
  612W        W 4604   0.891   1.334   1.235
  613W        W 4605   1.931   2.035   0.785
  614W        W 4606   2.649   0.494   1.728
  615W        W 4607   2.248   1.219   0.369
  616W        W 4608   1.947   2.564   0.728
  617W        W 4609   3.492   1.021   1.837
  618W        W 4610   1.733   1.467   1.648
  619W        W 4611   2.095   2.773   2.045
  620W        W 4612   0.604   2.176   2.005
  621W        W 4613   0.884   2.900   1.731
  622W        W 4614   2.149   2.675   2.816
  623W        W 4615   1.473   1.096   1.951
  624W        W 4616   1.538   2.077   1.645
  625W        W 4617   0.927   2.575   2.144
  626W        W 4618   3.472   2.448   1.497
  627W        W 4619   2.898   0.820   2.047
  628W        W 4620   3.177   0.748   0.123
  629W        W 4621   3.635   1.353   2.310
  630W        W 4622   1.526   3.259   2.038
  631W        W 4623   3.323   2.710   0.596
  632W        W 4624   0.817   3.601   1.161
  633W        W 4625   2.716   1.688   1.300
  634W        W 4626   2.721   1.418   0.393
  635W        W 4627   1.834   2.503   2.433
  636W        W 4628   1.798   0.913   1.581
  637W        W 4629   2.279   3.037   2.454
  638W        W 4630   3.176   1.763   1.039
  639W        W 4631   2.157   0.549   0.995
  640W        W 4632   0.658   3.228   0.833
  641W        W 4633   2.727   1.361   1.760
  642W        W 4634   1.611   3.222   0.672
  643W        W 4635   2.965   1.231  13.973
  644W        W 4636   1.271   1.998   1.204
  645W        W 4637   3.422   0.035   1.684
  646W        W 4638   1.507   2.470   1.286
  647W        W 4639   2.003   1.024   0.773
  648W        W 4640   3.280   3.442   1.549
  649W        W 4641   3.613   2.852   1.228
  650W        W 4642   0.915   2.168   2.453
  651W        W 4643   2.320   1.384   0.981
  652W        W 4644   2.264   1.862   1.129
  653W        W 4645   2.279   0.642   2.074
  654W        W 4646   2.318   0.629   0.504
  655W        W 4647   3.379   3.154   3.035
  656W        W 4648   2.600   0.651   1.250
  657W        W 4649   0.639   3.361   1.599
  658W        W 4650   1.463   1.080   0.753
  659W        W 4651   3.024   0.896   1.013
  660W        W 4652   3.361   1.296   0.932
  661W        W 4653   0.836   0.391   0.650
  662W        W 4654   3.426   0.542   1.599
  663W        W 4655   3.353   2.942   0.123
  664W        W 4656   2.392   0.600  13.980
  665W        W 4657   3.529   2.955   1.725
  666W        W 4658   3.427   0.025   2.241
  667W        W 4659   2.351   2.826   0.946
  668W        W 4660   2.371   0.064   1.742
  669W        W 4661   0.438   1.972   2.485
  670W        W 4662   2.226   3.265   1.406
  671W        W 4663   3.328   0.932   2.323
  672W        W 4664   3.389   2.399   0.169
  673W        W 4665   1.749   1.784   1.224
  674W        W 4666   2.010   1.158   1.974
  675W        W 4667   2.858   1.371   0.886
  676W        W 4668   3.125   1.075   0.528
  677W        W 4669   3.023   2.999   0.971
  678W        W 4670   2.715   2.655   1.747
  679W        W 4671   2.769   1.832   0.708
  680W        W 4672   2.046   1.994   1.586
  681W        W 4673   3.044   1.779   1.727
  682W        W 4674   3.461   3.347   2.030
  683W        W 4675   1.369   2.943   1.550
  684W        W 4676   2.638   0.681   2.478
  685W        W 4677   3.328   0.503   1.093
  686W        W 4678   3.001   0.847   1.539
  687W        W 4679   2.278   2.732   1.483
  688W        W 4680   1.643   3.304   1.262
  689W        W 4681   1.664   0.245   2.449
  690W        W 4682   0.746   3.468   0.071
  691W        W 4683   1.679   0.733   1.109
  692W        W 4684   3.002   0.283   1.404
  693W        W 4685   2.782   3.542   1.719
  694W        W 4686   2.042   3.310   2.053
  695W        W 4687   1.368   2.226   2.159
  696W        W 4688   3.206   3.007   2.316
  697W        W 4689   1.559   2.736   2.052
  698W        W 4690   0.719   0.978   0.122
  699W        W 4691   1.666   1.346   2.345
  700W        W 4692   2.618   0.259   2.188
  701W        W 4693   1.868   1.733   0.300
  702W        W 4694   1.769   1.248   1.186
  703W        W 4695   1.049   0.811   2.016
  704W        W 4696   0.872   0.899   1.542
  705W        W 4697   2.504   1.836   1.764
  706W        W 4698   2.662   1.606   2.212
  707W        W 4699   1.869   2.165   2.044
  708W        W 4700   2.409   2.621   0.447
  709W        W 4701   2.163   0.534   1.538
  710W        W 4702   3.587   0.854   0.824
  711W        W 4703   0.049   3.379   2.880
  712W        W 4704   1.988   0.931   2.443
  713W        W 4705   1.389   2.753   0.550
  714W        W 4706   3.232   3.252   0.557
  715W        W 4707   2.296   1.704   0.591
  716W        W 4708   1.156   0.872   1.102
  717W        W 4709   1.967   0.834   0.153
  718W        W 4710   2.834   0.390   0.881
  719W        W 4711   1.278   2.556   2.540
  720W        W 4712   1.237   2.487   1.736
  721W        W 4713   1.359   0.330   1.244
  722W        W 4714   2.360   0.148   0.756
  723W        W 4715   3.071   0.304   1.926
  724W        W 4716   3.104   0.452   2.406
  725W        W 4717   3.651   1.595   0.091
  726W        W 4718   0.763   1.946   2.892
  727W        W 4719   2.058   1.677   1.990
  728W        W 4720   1.978   3.560   0.495
  729W        W 4721   3.623   1.976   0.436
  730W        W 4722   2.405   2.273   0.836
  731W        W 4723   2.819   3.597   0.626
  732W        W 4724   3.156   1.362   2.049
  733W        W 4725   1.566   0.185   0.434
  734W        W 4726   2.927   2.665   0.227
  735W        W 4727   2.535   3.318   0.962
  736W        W 4728   2.806   2.176   2.005
  737W        W 4729   0.897   2.779   0.833
  738W        W 4730   2.853   2.158   1.070
  739W        W 4731   0.560   1.024   2.684
  740W        W 4732   1.875   2.851   1.176
  741W        W 4733   3.632   1.474   1.330
  742W        W 4734   2.708   2.892   2.214
  743W        W 4735   3.005   3.106   1.853
  744W        W 4736   2.125   3.045   0.529
  745W        W 4737   0.925   0.378   1.733
  746W        W 4738   2.473   1.110   2.195
  747W        W 4739   1.496   2.102   0.532
  748W        W 4740   3.382   2.145   1.902
  749W        W 4741   2.978   3.497   1.135
  750W        W 4742   1.340   0.683   1.615
  751W        W 4743   0.939   2.095   1.591
  752W        W 4744   3.465   3.303   1.038
  753W        W 4745   3.232   0.541   0.587
  754W        W 4746   3.132   2.828   1.449
  755W        W 4747   3.124   1.365   1.402
  756W        W 4748   1.339   1.172   1.464
  757W        W 4749   1.209   3.439   1.509
  758W        W 4750   0.460   2.807   0.544
  759W        W 4751   3.220   2.513   1.062
  760W        W 4752   0.692   1.421   2.986
  761W        W 4753   3.624   1.254   0.484
  762W        W 4754   1.211   2.382   0.873
  763W        W 4755   2.160   1.449   2.431
  764W        W 4756   0.822   1.608   2.497
  765W        W 4757   3.015   3.509   2.196
  766W        W 4758   1.183   1.222   0.252
  767W        W 4759   1.529   1.739   2.041
  768W        W 4760   1.448   0.780   0.301
  769W        W 4761   3.227   1.613   0.538
  770W        W 4762   2.725   2.631   1.226
  771W        W 4763   3.260   0.056   0.855
  772W        W 4764   2.832   2.565   0.731
  773W        W 4765   1.848   1.520   0.772
  774W        W 4766   2.752   0.368   0.347
  775W        W 4767   2.898   1.156   2.462
  776W        W 4768   0.741   1.603   1.671
  777W        W 4769   0.970   2.575   1.305
  778W        W 4770   2.661   1.161   1.296
  779W        W 4771   1.764   0.664   2.039
  780W        W 4772   3.517   2.591   2.342
  781W        W 4773   3.516   0.514   2.096
  782W        W 4774   0.445   2.525   0.977
  783W        W 4775   3.448   1.947   1.426
  784W        W 4776   2.723   2.206   0.370
  785W        W 4777   2.199   3.813   2.299
  786W        W 4778   1.769   0.202   0.933
  787W        W 4779   2.426   0.957   1.701
  788W        W 4780   1.337   0.534   0.760
  789W        W 4781   2.187   0.975   1.255
  790W        W 4782   0.978   0.880   0.584
  791W        W 4783   2.543   0.954   0.816
  792W        W 4784   1.246   1.654   1.599
  793W        W 4785   3.524   3.441   0.042
  794W        W 4786   2.319   2.339   1.876
  795W        W 4787   0.775   2.132   1.072
  796W        W 4788   1.702   0.323   1.643
  797W        W 4789   1.721   1.235   0.345
  798W        W 4790   3.186   0.065   0.327
  799W        W 4791   0.613   3.655   2.062
  800W        W 4792   3.646   2.260   0.933
  801W        W 4793   2.242   1.448   1.507
  802W        W 4794   2.162   0.082   1.256
  803W        W 4795   0.944   3.095   1.249
  804W        W 4796   1.409   0.774   2.396
  805W        W 4797   1.322   0.377   2.071
  806W        W 4798   2.026   2.345   1.201
  807W        W 4799   0.292   2.040   0.812
  808W        W 4800   0.452   0.463   1.982
  809W        W 4801   1.844   2.509   1.666
  810W        W 4802   2.694   0.903   0.288
  811W        W 4803   3.195   2.620   1.928
  812W        W 4804   1.854   3.030   1.669
  813W        W 4805   1.244   3.413   0.967
  814W        W 4806   2.427   9.894   0.299
  815W        W 4807   0.273   3.255   1.965
  816W        W 4808   9.944   1.365   0.709
  817W        W 4809   0.939   1.377   0.706
  818W        W 4810   1.011   1.848   2.052
  819W        W 4811   2.669   9.961   1.174
  820W        W 4812   1.748   3.556   1.687
  821W        W 4813   2.803   3.243   2.609
  822W        W 4814   2.448   3.093   1.825
  823W        W 4815   2.488   2.225   1.416
  824W        W 4816   1.818   0.595   0.600
  825W        W 4817   3.634   0.089   1.211
  826W        W 4818   1.392   1.590   0.547
  827W        W 4819   3.464   0.977   1.318
  828W        W 4820   2.200   2.148   0.351
  829W        W 4821   2.708   3.044   0.559
  830W        W 4822   1.063   1.141   2.559
  831W        W 4823   0.469   1.622   2.118
  832W        W 4824   2.722   3.123   1.398
  833W        W 4825   1.608   2.952   2.636
  834W        W 4826   1.018   3.357   1.972
  835W        W 4827   2.980   2.481   2.376
  836W        W 4828   3.002   2.277   1.538
  837W        W 4829   2.521   3.421   2.199
  838W        W 4830   0.667   3.018   2.200
  839W        W 4831   2.035   3.317   0.946
  840W        W 4832   1.372   2.904   1.037
  841W        W 4833   0.711   1.491   0.222
  842W        W 4834   0.201   3.717   6.797
  843W        W 4835   2.664   2.128   7.202
  844W        W 4836   2.495   1.636   4.223
  845W        W 4837   3.208   0.944   6.889
  846W        W 4838   2.290   2.502   7.112
  847W        W 4839   2.077   1.614   7.408
  848W        W 4840   1.640   0.159   7.045
  849W        W 4841   0.684   2.984   7.140
  850W        W 4842   1.207   2.044   7.163
  851W        W 4843   1.192   2.984   7.233
  852W        W 4844   1.005   3.272   6.825
  853W        W 4845   1.885   2.738   7.378
  854W        W 4846   3.198   2.307   7.921
  855W        W 4847   3.397   3.307  10.012
  856W        W 4848   1.333   3.367   7.572
  857W        W 4849   1.321   1.478   8.411
  858W        W 4850   0.903   1.310   8.690
  859W        W 4851   1.786   2.099   8.119
  860W        W 4852   1.558   3.330  10.312
  861W        W 4853   2.665   0.457   8.995
  862W        W 4854   2.342   1.327   7.776
  863W        W 4855   2.802   0.980  10.680
  864W        W 4856   1.702   2.397   7.710
  865W        W 4857   1.124   1.361  10.607
  866W        W 4858   3.494   0.954   9.080
  867W        W 4859   3.321   2.161   9.903
  868W        W 4860   1.743   1.537   8.963
  869W        W 4861   2.255   2.775   9.307
  870W        W 4862   0.738   2.183   9.439
  871W        W 4863   1.194   1.737  10.263
  872W        W 4864   3.382   1.550  10.523
  873W        W 4865   0.875   2.784   8.961
  874W        W 4866   2.124   2.705  10.148
  875W        W 4867   1.371   1.375   9.337
  876W        W 4868   1.545   2.055   8.985
  877W        W 4869   2.481   2.972  10.835
  878W        W 4870   1.751   2.128  10.836
  879W        W 4871   1.686   1.915  10.315
  880W        W 4872   2.872   2.784  10.534
  881W        W 4873   1.048   2.657   9.446
  882W        W 4874   3.502   2.486   8.828
  883W        W 4875   2.846   0.844   9.282
  884W        W 4876   3.203   0.758   7.384
  885W        W 4877   3.660   1.550   9.722
  886W        W 4878   1.552   3.322   9.522
  887W        W 4879   3.291   2.820   7.999
  888W        W 4880   0.917   3.522   8.411
  889W        W 4881   3.250   1.314  10.009
  890W        W 4882   2.676   1.724   8.537
  891W        W 4883   1.945   2.645   9.664
  892W        W 4884   1.829   0.921   8.864
  893W        W 4885   2.330   2.998   9.802
  894W        W 4886   3.127   1.830   8.198
  895W        W 4887   2.140   0.582   8.200
  896W        W 4888   0.666   3.145   8.148
  897W        W 4889   2.811   1.285   9.022
  898W        W 4890   1.676   3.133   7.879
  899W        W 4891   0.993   2.674  10.048
  900W        W 4892   1.231   2.020   8.518
  901W        W 4893   1.329   0.452   9.678
  902W        W 4894   3.316   9.982   8.971
  903W        W 4895   0.770   1.983   7.508
  904W        W 4896   1.587   2.411   8.593
  905W        W 4897   3.005   3.247  10.347
  906W        W 4898   1.986   1.087   8.059
  907W        W 4899   3.247   3.429   8.812
  908W        W 4900   2.916   1.406  10.424
  909W        W 4901   3.659   2.794   8.448
  910W        W 4902   2.259   2.223  10.062
  911W        W 4903   1.137   2.261   9.763
  912W        W 4904   2.304   1.428   8.275
  913W        W 4905   2.195   1.906   8.398
  914W        W 4906   2.378   0.629   9.405
  915W        W 4907   1.971   0.689  10.617
  916W        W 4908   2.236   0.814   7.662
  917W        W 4909   3.487   3.227  10.543
  918W        W 4910   2.328   0.288  10.578
  919W        W 4911   3.347   2.595  10.681
  920W        W 4912   2.891   0.928  10.175
  921W        W 4913   2.604   0.657   8.521
  922W        W 4914   2.987   1.832  10.776
  923W        W 4915   0.779   3.296   8.884
  924W        W 4916   1.454   1.112   8.007
  925W        W 4917   1.016   0.590  10.505
  926W        W 4918   3.012   0.922   8.287
  927W        W 4919   3.340   1.360   8.152
  928W        W 4920   1.162   3.540  10.643
  929W        W 4921   0.908   0.231   7.891
  930W        W 4922   3.459   0.481   8.862
  931W        W 4923   3.489   2.971   9.069
  932W        W 4924   3.334   0.346   9.762
  933W        W 4925   2.024   1.529  10.424
  934W        W 4926   1.979   2.714   8.004
  935W        W 4927   2.473   2.058  10.922
  936W        W 4928   2.260   0.166   9.122
  937W        W 4929   0.966   1.062   9.155
  938W        W 4930   2.165   3.343   8.691
  939W        W 4931   3.291   0.863   9.571
  940W        W 4932   2.109   3.381  10.186
  941W        W 4933   1.704   1.825   8.543
  942W        W 4934   3.597   0.357  10.315
  943W        W 4935   1.763   2.264   9.927
  944W        W 4936   1.887   1.177   9.295
  945W        W 4937   2.822   1.371   8.127
  946W        W 4938   3.062   1.041   7.792
  947W        W 4939   2.912   3.099   8.192
  948W        W 4940   2.763   2.690   8.981
  949W        W 4941   2.596   1.801   8.033
  950W        W 4942   2.061   1.976   8.930
  951W        W 4943   3.076   1.739   9.039
  952W        W 4944   3.095   1.849  10.240
  953W        W 4945   3.416   3.415   9.333
  954W        W 4946   1.460   2.927   8.771
  955W        W 4947   2.618   3.478  10.042
  956W        W 4948   2.460   0.882   9.891
  957W        W 4949   1.726   3.636   9.909
  958W        W 4950   3.315   0.528   8.362
  959W        W 4951   3.187   1.766   9.620
  960W        W 4952   3.029   0.796   8.799
  961W        W 4953   3.292   1.048  10.497
  962W        W 4954   2.285   2.706   8.797
  963W        W 4955   1.571   3.305   8.391
  964W        W 4956   1.706   9.962   9.435
  965W        W 4957   0.916   3.479   7.292
  966W        W 4958   1.819   2.424  10.425
  967W        W 4959   1.676   0.820   8.375
  968W        W 4960   3.002   0.260   8.650
  969W        W 4961   2.777   3.575   9.108
  970W        W 4962   2.055   3.251   9.436
  971W        W 4963   1.545   2.306   9.453
  972W        W 4964   3.240   2.996   9.611
  973W        W 4965   1.576   2.833   9.348
  974W        W 4966   1.740   1.375   9.749
  975W        W 4967   2.687   0.195   9.463
  976W        W 4968   1.653   1.887   7.632
  977W        W 4969   1.805   1.312   8.504
  978W        W 4970   2.696   0.399  10.193
  979W        W 4971   1.358   2.313  10.218
  980W        W 4972   2.150   2.028  10.527
  981W        W 4973   2.659   2.077  10.419
  982W        W 4974   2.013   0.388  11.038
  983W        W 4975   1.440   0.847   9.300
  984W        W 4976   0.720   0.821   8.691
  985W        W 4977   1.907   2.987  10.511
  986W        W 4978   2.560   1.834   9.029
  987W        W 4979   2.746   1.572   9.430
  988W        W 4980   2.039   2.168   9.470
  989W        W 4981   2.151   0.524   8.754
  990W        W 4982   3.533   0.890   8.081
  991W        W 4983   1.997   0.884   9.690
  992W        W 4984   1.341   2.777   7.709
  993W        W 4985   3.147   3.299   7.749
  994W        W 4986   2.121   1.787   7.885
  995W        W 4987   1.165   0.937   8.413
  996W        W 4988   2.409   2.503  10.573
  997W        W 4989   2.843   0.415   8.132
  998W        W 4990   1.451   2.672   9.819
  999W        W 4991   1.325   2.516   9.033
 1000W        W 4992   0.648   1.566  10.597
 1001W        W 4993   1.520   0.432  10.739
 1002W        W 4994   2.093   0.548  10.097
 1003W        W 4995   1.170   0.406   8.445
 1004W        W 4996   2.394   0.316   7.819
 1005W        W 4997   3.123   0.409   9.255
 1006W        W 4998   2.880   0.602   9.746
 1007W        W 4999   3.502   1.595   7.348
 1008W        W 5000   1.990   1.053  10.195
 1009W        W 5001   0.876   2.149  10.211
 1010W        W 5002   2.180   1.607   9.313
 1011W        W 5003   2.148   3.701   7.802
 1012W        W 5004   1.033   2.551  10.546
 1013W        W 5005   1.451   1.857   9.842
 1014W        W 5006   3.134   0.112  10.188
 1015W        W 5007   3.619   1.844  10.164
 1016W        W 5008   3.464   1.898   7.767
 1017W        W 5009   2.311   2.265   8.011
 1018W        W 5010   2.078   1.700  10.934
 1019W        W 5011   0.381   2.633  10.783
 1020W        W 5012   3.579   0.684  10.722
 1021W        W 5013   3.231   1.328   9.350
 1022W        W 5014   1.659   3.475  10.793
 1023W        W 5015   1.254   0.367   7.493
 1024W        W 5016   1.455   2.812  10.313
 1025W        W 5017   3.375   0.764  10.077
 1026W        W 5018   2.542   3.409   7.992
 1027W        W 5019   2.864   2.131   9.387
 1028W        W 5020   0.930   0.557  10.001
 1029W        W 5021   1.584   1.630  10.736
 1030W        W 5022   0.974   2.727   8.079
 1031W        W 5023   2.785   2.213   8.257
 1032W        W 5024   0.592   0.976   9.983
 1033W        W 5025   1.912   2.916   8.488
 1034W        W 5026   3.626   1.519   8.665
 1035W        W 5027   1.837   0.206  10.396
 1036W        W 5028   2.732   2.840   9.468
 1037W        W 5029   3.004   3.123   9.151
 1038W        W 5030   2.164   3.132   7.725
 1039W        W 5031   0.153   2.920  10.378
 1040W        W 5032   1.023   0.913   9.652
 1041W        W 5033   0.792   0.329   8.822
 1042W        W 5034   2.430   1.149   9.403
 1043W        W 5035   1.209   2.232   7.642
 1044W        W 5036   3.366   2.136   9.180
 1045W        W 5037   0.717   2.969  10.556
 1046W        W 5038   3.061   3.599   8.337
 1047W        W 5039   1.193   0.688   8.873
 1048W        W 5040   0.977   2.152   8.959
 1049W        W 5041   1.179   3.614   9.764
 1050W        W 5042   3.199   3.644  10.630
 1051W        W 5043   2.431   1.901   9.650
 1052W        W 5044   3.420   3.232   8.284
 1053W        W 5045   3.259   0.516   7.835
 1054W        W 5046   1.323   0.259  10.220
 1055W        W 5047   3.165   2.931   8.660
 1056W        W 5048   3.105   1.443   8.601
 1057W        W 5049   1.386   1.168   8.841
 1058W        W 5050   1.547   1.341  10.262
 1059W        W 5051   2.635   2.584  10.119
 1060W        W 5052   1.138   1.001  10.189
 1061W        W 5053   1.284   3.419   8.787
 1062W        W 5054   0.893   3.069   7.653
 1063W        W 5055   3.196   2.485   8.408
 1064W        W 5056   0.811   1.410  10.132
 1065W        W 5057   3.533   1.236   7.696
 1066W        W 5058   1.341   2.352   8.121
 1067W        W 5059   2.388   1.749  10.153
 1068W        W 5060   2.257   1.380   9.813
 1069W        W 5061   0.914   1.804   9.799
 1070W        W 5062   3.034   3.471   9.680
 1071W        W 5063   2.815   0.076  10.611
 1072W        W 5064   1.040   1.146   7.218
 1073W        W 5065   1.706   1.782   9.407
 1074W        W 5066   1.349   0.876   7.531
 1075W        W 5067   0.334   3.632   9.505
 1076W        W 5068   3.069   1.573   7.723
 1077W        W 5069   3.106   0.545  10.512
 1078W        W 5070   2.709   2.690   8.471
 1079W        W 5071   3.260   0.061   8.081
 1080W        W 5072   2.786   2.635   7.951
 1081W        W 5073   1.710   1.559   8.062
 1082W        W 5074   2.828   0.416   7.560
 1083W        W 5075   2.868   1.135   9.696
 1084W        W 5076   0.779   1.702   9.191
 1085W        W 5077   1.088   2.525   8.557
 1086W        W 5078   2.656   1.175   8.561
 1087W        W 5079   1.878   0.552   9.224
 1088W        W 5080   3.541   2.578   9.726
 1089W        W 5081   3.624   0.535   9.373
 1090W        W 5082   0.477   2.610   8.200
 1091W        W 5083   1.709   3.008  10.990
 1092W        W 5084   3.396   1.986   8.647
 1093W        W 5085   2.731   2.170   7.716
 1094W        W 5086   2.228   3.646   9.738
 1095W        W 5087   2.876   2.343  10.789
 1096W        W 5088   1.670   0.330   8.231
 1097W        W 5089   2.426   0.918   8.955
 1098W        W 5090   1.270   0.618   7.989
 1099W        W 5091   1.272   2.074  10.656
 1100W        W 5092   2.190   0.981   8.511
 1101W        W 5093   2.466   2.442   9.654
 1102W        W 5094   1.241   3.029  10.732
 1103W        W 5095   0.846   0.708   7.696
 1104W        W 5096   2.516   0.946   8.094
 1105W        W 5097   2.480   3.051  10.324
 1106W        W 5098   1.229   1.660   8.909
 1107W        W 5099   0.700   3.398   9.795
 1108W        W 5100   2.420   2.316   9.159
 1109W        W 5101   0.834   2.221   8.203
 1110W        W 5102   1.128   3.086   9.726
 1111W        W 5103   1.634   0.452   8.743
 1112W        W 5104   1.789   1.210   7.607
 1113W        W 5105   1.600   0.691  10.260
 1114W        W 5106   3.180   0.016   7.572
 1115W        W 5107   3.426   2.073  10.581
 1116W        W 5108   2.156   3.388  10.725
 1117W        W 5109   3.611   2.435  10.240
 1118W        W 5110   3.061   3.133  10.861
 1119W        W 5111   0.846   3.563   9.331
 1120W        W 5112   3.657   2.279   8.279
 1121W        W 5113   2.252   1.439   8.805
 1122W        W 5114   1.953   0.029   8.707
 1123W        W 5115   1.028   3.030   8.512
 1124W        W 5116   1.503   0.932   9.821
 1125W        W 5117   1.394   0.303   9.179
 1126W        W 5118   2.066   2.410   8.439
 1127W        W 5119   1.066   3.179  10.234
 1128W        W 5120   0.393   2.111   7.858
 1129W        W 5121   0.441   0.610   9.101
 1130W        W 5122   1.874   2.475   9.061
 1131W        W 5123   2.795   1.570   9.937
 1132W        W 5124   3.184   2.603   9.276
 1133W        W 5125   1.915   3.008   9.002
 1134W        W 5126   1.188   3.222   8.054
 1135W        W 5127   0.283   3.168   9.066
 1136W        W 5128   2.310   1.166  10.766
 1137W        W 5129   0.012   1.253   7.976
 1138W        W 5130   0.833   1.231   7.680
 1139W        W 5131   2.507   1.626  10.644
 1140W        W 5132   1.208   1.910   9.376
 1141W        W 5133   2.485   0.153   8.607
 1142W        W 5134   1.760   3.502   8.985
 1143W        W 5135   2.836   3.027   9.927
 1144W        W 5136   2.473   3.145   9.053
 1145W        W 5137   2.489   2.226   8.670
 1146W        W 5138   1.754   0.695   7.824
 1147W        W 5139   3.561   0.100   8.494
 1148W        W 5140   1.166   1.632   7.496
 1149W        W 5141   3.436   1.039   8.568
 1150W        W 5142   2.225   2.130   7.511
 1151W        W 5143   3.074   2.362  10.302
 1152W        W 5144   2.677   3.041   7.648
 1153W        W 5145   1.374   0.922  10.654
 1154W        W 5146   1.232   1.382   9.840
 1155W        W 5147   3.257   2.823  10.168
 1156W        W 5148   2.426   0.778  10.406
 1157W        W 5149   0.307   1.306  10.284
 1158W        W 5150   1.970   1.810   9.870
 1159W        W 5151   0.410   1.767   9.604
 1160W        W 5152   2.793   2.111   9.922
 1161W        W 5153   2.665   3.445  10.659
 1162W        W 5154   2.465   1.257  10.265
 1163W        W 5155   2.771   3.278   8.661
 1164W        W 5156   1.789   3.068   9.920
 1165W        W 5157   1.178   3.140   9.203
 1166W        W 5158   3.017   2.550   9.776
 1167W        W 5159   2.018   2.612  10.876
 1168W        W 5160   2.977   2.236   8.841
 1169W        W 5161   2.575   3.331   9.515
 1170W        W 5162   0.696   3.063   9.391
 1171W        W 5163   1.801   1.170  10.696
 1172W        W 5164   2.043   3.356   8.182
 1173W        W 5165   1.489   2.578  10.797
 1174W        W 5166   1.462   2.821   8.252
 1175W        W 5167   3.229   2.291  11.565
 1176W        W 5168   3.353   3.360  13.533
 1177W        W 5169   1.334   3.331  11.165
 1178W        W 5170   1.356   1.462  12.011
 1179W        W 5171   0.947   1.228  12.347
 1180W        W 5172   1.860   2.146  11.673
 1181W        W 5173   2.653   0.465  12.577
 1182W        W 5174   2.271   1.307  11.278
 1183W        W 5175   1.701   2.546  11.299
 1184W        W 5176   3.488   1.033  12.689
 1185W        W 5177   3.389   2.148  13.607
 1186W        W 5178   1.781   1.531  12.525
 1187W        W 5179   2.289   2.812  12.908
 1188W        W 5180   0.892   2.780  12.525
 1189W        W 5181   2.056   2.587  13.560
 1190W        W 5182   1.263   1.243  12.926
 1191W        W 5183   1.574   2.001  12.543
 1192W        W 5184   1.051   2.564  12.978
 1193W        W 5185   3.547   2.391  12.400
 1194W        W 5186   2.806   0.835  12.909
 1195W        W 5187   3.175   0.824  10.992
 1196W        W 5188   3.620   1.534  13.249
 1197W        W 5189   1.589   3.267  12.927
 1198W        W 5190   3.340   2.793  11.542
 1199W        W 5191   0.914   3.506  11.946
 1200W        W 5192   2.727   1.714  12.172
 1201W        W 5193   2.663   1.623  11.149
 1202W        W 5194   1.916   2.492  13.060
 1203W        W 5195   1.950   1.024  12.549
 1204W        W 5196   2.389   2.941  13.386
 1205W        W 5197   3.194   1.824  11.862
 1206W        W 5198   2.147   0.532  11.893
 1207W        W 5199   0.660   3.105  11.695
 1208W        W 5200   2.787   1.339  12.634
 1209W        W 5201   1.696   3.080  11.493
 1210W        W 5202   3.106   1.341  10.930
 1211W        W 5203   0.700   2.606  13.374
 1212W        W 5204   1.219   1.986  12.152
 1213W        W 5205   1.307   0.373  13.211
 1214W        W 5206   3.347   0.028  12.502
 1215W        W 5207   1.598   2.344  12.117
 1216W        W 5208   2.009   1.054  11.630
 1217W        W 5209   3.246   3.440  12.456
 1218W        W 5210   3.633   2.848  12.226
 1219W        W 5211   2.294   2.082  13.626
 1220W        W 5212   1.024   2.168  13.326
 1221W        W 5213   2.352   1.408  11.808
 1222W        W 5214   2.250   1.876  11.958
 1223W        W 5215   2.319   0.636  12.929
 1224W        W 5216   2.298   0.676  11.404
 1225W        W 5217   2.815   0.790  13.761
 1226W        W 5218   2.632   0.670  12.107
 1227W        W 5219   0.741   3.300  12.424
 1228W        W 5220   1.499   1.134  11.569
 1229W        W 5221   3.067   0.888  11.883
 1230W        W 5222   3.406   1.360  11.823
 1231W        W 5223   0.864   0.469  11.574
 1232W        W 5224   3.496   0.545  12.463
 1233W        W 5225   3.504   2.939  11.042
 1234W        W 5226   2.442   0.685  10.915
 1235W        W 5227   3.504   3.008  12.693
 1236W        W 5228   3.356   0.311  13.298
 1237W        W 5229   1.975   1.362  13.903
 1238W        W 5230   2.030   2.663  11.670
 1239W        W 5231   2.334   0.058  12.609
 1240W        W 5232   0.852   0.948  12.773
 1241W        W 5233   2.160   3.275  12.255
 1242W        W 5234   3.246   0.899  13.139
 1243W        W 5235   2.016   3.111  13.703
 1244W        W 5236   3.283   2.194  11.059
 1245W        W 5237   1.729   1.835  12.079
 1246W        W 5238   3.537   0.401  13.955
 1247W        W 5239   1.757   2.185  13.433
 1248W        W 5240   1.984   1.016  13.082
 1249W        W 5241   2.904   1.381  11.746
 1250W        W 5242   3.185   1.106  11.416
 1251W        W 5243   2.995   3.037  11.846
 1252W        W 5244   2.718   2.628  12.623
 1253W        W 5245   2.679   1.814  11.652
 1254W        W 5246   2.082   1.956  12.439
 1255W        W 5247   3.038   1.789  12.654
 1256W        W 5248   3.467   3.389  13.014
 1257W        W 5249   1.417   2.906  12.373
 1258W        W 5250   2.364   3.449  13.492
 1259W        W 5251   2.445   0.836  13.397
 1260W        W 5252   1.811   3.466  13.358
 1261W        W 5253   3.401   0.494  11.945
 1262W        W 5254   3.208   1.867  13.189
 1263W        W 5255   3.021   0.873  12.437
 1264W        W 5256   2.281   2.711  12.397
 1265W        W 5257   1.633   3.244  11.999
 1266W        W 5258   1.578   9.993  12.987
 1267W        W 5259   0.844   3.258  10.986
 1268W        W 5260   1.677   0.857  11.977
 1269W        W 5261   3.039   0.373  12.278
 1270W        W 5262   2.783   3.577  12.672
 1271W        W 5263   2.108   3.318  12.954
 1272W        W 5264   1.437   2.174  13.007
 1273W        W 5265   3.294   2.921  13.217
 1274W        W 5266   1.515   2.771  12.875
 1275W        W 5267   0.952   0.878  10.941
 1276W        W 5268   1.719   1.315  13.412
 1277W        W 5269   2.695   0.167  12.995
 1278W        W 5270   1.664   1.874  11.265
 1279W        W 5271   1.855   1.320  12.080
 1280W        W 5272   1.338   0.751  12.851
 1281W        W 5273   0.631   0.797  12.235
 1282W        W 5274   2.521   1.801  12.662
 1283W        W 5275   2.767   1.611  13.091
 1284W        W 5276   1.924   2.012  12.922
 1285W        W 5277   2.514   2.548  11.138
 1286W        W 5278   2.162   0.551  12.418
 1287W        W 5279   3.611   0.913  11.700
 1288W        W 5280   1.987   0.915  13.632
 1289W        W 5281   1.288   2.827  11.258
 1290W        W 5282   3.208   3.270  11.434
 1291W        W 5283   2.225   1.798  11.428
 1292W        W 5284   1.131   0.990  11.939
 1293W        W 5285   1.977   0.907  11.096
 1294W        W 5286   2.920   0.372  11.776
 1295W        W 5287   1.449   2.580  13.341
 1296W        W 5288   1.325   2.439  12.556
 1297W        W 5289   1.109   0.381  12.031
 1298W        W 5290   2.450   0.231  11.604
 1299W        W 5291   3.129   0.440  12.819
 1300W        W 5292   2.894   0.537  13.321
 1301W        W 5293   3.472   1.708  10.987
 1302W        W 5294   2.118   1.532  12.909
 1303W        W 5295   1.962   3.457  11.225
 1304W        W 5296   1.422   1.784  13.448
 1305W        W 5297   3.019   0.313  13.850
 1306W        W 5298   3.573   1.950  11.417
 1307W        W 5299   2.405   2.270  11.632
 1308W        W 5300   2.933   3.562  11.099
 1309W        W 5301   3.207   1.383  12.947
 1310W        W 5302   1.470   0.282  11.265
 1311W        W 5303   3.058   2.670  11.129
 1312W        W 5304   3.317   0.727  13.614
 1313W        W 5305   2.762   3.506  11.601
 1314W        W 5306   2.812   2.191  12.904
 1315W        W 5307   0.820   0.387  13.466
 1316W        W 5308   0.973   2.685  11.649
 1317W        W 5309   2.860   2.206  11.918
 1318W        W 5310   0.566   0.896  13.622
 1319W        W 5311   1.860   2.807  12.135
 1320W        W 5312   3.681   1.481  12.249
 1321W        W 5313   2.053   0.277   0.247
 1322W        W 5314   2.792   2.771  13.101
 1323W        W 5315   3.023   3.140  12.826
 1324W        W 5316   2.163   2.959  11.255
 1325W        W 5317   1.021   0.837  13.267
 1326W        W 5318   0.771   0.341  12.462
 1327W        W 5319   2.468   1.187  13.005
 1328W        W 5320   1.296   2.255  11.153
 1329W        W 5321   3.379   2.143  12.807
 1330W        W 5322   3.175   3.542  11.928
 1331W        W 5323   1.120   0.729  12.393
 1332W        W 5324   1.029   2.044  12.658
 1333W        W 5325   1.237   3.538  13.181
 1334W        W 5326   2.383   1.933  13.135
 1335W        W 5327   3.515   3.164  11.859
 1336W        W 5328   3.283   0.593  11.450
 1337W        W 5329   3.102   2.930  12.357
 1338W        W 5330   3.158   1.422  12.277
 1339W        W 5331   1.460   1.117  12.403
 1340W        W 5332   1.532   1.093  13.859
 1341W        W 5333   2.743   2.605  13.592
 1342W        W 5334   1.248   3.385  12.302
 1343W        W 5335   0.860   2.730  11.001
 1344W        W 5336   3.239   2.571  12.003
 1345W        W 5337   3.625   1.366  11.358
 1346W        W 5338   1.320   2.265  11.681
 1347W        W 5339   2.365   1.661   0.074
 1348W        W 5340   2.243   1.320  13.437
 1349W        W 5341   0.856   1.693  13.505
 1350W        W 5342   3.024   3.563  13.180
 1351W        W 5343   1.293   1.240  11.081
 1352W        W 5344   1.602   1.630  12.991
 1353W        W 5345   1.477   0.780  11.146
 1354W        W 5346   0.378   3.615  13.140
 1355W        W 5347   3.132   1.666  11.369
 1356W        W 5348   2.719   2.663  12.108
 1357W        W 5349   3.318   0.085  11.579
 1358W        W 5350   2.819   2.610  11.586
 1359W        W 5351   1.831   1.565  11.647
 1360W        W 5352   2.789   0.601  11.329
 1361W        W 5353   2.847   1.161  13.375
 1362W        W 5354   0.767   1.551  12.711
 1363W        W 5355   1.101   2.507  12.114
 1364W        W 5356   2.699   1.184  12.155
 1365W        W 5357   1.799   0.538  12.911
 1366W        W 5358   3.632   2.555  13.384
 1367W        W 5359   3.622   0.610  12.964
 1368W        W 5360   0.460   2.603  11.789
 1369W        W 5361   3.416   1.907  12.325
 1370W        W 5362   2.820   2.146  11.289
 1371W        W 5363   2.174   3.811  13.178
 1372W        W 5364   1.643   0.349  11.942
 1373W        W 5365   2.465   0.951  12.543
 1374W        W 5366   1.332   0.646  11.632
 1375W        W 5367   2.224   0.984  12.096
 1376W        W 5368   2.425   2.429  13.234
 1377W        W 5369   0.933   0.980  11.451
 1378W        W 5370   2.591   0.970  11.683
 1379W        W 5371   1.267   1.592  12.538
 1380W        W 5372   0.781   3.360  13.349
 1381W        W 5373   3.457   3.464  11.037
 1382W        W 5374   2.314   2.308  12.753
 1383W        W 5375   0.789   2.204  11.846
 1384W        W 5376   1.191   3.016  13.225
 1385W        W 5377   1.630   0.601  12.420
 1386W        W 5378   1.770   1.368  11.179
 1387W        W 5379   1.630   0.585  13.831
 1388W        W 5380   3.069   0.317  11.006
 1389W        W 5381   0.808   3.572  12.854
 1390W        W 5382   3.594   2.177  11.916
 1391W        W 5383   2.285   1.441  12.366
 1392W        W 5384   2.043   0.101  12.178
 1393W        W 5385   0.994   3.001  12.075
 1394W        W 5386   1.543   0.839  13.332
 1395W        W 5387   1.273   0.279  12.651
 1396W        W 5388   2.107   2.348  12.084
 1397W        W 5389   0.309   2.080  11.584
 1398W        W 5390   0.438   0.631  12.746
 1399W        W 5391   1.850   2.454  12.554
 1400W        W 5392   2.629   1.608  13.609
 1401W        W 5393   2.717   1.085  11.177
 1402W        W 5394   3.197   2.620  12.780
 1403W        W 5395   1.898   2.986  12.616
 1404W        W 5396   1.214   3.182  11.654
 1405W        W 5397   2.547   0.196  11.067
 1406W        W 5398   0.331   3.258  12.766
 1407W        W 5399   0.121   1.377  11.724
 1408W        W 5400   1.101   1.464  11.521
 1409W        W 5401   1.104   1.723  13.052
 1410W        W 5402   2.570   0.159  12.125
 1411W        W 5403   1.732   3.465  12.470
 1412W        W 5404   2.885   3.120  13.472
 1413W        W 5405   2.529   3.129  12.592
 1414W        W 5406   2.539   2.195  12.314
 1415W        W 5407   1.813   0.596  11.500
 1416W        W 5408   3.583   0.014  12.025
 1417W        W 5409   1.186   1.732  11.040
 1418W        W 5410   3.470   1.000  12.186
 1419W        W 5411   2.090   2.232  11.212
 1420W        W 5412   2.964   2.247  13.898
 1421W        W 5413   2.742   3.059  11.292
 1422W        W 5414   1.214   1.292  13.452
 1423W        W 5415   3.241   2.663  13.702
 1424W        W 5416   0.247   1.226   0.024
 1425W        W 5417   1.973   1.743  13.371
 1426W        W 5418   0.424   1.648  13.194
 1427W        W 5419   2.788   2.084  13.424
 1428W        W 5420   2.442   1.133  13.882
 1429W        W 5421   2.782   3.351  12.203
 1430W        W 5422   1.864   2.958  13.232
 1431W        W 5423   1.132   3.176  12.746
 1432W        W 5424   3.144   2.411  13.244
 1433W        W 5425   3.040   2.273  12.411
 1434W        W 5426   2.600   3.293  13.069
 1435W        W 5427   0.716   2.988  12.982
 1436W        W 5428   2.098   3.292  11.733
 1437W        W 5429   1.463   2.752  11.814
 1438W        W 5430   0.793   1.360  11.065
 1439W        W 5431   3.191   5.798   0.635
 1440W        W 5432   3.480   6.913   2.601
 1441W        W 5433   1.007   7.127   0.478
 1442W        W 5434   1.357   5.037   1.101
 1443W        W 5435   0.940   4.902   1.433
 1444W        W 5436   1.920   5.654   0.780
 1445W        W 5437   2.649   4.043   1.758
 1446W        W 5438   2.267   4.850   0.413
 1447W        W 5439   2.001   6.172   0.720
 1448W        W 5440   3.348   4.688   1.813
 1449W        W 5441   1.796   5.127   1.690
 1450W        W 5442   2.271   6.388   2.016
 1451W        W 5443   0.912   6.466   1.712
 1452W        W 5444   2.138   6.212   2.832
 1453W        W 5445   1.624   4.768   2.050
 1454W        W 5446   1.587   5.686   1.717
 1455W        W 5447   1.010   6.171   2.215
 1456W        W 5448   3.501   6.050   1.506
 1457W        W 5449   2.935   4.401   2.004
 1458W        W 5450   3.260   4.354   0.117
 1459W        W 5451   1.567   7.024   2.210
 1460W        W 5452   3.351   6.330   0.601
 1461W        W 5453   0.831   7.205   1.155
 1462W        W 5454   3.328   5.019   2.624
 1463W        W 5455   2.725   5.312   1.253
 1464W        W 5456   2.736   5.080   0.351
 1465W        W 5457   1.933   6.211   2.342
 1466W        W 5458   1.890   4.566   1.648
 1467W        W 5459   2.323   6.558   2.502
 1468W        W 5460   3.183   5.386   1.010
 1469W        W 5461   1.993   4.147   1.027
 1470W        W 5462   0.711   6.851   0.815
 1471W        W 5463   2.786   4.937   1.765
 1472W        W 5464   1.588   6.942   0.549
 1473W        W 5465   3.031   4.827  13.983
 1474W        W 5466   1.222   5.712   1.355
 1475W        W 5467   1.281   3.945   2.388
 1476W        W 5468   3.635   3.770   1.782
 1477W        W 5469   1.593   6.095   1.363
 1478W        W 5470   1.974   4.600   0.764
 1479W        W 5471   3.212   6.977   1.496
 1480W        W 5472   3.620   6.481   1.265
 1481W        W 5473   1.077   5.739   2.550
 1482W        W 5474   2.306   4.984   0.964
 1483W        W 5475   2.247   5.461   1.128
 1484W        W 5476   0.161   3.630   1.638
 1485W        W 5477   2.432   4.292   2.201
 1486W        W 5478   2.337   4.252   0.527
 1487W        W 5479   3.405   7.017   3.093
 1488W        W 5480   2.317   4.033   2.769
 1489W        W 5481   2.605   4.252   1.265
 1490W        W 5482   0.787   6.954   1.605
 1491W        W 5483   1.459   4.671   0.726
 1492W        W 5484   3.044   4.545   0.999
 1493W        W 5485   3.384   4.922   0.912
 1494W        W 5486   1.043   3.865   0.774
 1495W        W 5487   3.434   4.200   1.596
 1496W        W 5488   3.391   6.546   0.124
 1497W        W 5489   2.434   4.252   0.005
 1498W        W 5490   3.465   6.623   1.779
 1499W        W 5491   3.507   3.780   2.292
 1500W        W 5492   2.388   6.476   0.908
 1501W        W 5493   2.271   3.666   1.769
 1502W        W 5494   1.017   4.611   1.868
 1503W        W 5495   2.218   6.893   1.303
 1504W        W 5496   3.265   4.589   2.350
 1505W        W 5497   3.385   6.014   0.156
 1506W        W 5498   1.707   5.444   1.239
 1507W        W 5499   2.167   4.753   2.053
 1508W        W 5500   2.859   4.998   0.855
 1509W        W 5501   3.140   4.742   0.495
 1510W        W 5502   3.058   6.613   0.967
 1511W        W 5503   2.705   6.250   1.737
 1512W        W 5504   2.773   5.468   0.701
 1513W        W 5505   2.067   5.582   1.599
 1514W        W 5506   3.045   5.381   1.741
 1515W        W 5507   0.430   4.294   2.268
 1516W        W 5508   3.521   7.036   2.110
 1517W        W 5509   1.431   6.565   1.520
 1518W        W 5510   1.778   7.286   2.591
 1519W        W 5511   3.362   4.171   1.096
 1520W        W 5512   3.190   5.483   2.354
 1521W        W 5513   3.003   4.466   1.504
 1522W        W 5514   2.281   6.308   1.478
 1523W        W 5515   1.672   6.917   1.225
 1524W        W 5516   1.708   3.727   2.166
 1525W        W 5517   0.532   6.777   0.343
 1526W        W 5518   1.624   4.457   1.201
 1527W        W 5519   3.019   3.935   1.399
 1528W        W 5520   2.771   7.163   1.709
 1529W        W 5521   2.056   6.882   2.080
 1530W        W 5522   1.493   5.965   2.321
 1531W        W 5523   3.248   6.603   2.258
 1532W        W 5524   1.637   6.522   2.045
 1533W        W 5525   0.892   4.401   0.066
 1534W        W 5526   1.870   5.073   2.393
 1535W        W 5527   1.877   5.361   0.304
 1536W        W 5528   1.014   3.922   0.257
 1537W        W 5529   1.842   4.920   1.231
 1538W        W 5530   1.428   4.293   1.968
 1539W        W 5531   0.712   4.373   1.466
 1540W        W 5532   2.549   5.446   1.713
 1541W        W 5533   2.705   5.297   2.169
 1542W        W 5534   1.910   5.698   2.131
 1543W        W 5535   2.439   6.254   0.430
 1544W        W 5536   2.183   4.135   1.548
 1545W        W 5537   3.711   4.508   0.844
 1546W        W 5538   1.936   4.549   2.459
 1547W        W 5539   1.146   6.652   0.616
 1548W        W 5540   3.276   6.861   0.545
 1549W        W 5541   2.296   5.340   0.603
 1550W        W 5542   1.114   4.549   1.085
 1551W        W 5543   1.985   4.455   0.186
 1552W        W 5544   2.867   4.050   0.880
 1553W        W 5545   1.341   6.145   1.815
 1554W        W 5546   1.315   3.854   1.232
 1555W        W 5547   2.319   3.791   0.835
 1556W        W 5548   0.126   3.809   2.173
 1557W        W 5549   3.143   3.906   1.904
 1558W        W 5550   3.115   4.094   2.395
 1559W        W 5551   3.619   5.231   0.091
 1560W        W 5552   2.180   5.264   2.013
 1561W        W 5553   2.062   7.230   0.488
 1562W        W 5554   1.495   5.396   2.575
 1563W        W 5555   3.646   5.632   0.422
 1564W        W 5556   2.426   5.876   0.828
 1565W        W 5557   2.877   7.214   0.561
 1566W        W 5558   3.138   5.028   2.134
 1567W        W 5559   1.796   7.130   3.314
 1568W        W 5560   1.456   3.751   0.468
 1569W        W 5561   2.947   6.289   0.218
 1570W        W 5562   2.515   6.976   0.878
 1571W        W 5563   2.839   5.803   2.053
 1572W        W 5564   0.827   6.358   0.899
 1573W        W 5565   2.876   5.787   1.068
 1574W        W 5566   1.920   6.458   1.156
 1575W        W 5567   3.660   5.111   1.312
 1576W        W 5568   2.760   6.373   2.229
 1577W        W 5569   2.941   6.703   1.862
 1578W        W 5570   2.276   6.747   0.443
 1579W        W 5571   0.921   4.511   2.373
 1580W        W 5572   0.863   3.845   1.604
 1581W        W 5573   2.671   4.772   2.248
 1582W        W 5574   1.475   5.650   0.528
 1583W        W 5575   3.367   5.729   1.926
 1584W        W 5576   2.967   7.129   1.070
 1585W        W 5577   1.207   4.265   1.512
 1586W        W 5578   0.862   5.952   1.724
 1587W        W 5579   1.079   7.113   2.310
 1588W        W 5580   2.330   5.530   2.432
 1589W        W 5581   3.466   6.924   1.032
 1590W        W 5582   3.283   4.265   0.615
 1591W        W 5583   3.126   6.440   1.461
 1592W        W 5584   3.142   5.004   1.379
 1593W        W 5585   1.419   4.756   1.560
 1594W        W 5586   1.259   7.109   1.449
 1595W        W 5587   0.469   6.279   0.509
 1596W        W 5588   3.238   6.139   1.070
 1597W        W 5589   3.642   4.872   0.474
 1598W        W 5590   1.347   5.984   0.917
 1599W        W 5591   2.358   5.035   2.555
 1600W        W 5592   3.030   7.100   2.238
 1601W        W 5593   1.228   4.760   0.230
 1602W        W 5594   9.768   6.608   2.501
 1603W        W 5595   1.519   5.304   2.077
 1604W        W 5596   1.470   4.299   0.294
 1605W        W 5597   3.246   5.258   0.511
 1606W        W 5598   2.728   6.255   1.215
 1607W        W 5599   3.289   3.742   0.817
 1608W        W 5600   2.851   6.186   0.724
 1609W        W 5601   1.833   5.135   0.774
 1610W        W 5602   2.863   4.075   0.346
 1611W        W 5603   0.925   5.241   1.995
 1612W        W 5604   1.089   6.206   1.317
 1613W        W 5605   2.670   4.789   1.286
 1614W        W 5606   1.936   4.209   2.036
 1615W        W 5607   3.524   4.244   2.089
 1616W        W 5608   0.351   6.173   1.007
 1617W        W 5609   3.425   5.556   1.421
 1618W        W 5610   2.729   5.830   0.353
 1619W        W 5611   2.077   7.688   2.486
 1620W        W 5612   1.693   3.705   0.911
 1621W        W 5613   2.477   4.533   1.704
 1622W        W 5614   1.460   4.161   0.821
 1623W        W 5615   2.204   4.564   1.243
 1624W        W 5616   1.047   4.368   0.577
 1625W        W 5617   2.562   4.566   0.833
 1626W        W 5618   1.297   5.261   1.606
 1627W        W 5619   3.538   7.051   0.078
 1628W        W 5620   2.347   5.890   1.905
 1629W        W 5621   0.824   5.850   0.993
 1630W        W 5622   1.680   4.060   1.556
 1631W        W 5623   1.730   4.864   0.339
 1632W        W 5624   1.387   3.831   2.902
 1633W        W 5625   3.342   3.847   0.319
 1634W        W 5626   0.773   7.319   1.960
 1635W        W 5627   3.629   5.859   0.918
 1636W        W 5628   2.279   5.047   1.508
 1637W        W 5629   2.022   3.715   1.293
 1638W        W 5630   1.024   6.713   1.220
 1639W        W 5631   1.435   4.453   2.454
 1640W        W 5632   1.307   3.802   1.858
 1641W        W 5633   2.043   5.939   1.195
 1642W        W 5634   0.288   5.780   0.630
 1643W        W 5635   0.421   4.063   1.801
 1644W        W 5636   1.882   6.115   1.796
 1645W        W 5637   0.009   3.860   0.969
 1646W        W 5638   2.702   4.563   0.315
 1647W        W 5639   3.185   6.210   1.928
 1648W        W 5640   1.929   6.630   1.644
 1649W        W 5641   1.268   7.075   0.927
 1650W        W 5642   2.419   3.793   0.319
 1651W        W 5643   0.363   6.687   1.766
 1652W        W 5644   9.871   5.098   0.806
 1653W        W 5645   0.921   4.867   0.651
 1654W        W 5646   1.176   5.688   2.031
 1655W        W 5647   2.536   3.732   1.308
 1656W        W 5648   1.713   7.088   1.711
 1657W        W 5649   2.877   6.715   2.598
 1658W        W 5650   2.434   6.760   1.734
 1659W        W 5651   2.498   5.839   1.405
 1660W        W 5652   1.871   4.063   0.533
 1661W        W 5653   3.607   3.762   1.257
 1662W        W 5654   1.350   5.152   0.568
 1663W        W 5655   3.486   4.624   1.313
 1664W        W 5656   2.202   5.787   0.357
 1665W        W 5657   2.778   6.671   0.543
 1666W        W 5658   1.248   4.943   2.378
 1667W        W 5659   3.344   6.443   2.740
 1668W        W 5660   2.790   5.711   2.596
 1669W        W 5661   2.570   4.924   3.039
 1670W        W 5662   2.730   6.764   1.334
 1671W        W 5663   1.833   6.717   2.520
 1672W        W 5664   1.224   6.845   1.884
 1673W        W 5665   3.011   5.878   1.551
 1674W        W 5666   2.571   6.884   2.202
 1675W        W 5667   0.766   6.767   2.097
 1676W        W 5668   2.001   6.872   0.849
 1677W        W 5669   1.434   6.495   1.007
 1678W        W 5670   0.762   5.058   0.166
 1679W        W 5671   1.525   6.749   6.941
 1680W        W 5672   3.227   5.161   6.946
 1681W        W 5673   3.064   5.431   7.352
 1682W        W 5674   2.170   5.818   6.986
 1683W        W 5675   1.749   6.290   7.073
 1684W        W 5676   0.483   5.344   6.983
 1685W        W 5677   2.016   4.864   6.894
 1686W        W 5678   1.663   7.134   7.295
 1687W        W 5679   0.245   6.461   6.877
 1688W        W 5680   2.696   6.368   6.591
 1689W        W 5681   1.596   6.631   7.438
 1690W        W 5682   0.370   6.682   4.059
 1691W        W 5683   2.715   5.127   7.131
 1692W        W 5684   1.384   4.199   7.147
 1693W        W 5685   3.011   6.413   7.002
 1694W        W 5686   1.640   4.651   7.170
 1695W        W 5687   1.323   6.163   7.318
 1696W        W 5688   3.329   5.993   7.962
 1697W        W 5689   3.383   6.938   9.996
 1698W        W 5690   1.287   5.136   8.402
 1699W        W 5691   0.888   4.933   8.688
 1700W        W 5692   1.915   5.789   7.971
 1701W        W 5693   1.592   6.933  10.303
 1702W        W 5694   0.865   3.667  10.203
 1703W        W 5695   2.577   4.061   9.034
 1704W        W 5696   2.266   4.861   7.729
 1705W        W 5697   2.797   4.514  10.646
 1706W        W 5698   1.792   6.147   7.567
 1707W        W 5699   1.254   4.903  10.561
 1708W        W 5700   3.621   4.646   9.214
 1709W        W 5701   3.325   5.742   9.886
 1710W        W 5702   1.754   5.102   8.940
 1711W        W 5703   2.266   6.422   9.304
 1712W        W 5704   0.749   5.756   9.435
 1713W        W 5705   1.212   5.322  10.258
 1714W        W 5706   3.386   5.138  10.521
 1715W        W 5707   0.906   6.414   8.989
 1716W        W 5708   2.125   6.312  10.107
 1717W        W 5709   1.401   4.906   9.287
 1718W        W 5710   1.574   5.652   9.030
 1719W        W 5711   2.445   6.578  10.815
 1720W        W 5712   1.779   5.737  10.852
 1721W        W 5713   1.715   5.539  10.337
 1722W        W 5714   2.866   6.410  10.533
 1723W        W 5715   1.037   6.290   9.476
 1724W        W 5716   3.412   6.034   8.817
 1725W        W 5717   2.843   4.311   9.379
 1726W        W 5718   3.059   4.256   7.357
 1727W        W 5719   3.690   5.159   9.717
 1728W        W 5720   1.551   6.978   9.500
 1729W        W 5721   3.409   6.502   8.001
 1730W        W 5722   0.857   7.149   8.441
 1731W        W 5723   3.282   4.877   9.968
 1732W        W 5724   2.755   5.357   8.575
 1733W        W 5725   2.674   5.183   7.626
 1734W        W 5726   1.931   6.251   9.622
 1735W        W 5727   1.816   4.512   8.840
 1736W        W 5728   2.339   6.631   9.786
 1737W        W 5729   3.228   5.378   8.297
 1738W        W 5730   2.025   4.171   8.318
 1739W        W 5731   0.758   6.878   7.996
 1740W        W 5732   2.913   4.767   9.119
 1741W        W 5733   1.668   6.783   7.933
 1742W        W 5734   1.030   6.299  10.081
 1743W        W 5735   1.328   5.663   8.566
 1744W        W 5736   1.431   4.050   9.632
 1745W        W 5737   3.547   3.810   8.997
 1746W        W 5738   1.639   6.107   8.656
 1747W        W 5739   2.984   6.875  10.325
 1748W        W 5740   1.869   4.590   8.009
 1749W        W 5741   3.230   7.066   8.817
 1750W        W 5742   2.937   4.962  10.368
 1751W        W 5743   3.585   6.499   8.642
 1752W        W 5744   2.307   5.829  10.089
 1753W        W 5745   1.109   5.884   9.783
 1754W        W 5746   2.415   5.047   8.196
 1755W        W 5747   2.255   5.522   8.334
 1756W        W 5748   0.456   3.686   8.977
 1757W        W 5749   2.286   4.111   9.463
 1758W        W 5750   1.912   4.259  10.566
 1759W        W 5751   2.307   4.334   7.893
 1760W        W 5752   3.442   6.755  10.522
 1761W        W 5753   2.337   3.837  10.514
 1762W        W 5754   3.338   6.229  10.666
 1763W        W 5755   2.931   4.492  10.136
 1764W        W 5756   2.470   4.235   8.548
 1765W        W 5757   3.012   5.460  10.835
 1766W        W 5758   0.741   6.905   8.918
 1767W        W 5759   1.421   4.843   7.966
 1768W        W 5760   1.006   4.053  10.536
 1769W        W 5761   3.151   4.539   8.338
 1770W        W 5762   3.476   4.911   8.232
 1771W        W 5763   1.174   7.164  10.648
 1772W        W 5764   1.074   3.701   7.881
 1773W        W 5765   3.284   4.288   9.070
 1774W        W 5766   3.556   6.585   7.515
 1775W        W 5767   2.501   4.234   7.426
 1776W        W 5768   3.490   6.639   9.116
 1777W        W 5769   3.482   3.750   9.754
 1778W        W 5770   2.071   5.118  10.470
 1779W        W 5771   1.856   6.310   8.045
 1780W        W 5772   2.519   5.661  10.926
 1781W        W 5773   2.268   3.641   9.155
 1782W        W 5774   0.928   4.624   9.106
 1783W        W 5775   2.176   6.962   8.754
 1784W        W 5776   3.284   4.503   9.572
 1785W        W 5777   2.107   6.985  10.153
 1786W        W 5778   1.765   5.379   8.496
 1787W        W 5779   3.561   3.898  10.261
 1788W        W 5780   1.819   5.894   9.952
 1789W        W 5781   1.916   4.753   9.293
 1790W        W 5782   2.929   4.977   8.191
 1791W        W 5783   3.216   4.629   7.831
 1792W        W 5784   2.994   6.699   8.237
 1793W        W 5785   2.737   6.218   8.995
 1794W        W 5786   2.729   5.443   8.068
 1795W        W 5787   2.057   5.651   8.836
 1796W        W 5788   3.028   5.297   9.068
 1797W        W 5789   3.100   5.450  10.249
 1798W        W 5790   3.478   7.012   9.461
 1799W        W 5791   1.423   6.568   8.838
 1800W        W 5792   2.609   7.103  10.023
 1801W        W 5793   2.492   4.429   9.880
 1802W        W 5794   1.732   7.266   9.899
 1803W        W 5795   3.395   4.149   8.588
 1804W        W 5796   3.063   5.444   9.566
 1805W        W 5797   2.898   4.398   8.763
 1806W        W 5798   3.337   4.635  10.461
 1807W        W 5799   2.260   6.297   8.806
 1808W        W 5800   1.627   6.952   8.506
 1809W        W 5801   1.834   3.759   9.422
 1810W        W 5802   1.856   6.045  10.445
 1811W        W 5803   1.553   4.327   8.443
 1812W        W 5804   3.019   3.892   8.804
 1813W        W 5805   2.775   7.204   9.058
 1814W        W 5806   2.056   6.901   9.421
 1815W        W 5807   1.528   5.897   9.488
 1816W        W 5808   3.300   6.572   9.638
 1817W        W 5809   1.539   6.479   9.372
 1818W        W 5810   0.595   4.336   7.431
 1819W        W 5811   1.838   4.943   9.764
 1820W        W 5812   2.688   3.833   9.569
 1821W        W 5813   1.796   5.424   7.634
 1822W        W 5814   1.705   4.842   8.444
 1823W        W 5815   2.652   3.992  10.103
 1824W        W 5816   1.389   5.927  10.225
 1825W        W 5817   2.178   5.633  10.541
 1826W        W 5818   2.681   5.675  10.434
 1827W        W 5819   1.969   3.909  10.935
 1828W        W 5820   1.368   4.388   9.182
 1829W        W 5821   0.678   4.454   8.493
 1830W        W 5822   1.955   6.583  10.517
 1831W        W 5823   2.532   5.469   9.034
 1832W        W 5824   2.674   5.125   9.404
 1833W        W 5825   2.008   5.731   9.483
 1834W        W 5826   2.633   6.131   7.533
 1835W        W 5827   2.086   4.048   8.860
 1836W        W 5828   2.016   4.458   9.726
 1837W        W 5829   1.375   6.351   7.816
 1838W        W 5830   3.239   6.932   7.802
 1839W        W 5831   2.266   5.402   7.824
 1840W        W 5832   1.139   4.619   8.324
 1841W        W 5833   2.012   4.469   7.497
 1842W        W 5834   2.417   6.119  10.536
 1843W        W 5835   2.916   4.090   8.337
 1844W        W 5836   1.467   6.268   9.834
 1845W        W 5837   1.333   6.123   9.071
 1846W        W 5838   0.784   5.096  10.484
 1847W        W 5839   1.486   3.948  10.715
 1848W        W 5840   2.120   4.050  10.048
 1849W        W 5841   1.337   3.821   8.442
 1850W        W 5842   2.474   3.912   8.139
 1851W        W 5843   3.151   3.865   9.333
 1852W        W 5844   3.068   4.095   9.797
 1853W        W 5845   1.979   4.641  10.206
 1854W        W 5846   0.912   5.750  10.249
 1855W        W 5847   2.164   5.214   9.317
 1856W        W 5848   1.983   7.158   7.727
 1857W        W 5849   1.060   6.154  10.568
 1858W        W 5850   1.472   5.533   9.867
 1859W        W 5851   3.088   3.715  10.136
 1860W        W 5852   3.631   5.449  10.166
 1861W        W 5853   3.542   5.532   7.883
 1862W        W 5854   2.447   5.878   7.977
 1863W        W 5855   2.894   7.293   7.856
 1864W        W 5856   2.131   5.320  10.946
 1865W        W 5857   0.432   6.275  10.793
 1866W        W 5858   3.608   4.168  10.717
 1867W        W 5859   3.275   4.995   9.429
 1868W        W 5860   1.658   7.073  10.795
 1869W        W 5861   3.130   6.302   7.575
 1870W        W 5862   0.873   4.555  10.390
 1871W        W 5863   1.487   6.424  10.326
 1872W        W 5864   3.436   4.351  10.043
 1873W        W 5865   2.521   7.229   8.195
 1874W        W 5866   2.818   5.857   9.379
 1875W        W 5867   1.067   4.187  10.037
 1876W        W 5868   1.637   5.237  10.751
 1877W        W 5869   0.947   6.406   8.123
 1878W        W 5870   2.941   5.819   8.343
 1879W        W 5871   0.611   4.472   9.927
 1880W        W 5872   1.921   6.535   8.506
 1881W        W 5873   3.705   5.108   8.655
 1882W        W 5874   1.846   3.767  10.403
 1883W        W 5875   2.744   6.430   9.459
 1884W        W 5876   3.031   6.811   9.263
 1885W        W 5877   0.191   6.541  10.354
 1886W        W 5878   1.035   4.506   9.624
 1887W        W 5879   0.965   3.798   8.869
 1888W        W 5880   2.422   4.638   9.412
 1889W        W 5881   1.431   5.798   7.695
 1890W        W 5882   3.332   5.741   9.243
 1891W        W 5883   0.767   6.588  10.556
 1892W        W 5884   3.037   7.220   8.344
 1893W        W 5885   1.119   4.271   8.734
 1894W        W 5886   1.017   5.747   8.974
 1895W        W 5887   1.182   7.239   9.774
 1896W        W 5888   3.228   7.222  10.631
 1897W        W 5889   2.442   5.514   9.647
 1898W        W 5890   3.467   6.912   8.341
 1899W        W 5891   3.379   4.133   8.074
 1900W        W 5892   1.359   3.808  10.229
 1901W        W 5893   3.070   6.567   8.792
 1902W        W 5894   3.157   5.003   8.660
 1903W        W 5895   1.352   4.742   8.797
 1904W        W 5896   1.633   5.035  10.227
 1905W        W 5897   2.660   6.233  10.085
 1906W        W 5898   1.311   4.645  10.098
 1907W        W 5899   1.240   7.052   8.815
 1908W        W 5900   3.213   6.246   8.399
 1909W        W 5901   0.884   4.914  10.009
 1910W        W 5902   3.607   5.010   7.754
 1911W        W 5903   1.464   5.986   8.182
 1912W        W 5904   2.415   5.338  10.166
 1913W        W 5905   2.345   4.984   9.785
 1914W        W 5906   0.931   5.403   9.830
 1915W        W 5907   3.031   7.150   9.679
 1916W        W 5908   2.791   3.949  10.744
 1917W        W 5909   1.225   4.805   7.457
 1918W        W 5910   1.681   5.323   9.438
 1919W        W 5911   1.509   4.419   7.624
 1920W        W 5912   0.311   7.211   9.563
 1921W        W 5913   3.149   5.221   7.806
 1922W        W 5914   3.155   4.150  10.456
 1923W        W 5915   2.697   6.323   8.493
 1924W        W 5916   3.496   3.640   7.958
 1925W        W 5917   2.861   6.218   8.007
 1926W        W 5918   1.905   5.117   8.057
 1927W        W 5919   2.857   4.219   7.837
 1928W        W 5920   2.853   4.736   9.681
 1929W        W 5921   0.778   5.310   9.113
 1930W        W 5922   1.117   6.155   8.579
 1931W        W 5923   2.654   4.837   8.629
 1932W        W 5924   1.832   4.246   9.286
 1933W        W 5925   3.587   6.150   9.715
 1934W        W 5926   3.611   4.143   9.436
 1935W        W 5927   0.455   6.188   8.186
 1936W        W 5928   1.736   6.611  11.000
 1937W        W 5929   3.406   5.502   8.783
 1938W        W 5930   2.938   5.762   7.718
 1939W        W 5931   2.228   7.300   9.720
 1940W        W 5932   2.901   5.965  10.785
 1941W        W 5933   1.613   3.641   7.989
 1942W        W 5934   2.328   4.539   8.930
 1943W        W 5935   1.343   4.126   8.012
 1944W        W 5936   1.301   5.657  10.656
 1945W        W 5937   2.183   4.655   8.436
 1946W        W 5938   2.422   6.067   9.657
 1947W        W 5939   1.276   6.655  10.737
 1948W        W 5940   0.991   4.462   7.787
 1949W        W 5941   2.652   4.553   8.187
 1950W        W 5942   2.480   6.670  10.305
 1951W        W 5943   1.257   5.254   8.918
 1952W        W 5944   0.721   7.014   9.815
 1953W        W 5945   2.352   5.929   9.163
 1954W        W 5946   0.940   5.882   8.135
 1955W        W 5947   1.178   6.704   9.751
 1956W        W 5948   1.563   4.004   8.882
 1957W        W 5949   1.759   4.910   7.595
 1958W        W 5950   1.634   4.233  10.094
 1959W        W 5951   3.432   5.682  10.591
 1960W        W 5952   2.156   7.019  10.713
 1961W        W 5953   3.606   6.034  10.222
 1962W        W 5954   3.067   6.752  10.864
 1963W        W 5955   0.809   7.196   9.343
 1964W        W 5956   3.553   5.762   8.369
 1965W        W 5957   2.224   5.142   8.698
 1966W        W 5958   1.848   3.728   8.512
 1967W        W 5959   1.015   6.671   8.550
 1968W        W 5960   1.534   4.555   9.642
 1969W        W 5961   1.338   3.694   9.239
 1970W        W 5962   2.081   6.009   8.411
 1971W        W 5963   1.094   6.820  10.240
 1972W        W 5964   0.372   5.739   7.877
 1973W        W 5965   0.644   4.193   8.958
 1974W        W 5966   1.862   6.100   9.125
 1975W        W 5967   0.130   3.950   8.218
 1976W        W 5968   2.817   5.179   9.916
 1977W        W 5969   2.767   4.672   7.574
 1978W        W 5970   3.187   6.242   9.250
 1979W        W 5971   1.894   6.613   9.017
 1980W        W 5972   1.240   6.943   8.172
 1981W        W 5973   2.657   3.775   7.639
 1982W        W 5974   0.255   6.916   9.131
 1983W        W 5975   2.304   4.745  10.775
 1984W        W 5976   0.027   4.975   7.805
 1985W        W 5977   0.928   4.983   7.882
 1986W        W 5978   2.565   5.203  10.654
 1987W        W 5979   1.200   5.480   9.397
 1988W        W 5980   2.511   3.730   8.645
 1989W        W 5981   1.727   7.104   9.001
 1990W        W 5982   2.858   6.680   9.877
 1991W        W 5983   2.566   6.715   9.033
 1992W        W 5984   2.510   5.849   8.656
 1993W        W 5985   1.839   4.099   7.848
 1994W        W 5986   3.582   3.701   8.461
 1995W        W 5987   1.307   5.271   7.651
 1996W        W 5988   3.503   4.626   8.707
 1997W        W 5989   3.080   5.973  10.291
 1998W        W 5990   2.786   6.671   7.742
 1999W        W 5991   1.400   4.411  10.544
 2000W        W 5992   1.338   5.053   9.784
 2001W        W 5993   3.234   6.440  10.155
 2002W        W 5994   2.389   4.342  10.382
 2003W        W 5995   0.393   4.817  10.253
 2004W        W 5996   1.985   5.408   9.900
 2005W        W 5997   0.129   5.519   9.566
 2006W        W 5998   2.796   5.733   9.927
 2007W        W 5999   2.666   7.042  10.677
 2008W        W 6000   2.466   4.828  10.262
 2009W        W 6001   2.707   6.932   8.604
 2010W        W 6002   1.781   6.687   9.872
 2011W        W 6003   1.141   6.796   9.245
 2012W        W 6004   3.048   6.148   9.758
 2013W        W 6005   2.056   6.210  10.893
 2014W        W 6006   2.964   5.770   8.872
 2015W        W 6007   2.580   6.966   9.489
 2016W        W 6008   0.654   6.686   9.424
 2017W        W 6009   1.773   4.745  10.682
 2018W        W 6010   2.057   6.986   8.230
 2019W        W 6011   1.510   6.185  10.811
 2020W        W 6012   1.441   6.486   8.320
 2021W        W 6013   0.804   5.093   7.374
 2022W        W 6014   3.269   5.847  11.598
 2023W        W 6015   3.350   6.997  13.540
 2024W        W 6016   1.341   6.939  11.186
 2025W        W 6017   1.338   5.105  11.935
 2026W        W 6018   0.911   4.890  12.154
 2027W        W 6019   1.860   5.771  11.684
 2028W        W 6020   2.638   4.058  12.590
 2029W        W 6021   2.326   4.832  11.313
 2030W        W 6022   1.735   6.120  11.286
 2031W        W 6023   3.488   4.630  12.696
 2032W        W 6024   3.370   5.756  13.592
 2033W        W 6025   1.777   5.006  12.543
 2034W        W 6026   2.218   6.397  12.915
 2035W        W 6027   0.880   6.449  12.520
 2036W        W 6028   2.171   6.226  13.622
 2037W        W 6029   1.330   4.894  12.905
 2038W        W 6030   1.614   5.665  12.490
 2039W        W 6031   1.070   6.224  12.941
 2040W        W 6032   3.538   6.073  12.415
 2041W        W 6033   2.831   4.394  12.924
 2042W        W 6034   3.230   4.480  10.942
 2043W        W 6035   3.622   5.162  13.242
 2044W        W 6036   1.594   6.861  12.948
 2045W        W 6037   3.355   6.377  11.534
 2046W        W 6038   0.884   7.217  11.914
 2047W        W 6039   2.695   5.333  12.169
 2048W        W 6040   2.649   5.219  11.178
 2049W        W 6041   1.907   6.063  13.197
 2050W        W 6042   1.773   4.480  12.462
 2051W        W 6043   2.392   6.607  13.345
 2052W        W 6044   3.144   5.419  11.912
 2053W        W 6045   2.235   4.150  11.877
 2054W        W 6046   0.679   6.839  11.615
 2055W        W 6047   2.754   4.981  12.638
 2056W        W 6048   1.707   6.743  11.497
 2057W        W 6049   2.994   4.943  10.880
 2058W        W 6050   0.691   6.337  13.299
 2059W        W 6051   1.293   5.624  12.070
 2060W        W 6052   1.362   4.038  13.153
 2061W        W 6053   3.585   3.764  12.688
 2062W        W 6054   1.618   6.020  12.094
 2063W        W 6055   2.036   4.579  11.654
 2064W        W 6056   3.240   7.077  12.435
 2065W        W 6057   3.680   6.479  12.175
 2066W        W 6058   2.328   5.695  13.636
 2067W        W 6059   1.027   5.846  13.292
 2068W        W 6060   2.305   5.009  11.836
 2069W        W 6061   2.248   5.513  11.945
 2070W        W 6062   0.379   3.677  12.476
 2071W        W 6063   2.312   4.250  12.931
 2072W        W 6064   2.348   4.249  11.380
 2073W        W 6065   2.883   4.373  13.773
 2074W        W 6066   2.645   4.298  12.150
 2075W        W 6067   0.709   6.944  12.466
 2076W        W 6068   1.568   4.620  11.493
 2077W        W 6069   3.040   4.553  11.892
 2078W        W 6070   3.354   4.966  11.810
 2079W        W 6071   1.150   3.678  11.520
 2080W        W 6072   3.399   4.176  12.444
 2081W        W 6073   3.526   6.552  11.044
 2082W        W 6074   2.387   4.230  10.879
 2083W        W 6075   3.512   6.621  12.686
 2084W        W 6076   3.465   3.822  13.314
 2085W        W 6077   2.046   4.967  13.940
 2086W        W 6078   2.000   6.299  11.676
 2087W        W 6079   2.243   3.689  12.630
 2088W        W 6080   0.911   4.556  12.609
 2089W        W 6081   2.182   6.912  12.272
 2090W        W 6082   3.236   4.593  13.174
 2091W        W 6083   2.053   6.735  13.729
 2092W        W 6084   3.325   5.852  11.074
 2093W        W 6085   1.776   5.327  12.120
 2094W        W 6086   3.638   4.012  13.929
 2095W        W 6087   1.515   5.670  13.410
 2096W        W 6088   2.046   4.681  12.831
 2097W        W 6089   2.842   5.000  11.708
 2098W        W 6090   3.178   4.813  11.349
 2099W        W 6091   2.988   6.667  11.844
 2100W        W 6092   2.725   6.267  12.613
 2101W        W 6093   2.661   5.463  11.644
 2102W        W 6094   2.112   5.579  12.428
 2103W        W 6095   3.053   5.426  12.603
 2104W        W 6096   3.475   6.995  13.026
 2105W        W 6097   1.425   6.587  12.370
 2106W        W 6098   2.328   7.106  13.491
 2107W        W 6099   2.557   4.346  13.374
 2108W        W 6100   1.814   7.083  13.372
 2109W        W 6101   3.298   4.113  11.923
 2110W        W 6102   3.205   5.487  13.159
 2111W        W 6103   3.005   4.530  12.450
 2112W        W 6104   2.292   6.368  12.394
 2113W        W 6105   1.646   6.910  12.005
 2114W        W 6106   1.761   3.738  12.913
 2115W        W 6107   0.868   6.888  10.985
 2116W        W 6108   1.736   4.249  11.998
 2117W        W 6109   2.998   3.877  12.279
 2118W        W 6110   2.780   7.231  12.660
 2119W        W 6111   2.115   6.931  12.979
 2120W        W 6112   1.450   5.846  12.946
 2121W        W 6113   3.303   6.543  13.219
 2122W        W 6114   1.580   6.360  12.897
 2123W        W 6115   1.014   4.450  10.884
 2124W        W 6116   1.787   4.936  13.192
 2125W        W 6117   2.657   3.893  13.071
 2126W        W 6118   1.717   5.459  11.282
 2127W        W 6119   1.727   4.782  12.047
 2128W        W 6120   1.373   4.402  12.787
 2129W        W 6121   0.800   4.383  12.088
 2130W        W 6122   2.543   5.447  12.664
 2131W        W 6123   2.761   5.217  13.109
 2132W        W 6124   1.947   5.673  12.894
 2133W        W 6125   2.529   6.167  11.133
 2134W        W 6126   2.166   4.148  12.400
 2135W        W 6127   3.565   4.512  11.699
 2136W        W 6128   2.058   4.520  13.339
 2137W        W 6129   1.334   6.427  11.301
 2138W        W 6130   3.208   6.862  11.426
 2139W        W 6131   2.200   5.342  11.451
 2140W        W 6132   1.266   4.561  11.907
 2141W        W 6133   1.969   4.463  11.095
 2142W        W 6134   2.803   4.001  11.771
 2143W        W 6135   1.417   6.200  13.349
 2144W        W 6136   1.356   6.111  12.524
 2145W        W 6137   1.408   3.801  12.054
 2146W        W 6138   2.281   3.751  11.555
 2147W        W 6139   3.118   3.952  12.823
 2148W        W 6140   3.042   4.123  13.317
 2149W        W 6141   3.445   5.188  11.016
 2150W        W 6142   2.147   5.182  12.889
 2151W        W 6143   1.996   7.070  11.218
 2152W        W 6144   1.355   5.157  13.372
 2153W        W 6145   3.157   3.905  13.789
 2154W        W 6146   3.594   5.514  11.369
 2155W        W 6147   2.411   5.929  11.643
 2156W        W 6148   2.960   7.188  11.089
 2157W        W 6149   3.208   5.025  12.892
 2158W        W 6150   1.550   3.791  11.202
 2159W        W 6151   3.057   6.307  11.118
 2160W        W 6152   3.396   4.346  13.609
 2161W        W 6153   2.760   7.128  11.563
 2162W        W 6154   2.839   5.824  12.891
 2163W        W 6155   1.145   4.234  13.610
 2164W        W 6156   0.950   6.375  11.643
 2165W        W 6157   2.864   5.841  11.908
 2166W        W 6158   0.665   4.457  13.596
 2167W        W 6159   1.875   6.471  12.135
 2168W        W 6160   3.643   5.104  12.293
 2169W        W 6161   2.795   6.410  13.091
 2170W        W 6162   3.024   6.786  12.823
 2171W        W 6163   2.182   6.575  11.271
 2172W        W 6164   0.992   4.444  13.156
 2173W        W 6165   0.921   3.793  12.371
 2174W        W 6166   2.496   4.766  13.045
 2175W        W 6167   1.352   5.812  11.151
 2176W        W 6168   3.375   5.783  12.794
 2177W        W 6169   3.092   7.216  11.947
 2178W        W 6170   1.239   4.223  12.325
 2179W        W 6171   1.092   5.681  12.574
 2180W        W 6172   1.245   7.182  13.142
 2181W        W 6173   2.391   5.563  13.137
 2182W        W 6174   3.454   6.862  11.949
 2183W        W 6175   3.171   4.304  11.441
 2184W        W 6176   3.122   6.553  12.351
 2185W        W 6177   3.126   5.027  12.274
 2186W        W 6178   1.340   4.741  12.393
 2187W        W 6179   1.590   4.849  13.730
 2188W        W 6180   2.735   6.261  13.592
 2189W        W 6181   1.206   7.033  12.258
 2190W        W 6182   0.913   6.367  11.017
 2191W        W 6183   3.240   6.197  11.998
 2192W        W 6184   3.682   4.931  11.403
 2193W        W 6185   1.343   5.978  11.646
 2194W        W 6186   2.373   5.348   0.083
 2195W        W 6187   2.265   5.001  13.436
 2196W        W 6188   0.833   5.384  13.472
 2197W        W 6189   3.055   7.236  13.161
 2198W        W 6190   1.391   4.783  11.035
 2199W        W 6191   1.594   5.329  12.914
 2200W        W 6192   1.488   4.286  11.099
 2201W        W 6193   0.344   7.135  13.069
 2202W        W 6194   3.111   5.341  11.392
 2203W        W 6195   2.721   6.295  12.100
 2204W        W 6196   3.218   3.794  11.492
 2205W        W 6197   2.846   6.237  11.581
 2206W        W 6198   1.795   5.092  11.653
 2207W        W 6199   2.783   4.024  11.256
 2208W        W 6200   2.827   4.793  13.447
 2209W        W 6201   0.908   5.076  12.654
 2210W        W 6202   1.114   6.216  12.102
 2211W        W 6203   2.668   4.814  12.156
 2212W        W 6204   1.810   4.240  12.965
 2213W        W 6205   3.642   6.169  13.400
 2214W        W 6206   3.559   4.220  13.006
 2215W        W 6207   0.457   6.243  11.872
 2216W        W 6208   3.456   5.583  12.302
 2217W        W 6209   2.853   5.792  11.294
 2218W        W 6210   2.174   7.442  13.129
 2219W        W 6211   1.686   3.618  11.652
 2220W        W 6212   2.476   4.559  12.564
 2221W        W 6213   1.395   4.116  11.627
 2222W        W 6214   2.193   4.596  12.143
 2223W        W 6215   2.448   6.056  13.226
 2224W        W 6216   1.079   4.445  11.397
 2225W        W 6217   2.556   4.562  11.713
 2226W        W 6218   1.338   5.245  12.443
 2227W        W 6219   0.787   7.030  13.340
 2228W        W 6220   3.484   7.070  11.057
 2229W        W 6221   2.348   5.936  12.743
 2230W        W 6222   0.862   5.856  11.846
 2231W        W 6223   1.163   6.657  13.204
 2232W        W 6224   1.674   3.983  12.473
 2233W        W 6225   1.847   4.960  11.163
 2234W        W 6226   1.638   4.340  13.775
 2235W        W 6227   3.252   3.973  11.020
 2236W        W 6228   0.809   7.248  12.862
 2237W        W 6229   3.678   5.894  11.921
 2238W        W 6230   2.272   5.072  12.379
 2239W        W 6231   1.955   3.748  12.083
 2240W        W 6232   0.877   6.683  12.061
 2241W        W 6233   1.483   4.536  13.297
 2242W        W 6234   1.305   3.691  12.700
 2243W        W 6235   2.123   5.995  12.088
 2244W        W 6236   0.420   5.806  11.560
 2245W        W 6237   0.568   4.162  12.504
 2246W        W 6238   1.884   6.100  12.566
 2247W        W 6239   0.044   4.025  11.855
 2248W        W 6240   2.661   5.260  13.643
 2249W        W 6241   2.746   4.547  11.177
 2250W        W 6242   3.193   6.254  12.784
 2251W        W 6243   1.899   6.639  12.608
 2252W        W 6244   1.214   6.851  11.698
 2253W        W 6245   2.426   3.708  11.049
 2254W        W 6246   0.209   6.788  12.705
 2255W        W 6247   9.884   4.930  11.663
 2256W        W 6248   1.161   4.951  11.473
 2257W        W 6249   1.102   5.412  13.010
 2258W        W 6250   2.483   3.781  12.161
 2259W        W 6251   1.709   7.099  12.477
 2260W        W 6252   2.891   6.764  13.452
 2261W        W 6253   2.505   6.754  12.660
 2262W        W 6254   2.552   5.825  12.300
 2263W        W 6255   1.875   4.095  11.473
 2264W        W 6256   3.610   3.757  12.116
 2265W        W 6257   1.259   5.302  11.088
 2266W        W 6258   3.453   4.630  12.187
 2267W        W 6259   2.132   5.802  11.225
 2268W        W 6260   2.951   5.881  13.880
 2269W        W 6261   2.723   6.685  11.265
 2270W        W 6262   1.096   4.753  13.603
 2271W        W 6263   3.240   6.291  13.701
 2272W        W 6264   0.245   4.981  13.963
 2273W        W 6265   1.946   5.403  13.340
 2274W        W 6266   0.287   5.417  13.375
 2275W        W 6267   2.804   5.711  13.410
 2276W        W 6268   2.520   4.783  13.879
 2277W        W 6269   2.757   6.925  12.238
 2278W        W 6270   1.871   6.567  13.274
 2279W        W 6271   1.140   6.852  12.730
 2280W        W 6272   3.149   6.047  13.242
 2281W        W 6273   3.046   5.916  12.399
 2282W        W 6274   2.611   7.004  13.085
 2283W        W 6275   0.682   6.721  12.938
 2284W        W 6276   2.120   6.888  11.753
 2285W        W 6277   1.476   6.435  11.822
 2286W        W 6278   0.912   4.947  10.974
 2287W        W 6279   3.217   9.573   0.645
 2288W        W 6280   1.348   8.748   1.062
 2289W        W 6281   0.904   8.535   1.286
 2290W        W 6282   1.950   9.336   0.591
 2291W        W 6283   2.638   7.655   1.663
 2292W        W 6284   2.274   8.419   0.337
 2293W        W 6285   3.652   8.287   1.769
 2294W        W 6286   3.546   9.366   2.632
 2295W        W 6287   1.805   8.629   1.693
 2296W        W 6288   0.810   9.642   2.242
 2297W        W 6289   1.294   8.717   2.065
 2298W        W 6290   1.654   9.409   1.633
 2299W        W 6291   1.270   9.911   2.308
 2300W        W 6292   3.709   9.650   1.485
 2301W        W 6293   2.747   7.948   2.061
 2302W        W 6294   3.248   7.987   0.136
 2303W        W 6295   3.719   8.924   2.401
 2304W        W 6296   2.670   9.011   1.204
 2305W        W 6297   2.705   8.696   0.338
 2306W        W 6298   1.831   8.122   1.645
 2307W        W 6299   3.156   9.102   0.901
 2308W        W 6300   2.124   7.761   0.977
 2309W        W 6301   2.962   8.526   1.726
 2310W        W 6302   3.086   8.486   0.024
 2311W        W 6303   1.385   9.269   1.202
 2312W        W 6304   1.400   7.539   2.370
 2313W        W 6305   3.516   7.360   1.730
 2314W        W 6306   1.656   9.887   1.358
 2315W        W 6307   1.996   8.219   0.744
 2316W        W 6308   1.156   9.466   2.594
 2317W        W 6309   2.287   8.636   0.932
 2318W        W 6310   2.219   9.146   0.988
 2319W        W 6311   0.470   7.352   1.510
 2320W        W 6312   2.254   7.786   2.007
 2321W        W 6313   2.329   7.905   0.460
 2322W        W 6314   2.584   7.907   1.205
 2323W        W 6315   1.498   8.362   0.685
 2324W        W 6316   3.016   8.171   1.007
 2325W        W 6317   3.370   8.569   0.885
 2326W        W 6318   1.026   7.550   0.815
 2327W        W 6319   3.427   7.847   1.621
 2328W        W 6320   2.300   8.048  13.936
 2329W        W 6321   2.247   7.263   1.721
 2330W        W 6322   0.966   8.313   1.778
 2331W        W 6323   3.211   8.152   2.007
 2332W        W 6324   3.477   9.548   0.191
 2333W        W 6325   1.815   8.985   1.296
 2334W        W 6326   1.713   9.470   2.547
 2335W        W 6327   2.105   8.288   2.046
 2336W        W 6328   2.846   8.667   0.842
 2337W        W 6329   3.095   8.328   0.524
 2338W        W 6330   2.873   9.872   1.693
 2339W        W 6331   2.666   9.134   0.670
 2340W        W 6332   2.135   9.196   1.646
 2341W        W 6333   3.161   9.017   1.737
 2342W        W 6334   3.356   7.806   1.121
 2343W        W 6335   3.329   9.182   2.201
 2344W        W 6336   2.967   8.043   1.525
 2345W        W 6337   1.895   7.397   2.088
 2346W        W 6338   1.706   7.964   1.185
 2347W        W 6339   3.079   7.495   1.426
 2348W        W 6340   1.427   9.457   2.118
 2349W        W 6341   0.851   8.107   0.086
 2350W        W 6342   1.912   9.071   0.124
 2351W        W 6343   0.948   7.627   0.303
 2352W        W 6344   1.772   8.482   1.159
 2353W        W 6345   2.763   9.421   3.025
 2354W        W 6346   1.446   8.247   1.961
 2355W        W 6347   0.822   8.010   1.360
 2356W        W 6348   2.625   8.990   1.742
 2357W        W 6349   2.929   8.846   2.148
 2358W        W 6350   2.092   9.366   2.170
 2359W        W 6351   2.168   7.764   1.495
 2360W        W 6352   3.684   8.148   0.854
 2361W        W 6353   1.853   8.273   2.507
 2362W        W 6354   2.232   8.904   0.496
 2363W        W 6355   1.223   8.179   1.074
 2364W        W 6356   1.866   8.127   0.228
 2365W        W 6357   2.909   7.631   0.937
 2366W        W 6358   1.436   9.895   2.803
 2367W        W 6359   1.314   9.938   1.776
 2368W        W 6360   1.389   7.543   1.205
 2369W        W 6361   2.461   7.472   0.738
 2370W        W 6362   3.083   7.559   1.955
 2371W        W 6363   3.599   8.835   0.096
 2372W        W 6364   2.195   8.800   1.972
 2373W        W 6365   0.876   9.939   3.196
 2374W        W 6366   1.426   9.036   2.457
 2375W        W 6367   3.582   9.172   0.539
 2376W        W 6368   2.404   9.593   0.738
 2377W        W 6369   3.392   8.670   2.032
 2378W        W 6370   1.418   7.436   0.453
 2379W        W 6371   2.874   9.353   2.049
 2380W        W 6372   2.845   9.501   1.002
 2381W        W 6373   3.617   8.744   1.479
 2382W        W 6374   1.969   7.525   3.008
 2383W        W 6375   0.228   0.353   3.108
 2384W        W 6376   0.974   7.535   1.524
 2385W        W 6377   2.616   8.444   2.099
 2386W        W 6378   1.504   9.303   0.324
 2387W        W 6379   3.307   9.539   1.808
 2388W        W 6380   1.310   7.941   1.542
 2389W        W 6381   1.128   9.372   1.706
 2390W        W 6382   2.491   9.055   2.294
 2391W        W 6383   3.299   7.871   0.631
 2392W        W 6384   3.122   8.754   1.291
 2393W        W 6385   1.376   8.444   1.489
 2394W        W 6386   1.572   8.692   2.810
 2395W        W 6387   2.522   0.041   2.646
 2396W        W 6388   1.352   8.221   2.922
 2397W        W 6389   3.210   9.756   1.291
 2398W        W 6390   3.602   8.452   0.439
 2399W        W 6391   2.474   9.009   2.810
 2400W        W 6392   0.827   9.013   2.661
 2401W        W 6393   1.255   8.431   0.215
 2402W        W 6394   1.720   9.037   2.009
 2403W        W 6395   1.386   7.926   0.230
 2404W        W 6396   3.200   8.828   0.456
 2405W        W 6397   3.324   7.364   0.796
 2406W        W 6398   2.808   9.916   0.663
 2407W        W 6399   1.809   8.850   0.794
 2408W        W 6400   2.846   7.726   0.434
 2409W        W 6401   0.914   8.845   1.733
 2410W        W 6402   2.671   8.448   1.281
 2411W        W 6403   1.747   7.884   2.140
 2412W        W 6404   3.546   7.756   2.103
 2413W        W 6405   3.389   9.248   1.361
 2414W        W 6406   2.821   9.533   0.321
 2415W        W 6407   1.715   7.343   0.862
 2416W        W 6408   2.467   8.166   1.677
 2417W        W 6409   1.452   7.839   0.765
 2418W        W 6410   2.190   8.222   1.242
 2419W        W 6411   2.546   9.556   2.440
 2420W        W 6412   1.034   8.067   0.580
 2421W        W 6413   2.558   8.229   0.776
 2422W        W 6414   1.402   8.942   1.603
 2423W        W 6415   2.465   9.551   1.833
 2424W        W 6416   1.692   7.615   1.654
 2425W        W 6417   1.788   8.618   0.336
 2426W        W 6418   3.293   7.471   0.293
 2427W        W 6419   3.598   9.503   0.977
 2428W        W 6420   2.257   8.724   1.443
 2429W        W 6421   1.963   7.344   1.297
 2430W        W 6422   1.301   7.366   1.897
 2431W        W 6423   1.981   9.627   1.040
 2432W        W 6424   0.046   9.360   0.672
 2433W        W 6425   0.619   7.789   1.796
 2434W        W 6426   0.022   7.543   0.913
 2435W        W 6427   2.713   8.174   0.240
 2436W        W 6428   2.456   7.459   0.219
 2437W        W 6429   9.967   8.707   0.837
 2438W        W 6430   0.978   8.545   0.739
 2439W        W 6431   1.012   9.148   2.173
 2440W        W 6432   2.513   7.358   1.255
 2441W        W 6433   2.420   9.510   1.306
 2442W        W 6434   1.870   7.707   0.522
 2443W        W 6435   3.621   7.390   1.227
 2444W        W 6436   1.354   8.841   0.526
 2445W        W 6437   3.418   8.285   1.316
 2446W        W 6438   2.349   9.353   0.262
 2447W        W 6439   3.108   9.670   2.673
 2448W        W 6440   1.135   8.544   2.563
 2449W        W 6441   0.506   9.136   2.263
 2450W        W 6442   2.918   9.203   2.555
 2451W        W 6443   2.935   9.851   2.213
 2452W        W 6444   2.888   9.388   1.510
 2453W        W 6445   0.779   8.622  13.996
 2454W        W 6446   3.071   8.095   5.069
 2455W        W 6447   1.693   9.656   6.820
 2456W        W 6448   2.030   9.337   7.076
 2457W        W 6449   2.522   9.555   7.074
 2458W        W 6450   3.387   7.916   7.381
 2459W        W 6451   0.869   7.969   6.900
 2460W        W 6452   1.625   8.718   7.045
 2461W        W 6453   0.194   8.888   4.026
 2462W        W 6454   0.872   8.665   6.699
 2463W        W 6455   3.036   7.636   7.116
 2464W        W 6456   9.875   7.712   4.661
 2465W        W 6457   1.285   9.748   7.135
 2466W        W 6458   3.122   9.553   7.940
 2467W        W 6459   1.382   8.707   8.422
 2468W        W 6460   0.957   8.521   8.653
 2469W        W 6461   2.035   9.300   8.190
 2470W        W 6462   0.870   7.295  10.214
 2471W        W 6463   2.635   7.698   9.047
 2472W        W 6464   2.193   8.470   7.691
 2473W        W 6465   2.846   8.124  10.663
 2474W        W 6466   1.157   8.484  10.551
 2475W        W 6467   3.469   8.248   9.130
 2476W        W 6468   3.313   9.475   9.949
 2477W        W 6469   1.756   8.695   8.968
 2478W        W 6470   0.754   9.229   9.447
 2479W        W 6471   1.250   8.909  10.277
 2480W        W 6472   3.388   8.770  10.565
 2481W        W 6473   1.378   8.508   9.308
 2482W        W 6474   1.652   9.188   9.067
 2483W        W 6475   1.626   9.321  10.742
 2484W        W 6476   1.745   9.070  10.311
 2485W        W 6477   1.187   9.843   9.372
 2486W        W 6478   3.634   9.638   8.755
 2487W        W 6479   2.804   7.982   9.428
 2488W        W 6480   3.701   8.783   9.747
 2489W        W 6481   3.280   8.520   9.985
 2490W        W 6482   2.857   8.985   8.599
 2491W        W 6483   1.892   8.197   8.893
 2492W        W 6484   3.143   9.071   8.192
 2493W        W 6485   2.242   7.677   8.243
 2494W        W 6486   2.854   8.432   9.197
 2495W        W 6487   1.439   9.227   8.606
 2496W        W 6488   1.427   7.677   9.655
 2497W        W 6489   3.576   7.352   9.102
 2498W        W 6490   1.914   9.458   8.680
 2499W        W 6491   2.002   8.111   8.019
 2500W        W 6492   2.967   8.567  10.394
 2501W        W 6493   2.296   9.475  10.116
 2502W        W 6494   1.098   9.469   9.773
 2503W        W 6495   2.263   8.542   8.205
 2504W        W 6496   2.377   8.989   8.431
 2505W        W 6497   0.411   7.271   8.769
 2506W        W 6498   2.308   7.803   9.421
 2507W        W 6499   1.955   7.846  10.560
 2508W        W 6500   2.398   8.000   7.579
 2509W        W 6501   2.358   7.452  10.506
 2510W        W 6502   3.340   0.040  10.658
 2511W        W 6503   2.931   8.098  10.149
 2512W        W 6504   2.629   7.878   8.566
 2513W        W 6505   3.006   9.077  10.854
 2514W        W 6506   1.527   8.307   7.942
 2515W        W 6507   1.032   7.668  10.547
 2516W        W 6508   3.008   8.160   8.353
 2517W        W 6509   3.279   8.588   8.284
 2518W        W 6510   1.101   7.430   8.031
 2519W        W 6511   3.441   7.787   8.889
 2520W        W 6512   3.491   7.413   9.770
 2521W        W 6513   2.078   8.691  10.446
 2522W        W 6514   2.507   9.217  10.990
 2523W        W 6515   2.277   7.316   9.170
 2524W        W 6516   0.945   8.257   9.105
 2525W        W 6517   3.265   8.162   9.605
 2526W        W 6518   1.857   8.921   8.502
 2527W        W 6519   3.609   7.527  10.261
 2528W        W 6520   1.815   9.528   9.896
 2529W        W 6521   1.899   8.406   9.366
 2530W        W 6522   2.767   8.688   8.102
 2531W        W 6523   3.139   8.272   7.868
 2532W        W 6524   2.776   9.939   9.003
 2533W        W 6525   2.774   9.173   7.843
 2534W        W 6526   2.130   9.061   8.930
 2535W        W 6527   3.064   9.002   9.097
 2536W        W 6528   3.097   9.103  10.319
 2537W        W 6529   2.493   8.061   9.879
 2538W        W 6530   3.331   7.763   8.380
 2539W        W 6531   3.229   9.005   9.774
 2540W        W 6532   3.000   8.060   8.880
 2541W        W 6533   3.360   8.253  10.480
 2542W        W 6534   1.820   7.409   9.406
 2543W        W 6535   1.898   9.626  10.413
 2544W        W 6536   1.731   7.887   8.502
 2545W        W 6537   3.005   7.548   8.728
 2546W        W 6538   1.520   9.458   9.475
 2547W        W 6539   0.945   7.946   7.408
 2548W        W 6540   1.857   8.549   9.857
 2549W        W 6541   2.674   7.475   9.526
 2550W        W 6542   2.000   8.896   7.412
 2551W        W 6543   0.940   7.426   7.536
 2552W        W 6544   1.783   8.402   8.414
 2553W        W 6545   2.655   7.610  10.066
 2554W        W 6546   1.415   9.474  10.239
 2555W        W 6547   2.154   9.208  10.598
 2556W        W 6548   2.662   9.317  10.495
 2557W        W 6549   2.001   7.506  10.928
 2558W        W 6550   1.353   7.984   9.228
 2559W        W 6551   0.777   8.057   8.486
 2560W        W 6552   2.578   8.801   8.979
 2561W        W 6553   2.764   8.848   9.476
 2562W        W 6554   2.030   9.309   9.423
 2563W        W 6555   2.394   9.852   7.520
 2564W        W 6556   2.136   7.745   8.874
 2565W        W 6557   3.570   8.158   8.133
 2566W        W 6558   2.011   8.060   9.749
 2567W        W 6559   1.279   8.164   8.362
 2568W        W 6560   2.386   9.728  10.632
 2569W        W 6561   2.861   7.696   8.153
 2570W        W 6562   1.403   9.881   9.856
 2571W        W 6563   1.563   9.706   9.000
 2572W        W 6564   0.764   8.809  10.490
 2573W        W 6565   1.517   7.568  10.717
 2574W        W 6566   2.131   7.674  10.076
 2575W        W 6567   1.360   7.445   8.496
 2576W        W 6568   2.421   7.517   7.761
 2577W        W 6569   3.114   7.565   9.256
 2578W        W 6570   3.070   7.710   9.769
 2579W        W 6571   3.512   8.885   7.376
 2580W        W 6572   2.030   8.224  10.225
 2581W        W 6573   0.919   9.300  10.269
 2582W        W 6574   2.227   8.822   9.371
 2583W        W 6575   1.479   9.126   9.865
 2584W        W 6576   3.106   7.363  10.153
 2585W        W 6577   3.588   9.073  10.164
 2586W        W 6578   3.464   9.152   7.819
 2587W        W 6579   2.447   9.544   7.943
 2588W        W 6580   2.177   8.809  10.931
 2589W        W 6581   3.660   7.821  10.738
 2590W        W 6582   3.274   8.639   9.424
 2591W        W 6583   1.451   7.474   7.618
 2592W        W 6584   0.823   8.125  10.382
 2593W        W 6585   3.417   7.961  10.056
 2594W        W 6586   2.965   9.357   9.499
 2595W        W 6587   1.054   7.760  10.043
 2596W        W 6588   1.656   8.796  10.757
 2597W        W 6589   2.779   9.426   8.326
 2598W        W 6590   0.584   8.104   9.914
 2599W        W 6591   3.613   8.722   8.699
 2600W        W 6592   1.865   7.362  10.407
 2601W        W 6593   9.887   0.335  10.227
 2602W        W 6594   1.037   8.078   9.642
 2603W        W 6595   0.909   7.420   8.871
 2604W        W 6596   2.401   8.323   9.438
 2605W        W 6597   3.371   9.431   9.146
 2606W        W 6598   1.167   7.857   8.772
 2607W        W 6599   1.161   9.366   9.091
 2608W        W 6600   2.454   9.155   9.717
 2609W        W 6601   3.332   7.800   7.869
 2610W        W 6602   1.377   7.413  10.237
 2611W        W 6603   3.121   8.584   8.790
 2612W        W 6604   1.407   8.332   8.824
 2613W        W 6605   1.606   8.541  10.299
 2614W        W 6606   2.656   9.851  10.172
 2615W        W 6607   1.265   8.215  10.106
 2616W        W 6608   0.504   9.908   7.634
 2617W        W 6609   3.167   9.752   8.501
 2618W        W 6610   0.871   8.529  10.066
 2619W        W 6611   3.533   8.596   7.825
 2620W        W 6612   2.393   8.989  10.205
 2621W        W 6613   2.360   8.642   9.826
 2622W        W 6614   0.947   8.985   9.861
 2623W        W 6615   2.819   7.539  10.715
 2624W        W 6616   1.185   8.407   7.531
 2625W        W 6617   1.716   8.877   9.471
 2626W        W 6618   1.477   7.982   7.529
 2627W        W 6619   3.071   8.799   7.671
 2628W        W 6620   3.207   7.764  10.492
 2629W        W 6621   3.424   7.345   8.049
 2630W        W 6622   2.775   9.952   7.881
 2631W        W 6623   1.830   8.727   7.981
 2632W        W 6624   2.878   7.774   7.628
 2633W        W 6625   2.837   8.407   9.728
 2634W        W 6626   0.813   8.815   9.124
 2635W        W 6627   2.656   8.459   8.570
 2636W        W 6628   1.834   7.901   9.302
 2637W        W 6629   3.564   7.796   9.422
 2638W        W 6630   3.345   9.164   8.683
 2639W        W 6631   2.875   9.607  10.875
 2640W        W 6632   1.631   7.285   8.084
 2641W        W 6633   2.442   8.175   8.957
 2642W        W 6634   1.520   7.790   8.041
 2643W        W 6635   1.175   8.961  10.796
 2644W        W 6636   2.204   8.125   8.495
 2645W        W 6637   2.520   9.658   9.642
 2646W        W 6638   1.075   8.009   7.899
 2647W        W 6639   2.550   8.124   8.081
 2648W        W 6640   1.277   8.849   8.924
 2649W        W 6641   2.537   9.262   9.218
 2650W        W 6642   1.616   7.616   8.931
 2651W        W 6643   1.716   8.451   7.485
 2652W        W 6644   1.643   7.854  10.112
 2653W        W 6645   3.467   9.278  10.653
 2654W        W 6646   3.594   9.694  10.326
 2655W        W 6647   3.515   9.431   8.273
 2656W        W 6648   2.187   8.587   8.723
 2657W        W 6649   1.912   7.387   8.553
 2658W        W 6650   1.535   8.182   9.673
 2659W        W 6651   1.300   7.354   9.247
 2660W        W 6652   2.261   9.740   8.381
 2661W        W 6653   0.243   9.569   7.916
 2662W        W 6654   0.561   7.786   8.895
 2663W        W 6655   0.100   7.506   8.155
 2664W        W 6656   2.811   8.837   9.991
 2665W        W 6657   2.714   8.402   7.654
 2666W        W 6658   2.364   8.342  10.778
 2667W        W 6659   9.869   8.705   8.036
 2668W        W 6660   1.061   8.525   8.029
 2669W        W 6661   2.599   8.813  10.648
 2670W        W 6662   1.223   8.992   9.430
 2671W        W 6663   2.460   7.395   8.671
 2672W        W 6664   2.446   9.408   8.726
 2673W        W 6665   1.916   7.711   7.700
 2674W        W 6666   3.638   7.401   8.550
 2675W        W 6667   1.416   8.876   7.500
 2676W        W 6668   3.449   8.232   8.621
 2677W        W 6669   2.357   9.319   7.494
 2678W        W 6670   3.077   9.628  10.396
 2679W        W 6671   1.426   8.041  10.561
 2680W        W 6672   1.347   8.640   9.824
 2681W        W 6673   2.445   7.954  10.390
 2682W        W 6674   0.382   8.464  10.257
 2683W        W 6675   1.995   9.039   9.873
 2684W        W 6676   0.473   8.803   9.679
 2685W        W 6677   2.808   9.380   9.999
 2686W        W 6678   2.502   8.445  10.268
 2687W        W 6679   2.992   9.846   9.758
 2688W        W 6680   2.938   9.449   8.861
 2689W        W 6681   1.839   8.321  10.703
 2690W        W 6682   1.474   9.881  10.583
 2691W        W 6683   0.853   8.822   7.489
 2692W        W 6684   3.216   9.553  11.658
 2693W        W 6685   1.375   8.722  11.931
 2694W        W 6686   0.978   8.533  12.213
 2695W        W 6687   1.886   9.232  11.697
 2696W        W 6688   2.631   7.717  12.611
 2697W        W 6689   2.309   8.431  11.325
 2698W        W 6690   3.576   8.235  12.693
 2699W        W 6691   3.630   9.170  13.681
 2700W        W 6692   1.829   8.654  12.571
 2701W        W 6693   1.318   8.491  12.929
 2702W        W 6694   1.652   9.262  12.643
 2703W        W 6695   1.031   9.954  12.983
 2704W        W 6696   3.664   9.637  12.382
 2705W        W 6697   2.819   8.068  12.943
 2706W        W 6698   3.266   8.089  10.970
 2707W        W 6699   3.751   8.880  13.255
 2708W        W 6700   2.734   8.960  12.193
 2709W        W 6701   2.665   8.760  11.175
 2710W        W 6702   1.879   8.140  12.522
 2711W        W 6703   3.158   9.083  11.894
 2712W        W 6704   2.235   7.759  11.867
 2713W        W 6705   2.860   8.536  12.677
 2714W        W 6706   3.058   8.558  10.907
 2715W        W 6707   0.721   9.871  13.414
 2716W        W 6708   1.416   9.230  12.179
 2717W        W 6709   1.366   7.681  13.171
 2718W        W 6710   3.578   7.375  12.714
 2719W        W 6711   1.898   9.456  12.193
 2720W        W 6712   1.996   8.172  11.637
 2721W        W 6713   2.392   9.366  13.724
 2722W        W 6714   1.026   9.402  13.384
 2723W        W 6715   2.322   8.652  11.836
 2724W        W 6716   2.295   9.159  12.010
 2725W        W 6717   0.341   7.296  12.549
 2726W        W 6718   2.314   7.931  12.954
 2727W        W 6719   2.397   7.856  11.393
 2728W        W 6720   2.894   8.049  13.770
 2729W        W 6721   2.647   7.912  12.141
 2730W        W 6722   1.514   8.313  11.506
 2731W        W 6723   3.056   8.157  11.883
 2732W        W 6724   3.407   8.617  11.806
 2733W        W 6725   1.221   7.341  11.545
 2734W        W 6726   3.444   7.788  12.451
 2735W        W 6727   2.431   7.828  10.883
 2736W        W 6728   3.483   7.462  13.347
 2737W        W 6729   2.032   8.528  13.878
 2738W        W 6730   2.217   7.307  12.621
 2739W        W 6731   0.964   8.208  12.629
 2740W        W 6732   3.273   8.234  13.129
 2741W        W 6733   3.317   9.364  11.164
 2742W        W 6734   1.839   8.922  12.128
 2743W        W 6735   3.612   7.650  13.915
 2744W        W 6736   1.729   9.513  13.563
 2745W        W 6737   1.928   8.358  12.986
 2746W        W 6738   2.895   8.625  11.771
 2747W        W 6739   3.156   8.399  11.396
 2748W        W 6740   2.833   9.928  12.517
 2749W        W 6741   2.656   9.036  11.662
 2750W        W 6742   2.118   9.121  12.515
 2751W        W 6743   3.071   9.025  12.639
 2752W        W 6744   2.550   7.990  13.400
 2753W        W 6745   3.308   7.724  11.933
 2754W        W 6746   3.277   9.121  13.147
 2755W        W 6747   3.017   8.083  12.456
 2756W        W 6748   1.720   7.345  12.934
 2757W        W 6749   1.923   9.596   0.106
 2758W        W 6750   1.761   7.893  12.061
 2759W        W 6751   3.003   7.556  12.309
 2760W        W 6752   1.446   9.450  13.087
 2761W        W 6753   0.997   8.068  10.871
 2762W        W 6754   1.772   8.621  13.417
 2763W        W 6755   2.664   7.556  13.091
 2764W        W 6756   1.796   9.061  11.184
 2765W        W 6757   1.766   8.413  12.053
 2766W        W 6758   1.425   8.010  12.786
 2767W        W 6759   0.814   8.009  12.156
 2768W        W 6760   2.564   8.981  12.701
 2769W        W 6761   2.844   8.839  13.101
 2770W        W 6762   1.933   9.272  13.141
 2771W        W 6763   2.189   7.768  12.380
 2772W        W 6764   3.587   8.135  11.721
 2773W        W 6765   2.071   8.195  13.459
 2774W        W 6766   2.230   8.947  11.416
 2775W        W 6767   1.277   8.182  11.939
 2776W        W 6768   2.024   8.054  11.091
 2777W        W 6769   2.808   7.639  11.737
 2778W        W 6770   1.299   9.854  13.412
 2779W        W 6771   1.360   9.709  12.616
 2780W        W 6772   1.458   7.433  12.062
 2781W        W 6773   2.288   7.350  11.567
 2782W        W 6774   3.112   7.633  12.816
 2783W        W 6775   3.065   7.793  13.312
 2784W        W 6776   3.478   8.869  11.050
 2785W        W 6777   2.139   8.833  12.963
 2786W        W 6778   1.487   9.067  13.464
 2787W        W 6779   3.129   7.574  13.779
 2788W        W 6780   3.572   9.061  11.524
 2789W        W 6781   2.356   9.442  11.536
 2790W        W 6782   3.378   8.681  12.883
 2791W        W 6783   1.581   7.391  11.192
 2792W        W 6784   3.401   8.035  13.621
 2793W        W 6785   2.834   9.369  12.950
 2794W        W 6786   1.150   8.008  13.647
 2795W        W 6787   2.772   9.459  11.909
 2796W        W 6788   0.561   8.318  13.638
 2797W        W 6789   3.642   8.679  12.427
 2798W        W 6790   1.042   8.106  13.150
 2799W        W 6791   0.875   7.437  12.376
 2800W        W 6792   2.466   8.435  13.028
 2801W        W 6793   1.331   9.286  11.176
 2802W        W 6794   3.359   9.455  12.756
 2803W        W 6795   1.256   7.825  12.341
 2804W        W 6796   1.134   9.246  12.711
 2805W        W 6797   2.444   9.148  13.250
 2806W        W 6798   3.232   7.894  11.447
 2807W        W 6799   3.156   8.673  12.256
 2808W        W 6800   1.415   8.341  12.410
 2809W        W 6801   1.553   8.770  13.889
 2810W        W 6802   2.570   9.857  13.791
 2811W        W 6803   3.063   9.915  12.032
 2812W        W 6804   3.656   8.496  11.368
 2813W        W 6805   2.370   8.907  13.981
 2814W        W 6806   2.306   8.672  13.450
 2815W        W 6807   0.853   8.936  13.583
 2816W        W 6808   1.406   8.364  10.979
 2817W        W 6809   1.622   8.889  12.992
 2818W        W 6810   1.535   7.899  11.124
 2819W        W 6811   3.096   8.927  11.390
 2820W        W 6812   3.228   7.390  11.487
 2821W        W 6813   2.810   9.869  11.576
 2822W        W 6814   1.822   8.718  11.643
 2823W        W 6815   2.836   7.673  11.212
 2824W        W 6816   2.846   8.411  13.392
 2825W        W 6817   0.905   8.724  12.715
 2826W        W 6818   2.706   8.423  12.183
 2827W        W 6819   1.835   7.836  13.005
 2828W        W 6820   3.575   7.827  12.997
 2829W        W 6821   3.456   9.136  12.323
 2830W        W 6822   2.839   9.386  11.347
 2831W        W 6823   1.745   7.259  11.653
 2832W        W 6824   2.454   8.207  12.562
 2833W        W 6825   1.466   7.786  11.644
 2834W        W 6826   2.223   8.214  12.109
 2835W        W 6827   2.513   9.691  13.274
 2836W        W 6828   1.095   8.048  11.378
 2837W        W 6829   2.570   8.206  11.715
 2838W        W 6830   1.362   8.835  12.503
 2839W        W 6831   2.324   9.458  12.846
 2840W        W 6832   1.711   7.634  12.510
 2841W        W 6833   1.837   8.532  11.175
 2842W        W 6834   1.581   8.264  13.805
 2843W        W 6835   3.308   7.571  11.007
 2844W        W 6836   3.616   9.393  11.925
 2845W        W 6837   2.297   8.674  12.357
 2846W        W 6838   1.977   7.369  12.110
 2847W        W 6839   1.543   8.168  13.286
 2848W        W 6840   1.297   7.354  12.653
 2849W        W 6841   2.332   9.702  11.999
 2850W        W 6842   0.214   9.095  11.746
 2851W        W 6843   0.543   7.792  12.558
 2852W        W 6844   0.016   7.456  11.846
 2853W        W 6845   2.742   8.909  13.613
 2854W        W 6846   2.740   8.193  11.166
 2855W        W 6847   2.459   7.327  11.067
 2856W        W 6848   9.853   8.665  11.558
 2857W        W 6849   1.008   8.538  11.563
 2858W        W 6850   1.126   8.948  13.128
 2859W        W 6851   2.512   7.397  12.174
 2860W        W 6852   2.561   9.420  12.391
 2861W        W 6853   1.920   7.690  11.435
 2862W        W 6854   3.612   7.355  12.099
 2863W        W 6855   1.378   8.774  11.280
 2864W        W 6856   3.452   8.247  12.197
 2865W        W 6857   2.065   9.481  11.027
 2866W        W 6858   3.064   9.767  13.909
 2867W        W 6859   1.252   8.561  13.477
 2868W        W 6860   0.248   8.561  13.980
 2869W        W 6861   1.994   9.045  13.614
 2870W        W 6862   0.356   8.796  13.454
 2871W        W 6863   2.880   9.404  13.488
 2872W        W 6864   2.577   8.465  13.843
 2873W        W 6865   2.938   9.989  13.431
 2874W        W 6866   1.972   9.862   0.567
 2875W        W 6867   3.079   9.479  12.322
 2876W        W 6868   0.940   8.555  11.030
 2877W        W 6869   6.864   2.202   0.685
 2878W        W 6870   4.789   3.371   0.445
 2879W        W 6871   4.903   1.436   1.106
 2880W        W 6872   4.473   1.346   1.399
 2881W        W 6873   5.545   2.052   0.775
 2882W        W 6874   6.252   0.438   1.736
 2883W        W 6875   5.893   1.134   0.434
 2884W        W 6876   5.569   2.590   0.764
 2885W        W 6877   3.977   1.198   1.930
 2886W        W 6878   7.307   0.842   1.789
 2887W        W 6879   6.987   1.940   2.675
 2888W        W 6880   5.402   1.476   1.600
 2889W        W 6881   5.918   2.744   2.082
 2890W        W 6882   4.308   2.079   2.097
 2891W        W 6883   3.570   1.621   1.835
 2892W        W 6884   4.576   2.848   1.710
 2893W        W 6885   4.936   1.244   1.993
 2894W        W 6886   5.192   2.016   1.673
 2895W        W 6887   4.116   0.242   1.069
 2896W        W 6888   4.602   2.542   2.133
 2897W        W 6889   7.135   2.435   1.549
 2898W        W 6890   6.432   0.854   2.008
 2899W        W 6891   6.831   0.719   0.128
 2900W        W 6892   5.200   3.171   2.144
 2901W        W 6893   6.961   2.718   0.644
 2902W        W 6894   4.226   3.683   0.599
 2903W        W 6895   4.471   3.597   1.154
 2904W        W 6896   6.340   1.677   1.260
 2905W        W 6897   6.293   1.441   0.357
 2906W        W 6898   5.431   2.707   2.222
 2907W        W 6899   5.485   0.940   1.590
 2908W        W 6900   6.797   1.760   0.983
 2909W        W 6901   5.822   0.503   0.990
 2910W        W 6902   4.381   3.228   0.794
 2911W        W 6903   3.799   0.601   1.252
 2912W        W 6904   6.404   1.300   1.718
 2913W        W 6905   4.047   2.907   1.675
 2914W        W 6906   5.313   3.169   0.707
 2915W        W 6907   6.637   1.220   0.024
 2916W        W 6908   3.810   2.966   2.153
 2917W        W 6909   4.461   2.541   2.647
 2918W        W 6910   4.850   1.954   1.288
 2919W        W 6911   5.002   0.367   2.330
 2920W        W 6912   6.885   9.921   1.718
 2921W        W 6913   4.186   2.066   0.243
 2922W        W 6914   4.132   1.064   0.501
 2923W        W 6915   4.117   2.959   1.164
 2924W        W 6916   5.149   2.493   1.404
 2925W        W 6917   5.549   0.884   0.746
 2926W        W 6918   6.856   3.380   1.635
 2927W        W 6919   7.267   2.868   1.334
 2928W        W 6920   3.665   1.705   0.862
 2929W        W 6921   4.711   2.149   2.421
 2930W        W 6922   5.980   1.374   0.938
 2931W        W 6923   5.866   1.843   1.125
 2932W        W 6924   4.147   1.252   2.408
 2933W        W 6925   3.972   0.225   1.589
 2934W        W 6926   5.924   0.687   2.095
 2935W        W 6927   5.540   0.659   3.105
 2936W        W 6928   5.979   0.553   0.497
 2937W        W 6929   6.503   0.749   2.909
 2938W        W 6930   6.247   0.631   1.252
 2939W        W 6931   4.343   3.340   1.605
 2940W        W 6932   5.048   1.051   0.759
 2941W        W 6933   6.671   0.903   1.002
 2942W        W 6934   7.018   1.299   0.920
 2943W        W 6935   4.731   0.051   0.704
 2944W        W 6936   7.020   0.446   1.625
 2945W        W 6937   7.146   2.848   0.166
 2946W        W 6938   3.893   2.050   1.740
 2947W        W 6939   6.024   0.601  13.988
 2948W        W 6940   7.108   2.978   1.861
 2949W        W 6941   7.517   0.111   2.486
 2950W        W 6942   5.832   1.253   2.933
 2951W        W 6943   5.990   2.793   0.993
 2952W        W 6944   5.911   0.037   1.717
 2953W        W 6945   4.436   0.978   1.764
 2954W        W 6946   5.799   3.248   1.412
 2955W        W 6947   6.922   0.726   2.104
 2956W        W 6948   7.027   2.346   0.187
 2957W        W 6949   5.350   1.824   1.214
 2958W        W 6950   7.250   0.342   2.884
 2959W        W 6951   5.491   2.341   2.567
 2960W        W 6952   5.450   1.186   2.040
 2961W        W 6953   6.499   1.364   0.833
 2962W        W 6954   6.786   1.059   0.520
 2963W        W 6955   6.633   2.991   1.011
 2964W        W 6956   6.332   2.627   1.765
 2965W        W 6957   6.231   1.808   0.745
 2966W        W 6958   5.693   1.948   1.607
 2967W        W 6959   6.692   1.731   1.707
 2968W        W 6960   4.320   0.760   2.244
 2969W        W 6961   6.945   3.335   2.192
 2970W        W 6962   5.064   3.000   1.517
 2971W        W 6963   6.915   0.482   1.118
 2972W        W 6964   3.834   0.852   2.302
 2973W        W 6965   6.628   0.821   1.538
 2974W        W 6966   5.904   2.702   1.514
 2975W        W 6967   5.305   3.312   1.205
 2976W        W 6968   4.174   0.534   0.450
 2977W        W 6969   5.261   9.998   2.069
 2978W        W 6970   4.300   3.267   0.283
 2979W        W 6971   4.685   1.806   0.809
 2980W        W 6972   5.231   0.745   1.172
 2981W        W 6973   6.586   0.229   1.401
 2982W        W 6974   6.367   3.538   1.689
 2983W        W 6975   5.682   3.196   2.287
 2984W        W 6976   5.103   2.274   2.102
 2985W        W 6977   4.577   0.452   1.008
 2986W        W 6978   5.025   2.736   1.930
 2987W        W 6979   4.419   0.863   0.109
 2988W        W 6980   5.505   1.510   2.476
 2989W        W 6981   6.340   9.922   2.067
 2990W        W 6982   3.782   2.145   2.233
 2991W        W 6983   5.387   1.783   0.275
 2992W        W 6984   4.665   0.385   0.244
 2993W        W 6985   5.394   1.251   1.129
 2994W        W 6986   4.834   0.725   1.994
 2995W        W 6987   4.283   0.650   1.386
 2996W        W 6988   3.976   3.468   1.022
 2997W        W 6989   4.511   2.277   0.614
 2998W        W 6990   6.176   1.807   1.742
 2999W        W 6991   6.399   1.576   2.138
 3000W        W 6992   5.567   2.065   2.133
 3001W        W 6993   6.050   2.609   0.474
 3002W        W 6994   5.780   0.510   1.509
 3003W        W 6995   7.192   0.835   0.858
 3004W        W 6996   4.109   2.548   2.264
 3005W        W 6997   3.699   3.492   0.574
 3006W        W 6998   5.714   1.032   2.441
 3007W        W 6999   4.982   2.606   0.555
 3008W        W 7000   6.875   3.235   0.622
 3009W        W 7001   5.772   1.621   0.557
 3010W        W 7002   4.650   0.952   1.104
 3011W        W 7003   5.594   0.784   0.228
 3012W        W 7004   6.417   0.364   0.849
 3013W        W 7005   5.017   2.573   2.512
 3014W        W 7006   4.759   2.318   1.690
 3015W        W 7007   4.505   2.471   0.121
 3016W        W 7008   3.793   2.897   0.751
 3017W        W 7009   4.980   0.170   1.221
 3018W        W 7010   5.982   0.088   0.736
 3019W        W 7011   3.991   0.328   2.116
 3020W        W 7012   3.991   1.081   1.414
 3021W        W 7013   6.683   0.296   1.991
 3022W        W 7014   4.151   0.774   0.915
 3023W        W 7015   6.546   0.528   2.433
 3024W        W 7016   7.314   1.555   0.133
 3025W        W 7017   4.397   0.469   1.838
 3026W        W 7018   5.360   1.054   2.817
 3027W        W 7019   3.698   0.755   0.330
 3028W        W 7020   5.754   1.610   1.992
 3029W        W 7021   5.582   3.550   0.451
 3030W        W 7022   3.773   2.102  13.948
 3031W        W 7023   7.263   1.966   0.442
 3032W        W 7024   6.018   2.284   0.878
 3033W        W 7025   6.444   3.579   0.634
 3034W        W 7026   6.919   1.213   1.832
 3035W        W 7027   5.125   0.117   0.359
 3036W        W 7028   6.614   2.658   0.252
 3037W        W 7029   6.987   0.735   2.627
 3038W        W 7030   6.178   3.268   0.967
 3039W        W 7031   6.488   2.149   2.018
 3040W        W 7032   4.568   2.758   0.831
 3041W        W 7033   6.482   2.147   1.050
 3042W        W 7034   5.510   2.844   1.225
 3043W        W 7035   7.276   1.479   1.340
 3044W        W 7036   6.572   3.051   1.943
 3045W        W 7037   5.829   3.078   0.594
 3046W        W 7038   4.634   1.137   2.378
 3047W        W 7039   4.488   0.153   1.432
 3048W        W 7040   6.030   1.199   2.061
 3049W        W 7041   5.058   2.075   0.587
 3050W        W 7042   6.998   2.088   1.889
 3051W        W 7043   6.581   3.472   1.194
 3052W        W 7044   4.782   0.596   1.481
 3053W        W 7045   4.425   1.924   1.603
 3054W        W 7046   6.051   1.928   2.288
 3055W        W 7047   4.024   1.581   0.472
 3056W        W 7048   7.064   3.285   1.115
 3057W        W 7049   6.838   0.550   0.614
 3058W        W 7050   6.768   2.864   1.493
 3059W        W 7051   6.751   1.375   1.342
 3060W        W 7052   4.980   1.081   1.498
 3061W        W 7053   4.875   3.464   1.446
 3062W        W 7054   4.226   2.772   0.448
 3063W        W 7055   6.862   2.518   1.116
 3064W        W 7056   4.488   1.371   2.813
 3065W        W 7057   7.289   1.185   0.488
 3066W        W 7058   4.858   2.359   0.992
 3067W        W 7059   6.036   1.461   2.505
 3068W        W 7060   4.462   1.667   2.385
 3069W        W 7061   4.449   1.472   1.917
 3070W        W 7062   4.865   1.085   0.259
 3071W        W 7063   5.236   1.662   2.049
 3072W        W 7064   5.116   0.646   0.327
 3073W        W 7065   4.248   1.607   1.004
 3074W        W 7066   6.899   1.575   0.499
 3075W        W 7067   6.741   0.260   2.869
 3076W        W 7068   6.376   2.611   1.260
 3077W        W 7069   6.865   0.049   0.816
 3078W        W 7070   6.473   2.571   0.761
 3079W        W 7071   5.266   1.596   0.758
 3080W        W 7072   6.440   0.393   0.296
 3081W        W 7073   6.721   1.157   2.334
 3082W        W 7074   4.050   1.578   1.598
 3083W        W 7075   4.474   2.570   1.299
 3084W        W 7076   6.301   1.145   1.254
 3085W        W 7077   5.390   0.656   2.060
 3086W        W 7078   7.422   2.411   2.520
 3087W        W 7079   7.326   0.389   2.063
 3088W        W 7080   3.795   3.323   1.481
 3089W        W 7081   4.122   2.507   0.884
 3090W        W 7082   4.304   0.180   3.030
 3091W        W 7083   7.065   1.951   1.383
 3092W        W 7084   6.407   2.192   0.427
 3093W        W 7085   5.257   9.942   0.831
 3094W        W 7086   6.057   0.919   1.643
 3095W        W 7087   3.763   2.526   1.889
 3096W        W 7088   5.036   0.464   0.789
 3097W        W 7089   5.816   0.963   1.196
 3098W        W 7090   6.008   2.412   2.476
 3099W        W 7091   4.618   0.776   0.601
 3100W        W 7092   6.184   0.905   0.810
 3101W        W 7093   4.890   1.577   1.614
 3102W        W 7094   7.150   3.386   0.203
 3103W        W 7095   5.988   2.271   1.909
 3104W        W 7096   4.394   2.111   1.110
 3105W        W 7097   4.763   2.984   2.343
 3106W        W 7098   5.256   0.437   1.607
 3107W        W 7099   3.834   2.440   0.447
 3108W        W 7100   5.369   1.246   0.380
 3109W        W 7101   3.930   1.941   1.241
 3110W        W 7102   6.899   0.156   0.288
 3111W        W 7103   4.421   3.615   2.069
 3112W        W 7104   7.288   2.263   0.989
 3113W        W 7105   5.913   1.423   1.486
 3114W        W 7106   5.524   0.146   1.233
 3115W        W 7107   4.608   3.069   1.250
 3116W        W 7108   5.110   0.928   2.393
 3117W        W 7109   4.823   0.191   1.860
 3118W        W 7110   3.826   3.059   0.264
 3119W        W 7111   5.627   2.323   1.237
 3120W        W 7112   4.059   2.021   0.734
 3121W        W 7113   3.918   0.709   1.776
 3122W        W 7114   5.512   2.442   1.769
 3123W        W 7115   3.715   0.366   0.755
 3124W        W 7116   6.593   1.594   2.598
 3125W        W 7117   6.343   0.896   0.310
 3126W        W 7118   6.805   2.569   1.916
 3127W        W 7119   5.533   2.969   1.777
 3128W        W 7120   4.881   3.359   0.939
 3129W        W 7121   6.040   0.068   0.222
 3130W        W 7122   3.963   3.426   1.965
 3131W        W 7123   3.896   1.245   0.932
 3132W        W 7124   4.570   1.293   0.703
 3133W        W 7125   4.776   1.878   2.003
 3134W        W 7126   6.095   0.130   1.242
 3135W        W 7127   5.331   3.446   1.707
 3136W        W 7128   6.047   3.198   1.901
 3137W        W 7129   6.111   2.206   1.411
 3138W        W 7130   5.507   0.370   0.611
 3139W        W 7131   7.203   0.075   1.244
 3140W        W 7132   4.905   1.577   0.394
 3141W        W 7133   7.071   0.982   1.344
 3142W        W 7134   5.895   2.093   0.391
 3143W        W 7135   6.675   2.562   2.727
 3144W        W 7136   6.376   3.034   0.554
 3145W        W 7137   3.954   2.460   1.358
 3146W        W 7138   3.995   1.681   2.143
 3147W        W 7139   6.486   2.108   2.529
 3148W        W 7140   6.297   3.084   1.447
 3149W        W 7141   4.772   3.277   1.901
 3150W        W 7142   4.259   2.440   1.757
 3151W        W 7143   6.639   2.247   1.531
 3152W        W 7144   4.320   3.068   2.098
 3153W        W 7145   5.710   3.446   0.937
 3154W        W 7146   5.036   2.857   1.022
 3155W        W 7147   4.429   1.385   0.200
 3156W        W 7148   6.729   1.720   7.045
 3157W        W 7149   6.340   2.748   7.280
 3158W        W 7150   6.472   2.595   6.809
 3159W        W 7151   6.530   1.219   7.053
 3160W        W 7152   6.873   0.849   6.904
 3161W        W 7153   4.826   0.833   5.527
 3162W        W 7154   5.029   0.310   7.114
 3163W        W 7155   3.904   2.659   7.361
 3164W        W 7156   6.883   3.548   7.099
 3165W        W 7157   4.806   1.132   5.100
 3166W        W 7158   6.359   0.204   7.163
 3167W        W 7159   6.642   0.379   6.774
 3168W        W 7160   6.081   2.942   6.768
 3169W        W 7161   7.054   2.132   7.040
 3170W        W 7162   6.077   1.112   7.285
 3171W        W 7163   4.051   0.816   7.257
 3172W        W 7164   6.210   1.629   7.182
 3173W        W 7165   3.767   3.663  10.668
 3174W        W 7166   4.120   2.570  10.237
 3175W        W 7167   6.699   2.173   7.971
 3176W        W 7168   6.956   3.343   9.995
 3177W        W 7169   4.883   1.476   8.436
 3178W        W 7170   4.435   1.311   8.674
 3179W        W 7171   5.393   2.146   8.078
 3180W        W 7172   5.164   3.281  10.360
 3181W        W 7173   3.855   0.839  10.327
 3182W        W 7174   4.560   0.060  10.016
 3183W        W 7175   6.224   0.482   9.024
 3184W        W 7176   5.841   1.263   7.744
 3185W        W 7177   6.480   0.781  10.691
 3186W        W 7178   3.831   0.539   9.876
 3187W        W 7179   3.928   3.223  10.910
 3188W        W 7180   5.504   2.775   7.599
 3189W        W 7181   3.870   1.250   9.305
 3190W        W 7182   4.737   1.332  10.592
 3191W        W 7183   7.079   1.002   9.080
 3192W        W 7184   7.229   2.438   9.931
 3193W        W 7185   5.320   1.489   8.952
 3194W        W 7186   5.907   2.808   9.386
 3195W        W 7187   4.227   2.210   9.507
 3196W        W 7188   3.600   1.676   9.183
 3197W        W 7189   4.812   1.734  10.271
 3198W        W 7190   7.002   1.557  10.660
 3199W        W 7191   4.510   2.901   8.916
 3200W        W 7192   5.851   2.610  10.222
 3201W        W 7193   5.005   1.254   9.301
 3202W        W 7194   5.102   2.051   8.969
 3203W        W 7195   5.393   2.192  10.960
 3204W        W 7196   5.306   1.909  10.348
 3205W        W 7197   3.637   1.224  10.843
 3206W        W 7198   6.581   2.686  10.557
 3207W        W 7199   4.065   0.259   8.413
 3208W        W 7200   4.581   2.662   9.481
 3209W        W 7201   7.112   2.439   8.884
 3210W        W 7202   6.395   0.887   9.315
 3211W        W 7203   7.021   0.926   7.526
 3212W        W 7204   7.191   1.526   9.678
 3213W        W 7205   5.191   3.278   9.418
 3214W        W 7206   7.062   2.576   7.990
 3215W        W 7207   4.526   3.506   8.368
 3216W        W 7208   4.339   0.449   9.748
 3217W        W 7209   6.844   1.359  10.064
 3218W        W 7210   6.245   1.705   8.604
 3219W        W 7211   6.327   1.420   7.663
 3220W        W 7212   5.492   2.609   9.582
 3221W        W 7213   5.407   0.949   8.840
 3222W        W 7214   5.963   2.990   9.874
 3223W        W 7215   6.724   1.818   8.393
 3224W        W 7216   5.834   0.557   8.205
 3225W        W 7217   4.340   3.184   7.991
 3226W        W 7218   3.791   0.677   8.517
 3227W        W 7219   6.334   1.351   9.051
 3228W        W 7220   3.969   2.884   8.918
 3229W        W 7221   6.793   1.402   7.453
 3230W        W 7222   3.744   3.032   9.522
 3231W        W 7223   4.547   2.757   9.996
 3232W        W 7224   4.792   1.996   8.545
 3233W        W 7225   4.834   0.436   9.602
 3234W        W 7226   6.933   9.999   8.901
 3235W        W 7227   4.033   1.079   7.722
 3236W        W 7228   4.179   2.942   8.453
 3237W        W 7229   5.061   2.443   8.591
 3238W        W 7230   6.554   3.385  10.356
 3239W        W 7231   5.496   1.018   8.047
 3240W        W 7232   6.845   3.394   8.857
 3241W        W 7233   6.515   1.372  10.634
 3242W        W 7234   7.258   2.860   8.647
 3243W        W 7235   5.856   2.076  10.138
 3244W        W 7236   3.683   1.754   8.200
 3245W        W 7237   4.651   2.263   9.794
 3246W        W 7238   5.912   1.424   8.246
 3247W        W 7239   5.830   1.924   8.354
 3248W        W 7240   4.167   1.321   9.730
 3249W        W 7241   4.136   1.269  10.491
 3250W        W 7242   3.862   0.140   8.898
 3251W        W 7243   5.899   0.715   9.392
 3252W        W 7244   5.574   0.707  10.608
 3253W        W 7245   5.807   0.733   7.718
 3254W        W 7246   7.017   3.142  10.499
 3255W        W 7247   5.983   0.273  10.513
 3256W        W 7248   6.999   2.533  10.867
 3257W        W 7249   6.524   0.941  10.188
 3258W        W 7250   6.216   0.683   8.542
 3259W        W 7251   4.254   3.330   8.791
 3260W        W 7252   4.971   1.185   7.992
 3261W        W 7253   4.614   0.447  10.644
 3262W        W 7254   6.629   0.937   8.334
 3263W        W 7255   6.973   1.352   8.269
 3264W        W 7256   4.798   3.499  10.711
 3265W        W 7257   4.791   0.085   8.013
 3266W        W 7258   7.047   0.514   8.873
 3267W        W 7259   7.207   2.749   7.495
 3268W        W 7260   3.908   2.096   9.085
 3269W        W 7261   6.224   0.514   7.536
 3270W        W 7262   7.101   2.987   9.149
 3271W        W 7263   6.977   0.343   9.835
 3272W        W 7264   5.715   1.587  10.361
 3273W        W 7265   5.598   2.628   8.082
 3274W        W 7266   5.848   9.990   8.847
 3275W        W 7267   4.336   1.049   9.110
 3276W        W 7268   3.985   2.164   9.956
 3277W        W 7269   5.729   3.217   8.691
 3278W        W 7270   6.977   1.067   9.604
 3279W        W 7271   5.691   3.248  10.317
 3280W        W 7272   6.902   2.306   7.513
 3281W        W 7273   5.307   1.844   8.535
 3282W        W 7274   7.259   0.291  10.277
 3283W        W 7275   5.395   2.268   9.945
 3284W        W 7276   5.557   1.118   9.282
 3285W        W 7277   6.450   1.430   8.188
 3286W        W 7278   6.740   1.144   7.887
 3287W        W 7279   6.767   2.912   8.281
 3288W        W 7280   6.309   2.702   9.072
 3289W        W 7281   6.280   1.852   7.948
 3290W        W 7282   5.614   1.948   8.963
 3291W        W 7283   6.606   1.788   8.969
 3292W        W 7284   4.067   0.813   9.497
 3293W        W 7285   6.685   1.802  10.313
 3294W        W 7286   7.058   3.388   9.477
 3295W        W 7287   5.027   2.904   8.847
 3296W        W 7288   6.116   3.462  10.079
 3297W        W 7289   6.114   0.869   9.864
 3298W        W 7290   5.402   3.394   9.881
 3299W        W 7291   6.933   0.525   8.354
 3300W        W 7292   6.790   1.876   9.771
 3301W        W 7293   3.723   1.040   9.799
 3302W        W 7294   6.618   0.843   8.848
 3303W        W 7295   6.907   1.029  10.514
 3304W        W 7296   5.850   2.684   8.853
 3305W        W 7297   5.174   3.249   8.446
 3306W        W 7298   4.131   0.540   7.699
 3307W        W 7299   5.173   0.076   9.425
 3308W        W 7300   4.682   1.798   8.075
 3309W        W 7301   5.448   2.384  10.435
 3310W        W 7302   5.141   0.867   8.408
 3311W        W 7303   6.582   0.324   8.668
 3312W        W 7304   6.370   3.592   9.069
 3313W        W 7305   5.701   3.290   9.459
 3314W        W 7306   5.068   2.267   9.453
 3315W        W 7307   6.895   2.922   9.633
 3316W        W 7308   4.531   0.473   8.285
 3317W        W 7309   5.072   2.773   9.339
 3318W        W 7310   5.348   1.352   9.686
 3319W        W 7311   6.270   0.407   9.570
 3320W        W 7312   3.689   2.064   9.560
 3321W        W 7313   5.564   1.771   7.710
 3322W        W 7314   5.393   1.332   8.457
 3323W        W 7315   6.353   0.423  10.123
 3324W        W 7316   4.945   2.270  10.229
 3325W        W 7317   5.786   2.052  10.649
 3326W        W 7318   5.603   0.347  10.985
 3327W        W 7319   4.912   0.765   9.195
 3328W        W 7320   4.292   0.786   8.646
 3329W        W 7321   4.002   3.419   8.321
 3330W        W 7322   5.392   2.871  10.578
 3331W        W 7323   4.415   2.353   7.762
 3332W        W 7324   6.092   1.819   9.113
 3333W        W 7325   6.421   1.662   9.469
 3334W        W 7326   5.545   2.095   9.474
 3335W        W 7327   5.765   0.538   8.769
 3336W        W 7328   7.185   0.903   8.058
 3337W        W 7329   3.860   3.481  10.188
 3338W        W 7330   4.085   2.667   9.716
 3339W        W 7331   5.603   0.915   9.762
 3340W        W 7332   7.067   3.107   7.867
 3341W        W 7333   4.636   0.985   8.319
 3342W        W 7334   6.223   2.287  10.441
 3343W        W 7335   6.350   0.470   8.076
 3344W        W 7336   3.658   0.223   7.584
 3345W        W 7337   5.024   2.610   9.828
 3346W        W 7338   4.775   2.446   9.041
 3347W        W 7339   3.824   3.027   8.014
 3348W        W 7340   4.383   1.710  10.572
 3349W        W 7341   5.123   0.432  10.781
 3350W        W 7342   5.708   0.542  10.117
 3351W        W 7343   5.060   0.344   8.382
 3352W        W 7344   5.946   0.182   7.848
 3353W        W 7345   4.050   0.253   9.369
 3354W        W 7346   3.923   1.119   8.784
 3355W        W 7347   6.705   0.477   9.256
 3356W        W 7348   4.134   0.804   8.149
 3357W        W 7349   6.633   0.709   9.745
 3358W        W 7350   7.122   1.799   7.439
 3359W        W 7351   4.445   0.568   9.255
 3360W        W 7352   5.646   1.070  10.251
 3361W        W 7353   3.666   0.741   7.611
 3362W        W 7354   4.435   2.100  10.231
 3363W        W 7355   5.677   1.607   9.363
 3364W        W 7356   3.699   2.198   7.429
 3365W        W 7357   4.567   2.539  10.481
 3366W        W 7358   4.097   1.682  10.138
 3367W        W 7359   5.024   1.906   9.844
 3368W        W 7360   6.785   0.005  10.179
 3369W        W 7361   7.189   1.817  10.119
 3370W        W 7362   7.202   2.085   7.863
 3371W        W 7363   5.962   2.267   7.968
 3372W        W 7364   5.816   1.600  10.884
 3373W        W 7365   4.117   2.519  10.796
 3374W        W 7366   7.186   0.583  10.714
 3375W        W 7367   6.812   1.406   9.260
 3376W        W 7368   5.469   3.499  10.736
 3377W        W 7369   5.081   9.980   7.587
 3378W        W 7370   6.693   2.758   7.672
 3379W        W 7371   4.475   0.896  10.445
 3380W        W 7372   4.970   2.801  10.297
 3381W        W 7373   7.032   0.820  10.059
 3382W        W 7374   5.864   3.625   8.105
 3383W        W 7375   6.405   2.192   9.402
 3384W        W 7376   4.700   0.566  10.104
 3385W        W 7377   5.108   1.677  10.783
 3386W        W 7378   4.658   2.788   7.879
 3387W        W 7379   6.338   2.162   8.349
 3388W        W 7380   4.239   0.894   9.991
 3389W        W 7381   5.439   2.809   8.563
 3390W        W 7382   7.237   1.476   8.706
 3391W        W 7383   5.471   0.204  10.469
 3392W        W 7384   6.382   2.750   9.574
 3393W        W 7385   6.586   3.122   9.239
 3394W        W 7386   3.812   2.842  10.549
 3395W        W 7387   4.574   0.966   9.590
 3396W        W 7388   4.356   0.300   8.833
 3397W        W 7389   6.035   1.229   9.443
 3398W        W 7390   5.087   2.461   7.695
 3399W        W 7391   6.906   2.100   9.251
 3400W        W 7392   4.349   2.976  10.685
 3401W        W 7393   6.620   3.501   8.384
 3402W        W 7394   4.771   0.628   8.720
 3403W        W 7395   4.389   2.059   8.863
 3404W        W 7396   4.799   3.577   9.657
 3405W        W 7397   6.919   3.664  10.601
 3406W        W 7398   5.998   1.899   9.653
 3407W        W 7399   3.904   1.600   7.722
 3408W        W 7400   7.109   3.296   8.374
 3409W        W 7401   6.785   0.612   7.850
 3410W        W 7402   4.958   0.158  10.355
 3411W        W 7403   6.757   2.817   8.795
 3412W        W 7404   6.726   1.346   8.713
 3413W        W 7405   4.911   1.122   8.807
 3414W        W 7406   5.238   1.422  10.193
 3415W        W 7407   6.366   2.630  10.071
 3416W        W 7408   4.895   1.042  10.160
 3417W        W 7409   4.772   3.347   8.849
 3418W        W 7410   4.264   3.478  10.549
 3419W        W 7411   6.794   2.410   8.432
 3420W        W 7412   4.487   1.348  10.134
 3421W        W 7413   7.232   1.350   7.764
 3422W        W 7414   4.805   2.328   8.127
 3423W        W 7415   6.191   1.767  10.465
 3424W        W 7416   5.850   1.386   9.883
 3425W        W 7417   4.479   1.775   9.798
 3426W        W 7418   6.618   3.629   9.678
 3427W        W 7419   6.472   0.089  10.585
 3428W        W 7420   4.212   0.446  10.258
 3429W        W 7421   4.518   1.465   9.361
 3430W        W 7422   4.825   1.492   7.565
 3431W        W 7423   3.742   2.926  10.036
 3432W        W 7424   5.160   1.742   9.380
 3433W        W 7425   4.222   1.624   8.305
 3434W        W 7426   3.983   3.501   9.672
 3435W        W 7427   6.833   1.677   7.894
 3436W        W 7428   6.791   0.494  10.388
 3437W        W 7429   6.318   2.639   8.567
 3438W        W 7430   3.862   1.669  10.648
 3439W        W 7431   6.877   0.111   8.040
 3440W        W 7432   6.393   2.593   8.061
 3441W        W 7433   5.197   1.648   8.055
 3442W        W 7434   6.589   0.159   7.622
 3443W        W 7435   6.487   1.206   9.713
 3444W        W 7436   4.100   1.592   8.956
 3445W        W 7437   4.534   2.512   8.573
 3446W        W 7438   6.245   1.187   8.579
 3447W        W 7439   5.381   0.628   9.345
 3448W        W 7440   7.181   0.631   9.436
 3449W        W 7441   3.717   3.264   8.704
 3450W        W 7442   4.083   2.566   8.120
 3451W        W 7443   4.033   0.436  10.746
 3452W        W 7444   7.062   1.957   8.751
 3453W        W 7445   6.350   2.343   7.615
 3454W        W 7446   5.818   3.724   9.733
 3455W        W 7447   5.989   0.968   8.965
 3456W        W 7448   3.765   2.554   9.273
 3457W        W 7449   4.927   0.655   7.982
 3458W        W 7450   4.752   2.065  10.681
 3459W        W 7451   5.781   0.985   8.486
 3460W        W 7452   5.978   2.426   9.746
 3461W        W 7453   4.184   3.083  10.206
 3462W        W 7454   4.861   2.958  10.786
 3463W        W 7455   6.160   0.977   8.078
 3464W        W 7456   6.164   2.998  10.380
 3465W        W 7457   4.801   1.624   8.944
 3466W        W 7458   4.433   3.220   9.770
 3467W        W 7459   3.977   2.126  10.472
 3468W        W 7460   5.931   2.318   9.235
 3469W        W 7461   4.323   2.134   8.292
 3470W        W 7462   4.948   3.115   9.861
 3471W        W 7463   5.244   0.457   8.863
 3472W        W 7464   3.666   2.536   7.809
 3473W        W 7465   5.319   1.320   7.640
 3474W        W 7466   3.933   1.943   8.600
 3475W        W 7467   5.203   0.625  10.253
 3476W        W 7468   7.105   0.305   7.577
 3477W        W 7469   5.773   3.084  10.828
 3478W        W 7470   4.416   3.556   9.265
 3479W        W 7471   7.294   2.297   8.377
 3480W        W 7472   5.825   1.445   8.809
 3481W        W 7473   5.562   0.182   8.451
 3482W        W 7474   4.697   3.003   8.433
 3483W        W 7475   5.081   0.900   9.692
 3484W        W 7476   4.808   0.240   9.097
 3485W        W 7477   4.039   3.123   7.552
 3486W        W 7478   5.565   2.308   8.579
 3487W        W 7479   4.658   3.226  10.285
 3488W        W 7480   3.965   2.095   7.882
 3489W        W 7481   3.967   0.646   9.012
 3490W        W 7482   5.420   2.451   9.075
 3491W        W 7483   3.725   0.413   8.058
 3492W        W 7484   6.331   1.616   9.977
 3493W        W 7485   6.500   0.942   7.506
 3494W        W 7486   6.775   2.596   9.255
 3495W        W 7487   5.495   2.971   9.098
 3496W        W 7488   4.851   3.292   8.029
 3497W        W 7489   3.901   3.389   9.162
 3498W        W 7490   5.937   1.126  10.755
 3499W        W 7491   4.065   0.934  10.855
 3500W        W 7492   3.862   1.262   8.202
 3501W        W 7493   4.387   1.439   7.840
 3502W        W 7494   4.664   1.974   9.324
 3503W        W 7495   6.111   0.184   8.445
 3504W        W 7496   5.296   3.425   8.934
 3505W        W 7497   6.487   3.123   9.915
 3506W        W 7498   6.049   3.181   9.086
 3507W        W 7499   6.051   2.198   8.759
 3508W        W 7500   5.483   0.313   7.622
 3509W        W 7501   7.209   0.074   8.448
 3510W        W 7502   4.773   2.014   7.619
 3511W        W 7503   7.099   0.969   8.576
 3512W        W 7504   6.771   2.309  10.227
 3513W        W 7505   6.152   3.233   7.696
 3514W        W 7506   5.025   0.915  10.656
 3515W        W 7507   4.849   1.406   9.777
 3516W        W 7508   6.870   2.811  10.128
 3517W        W 7509   6.065   0.774  10.390
 3518W        W 7510   3.717   1.329  10.219
 3519W        W 7511   5.525   1.777   9.885
 3520W        W 7512   4.015   2.447   8.641
 3521W        W 7513   4.070   1.732   9.449
 3522W        W 7514   6.361   2.125   9.957
 3523W        W 7515   6.084   3.451  10.617
 3524W        W 7516   6.134   1.269  10.296
 3525W        W 7517   6.390   3.165   8.714
 3526W        W 7518   5.425   2.882  10.040
 3527W        W 7519   4.717   3.146   9.331
 3528W        W 7520   6.751   2.410   9.729
 3529W        W 7521   5.803   2.569  10.755
 3530W        W 7522   4.257   2.503   9.099
 3531W        W 7523   6.569   2.291   8.880
 3532W        W 7524   6.201   3.362   9.548
 3533W        W 7525   4.223   3.018   9.339
 3534W        W 7526   5.424   1.257  10.686
 3535W        W 7527   5.040   2.484  10.704
 3536W        W 7528   5.099   2.787   8.162
 3537W        W 7529   4.013   2.570  13.943
 3538W        W 7530   6.984   3.326  13.465
 3539W        W 7531   4.847   1.486  11.983
 3540W        W 7532   4.435   1.304  12.275
 3541W        W 7533   5.214   2.086  11.781
 3542W        W 7534   6.217   0.490  12.612
 3543W        W 7535   5.902   1.254  11.306
 3544W        W 7536   3.822   0.522  13.459
 3545W        W 7537   3.912   1.238  12.896
 3546W        W 7538   7.163   1.028  12.715
 3547W        W 7539   7.201   2.411  13.609
 3548W        W 7540   5.327   1.388  12.534
 3549W        W 7541   5.876   2.739  12.851
 3550W        W 7542   4.307   2.143  13.035
 3551W        W 7543   3.603   1.659  12.743
 3552W        W 7544   4.530   2.872  12.532
 3553W        W 7545   5.737   2.543  13.600
 3554W        W 7546   4.989   1.230  12.907
 3555W        W 7547   5.173   2.057  12.543
 3556W        W 7548   4.070   0.238  11.957
 3557W        W 7549   4.608   2.595  13.053
 3558W        W 7550   6.358   0.854  12.948
 3559W        W 7551   6.865   0.906  11.028
 3560W        W 7552   7.334   1.541  13.275
 3561W        W 7553   5.183   3.251  12.885
 3562W        W 7554   4.179   3.653  11.482
 3563W        W 7555   4.481   3.531  11.938
 3564W        W 7556   4.352   0.431  13.361
 3565W        W 7557   6.215   1.741  12.108
 3566W        W 7558   5.509   2.546  13.133
 3567W        W 7559   5.345   0.878  12.505
 3568W        W 7560   5.936   2.936  13.314
 3569W        W 7561   5.788   0.547  11.867
 3570W        W 7562   4.306   3.151  11.626
 3571W        W 7563   3.851   0.670  12.112
 3572W        W 7564   6.432   1.303  12.679
 3573W        W 7565   3.995   2.921  12.584
 3574W        W 7566   5.295   2.945  11.547
 3575W        W 7567   3.795   2.990  13.123
 3576W        W 7568   4.455   2.595  13.581
 3577W        W 7569   4.830   2.040  12.154
 3578W        W 7570   4.858   0.409  13.201
 3579W        W 7571   6.956   0.069  12.511
 3580W        W 7572   4.293   2.059  10.934
 3581W        W 7573   4.104   1.137  11.363
 3582W        W 7574   4.134   2.930  12.083
 3583W        W 7575   5.065   2.517  12.237
 3584W        W 7576   5.574   1.035  11.636
 3585W        W 7577   6.867   3.436  12.452
 3586W        W 7578   5.896   2.030  13.606
 3587W        W 7579   3.808   1.681  11.767
 3588W        W 7580   4.710   2.201  13.365
 3589W        W 7581   5.900   1.413  11.812
 3590W        W 7582   5.742   1.883  11.934
 3591W        W 7583   4.219   1.278  13.303
 3592W        W 7584   3.873   0.141  12.451
 3593W        W 7585   5.868   0.690  12.975
 3594W        W 7586   5.939   0.720  11.384
 3595W        W 7587   6.455   0.800  13.784
 3596W        W 7588   6.195   0.724  12.162
 3597W        W 7589   4.289   3.323  12.390
 3598W        W 7590   5.067   1.140  11.561
 3599W        W 7591   6.638   0.965  11.989
 3600W        W 7592   6.938   1.380  11.767
 3601W        W 7593   4.805   0.079  11.623
 3602W        W 7594   7.058   0.587  12.430
 3603W        W 7595   3.900   2.086  12.676
 3604W        W 7596   6.019   0.638  10.889
 3605W        W 7597   7.031   2.943  12.634
 3606W        W 7598   6.950   0.321  13.275
 3607W        W 7599   5.561   1.175  13.888
 3608W        W 7600   5.922   0.057  12.606
 3609W        W 7601   4.409   0.977  12.695
 3610W        W 7602   4.130   2.165  13.541
 3611W        W 7603   5.785   3.296  12.219
 3612W        W 7604   6.847   0.833  13.080
 3613W        W 7605   5.658   3.048  13.739
 3614W        W 7606   5.284   1.731  12.159
 3615W        W 7607   7.195   0.420  13.906
 3616W        W 7608   5.347   2.192  13.465
 3617W        W 7609   5.539   1.101  12.929
 3618W        W 7610   6.427   1.458  11.727
 3619W        W 7611   6.649   0.977  11.490
 3620W        W 7612   6.502   3.091  11.762
 3621W        W 7613   6.313   2.678  12.552
 3622W        W 7614   5.676   1.946  12.455
 3623W        W 7615   6.718   1.740  12.687
 3624W        W 7616   4.090   0.789  13.084
 3625W        W 7617   7.120   3.343  12.920
 3626W        W 7618   5.023   3.013  12.420
 3627W        W 7619   5.877   3.433  13.458
 3628W        W 7620   6.088   0.889  13.427
 3629W        W 7621   5.378   3.522  13.318
 3630W        W 7622   6.948   0.492  11.927
 3631W        W 7623   6.866   1.900  13.178
 3632W        W 7624   3.713   1.021  13.341
 3633W        W 7625   6.609   0.856  12.491
 3634W        W 7626   5.846   2.705  12.331
 3635W        W 7627   5.090   3.311  11.937
 3636W        W 7628   4.178   0.610  11.234
 3637W        W 7629   5.186   0.060  12.941
 3638W        W 7630   4.410   3.383  11.066
 3639W        W 7631   4.760   1.874  11.648
 3640W        W 7632   5.304   0.648  12.042
 3641W        W 7633   6.590   0.379  12.270
 3642W        W 7634   6.381   3.608  12.654
 3643W        W 7635   5.693   3.293  12.973
 3644W        W 7636   5.094   2.250  13.014
 3645W        W 7637   6.858   2.943  13.136
 3646W        W 7638   4.550   0.463  11.883
 3647W        W 7639   5.078   2.748  12.864
 3648W        W 7640   4.584   0.881  10.945
 3649W        W 7641   5.287   1.333  13.323
 3650W        W 7642   6.299   0.142  12.988
 3651W        W 7643   3.735   2.091  13.180
 3652W        W 7644   5.155   1.822  11.299
 3653W        W 7645   4.690   0.421  11.196
 3654W        W 7646   5.266   1.181  12.054
 3655W        W 7647   4.897   0.736  12.794
 3656W        W 7648   4.338   0.802  12.214
 3657W        W 7649   3.974   3.405  11.927
 3658W        W 7650   4.486   2.225  11.395
 3659W        W 7651   6.165   1.756  12.637
 3660W        W 7652   6.437   1.600  13.117
 3661W        W 7653   5.573   2.082  12.940
 3662W        W 7654   5.745   0.551  12.404
 3663W        W 7655   7.124   0.903  11.669
 3664W        W 7656   4.105   2.576  13.199
 3665W        W 7657   3.662   3.529  11.526
 3666W        W 7658   5.573   0.909  13.417
 3667W        W 7659   4.746   0.973  11.936
 3668W        W 7660   5.571   0.910  11.076
 3669W        W 7661   6.462   0.540  11.759
 3670W        W 7662   3.583   0.333  11.101
 3671W        W 7663   5.035   2.617  13.374
 3672W        W 7664   4.760   2.365  12.627
 3673W        W 7665   4.607   2.506  10.985
 3674W        W 7666   3.783   2.646  11.780
 3675W        W 7667   4.934   0.159  12.124
 3676W        W 7668   6.090   0.242  11.562
 3677W        W 7669   4.000   0.266  12.994
 3678W        W 7670   3.957   1.087  12.415
 3679W        W 7671   6.702   0.429  12.800
 3680W        W 7672   4.159   0.764  11.723
 3681W        W 7673   6.486   0.533  13.334
 3682W        W 7674   4.451   0.479  12.855
 3683W        W 7675   3.680   0.844  11.204
 3684W        W 7676   5.707   1.583  12.836
 3685W        W 7677   3.787   2.117  10.954
 3686W        W 7678   4.119   1.688  13.862
 3687W        W 7679   5.009   1.783  13.375
 3688W        W 7680   6.677   0.332  13.807
 3689W        W 7681   6.892   1.359  13.018
 3690W        W 7682   5.159   0.213  11.251
 3691W        W 7683   6.934   0.750  13.583
 3692W        W 7684   6.105   3.456  11.804
 3693W        W 7685   6.453   2.140  12.931
 3694W        W 7686   4.707   0.706  13.676
 3695W        W 7687   4.198   0.869  13.609
 3696W        W 7688   5.417   2.911  12.081
 3697W        W 7689   7.227   1.601  12.238
 3698W        W 7690   5.567   0.288   0.106
 3699W        W 7691   6.357   2.772  13.068
 3700W        W 7692   6.558   3.120  12.740
 3701W        W 7693   4.573   0.878  13.185
 3702W        W 7694   4.377   0.313  12.367
 3703W        W 7695   6.047   1.253  13.040
 3704W        W 7696   7.041   2.143  12.755
 3705W        W 7697   6.578   3.666  11.995
 3706W        W 7698   4.820   0.616  12.309
 3707W        W 7699   4.401   2.020  12.477
 3708W        W 7700   4.877   3.589  13.131
 3709W        W 7701   6.016   1.880  13.118
 3710W        W 7702   3.991   1.678  11.168
 3711W        W 7703   6.933   3.296  11.942
 3712W        W 7704   6.891   0.521  11.410
 3713W        W 7705   6.677   2.932  12.253
 3714W        W 7706   6.692   1.470  12.223
 3715W        W 7707   4.886   1.113  12.417
 3716W        W 7708   5.043   1.178  13.767
 3717W        W 7709   6.305   2.631  13.573
 3718W        W 7710   4.795   3.465  12.341
 3719W        W 7711   4.282   2.853  11.201
 3720W        W 7712   7.206   1.249  11.285
 3721W        W 7713   4.811   2.418  11.759
 3722W        W 7714   5.876   1.599   0.030
 3723W        W 7715   5.850   1.364  13.501
 3724W        W 7716   4.457   1.751  13.355
 3725W        W 7717   6.674   3.503  13.092
 3726W        W 7718   4.262   0.428  13.882
 3727W        W 7719   4.497   1.447  12.889
 3728W        W 7720   4.907   1.279  11.079
 3729W        W 7721   3.674   2.982  13.679
 3730W        W 7722   5.212   1.704  12.919
 3731W        W 7723   5.067   0.785  11.166
 3732W        W 7724   4.319   1.618  11.884
 3733W        W 7725   3.852   3.459  13.354
 3734W        W 7726   6.993   0.037  11.620
 3735W        W 7727   5.401   1.548  11.689
 3736W        W 7728   6.400   0.542  11.244
 3737W        W 7729   6.535   1.134  13.367
 3738W        W 7730   4.103   1.584  12.546
 3739W        W 7731   4.534   2.518  12.184
 3740W        W 7732   6.238   1.231  12.185
 3741W        W 7733   5.353   0.599  12.976
 3742W        W 7734   7.172   2.528  13.088
 3743W        W 7735   7.242   0.555  12.910
 3744W        W 7736   3.746   3.331  12.374
 3745W        W 7737   4.315   2.618  11.706
 3746W        W 7738   5.816   3.794  13.081
 3747W        W 7739   5.306   0.191  11.765
 3748W        W 7740   5.994   0.999  12.580
 3749W        W 7741   3.718   2.547  12.859
 3750W        W 7742   4.981   0.586  11.639
 3751W        W 7743   5.748   0.996  12.122
 3752W        W 7744   6.031   2.385  13.206
 3753W        W 7745   4.164   3.022  13.484
 3754W        W 7746   4.594   0.874  11.453
 3755W        W 7747   6.182   0.997  11.720
 3756W        W 7748   4.850   1.625  12.497
 3757W        W 7749   4.364   3.449  13.223
 3758W        W 7750   5.995   2.265  12.706
 3759W        W 7751   4.373   2.125  11.918
 3760W        W 7752   4.786   3.055  13.236
 3761W        W 7753   5.248   0.373  12.503
 3762W        W 7754   3.662   2.488  11.288
 3763W        W 7755   5.414   1.389  11.193
 3764W        W 7756   3.960   1.926  12.188
 3765W        W 7757   5.259   0.713  13.817
 3766W        W 7758   6.753   0.395  10.913
 3767W        W 7759   4.397   3.667  12.769
 3768W        W 7760   5.802   1.467  12.330
 3769W        W 7761   5.576   0.097  12.197
 3770W        W 7762   4.644   3.031  12.041
 3771W        W 7763   5.064   0.875  13.316
 3772W        W 7764   4.792   0.169  12.638
 3773W        W 7765   3.825   3.039  11.438
 3774W        W 7766   5.532   2.323  12.126
 3775W        W 7767   3.994   2.194  11.581
 3776W        W 7768   4.012   0.618  12.603
 3777W        W 7769   5.465   2.479  12.619
 3778W        W 7770   3.769   0.437  11.581
 3779W        W 7771   6.317   1.536  13.649
 3780W        W 7772   6.315   1.024  11.111
 3781W        W 7773   6.744   2.563  12.804
 3782W        W 7774   5.516   3.003  12.588
 3783W        W 7775   6.139   0.140  11.001
 3784W        W 7776   3.966   3.388  12.834
 3785W        W 7777   3.977   1.207  11.914
 3786W        W 7778   4.593   1.390  11.495
 3787W        W 7779   4.735   1.905  12.913
 3788W        W 7780   6.105   0.218  12.140
 3789W        W 7781   5.316   3.461  12.403
 3790W        W 7782   6.474   3.120  13.437
 3791W        W 7783   6.047   3.149  12.625
 3792W        W 7784   6.053   2.230  12.195
 3793W        W 7785   5.458   0.572  11.454
 3794W        W 7786   7.234   0.079  12.076
 3795W        W 7787   4.677   1.765  11.115
 3796W        W 7788   7.062   1.094  12.216
 3797W        W 7789   6.663   2.325  13.816
 3798W        W 7790   4.753   1.323  13.356
 3799W        W 7791   6.833   2.801  13.672
 3800W        W 7792   3.969   1.170   0.027
 3801W        W 7793   5.560   1.751  13.323
 3802W        W 7794   4.020   2.437  12.199
 3803W        W 7795   4.054   1.709  13.036
 3804W        W 7796   6.397   2.043  13.439
 3805W        W 7797   6.089   1.136  13.925
 3806W        W 7798   6.333   3.304  12.243
 3807W        W 7799   5.389   3.006  13.290
 3808W        W 7800   4.690   3.265  12.786
 3809W        W 7801   6.713   2.438  13.304
 3810W        W 7802   4.236   2.486  12.675
 3811W        W 7803   6.194   3.344  13.066
 3812W        W 7804   4.300   3.001  12.981
 3813W        W 7805   5.585   3.330  11.757
 3814W        W 7806   4.372   1.360  10.969
 3815W        W 7807   6.833   5.841   0.632
 3816W        W 7808   6.785   6.887   2.857
 3817W        W 7809   4.867   6.999   0.335
 3818W        W 7810   4.883   5.146   1.182
 3819W        W 7811   4.498   4.903   1.497
 3820W        W 7812   5.484   5.753   0.731
 3821W        W 7813   6.217   4.031   1.613
 3822W        W 7814   5.900   4.828   0.391
 3823W        W 7815   5.457   6.280   0.781
 3824W        W 7816   3.924   5.150   2.123
 3825W        W 7817   7.235   4.716   1.783
 3826W        W 7818   6.966   5.834   2.592
 3827W        W 7819   5.342   5.245   1.615
 3828W        W 7820   5.718   6.423   2.127
 3829W        W 7821   3.526   5.206   1.804
 3830W        W 7822   4.464   6.499   1.672
 3831W        W 7823   5.867   6.066   2.918
 3832W        W 7824   5.152   5.729   1.759
 3833W        W 7825   4.151   3.967   1.018
 3834W        W 7826   4.614   6.233   2.333
 3835W        W 7827   7.130   6.060   1.493
 3836W        W 7828   6.872   4.377   0.155
 3837W        W 7829   5.211   6.956   2.092
 3838W        W 7830   6.954   6.352   0.602
 3839W        W 7831   4.212   7.290   0.663
 3840W        W 7832   4.500   7.175   1.098
 3841W        W 7833   6.301   5.362   1.230
 3842W        W 7834   6.356   5.077   0.340
 3843W        W 7835   5.493   6.165   2.563
 3844W        W 7836   5.899   6.497   2.612
 3845W        W 7837   6.798   5.456   0.990
 3846W        W 7838   5.631   4.151   0.998
 3847W        W 7839   4.318   6.780   0.797
 3848W        W 7840   3.838   4.246   1.282
 3849W        W 7841   3.954   6.504   1.690
 3850W        W 7842   5.263   6.738   0.615
 3851W        W 7843   6.665   4.849  13.974
 3852W        W 7844   3.757   6.578   2.181
 3853W        W 7845   4.814   5.637   1.356
 3854W        W 7846   7.189   3.780   1.774
 3855W        W 7847   4.158   5.722   0.243
 3856W        W 7848   4.141   4.710   0.522
 3857W        W 7849   4.145   6.542   1.216
 3858W        W 7850   5.160   6.060   1.359
 3859W        W 7851   6.430   7.061   3.200
 3860W        W 7852   5.530   4.577   0.707
 3861W        W 7853   6.874   7.025   1.552
 3862W        W 7854   7.253   6.476   1.241
 3863W        W 7855   5.733   5.661   2.625
 3864W        W 7856   3.662   5.344   0.841
 3865W        W 7857   5.966   5.051   0.919
 3866W        W 7858   5.828   5.544   1.067
 3867W        W 7859   4.081   3.783   1.500
 3868W        W 7860   5.952   4.304   0.512
 3869W        W 7861   7.070   6.577   3.150
 3870W        W 7862   6.117   4.273   1.159
 3871W        W 7863   4.276   6.956   1.501
 3872W        W 7864   5.052   4.789   0.738
 3873W        W 7865   6.681   4.601   0.992
 3874W        W 7866   7.017   4.981   0.900
 3875W        W 7867   4.733   3.806   0.738
 3876W        W 7868   7.052   4.244   1.604
 3877W        W 7869   7.120   6.529   0.147
 3878W        W 7870   3.844   5.660   1.751
 3879W        W 7871   6.018   4.308  13.980
 3880W        W 7872   7.147   6.581   1.758
 3881W        W 7873   5.909   6.453   0.983
 3882W        W 7874   5.833   3.667   1.734
 3883W        W 7875   4.328   4.602   1.894
 3884W        W 7876   5.828   6.926   1.398
 3885W        W 7877   7.034   6.006   0.153
 3886W        W 7878   5.307   5.571   1.200
 3887W        W 7879   7.170   3.940   2.788
 3888W        W 7880   6.500   5.065   0.840
 3889W        W 7881   6.769   4.753   0.506
 3890W        W 7882   6.620   6.634   0.956
 3891W        W 7883   6.344   6.300   1.714
 3892W        W 7884   6.189   5.461   0.690
 3893W        W 7885   5.643   5.681   1.591
 3894W        W 7886   6.639   5.440   1.656
 3895W        W 7887   3.828   4.660   2.004
 3896W        W 7888   7.060   6.955   2.090
 3897W        W 7889   5.029   6.536   1.577
 3898W        W 7890   5.895   7.012   2.628
 3899W        W 7891   5.386   7.226   2.516
 3900W        W 7892   6.934   4.162   1.109
 3901W        W 7893   6.564   4.379   1.432
 3902W        W 7894   5.899   6.377   1.494
 3903W        W 7895   5.150   6.918   1.221
 3904W        W 7896   4.187   4.203   0.555
 3905W        W 7897   4.334   6.907   0.306
 3906W        W 7898   4.705   5.477   0.826
 3907W        W 7899   5.285   4.444   1.267
 3908W        W 7900   6.722   3.869   1.476
 3909W        W 7901   6.385   7.168   1.735
 3910W        W 7902   5.723   6.982   2.152
 3911W        W 7903   4.998   5.848   2.259
 3912W        W 7904   6.705   6.636   2.354
 3913W        W 7905   4.616   4.154   1.075
 3914W        W 7906   5.185   6.378   2.140
 3915W        W 7907   4.423   4.531   0.125
 3916W        W 7908   3.730   5.601   2.302
 3917W        W 7909   5.358   5.451   0.233
 3918W        W 7910   4.621   4.068   0.299
 3919W        W 7911   5.375   4.974   1.144
 3920W        W 7912   4.837   4.429   2.008
 3921W        W 7913   4.328   4.293   1.471
 3922W        W 7914   3.981   7.047   1.061
 3923W        W 7915   4.496   5.913   0.604
 3924W        W 7916   6.106   5.478   1.727
 3925W        W 7917   5.511   5.863   2.141
 3926W        W 7918   6.067   6.251   0.338
 3927W        W 7919   5.695   4.192   1.515
 3928W        W 7920   7.180   4.499   0.805
 3929W        W 7921   3.732   7.099   0.598
 3930W        W 7922   4.909   6.284   0.543
 3931W        W 7923   6.845   6.872   0.546
 3932W        W 7924   5.707   5.293   0.566
 3933W        W 7925   4.749   4.641   1.126
 3934W        W 7926   5.570   4.485   0.183
 3935W        W 7927   6.470   3.949   1.008
 3936W        W 7928   4.998   6.138   2.689
 3937W        W 7929   4.821   6.136   1.849
 3938W        W 7930   4.538   6.080   0.114
 3939W        W 7931   3.810   6.596   0.793
 3940W        W 7932   5.025   3.896   1.236
 3941W        W 7933   5.994   3.846   0.774
 3942W        W 7934   4.013   3.913   2.281
 3943W        W 7935   3.988   4.705   1.480
 3944W        W 7936   6.732   3.785   1.994
 3945W        W 7937   4.230   4.502   1.000
 3946W        W 7938   7.370   5.240   0.118
 3947W        W 7939   4.399   4.113   1.981
 3948W        W 7940   3.744   4.370   0.331
 3949W        W 7941   5.781   5.420   2.158
 3950W        W 7942   5.588   7.168   0.483
 3951W        W 7943   3.764   5.732  13.920
 3952W        W 7944   7.272   5.628   0.445
 3953W        W 7945   5.985   5.967   0.786
 3954W        W 7946   6.409   7.216   0.613
 3955W        W 7947   6.888   5.207   2.160
 3956W        W 7948   5.087   3.804   0.365
 3957W        W 7949   6.601   6.299   0.199
 3958W        W 7950   6.124   6.920   0.945
 3959W        W 7951   6.431   5.834   1.942
 3960W        W 7952   4.536   6.330   0.901
 3961W        W 7953   6.432   5.807   0.992
 3962W        W 7954   5.468   6.512   1.267
 3963W        W 7955   7.324   5.114   1.355
 3964W        W 7956   6.242   6.448   2.212
 3965W        W 7957   6.597   6.720   1.869
 3966W        W 7958   5.802   6.679   0.533
 3967W        W 7959   4.568   4.721   2.357
 3968W        W 7960   4.597   3.855   1.592
 3969W        W 7961   5.003   5.747   0.486
 3970W        W 7962   7.027   5.735   1.897
 3971W        W 7963   6.566   7.116   1.120
 3972W        W 7964   4.854   4.303   1.518
 3973W        W 7965   4.350   5.666   1.599
 3974W        W 7966   4.806   7.194   2.309
 3975W        W 7967   4.006   5.230   0.445
 3976W        W 7968   7.051   6.915   1.044
 3977W        W 7969   6.743   4.231   0.638
 3978W        W 7970   6.764   6.485   1.437
 3979W        W 7971   6.751   5.050   1.326
 3980W        W 7972   5.024   4.804   1.560
 3981W        W 7973   6.317   6.229   2.748
 3982W        W 7974   4.798   7.039   1.597
 3983W        W 7975   4.265   6.375   0.459
 3984W        W 7976   6.827   6.155   1.057
 3985W        W 7977   7.274   4.871   0.460
 3986W        W 7978   4.899   5.942   0.944
 3987W        W 7979   6.699   7.173   2.404
 3988W        W 7980   4.425   5.091   1.989
 3989W        W 7981   4.862   4.763   0.242
 3990W        W 7982   3.863   6.536   2.659
 3991W        W 7983   5.095   4.333   0.341
 3992W        W 7984   4.351   5.278   1.155
 3993W        W 7985   6.878   5.275   0.499
 3994W        W 7986   6.337   6.277   1.198
 3995W        W 7987   6.900   3.712   0.847
 3996W        W 7988   6.449   6.223   0.697
 3997W        W 7989   5.217   5.298   0.761
 3998W        W 7990   6.456   4.046   0.245
 3999W        W 7991   4.073   5.208   1.613
 4000W        W 7992   4.657   6.156   1.361
 4001W        W 7993   6.282   4.822   1.256
 4002W        W 7994   7.093   6.261   2.322
 4003W        W 7995   7.223   4.276   2.104
 4004W        W 7996   3.730   6.942   1.480
 4005W        W 7997   4.059   6.144   0.896
 4006W        W 7998   7.081   5.562   1.401
 4007W        W 7999   6.376   5.828   0.380
 4008W        W 8000   5.840   7.488   2.444
 4009W        W 8001   5.272   3.706   0.839
 4010W        W 8002   6.059   4.540   1.617
 4011W        W 8003   3.719   6.124   1.951
 4012W        W 8004   5.091   4.223   0.837
 4013W        W 8005   5.772   4.643   1.179
 4014W        W 8006   5.969   6.044   2.378
 4015W        W 8007   4.639   4.466   0.635
 4016W        W 8008   6.220   4.632   0.778
 4017W        W 8009   4.842   5.282   1.747
 4018W        W 8010   4.351   6.717   2.612
 4019W        W 8011   7.152   7.053   0.082
 4020W        W 8012   5.942   6.008   1.868
 4021W        W 8013   4.394   5.807   1.102
 4022W        W 8014   4.903   6.644   2.510
 4023W        W 8015   5.236   3.973   1.702
 4024W        W 8016   3.813   6.119   0.442
 4025W        W 8017   5.359   4.940   0.339
 4026W        W 8018   3.928   5.573   1.245
 4027W        W 8019   6.995   3.885   0.346
 4028W        W 8020   4.431   7.212   1.946
 4029W        W 8021   7.261   5.920   0.946
 4030W        W 8022   5.826   5.148   1.408
 4031W        W 8023   5.533   3.751   1.313
 4032W        W 8024   4.643   6.695   1.248
 4033W        W 8025   3.862   6.662   0.285
 4034W        W 8026   5.647   6.021   1.192
 4035W        W 8027   4.424   6.989   3.048
 4036W        W 8028   4.072   5.642   0.745
 4037W        W 8029   3.935   4.201   1.791
 4038W        W 8030   5.469   6.185   1.730
 4039W        W 8031   3.726   3.998   0.734
 4040W        W 8032   6.359   4.550   0.285
 4041W        W 8033   6.815   6.215   1.889
 4042W        W 8034   5.510   6.704   1.747
 4043W        W 8035   4.824   6.881   0.822
 4044W        W 8036   5.960   3.856   0.256
 4045W        W 8037   3.981   6.964   1.911
 4046W        W 8038   3.980   4.957   0.939
 4047W        W 8039   4.548   4.974   0.742
 4048W        W 8040   6.073   3.685   1.261
 4049W        W 8041   5.317   7.176   1.633
 4050W        W 8042   6.331   6.747   2.708
 4051W        W 8043   6.044   6.739   1.829
 4052W        W 8044   6.104   5.868   1.393
 4053W        W 8045   5.506   4.063   0.515
 4054W        W 8046   7.237   3.758   1.252
 4055W        W 8047   4.881   5.246   0.384
 4056W        W 8048   7.097   4.647   1.289
 4057W        W 8049   5.859   5.731   0.329
 4058W        W 8050   6.338   6.691   0.517
 4059W        W 8051   6.816   6.343   2.762
 4060W        W 8052   4.031   6.062   1.423
 4061W        W 8053   6.291   5.717   2.583
 4062W        W 8054   6.324   6.754   1.401
 4063W        W 8055   5.436   6.693   2.492
 4064W        W 8056   4.765   6.717   2.016
 4065W        W 8057   6.596   6.100   2.347
 4066W        W 8058   4.247   6.098   1.922
 4067W        W 8059   6.631   5.925   1.471
 4068W        W 8060   6.259   6.966   2.232
 4069W        W 8061   4.266   6.593   2.130
 4070W        W 8062   5.603   6.921   0.948
 4071W        W 8063   5.026   6.442   1.029
 4072W        W 8064   4.421   5.044   0.212
 4073W        W 8065   6.377   4.489   7.205
 4074W        W 8066   6.811   4.995   6.777
 4075W        W 8067   6.408   6.593   7.166
 4076W        W 8068   4.938   7.218   7.131
 4077W        W 8069   6.968   4.549   6.965
 4078W        W 8070   6.009   6.125   3.652
 4079W        W 8071   4.481   6.988   7.288
 4080W        W 8072   6.541   4.002   7.113
 4081W        W 8073   3.745   7.316  10.690
 4082W        W 8074   4.146   6.178  10.237
 4083W        W 8075   6.775   5.793   8.004
 4084W        W 8076   6.989   6.963  10.027
 4085W        W 8077   4.559   4.993   8.587
 4086W        W 8078   5.483   5.741   8.100
 4087W        W 8079   5.170   6.940  10.343
 4088W        W 8080   3.830   4.455  10.362
 4089W        W 8081   4.371   3.652  10.070
 4090W        W 8082   6.230   4.103   8.972
 4091W        W 8083   6.401   4.517  10.683
 4092W        W 8084   3.872   4.087   9.884
 4093W        W 8085   3.895   6.845  10.772
 4094W        W 8086   4.045   4.888   9.307
 4095W        W 8087   4.810   4.916  10.593
 4096W        W 8088   7.151   4.633   9.098
 4097W        W 8089   6.925   5.731   9.895
 4098W        W 8090   5.310   5.148   8.942
 4099W        W 8091   5.872   6.402   9.322
 4100W        W 8092   4.351   5.809   9.516
 4101W        W 8093   3.680   5.271   9.183
 4102W        W 8094   4.828   5.365  10.310
 4103W        W 8095   6.994   5.134  10.555
 4104W        W 8096   4.539   6.561   8.978
 4105W        W 8097   5.765   6.306  10.104
 4106W        W 8098   5.042   4.946   9.337
 4107W        W 8099   5.118   5.663   9.005
 4108W        W 8100   6.065   6.587  10.842
 4109W        W 8101   5.330   5.741  10.821
 4110W        W 8102   5.342   5.526  10.333
 4111W        W 8103   3.691   4.757  10.835
 4112W        W 8104   6.485   6.403  10.559
 4113W        W 8105   4.652   6.273   9.519
 4114W        W 8106   7.021   6.108   8.817
 4115W        W 8107   6.517   4.483   9.291
 4116W        W 8108   6.830   4.383   7.417
 4117W        W 8109   7.323   5.187   9.753
 4118W        W 8110   5.257   6.906   9.524
 4119W        W 8111   7.107   6.176   7.862
 4120W        W 8112   4.206   7.278   7.927
 4121W        W 8113   4.509   7.154   8.379
 4122W        W 8114   4.344   3.991   9.671
 4123W        W 8115   6.924   4.974  10.017
 4124W        W 8116   6.263   5.288   8.614
 4125W        W 8117   6.399   4.921   7.686
 4126W        W 8118   5.525   6.264   9.646
 4127W        W 8119   5.394   4.451   8.802
 4128W        W 8120   5.909   6.688   9.802
 4129W        W 8121   6.722   5.436   8.409
 4130W        W 8122   4.329   6.768   8.033
 4131W        W 8123   3.853   4.331   8.415
 4132W        W 8124   6.293   4.918   9.018
 4133W        W 8125   3.990   6.553   8.995
 4134W        W 8126   6.718   4.896   7.277
 4135W        W 8127   3.802   6.589   9.520
 4136W        W 8128   4.585   6.340  10.031
 4137W        W 8129   4.856   4.090   9.588
 4138W        W 8130   7.164   3.733   9.115
 4139W        W 8131   4.080   6.569   8.485
 4140W        W 8132   5.495   5.909   8.638
 4141W        W 8133   6.589   6.871  10.339
 4142W        W 8134   6.855   7.072   8.835
 4143W        W 8135   6.561   4.917  10.377
 4144W        W 8136   7.274   6.472   8.569
 4145W        W 8137   5.886   5.815  10.102
 4146W        W 8138   4.731   5.863   9.845
 4147W        W 8139   5.881   5.461   8.271
 4148W        W 8140   4.174   4.949   9.802
 4149W        W 8141   4.132   4.853  10.559
 4150W        W 8142   4.006   3.784   8.752
 4151W        W 8143   5.779   4.134   9.240
 4152W        W 8144   5.503   4.285  10.578
 4153W        W 8145   7.051   6.788  10.544
 4154W        W 8146   5.805   3.874  10.553
 4155W        W 8147   6.963   6.228  10.674
 4156W        W 8148   6.504   4.395  10.189
 4157W        W 8149   6.203   4.245   8.454
 4158W        W 8150   6.640   5.447  10.861
 4159W        W 8151   4.267   6.958   8.794
 4160W        W 8152   4.948   4.634   7.892
 4161W        W 8153   4.601   3.978  10.555
 4162W        W 8154   6.648   4.542   8.254
 4163W        W 8155   6.974   4.961   8.250
 4164W        W 8156   4.765   7.149  10.641
 4165W        W 8157   7.043   4.173   8.890
 4166W        W 8158   3.981   5.709   9.112
 4167W        W 8159   7.108   6.612   9.051
 4168W        W 8160   7.083   3.833   9.780
 4169W        W 8161   5.652   5.112  10.484
 4170W        W 8162   5.631   6.182   7.862
 4171W        W 8163   6.139   5.632  10.945
 4172W        W 8164   5.798   3.651   9.012
 4173W        W 8165   4.449   4.685   9.016
 4174W        W 8166   4.049   5.755   9.941
 4175W        W 8167   5.789   6.902   8.661
 4176W        W 8168   6.954   4.662   9.582
 4177W        W 8169   5.743   7.009  10.204
 4178W        W 8170   6.868   5.792   7.458
 4179W        W 8171   5.383   5.404   8.495
 4180W        W 8172   7.194   3.989  10.289
 4181W        W 8173   5.393   5.878   9.953
 4182W        W 8174   5.521   4.744   9.218
 4183W        W 8175   6.460   5.027   8.196
 4184W        W 8176   6.894   4.760   7.773
 4185W        W 8177   6.531   6.709   8.190
 4186W        W 8178   6.379   6.274   8.980
 4187W        W 8179   6.250   5.387   7.890
 4188W        W 8180   5.639   5.566   9.016
 4189W        W 8181   6.649   5.400   8.972
 4190W        W 8182   4.087   4.387   9.432
 4191W        W 8183   6.705   5.451  10.294
 4192W        W 8184   7.052   7.006   9.389
 4193W        W 8185   5.038   6.579   8.847
 4194W        W 8186   6.233   7.103  10.036
 4195W        W 8187   6.062   4.469   9.894
 4196W        W 8188   5.365   7.226   9.929
 4197W        W 8189   6.948   4.143   8.386
 4198W        W 8190   6.817   5.332   9.581
 4199W        W 8191   3.756   4.634   9.749
 4200W        W 8192   6.596   4.436   8.773
 4201W        W 8193   6.980   4.622  10.484
 4202W        W 8194   5.881   6.269   8.802
 4203W        W 8195   5.234   6.946   8.510
 4204W        W 8196   5.414   3.744   9.388
 4205W        W 8197   5.462   6.057  10.433
 4206W        W 8198   6.631   3.898   8.712
 4207W        W 8199   6.346   7.209   9.064
 4208W        W 8200   5.731   6.918   9.352
 4209W        W 8201   5.124   5.904   9.484
 4210W        W 8202   6.886   6.605   9.657
 4211W        W 8203   4.682   4.009   8.343
 4212W        W 8204   5.125   6.435   9.353
 4213W        W 8205   5.408   4.957   9.711
 4214W        W 8206   6.229   3.930   9.473
 4215W        W 8207   3.721   5.667   9.560
 4216W        W 8208   5.068   4.965   8.368
 4217W        W 8209   6.208   3.981  10.011
 4218W        W 8210   4.986   5.902  10.286
 4219W        W 8211   5.778   5.639  10.583
 4220W        W 8212   6.275   5.683  10.442
 4221W        W 8213   5.538   3.959  11.012
 4222W        W 8214   4.838   4.484   9.258
 4223W        W 8215   4.318   4.259   8.665
 4224W        W 8216   3.987   7.060   8.346
 4225W        W 8217   5.576   6.590  10.491
 4226W        W 8218   6.142   5.432   9.104
 4227W        W 8219   6.336   5.125   9.470
 4228W        W 8220   5.642   5.768   9.510
 4229W        W 8221   5.775   4.099   8.683
 4230W        W 8222   7.261   4.551   8.111
 4231W        W 8223   3.812   7.010  10.274
 4232W        W 8224   4.135   6.243   9.719
 4233W        W 8225   3.743   6.984   7.893
 4234W        W 8226   5.613   4.473   9.655
 4235W        W 8227   5.711   5.377   7.745
 4236W        W 8228   4.750   4.544   8.378
 4237W        W 8229   6.028   6.123  10.564
 4238W        W 8230   6.502   3.974   8.139
 4239W        W 8231   5.063   6.258   9.861
 4240W        W 8232   4.823   6.114   9.059
 4241W        W 8233   3.746   6.211   8.258
 4242W        W 8234   4.413   5.308  10.623
 4243W        W 8235   5.124   3.910  10.671
 4244W        W 8236   5.678   4.126  10.057
 4245W        W 8237   5.012   3.721   8.598
 4246W        W 8238   4.014   3.879   9.278
 4247W        W 8239   4.001   4.712   8.789
 4248W        W 8240   6.703   3.971   9.238
 4249W        W 8241   6.641   4.181   9.718
 4250W        W 8242   7.035   5.278   7.462
 4251W        W 8243   4.473   4.129   9.180
 4252W        W 8244   5.591   4.648  10.168
 4253W        W 8245   4.459   5.733  10.283
 4254W        W 8246   5.771   5.176   9.364
 4255W        W 8247   4.613   6.179  10.515
 4256W        W 8248   4.119   5.302  10.195
 4257W        W 8249   5.074   5.479   9.874
 4258W        W 8250   6.702   3.860  10.147
 4259W        W 8251   7.226   5.453  10.202
 4260W        W 8252   7.215   5.631   7.793
 4261W        W 8253   5.951   5.801   7.862
 4262W        W 8254   5.759   5.274  10.966
 4263W        W 8255   4.152   6.096  10.764
 4264W        W 8256   7.250   4.205  10.746
 4265W        W 8257   6.770   4.960   9.208
 4266W        W 8258   5.253   7.072  10.833
 4267W        W 8259   4.462   4.478  10.453
 4268W        W 8260   5.066   6.429  10.345
 4269W        W 8261   7.007   4.386  10.023
 4270W        W 8262   6.142   7.053   7.945
 4271W        W 8263   6.462   5.740   9.423
 4272W        W 8264   4.636   4.164  10.067
 4273W        W 8265   5.188   5.248  10.747
 4274W        W 8266   4.829   6.512   7.816
 4275W        W 8267   6.319   5.786   8.249
 4276W        W 8268   4.197   4.466  10.007
 4277W        W 8269   5.510   6.476   8.474
 4278W        W 8270   7.208   5.096   8.713
 4279W        W 8271   5.409   3.732  10.269
 4280W        W 8272   6.353   6.432   9.466
 4281W        W 8273   6.622   6.766   9.187
 4282W        W 8274   3.804   6.403  10.535
 4283W        W 8275   4.573   4.580   9.688
 4284W        W 8276   4.523   3.795   8.796
 4285W        W 8277   6.033   4.686   9.410
 4286W        W 8278   6.945   5.759   9.209
 4287W        W 8279   4.302   6.590  10.583
 4288W        W 8280   6.622   7.242   8.337
 4289W        W 8281   4.875   4.205   8.812
 4290W        W 8282   4.501   5.693   9.024
 4291W        W 8283   4.890   7.236   9.710
 4292W        W 8284   6.809   7.242  10.622
 4293W        W 8285   6.049   5.501   9.667
 4294W        W 8286   7.007   6.867   8.368
 4295W        W 8287   6.902   4.233   7.894
 4296W        W 8288   4.886   3.705  10.201
 4297W        W 8289   6.735   6.553   8.701
 4298W        W 8290   6.691   4.964   8.680
 4299W        W 8291   4.958   4.751   8.834
 4300W        W 8292   5.214   5.029  10.212
 4301W        W 8293   6.275   6.204  10.125
 4302W        W 8294   4.879   4.623  10.163
 4303W        W 8295   4.787   7.030   8.819
 4304W        W 8296   4.255   7.131  10.503
 4305W        W 8297   4.372   6.337   7.669
 4306W        W 8298   6.818   6.198   8.338
 4307W        W 8299   4.495   4.957  10.194
 4308W        W 8300   7.290   5.087   7.857
 4309W        W 8301   6.001   5.335  10.190
 4310W        W 8302   5.932   4.983   9.818
 4311W        W 8303   4.503   5.391   9.862
 4312W        W 8304   6.643   7.137   9.682
 4313W        W 8305   6.319   3.931  10.531
 4314W        W 8306   4.088   3.996  10.380
 4315W        W 8307   4.532   5.038   9.408
 4316W        W 8308   3.722   6.537  10.034
 4317W        W 8309   5.301   5.392   9.415
 4318W        W 8310   3.892   7.050   9.768
 4319W        W 8311   6.789   5.289   7.901
 4320W        W 8312   6.773   4.159  10.574
 4321W        W 8313   6.316   6.285   8.462
 4322W        W 8314   3.854   5.274  10.655
 4323W        W 8315   6.973   3.725   8.066
 4324W        W 8316   6.494   6.244   7.940
 4325W        W 8317   6.486   4.722   9.774
 4326W        W 8318   4.227   5.227   8.964
 4327W        W 8319   4.431   6.170   8.659
 4328W        W 8320   6.231   4.750   8.553
 4329W        W 8321   5.286   4.262   9.305
 4330W        W 8322   7.174   6.158   9.713
 4331W        W 8323   7.154   4.211   9.424
 4332W        W 8324   3.744   6.962   8.789
 4333W        W 8325   4.262   6.220   8.155
 4334W        W 8326   4.208   3.861  10.882
 4335W        W 8327   5.300   6.581  10.928
 4336W        W 8328   7.098   5.600   8.740
 4337W        W 8329   6.399   5.831   7.633
 4338W        W 8330   5.844   7.265   9.731
 4339W        W 8331   6.523   5.945  10.792
 4340W        W 8332   5.193   3.690   8.098
 4341W        W 8333   5.929   4.537   8.927
 4342W        W 8334   3.721   6.157   9.220
 4343W        W 8335   4.790   5.699  10.721
 4344W        W 8336   5.765   4.581   8.439
 4345W        W 8337   6.055   6.059   9.682
 4346W        W 8338   4.203   6.704  10.061
 4347W        W 8339   4.801   6.622  10.753
 4348W        W 8340   6.160   4.595   8.071
 4349W        W 8341   6.098   6.659  10.323
 4350W        W 8342   4.785   5.239   8.981
 4351W        W 8343   4.413   7.037   9.706
 4352W        W 8344   3.964   5.733  10.455
 4353W        W 8345   6.017   5.928   9.183
 4354W        W 8346   4.858   6.722   9.803
 4355W        W 8347   5.349   3.944   8.914
 4356W        W 8348   3.827   5.975   7.792
 4357W        W 8349   3.971   5.555   8.611
 4358W        W 8350   5.161   4.186  10.176
 4359W        W 8351   6.844   3.854   7.540
 4360W        W 8352   7.039   5.695  10.617
 4361W        W 8353   5.755   7.021  10.745
 4362W        W 8354   7.219   6.036  10.230
 4363W        W 8355   6.663   6.771  10.873
 4364W        W 8356   4.422   7.224   9.223
 4365W        W 8357   7.242   5.911   8.326
 4366W        W 8358   5.824   5.063   8.841
 4367W        W 8359   5.533   3.657   8.517
 4368W        W 8360   4.609   6.652   8.473
 4369W        W 8361   5.099   4.543   9.709
 4370W        W 8362   4.915   3.762   9.156
 4371W        W 8363   3.918   6.498   7.875
 4372W        W 8364   5.864   6.061   8.307
 4373W        W 8365   4.664   6.809  10.272
 4374W        W 8366   3.828   4.246   8.944
 4375W        W 8367   5.483   6.087   9.134
 4376W        W 8368   6.427   5.198   9.957
 4377W        W 8369   6.814   6.253   9.283
 4378W        W 8370   5.525   6.600   9.002
 4379W        W 8371   5.059   6.949   8.009
 4380W        W 8372   3.958   7.003   9.248
 4381W        W 8373   5.920   4.764  10.791
 4382W        W 8374   4.068   4.371  10.821
 4383W        W 8375   6.202   5.197  10.653
 4384W        W 8376   4.785   5.502   9.434
 4385W        W 8377   6.134   3.723   8.586
 4386W        W 8378   5.299   7.069   9.011
 4387W        W 8379   6.439   6.651   9.909
 4388W        W 8380   6.111   6.733   9.034
 4389W        W 8381   6.031   5.760   8.695
 4390W        W 8382   7.238   3.761   8.571
 4391W        W 8383   7.062   4.605   8.596
 4392W        W 8384   6.701   5.971  10.303
 4393W        W 8385   6.377   6.684   7.664
 4394W        W 8386   4.960   4.398  10.621
 4395W        W 8387   4.862   5.013   9.817
 4396W        W 8388   6.856   6.447  10.175
 4397W        W 8389   6.009   4.334  10.383
 4398W        W 8390   3.751   4.934  10.199
 4399W        W 8391   5.590   5.399   9.885
 4400W        W 8392   3.924   6.091   8.736
 4401W        W 8393   4.126   5.359   9.486
 4402W        W 8394   6.403   5.725   9.948
 4403W        W 8395   6.267   7.060  10.678
 4404W        W 8396   6.072   4.830  10.289
 4405W        W 8397   6.369   6.915   8.638
 4406W        W 8398   5.396   6.663   9.970
 4407W        W 8399   4.789   6.866   9.311
 4408W        W 8400   6.651   6.152   9.778
 4409W        W 8401   5.648   6.206  10.888
 4410W        W 8402   4.264   6.160   9.164
 4411W        W 8403   6.571   5.854   8.713
 4412W        W 8404   6.222   6.945   9.497
 4413W        W 8405   4.301   6.641   9.416
 4414W        W 8406   5.331   4.757  10.686
 4415W        W 8407   5.584   6.948   8.109
 4416W        W 8408   5.053   6.159  10.796
 4417W        W 8409   4.037   6.184  13.957
 4418W        W 8410   6.867   5.860  11.614
 4419W        W 8411   6.958   7.009  13.527
 4420W        W 8412   4.813   6.983  11.125
 4421W        W 8413   4.858   5.145  12.004
 4422W        W 8414   4.411   4.866  12.187
 4423W        W 8415   5.437   5.751  11.646
 4424W        W 8416   6.168   4.075  12.649
 4425W        W 8417   5.908   4.864  11.310
 4426W        W 8418   3.852   4.140  13.452
 4427W        W 8419   5.331   6.161  11.291
 4428W        W 8420   3.900   4.877  12.880
 4429W        W 8421   7.116   4.683  12.693
 4430W        W 8422   7.032   5.768  13.626
 4431W        W 8423   5.336   5.082  12.500
 4432W        W 8424   5.934   6.463  12.927
 4433W        W 8425   4.356   5.757  13.043
 4434W        W 8426   3.605   5.322  12.752
 4435W        W 8427   4.552   6.468  12.520
 4436W        W 8428   5.864   6.159  13.748
 4437W        W 8429   4.978   4.906  12.876
 4438W        W 8430   5.167   5.613  12.572
 4439W        W 8431   4.107   3.900  11.945
 4440W        W 8432   4.624   6.211  13.058
 4441W        W 8433   7.121   6.084  12.411
 4442W        W 8434   6.440   4.417  12.929
 4443W        W 8435   6.866   4.461  10.987
 4444W        W 8436   7.236   5.154  13.244
 4445W        W 8437   5.201   6.862  12.943
 4446W        W 8438   6.951   6.383  11.525
 4447W        W 8439   4.195   7.260  11.499
 4448W        W 8440   4.493   7.130  11.933
 4449W        W 8441   4.357   4.070  13.302
 4450W        W 8442   6.303   5.353  12.156
 4451W        W 8443   6.286   5.180  11.174
 4452W        W 8444   5.520   6.205  13.071
 4453W        W 8445   5.341   4.525  12.463
 4454W        W 8446   6.037   6.545  13.419
 4455W        W 8447   6.780   5.437  11.931
 4456W        W 8448   5.838   4.186  11.875
 4457W        W 8449   4.296   6.752  11.629
 4458W        W 8450   3.786   4.256  12.110
 4459W        W 8451   6.357   4.998  12.652
 4460W        W 8452   3.999   6.532  12.572
 4461W        W 8453   5.243   6.831  11.376
 4462W        W 8454   6.651   4.926  10.895
 4463W        W 8455   3.807   6.607  13.126
 4464W        W 8456   4.463   6.205  13.584
 4465W        W 8457   4.861   5.675  12.161
 4466W        W 8458   4.843   4.102  13.139
 4467W        W 8459   7.255   3.760  12.655
 4468W        W 8460   4.351   5.647  11.015
 4469W        W 8461   4.109   4.662  11.264
 4470W        W 8462   4.193   6.523  12.087
 4471W        W 8463   5.069   6.164  12.210
 4472W        W 8464   5.631   4.632  11.660
 4473W        W 8465   6.851   7.093  12.456
 4474W        W 8466   7.314   6.489  12.195
 4475W        W 8467   5.974   5.634  13.664
 4476W        W 8468   3.665   5.364  11.843
 4477W        W 8469   4.754   5.828  13.380
 4478W        W 8470   5.934   5.039  11.845
 4479W        W 8471   5.833   5.533  11.964
 4480W        W 8472   4.191   4.921  13.313
 4481W        W 8473   4.023   3.770  12.435
 4482W        W 8474   5.838   4.315  12.969
 4483W        W 8475   5.974   4.251  11.377
 4484W        W 8476   6.492   4.399  13.789
 4485W        W 8477   6.228   4.321  12.182
 4486W        W 8478   4.294   6.933  12.395
 4487W        W 8479   5.147   4.629  11.512
 4488W        W 8480   6.638   4.574  11.896
 4489W        W 8481   6.984   4.978  11.817
 4490W        W 8482   4.752   3.692  11.536
 4491W        W 8483   7.059   4.201  12.467
 4492W        W 8484   7.122   6.561  11.046
 4493W        W 8485   3.902   5.733  12.673
 4494W        W 8486   5.987   4.247  10.874
 4495W        W 8487   7.127   6.603  12.683
 4496W        W 8488   7.127   3.781  13.200
 4497W        W 8489   5.616   4.913  13.852
 4498W        W 8490   5.626   6.281  11.694
 4499W        W 8491   5.805   3.661  12.584
 4500W        W 8492   4.367   4.665  12.670
 4501W        W 8493   4.124   5.778  13.530
 4502W        W 8494   5.738   6.918  12.257
 4503W        W 8495   6.869   4.625  13.160
 4504W        W 8496   5.746   6.684  13.819
 4505W        W 8497   6.936   5.871  11.099
 4506W        W 8498   5.324   5.431  12.085
 4507W        W 8499   7.263   4.081  13.926
 4508W        W 8500   5.374   5.865  13.437
 4509W        W 8501   5.501   4.748  12.920
 4510W        W 8502   6.467   5.026  11.742
 4511W        W 8503   6.788   4.788  11.387
 4512W        W 8504   6.588   6.663  11.828
 4513W        W 8505   6.328   6.311  12.611
 4514W        W 8506   6.220   5.445  11.619
 4515W        W 8507   5.674   5.580  12.469
 4516W        W 8508   6.655   5.441  12.570
 4517W        W 8509   4.068   4.421  13.058
 4518W        W 8510   7.086   6.981  13.018
 4519W        W 8511   5.049   6.646  12.425
 4520W        W 8512   5.878   7.041  13.432
 4521W        W 8513   6.177   4.349  13.374
 4522W        W 8514   5.375   7.146  13.340
 4523W        W 8515   6.876   4.139  11.962
 4524W        W 8516   6.831   5.494  13.185
 4525W        W 8517   3.728   4.655  13.348
 4526W        W 8518   6.624   4.537  12.453
 4527W        W 8519   5.870   6.324  12.385
 4528W        W 8520   5.148   6.917  11.997
 4529W        W 8521   4.198   4.149  11.307
 4530W        W 8522   5.350   3.728  12.849
 4531W        W 8523   4.307   7.103  11.012
 4532W        W 8524   4.860   5.486  11.607
 4533W        W 8525   5.332   4.286  11.983
 4534W        W 8526   6.590   4.003  12.368
 4535W        W 8527   6.385   7.221  12.679
 4536W        W 8528   5.719   6.961  12.935
 4537W        W 8529   5.099   5.897  13.000
 4538W        W 8530   6.939   6.521  13.207
 4539W        W 8531   4.547   4.122  11.845
 4540W        W 8532   5.058   6.378  12.842
 4541W        W 8533   4.563   4.394  10.951
 4542W        W 8534   5.331   4.964  13.378
 4543W        W 8535   6.323   3.895  13.103
 4544W        W 8536   3.718   5.709  13.173
 4545W        W 8537   5.287   5.449  11.236
 4546W        W 8538   4.693   3.906  11.067
 4547W        W 8539   5.284   4.810  12.031
 4548W        W 8540   4.866   4.424  12.747
 4549W        W 8541   4.295   4.346  12.252
 4550W        W 8542   3.984   6.992  11.953
 4551W        W 8543   4.505   5.859  11.474
 4552W        W 8544   6.149   5.480  12.653
 4553W        W 8545   6.385   5.216  13.132
 4554W        W 8546   5.569   5.707  12.957
 4555W        W 8547   6.132   6.142  11.118
 4556W        W 8548   5.746   4.175  12.391
 4557W        W 8549   7.140   4.506  11.691
 4558W        W 8550   4.115   6.187  13.205
 4559W        W 8551   3.664   7.143  11.576
 4560W        W 8552   5.710   4.612  13.408
 4561W        W 8553   4.911   6.455  11.249
 4562W        W 8554   6.839   6.882  11.439
 4563W        W 8555   5.729   5.338  11.479
 4564W        W 8556   4.799   4.618  11.898
 4565W        W 8557   5.576   4.486  11.086
 4566W        W 8558   6.360   4.082  11.746
 4567W        W 8559   3.763   3.872  11.143
 4568W        W 8560   5.065   6.284  13.349
 4569W        W 8561   4.773   5.986  12.606
 4570W        W 8562   4.585   6.129  11.028
 4571W        W 8563   3.818   6.550  11.689
 4572W        W 8564   4.969   3.826  12.020
 4573W        W 8565   5.798   3.785  11.551
 4574W        W 8566   3.976   3.883  13.003
 4575W        W 8567   3.933   4.695  12.387
 4576W        W 8568   6.781   3.944  12.837
 4577W        W 8569   4.112   4.416  11.743
 4578W        W 8570   6.722   4.152  13.316
 4579W        W 8571   7.084   5.200  11.046
 4580W        W 8572   4.415   4.167  12.766
 4581W        W 8573   3.670   4.378  11.210
 4582W        W 8574   5.773   5.196  12.892
 4583W        W 8575   5.627   7.130  11.254
 4584W        W 8576   3.825   5.712  10.957
 4585W        W 8577   4.099   5.318  13.869
 4586W        W 8578   5.056   5.414  13.425
 4587W        W 8579   6.774   3.968  13.821
 4588W        W 8580   7.199   5.534  11.408
 4589W        W 8581   5.995   5.910  11.608
 4590W        W 8582   6.554   7.208  11.100
 4591W        W 8583   6.824   5.063  12.880
 4592W        W 8584   5.136   3.631  11.124
 4593W        W 8585   6.652   6.314  11.107
 4594W        W 8586   7.003   4.438  13.645
 4595W        W 8587   6.401   7.137  11.596
 4596W        W 8588   6.451   5.844  12.900
 4597W        W 8589   4.732   4.546  13.665
 4598W        W 8590   4.603   6.341  11.649
 4599W        W 8591   6.437   5.819  11.901
 4600W        W 8592   4.203   4.494  13.606
 4601W        W 8593   5.454   6.499  12.137
 4602W        W 8594   7.269   5.088  12.310
 4603W        W 8595   6.420   6.353  13.112
 4604W        W 8596   6.637   6.752  12.816
 4605W        W 8597   5.710   6.586  11.256
 4606W        W 8598   4.556   4.558  13.151
 4607W        W 8599   4.505   3.884  12.309
 4608W        W 8600   6.071   4.784  13.056
 4609W        W 8601   4.951   5.827  11.207
 4610W        W 8602   6.982   5.772  12.787
 4611W        W 8603   6.758   7.247  11.943
 4612W        W 8604   4.854   4.266  12.265
 4613W        W 8605   4.398   5.649  12.497
 4614W        W 8606   4.854   7.216  13.119
 4615W        W 8607   6.024   5.565  13.145
 4616W        W 8608   4.017   5.240  11.148
 4617W        W 8609   7.057   6.842  11.956
 4618W        W 8610   6.767   4.249  11.451
 4619W        W 8611   6.741   6.570  12.337
 4620W        W 8612   6.738   5.026  12.273
 4621W        W 8613   4.891   4.780  12.381
 4622W        W 8614   5.082   5.028  13.842
 4623W        W 8615   6.379   6.209  13.611
 4624W        W 8616   4.795   7.083  12.348
 4625W        W 8617   4.423   6.614  11.138
 4626W        W 8618   6.838   6.202  11.993
 4627W        W 8619   7.314   4.896  11.406
 4628W        W 8620   4.963   5.973  11.729
 4629W        W 8621   5.934   5.267   0.071
 4630W        W 8622   5.965   5.078  13.464
 4631W        W 8623   4.464   5.378  13.378
 4632W        W 8624   6.643   7.204  13.141
 4633W        W 8625   4.127   4.138   0.014
 4634W        W 8626   4.493   5.083  12.928
 4635W        W 8627   4.940   4.754  11.059
 4636W        W 8628   3.678   6.615  13.660
 4637W        W 8629   5.273   5.300  12.972
 4638W        W 8630   5.097   4.249  11.104
 4639W        W 8631   4.292   5.205  11.805
 4640W        W 8632   3.851   7.072  13.366
 4641W        W 8633   6.725   5.335  11.411
 4642W        W 8634   6.330   6.293  12.098
 4643W        W 8635   6.870   3.745  11.597
 4644W        W 8636   6.448   6.224  11.577
 4645W        W 8637   5.257   5.140  11.644
 4646W        W 8638   6.474   4.104  11.022
 4647W        W 8639   6.440   4.797  13.447
 4648W        W 8640   4.141   5.174  12.531
 4649W        W 8641   4.554   6.134  12.133
 4650W        W 8642   6.271   4.827  12.175
 4651W        W 8643   5.325   4.237  12.892
 4652W        W 8644   7.294   6.173  13.412
 4653W        W 8645   7.208   4.244  12.971
 4654W        W 8646   3.743   6.955  12.393
 4655W        W 8647   4.136   6.121  11.756
 4656W        W 8648   7.106   5.579  12.314
 4657W        W 8649   6.465   5.781  11.305
 4658W        W 8650   5.757   7.451  13.115
 4659W        W 8651   5.280   3.716  11.618
 4660W        W 8652   6.044   4.589  12.583
 4661W        W 8653   3.717   6.172  12.879
 4662W        W 8654   4.983   4.154  11.608
 4663W        W 8655   5.773   4.633  12.148
 4664W        W 8656   6.011   6.054  13.262
 4665W        W 8657   4.181   6.635  13.478
 4666W        W 8658   4.596   4.479  11.448
 4667W        W 8659   6.154   4.588  11.720
 4668W        W 8660   4.772   5.265  12.506
 4669W        W 8661   4.353   7.061  13.221
 4670W        W 8662   7.073   7.077  11.039
 4671W        W 8663   5.953   5.967  12.759
 4672W        W 8664   4.396   5.690  11.953
 4673W        W 8665   4.732   6.681  13.264
 4674W        W 8666   5.274   3.995  12.414
 4675W        W 8667   3.731   6.028  11.404
 4676W        W 8668   5.405   4.957  11.178
 4677W        W 8669   3.973   5.537  12.200
 4678W        W 8670   5.261   4.549  13.742
 4679W        W 8671   4.416   7.272  12.768
 4680W        W 8672   7.289   5.899  11.927
 4681W        W 8673   5.878   5.100  12.382
 4682W        W 8674   5.582   3.769  12.059
 4683W        W 8675   4.690   6.649  12.062
 4684W        W 8676   5.081   4.546  13.237
 4685W        W 8677   4.865   3.868  12.680
 4686W        W 8678   3.934   6.841  11.273
 4687W        W 8679   5.571   5.961  12.110
 4688W        W 8680   4.043   5.627  11.581
 4689W        W 8681   3.900   4.235  12.613
 4690W        W 8682   5.428   6.071  12.590
 4691W        W 8683   3.724   4.032  11.629
 4692W        W 8684   6.370   5.269  13.717
 4693W        W 8685   6.342   4.592  11.197
 4694W        W 8686   6.796   6.243  12.778
 4695W        W 8687   5.516   6.589  12.646
 4696W        W 8688   4.795   6.836  11.609
 4697W        W 8689   6.011   3.757  11.049
 4698W        W 8690   3.974   7.010  12.844
 4699W        W 8691   3.884   4.870  11.897
 4700W        W 8692   4.748   4.982  11.504
 4701W        W 8693   4.792   5.496  12.964
 4702W        W 8694   6.108   3.811  12.190
 4703W        W 8695   5.303   7.100  12.466
 4704W        W 8696   6.535   6.709  13.466
 4705W        W 8697   6.109   6.789  12.584
 4706W        W 8698   6.095   5.853  12.282
 4707W        W 8699   5.471   4.178  11.484
 4708W        W 8700   7.148   3.748  12.125
 4709W        W 8701   4.791   5.317  11.087
 4710W        W 8702   7.066   4.628  12.184
 4711W        W 8703   5.704   5.779  11.185
 4712W        W 8704   6.598   5.847  13.905
 4713W        W 8705   6.356   6.696  11.298
 4714W        W 8706   4.792   4.972  13.362
 4715W        W 8707   6.881   6.289  13.712
 4716W        W 8708   3.966   4.807   0.042
 4717W        W 8709   5.587   5.405  13.378
 4718W        W 8710   4.038   6.055  12.261
 4719W        W 8711   4.059   5.349  13.021
 4720W        W 8712   6.429   5.724  13.418
 4721W        W 8713   6.138   4.811  13.890
 4722W        W 8714   6.404   6.980  12.206
 4723W        W 8715   5.535   6.650  13.310
 4724W        W 8716   4.716   6.856  12.786
 4725W        W 8717   6.818   6.022  13.239
 4726W        W 8718   4.250   6.116  12.713
 4727W        W 8719   6.617   5.927  12.391
 4728W        W 8720   6.222   6.893  13.077
 4729W        W 8721   4.304   6.610  12.966
 4730W        W 8722   5.606   6.830  11.743
 4731W        W 8723   5.126   6.460  11.739
 4732W        W 8724   4.450   4.925  10.981
 4733W        W 8725   6.759   9.531   0.694
 4734W        W 8726   4.861   8.717   1.151
 4735W        W 8727   4.524   8.509   1.505
 4736W        W 8728   5.466   9.457   0.726
 4737W        W 8729   6.289   7.692   1.704
 4738W        W 8730   5.884   8.459   0.371
 4739W        W 8731   3.895   8.659   2.007
 4740W        W 8732   7.248   8.223   1.821
 4741W        W 8733   7.042   9.399   2.622
 4742W        W 8734   5.436   8.689   1.657
 4743W        W 8735   4.355   9.562   2.207
 4744W        W 8736   3.682   9.129   1.805
 4745W        W 8737   5.175   8.452   2.039
 4746W        W 8738   5.163   9.300   1.758
 4747W        W 8739   4.125   7.547   1.111
 4748W        W 8740   4.810   9.876   2.316
 4749W        W 8741   7.242   9.627   1.503
 4750W        W 8742   6.348   8.017   2.116
 4751W        W 8743   6.882   8.019   0.140
 4752W        W 8744   7.360   8.844   2.330
 4753W        W 8745   6.932   8.591   2.508
 4754W        W 8746   6.291   9.011   1.193
 4755W        W 8747   6.338   8.700   0.395
 4756W        W 8748   5.524   8.179   1.574
 4757W        W 8749   6.775   9.107   0.997
 4758W        W 8750   5.726   7.839   1.016
 4759W        W 8751   3.824   7.915   1.293
 4760W        W 8752   6.430   8.533   1.853
 4761W        W 8753   6.676   8.488   0.034
 4762W        W 8754   4.931   9.210   1.284
 4763W        W 8755   7.230   7.365   1.802
 4764W        W 8756   4.397   9.145   0.394
 4765W        W 8757   4.121   8.316   0.509
 4766W        W 8758   5.320   9.592   1.233
 4767W        W 8759   5.546   8.252   0.736
 4768W        W 8760   3.648   8.975   1.004
 4769W        W 8761   5.979   8.709   0.864
 4770W        W 8762   5.855   9.200   0.959
 4771W        W 8763   4.220   8.531   2.368
 4772W        W 8764   4.008   7.387   1.581
 4773W        W 8765   5.888   7.780   2.013
 4774W        W 8766   5.937   7.945   0.527
 4775W        W 8767   6.212   7.954   1.240
 4776W        W 8768   5.038   8.415   0.741
 4777W        W 8769   6.656   8.214   1.047
 4778W        W 8770   7.006   8.597   0.953
 4779W        W 8771   4.721   7.370   0.686
 4780W        W 8772   7.029   7.804   1.615
 4781W        W 8773   4.116   9.433   1.768
 4782W        W 8774   5.976   8.026  13.978
 4783W        W 8775   7.183   7.373   2.369
 4784W        W 8776   5.886   7.295   1.769
 4785W        W 8777   4.239   8.280   1.882
 4786W        W 8778   4.100   9.433   2.640
 4787W        W 8779   6.835   8.196   2.149
 4788W        W 8780   7.042   9.647   0.263
 4789W        W 8781   5.434   9.083   1.289
 4790W        W 8782   7.133   7.625   2.823
 4791W        W 8783   5.715   8.393   2.008
 4792W        W 8784   6.505   8.680   0.879
 4793W        W 8785   6.758   8.368   0.549
 4794W        W 8786   6.356   9.792   1.563
 4795W        W 8787   6.342   9.153   0.687
 4796W        W 8788   5.681   9.137   1.755
 4797W        W 8789   6.703   8.985   1.801
 4798W        W 8790   3.857   8.165   2.234
 4799W        W 8791   6.920   7.790   1.115
 4800W        W 8792   6.883   9.060   2.276
 4801W        W 8793   6.599   8.109   1.571
 4802W        W 8794   4.198   7.803   0.574
 4803W        W 8795   5.475   7.443   2.046
 4804W        W 8796   4.667   9.108   0.841
 4805W        W 8797   5.249   8.063   1.151
 4806W        W 8798   6.665   7.494   1.434
 4807W        W 8799   4.580   7.734   1.031
 4808W        W 8800   4.441   8.158   0.120
 4809W        W 8801   5.515   8.539   2.456
 4810W        W 8802   6.293   7.479   2.182
 4811W        W 8803   3.816   9.424   2.204
 4812W        W 8804   5.374   9.119   0.331
 4813W        W 8805   4.621   7.692   0.294
 4814W        W 8806   5.372   8.574   1.146
 4815W        W 8807   4.887   8.025   1.968
 4816W        W 8808   4.331   7.968   1.456
 4817W        W 8809   4.446   9.575   0.693
 4818W        W 8810   6.195   9.032   1.714
 4819W        W 8811   6.354   8.960   2.198
 4820W        W 8812   5.641   9.360   2.235
 4821W        W 8813   5.812   7.742   1.507
 4822W        W 8814   7.212   8.137   0.858
 4823W        W 8815   5.746   8.058   2.415
 4824W        W 8816   5.883   9.023   0.459
 4825W        W 8817   4.714   8.226   1.112
 4826W        W 8818   5.532   8.100   0.234
 4827W        W 8819   6.445   7.617   0.940
 4828W        W 8820   4.754   9.631   1.861
 4829W        W 8821   4.734   9.774   0.256
 4830W        W 8822   5.876   7.811   3.000
 4831W        W 8823   4.968   7.417   1.251
 4832W        W 8824   5.920   7.390   0.833
 4833W        W 8825   3.948   7.435   2.088
 4834W        W 8826   4.013   8.393   1.409
 4835W        W 8827   6.760   7.483   1.961
 4836W        W 8828   4.207   8.119   0.982
 4837W        W 8829   6.754   7.731   2.441
 4838W        W 8830   7.285   8.879   0.152
 4839W        W 8831   4.436   7.750   1.940
 4840W        W 8832   3.740   7.959   0.349
 4841W        W 8833   4.659   9.417   2.592
 4842W        W 8834   5.839   8.874   2.205
 4843W        W 8835   3.938   9.233   0.134
 4844W        W 8836   4.103   8.915   2.747
 4845W        W 8837   6.681   7.396   2.870
 4846W        W 8838   7.209   9.246   0.542
 4847W        W 8839   6.005   9.569   0.615
 4848W        W 8840   7.037   8.649   1.984
 4849W        W 8841   5.106   7.461   0.354
 4850W        W 8842   7.068   8.130   2.712
 4851W        W 8843   6.475   9.425   1.987
 4852W        W 8844   6.337   9.565   1.024
 4853W        W 8845   7.336   8.721   1.419
 4854W        W 8846   5.373   7.737   3.182
 4855W        W 8847   4.507   7.477   1.502
 4856W        W 8848   6.149   8.466   2.328
 4857W        W 8849   4.970   9.415   0.560
 4858W        W 8850   6.971   9.422   1.877
 4859W        W 8851   4.838   7.874   1.472
 4860W        W 8852   4.549   9.163   1.644
 4861W        W 8853   3.973   8.826   0.468
 4862W        W 8854   6.813   7.870   0.633
 4863W        W 8855   6.744   8.708   1.373
 4864W        W 8856   5.032   8.355   1.527
 4865W        W 8857   6.784   9.751   1.234
 4866W        W 8858   7.253   8.516   0.508
 4867W        W 8859   4.855   9.649   1.010
 4868W        W 8860   4.568   8.880   2.523
 4869W        W 8861   4.519   8.719   1.984
 4870W        W 8862   4.855   8.435   0.236
 4871W        W 8863   5.322   8.948   2.113
 4872W        W 8864   5.054   7.984   0.346
 4873W        W 8865   4.344   8.863   1.161
 4874W        W 8866   6.843   8.879   0.528
 4875W        W 8867   6.882   7.364   0.805
 4876W        W 8868   6.439   9.918   0.538
 4877W        W 8869   5.192   8.986   0.828
 4878W        W 8870   6.502   7.672   0.269
 4879W        W 8871   6.557   8.214   2.587
 4880W        W 8872   4.136   8.866   1.629
 4881W        W 8873   6.286   8.484   1.315
 4882W        W 8874   5.400   7.958   2.023
 4883W        W 8875   7.177   7.808   2.111
 4884W        W 8876   4.052   9.717   1.070
 4885W        W 8877   7.045   9.148   1.425
 4886W        W 8878   6.313   9.519   0.208
 4887W        W 8879   5.214   7.256   0.824
 4888W        W 8880   6.060   8.177   1.684
 4889W        W 8881   3.833   9.860   1.946
 4890W        W 8882   5.033   7.762   0.805
 4891W        W 8883   5.825   8.311   1.180
 4892W        W 8884   6.094   9.582   2.382
 4893W        W 8885   4.620   8.104   0.620
 4894W        W 8886   6.211   8.262   0.805
 4895W        W 8887   4.941   8.834   1.692
 4896W        W 8888   3.803   9.364   3.091
[truncated: 121,442 more chars]
