# Supplementary material for: Conformational plasticity and dynamic interactions of the N-terminal domain of the chemokine receptor CXCR1
Source: PLoS Comput Biol. 2021 May 20;17(5):e1008593. doi: 10.1371/journal.pcbi.1008593 (PMC8172051; doi:10.1371/journal.pcbi.1008593)
Supplement: S2 Data — (ZIP) [file pcbi.1008593.s010.zip]

Archive with 5 entries (5 files):
- mode1.pdb
- mode2.pdb
- mode3.pdb
- mode4.pdb
- mode5.pdb
