# Supplementary material for: Conformational plasticity and dynamic interactions of the N-terminal domain of the chemokine receptor CXCR1
Source: PLoS Comput Biol. 2021 May 20;17(5):e1008593. doi: 10.1371/journal.pcbi.1008593 (PMC8172051; doi:10.1371/journal.pcbi.1008593)
Supplement: S2 Data — (ZIP) [file pcbi.1008593.s010.zip › mode1.pdb]

TITLE     Generated by trjconv : Martini system from cxcr1.pdb t= 6981000.00000
REMARK    THIS IS A SIMULATION BOX
CRYST1  100.930  100.930  167.181  90.00  90.00  90.00 P 1           1
MODEL        1
ATOM      1  BB  MET     1      28.800  51.700 119.700  1.00  0.00            
ATOM      2  SC1 MET     1      29.500  51.400 122.900  1.00  0.00            
ATOM      3  BB  SER     2      32.700  51.500 118.600  1.00  0.00            
ATOM      4  SC1 SER     2      33.300  54.000 118.100  1.00  0.00            
ATOM      5  BB  ASN     3      33.300  50.400 114.600  1.00  0.00            
ATOM      6  SC1 ASN     3      34.700  47.500 114.200  1.00  0.00            
ATOM      7  BB  ILE     4      31.700  51.700 112.800  1.00  0.00            
ATOM      8  SC1 ILE     4      31.100  54.600 113.700  1.00  0.00            
ATOM      9  BB  THR     5      32.200  52.100 109.600  1.00  0.00            
ATOM     10  SC1 THR     5      34.200  53.700 109.100  1.00  0.00            
ATOM     11  BB  ASP     6      30.400  50.400 106.800  1.00  0.00            
ATOM     12  SC1 ASP     6      27.800  49.600 108.200  1.00  0.00            
ATOM     13  BB  PRO     7      32.400  50.200 104.000  1.00  0.00            
ATOM     14  SC1 PRO     7      30.000  50.700 101.700  1.00  0.00            
ATOM     15  BB  GLN     8      34.600  53.500 104.400  1.00  0.00            
ATOM     16  SC1 GLN     8      31.200  55.500 105.400  1.00  0.00            
ATOM     17  BB  MET     9      36.200  54.200 102.600  1.00  0.00            
ATOM     18  SC1 MET     9      32.800  55.400 100.600  1.00  0.00            
ATOM     19  BB  TRP    10      37.800  55.300 100.000  1.00  0.00            
ATOM     20  SC1 TRP    10      36.800  57.200  98.300  1.00  0.00            
ATOM     21  SC2 TRP    10      35.200  58.300  96.400  1.00  0.00            
ATOM     22  SC3 TRP    10      37.400  56.900  95.700  1.00  0.00            
ATOM     23  SC4 TRP    10      35.700  57.800  93.800  1.00  0.00            
ATOM     24  BB  ASP    11      41.200  56.300 100.800  1.00  0.00            
ATOM     25  SC1 ASP    11      40.900  57.900 103.300  1.00  0.00            
ATOM     26  BB  PHE    12      43.100  56.000  98.600  1.00  0.00            
ATOM     27  SC1 PHE    12      41.900  56.300  96.000  1.00  0.00            
ATOM     28  SC2 PHE    12      42.000  55.200  93.500  1.00  0.00            
ATOM     29  SC3 PHE    12      41.400  57.800  93.800  1.00  0.00            
ATOM     30  BB  ASP    13      46.800  56.200  98.800  1.00  0.00            
ATOM     31  SC1 ASP    13      48.900  58.600  98.800  1.00  0.00            
ATOM     32  BB  ASP    14      48.400  53.200  99.400  1.00  0.00            
ATOM     33  SC1 ASP    14      46.100  51.300  99.400  1.00  0.00            
ATOM     34  BB  LEU    15      50.400  53.100 101.500  1.00  0.00            
ATOM     35  SC1 LEU    15      49.100  51.200 103.500  1.00  0.00            
ATOM     36  BB  ASN    16      53.800  52.300 101.400  1.00  0.00            
ATOM     37  SC1 ASN    16      54.000  52.900  98.000  1.00  0.00            
ATOM     38  BB  PHE    17      54.400  50.100 102.800  1.00  0.00            
ATOM     39  SC1 PHE    17      53.600  47.100 102.300  1.00  0.00            
ATOM     40  SC2 PHE    17      53.200  45.000 100.700  1.00  0.00            
ATOM     41  SC3 PHE    17      51.800  45.200 103.000  1.00  0.00            
ATOM     42  BB  THR    18      57.100  50.100 105.200  1.00  0.00            
ATOM     43  SC1 THR    18      56.400  50.200 107.700  1.00  0.00            
ATOM     44  BB  GLY    19      60.200  50.400 104.200  1.00  0.00            
ATOM     45  BB  MET    20      62.100  49.400 103.700  1.00  0.00            
ATOM     46  SC1 MET    20      64.500  48.100 106.200  1.00  0.00            
ATOM     47  BB  PRO    21      64.400  48.300 100.900  1.00  0.00            
ATOM     48  SC1 PRO    21      67.200  48.600 100.700  1.00  0.00            
ATOM     49  BB  PRO    22      64.900  44.700 100.300  1.00  0.00            
ATOM     50  SC1 PRO    22      66.700  43.900 102.800  1.00  0.00            
ATOM     51  BB  ALA    23      63.200  42.600 100.000  1.00  0.00            
ATOM     52  BB  ASP    24      63.700  39.300 100.900  1.00  0.00            
ATOM     53  SC1 ASP    24      65.800  39.000 103.000  1.00  0.00            
ATOM     54  BB  GLU    25      61.800  37.700  99.900  1.00  0.00            
ATOM     55  SC1 GLU    25      63.700  34.400  99.400  1.00  0.00            
ATOM     56  BB  ASP    26      59.200  36.700 100.700  1.00  0.00            
ATOM     57  SC1 ASP    26      59.000  34.000 102.100  1.00  0.00            
ATOM     58  BB  TYR    27      55.900  37.700 100.300  1.00  0.00            
ATOM     59  SC1 TYR    27      54.700  39.800 102.100  1.00  0.00            
ATOM     60  SC2 TYR    27      52.900  41.100 103.600  1.00  0.00            
ATOM     61  SC3 TYR    27      55.400  42.100 103.200  1.00  0.00            
ATOM     62  BB  SER    28      53.900  35.000  99.400  1.00  0.00            
ATOM     63  SC1 SER    28      54.800  32.900  99.000  1.00  0.00            
ATOM     64  BB  PRO    29      51.000  36.200 100.400  1.00  0.00            
ATOM     65  SC1 PRO    29      49.800  37.100 103.000  1.00  0.00            
ATOM     66  BB  CYS    30      48.800  38.200  98.200  1.00  0.00            
ATOM     67  SC1 CYS    30      50.300  40.600  98.800  1.00  0.00            
ATOM     68  BB  MET    31      47.800  36.100  96.200  1.00  0.00            
ATOM     69  SC1 MET    31      50.000  35.500  93.300  1.00  0.00            
ATOM     70  BB  LEU    32      45.100  34.800  93.800  1.00  0.00            
ATOM     71  SC1 LEU    32      45.900  31.600  93.000  1.00  0.00            
ATOM     72  BB  GLU    33      42.700  34.600  95.200  1.00  0.00            
ATOM     73  SC1 GLU    33      43.600  32.200  98.000  1.00  0.00            
ATOM     74  BB  THR    34      42.300  37.200  98.500  1.00  0.00            
ATOM     75  SC1 THR    34      44.400  37.300  99.900  1.00  0.00            
ATOM     76  BB  GLU    35      40.000  37.400  98.200  1.00  0.00            
ATOM     77  SC1 GLU    35      36.800  37.300 100.400  1.00  0.00            
ATOM     78  BB  THR    36      37.900  37.700  95.500  1.00  0.00            
ATOM     79  SC1 THR    36      36.600  40.000  95.700  1.00  0.00            
ATOM     80  BB  LEU    37      37.500  35.600  93.800  1.00  0.00            
ATOM     81  SC1 LEU    37      37.100  37.400  90.900  1.00  0.00            
ATOM     82  BB  ASN    38      38.100  32.800  95.000  1.00  0.00            
ATOM     83  SC1 ASN    38      38.400  32.900  98.000  1.00  0.00            
ATOM     84  BB  LYS    39      40.300  30.900  93.600  1.00  0.00            
ATOM     85  SC1 LYS    39      41.600  28.400  95.300  1.00  0.00            
ATOM     86  SC2 LYS    39      42.500  27.100  97.400  1.00  0.00            
ATOM     87  BB  TYR    40      38.300  29.600  91.100  1.00  0.00            
ATOM     88  SC1 TYR    40      34.800  28.900  91.400  1.00  0.00            
ATOM     89  SC2 TYR    40      32.200  29.500  90.900  1.00  0.00            
ATOM     90  SC3 TYR    40      33.700  31.200  92.300  1.00  0.00            
ATOM     91  BB  VAL    41      37.600  32.800  89.500  1.00  0.00            
ATOM     92  SC1 VAL    41      35.700  32.500  87.700  1.00  0.00            
ATOM     93  BB  VAL    42      41.300  33.900  89.300  1.00  0.00            
ATOM     94  SC1 VAL    42      41.800  36.200  88.200  1.00  0.00            
ATOM     95  BB  ILE    43      42.200  31.400  87.600  1.00  0.00            
ATOM     96  SC1 ILE    43      44.800  30.100  86.700  1.00  0.00            
ATOM     97  BB  ILE    44      39.700  32.100  84.100  1.00  0.00            
ATOM     98  SC1 ILE    44      38.900  30.100  81.800  1.00  0.00            
ATOM     99  BB  ALA    45      41.100  35.100  83.300  1.00  0.00            
ATOM    100  BB  TYR    46      44.400  33.900  83.200  1.00  0.00            
ATOM    101  SC1 TYR    46      47.000  34.900  83.900  1.00  0.00            
ATOM    102  SC2 TYR    46      49.700  34.800  84.100  1.00  0.00            
ATOM    103  SC3 TYR    46      48.500  37.000  83.000  1.00  0.00            
ATOM    104  BB  ALA    47      43.800  31.300  81.000  1.00  0.00            
ATOM    105  BB  LEU    48      42.400  32.900  78.900  1.00  0.00            
ATOM    106  SC1 LEU    48      40.500  31.700  76.700  1.00  0.00            
ATOM    107  BB  VAL    49      45.100  35.500  78.600  1.00  0.00            
ATOM    108  SC1 VAL    49      44.100  37.600  79.900  1.00  0.00            
ATOM    109  BB  PHE    50      47.800  33.700  78.400  1.00  0.00            
ATOM    110  SC1 PHE    50      48.900  31.800  80.400  1.00  0.00            
ATOM    111  SC2 PHE    50      48.700  30.100  82.500  1.00  0.00            
ATOM    112  SC3 PHE    50      51.100  31.200  81.800  1.00  0.00            
ATOM    113  BB  LEU    51      47.000  32.000  75.800  1.00  0.00            
ATOM    114  SC1 LEU    51      45.900  29.400  76.900  1.00  0.00            
ATOM    115  BB  LEU    52      46.600  34.500  73.700  1.00  0.00            
ATOM    116  SC1 LEU    52      43.600  35.000  73.900  1.00  0.00            
ATOM    117  BB  SER    53      50.400  36.200  74.000  1.00  0.00            
ATOM    118  SC1 SER    53      50.400  38.300  72.500  1.00  0.00            
ATOM    119  BB  LEU    54      51.900  33.700  73.300  1.00  0.00            
ATOM    120  SC1 LEU    54      52.000  32.100  76.000  1.00  0.00            
ATOM    121  BB  LEU    55      50.400  33.100  69.700  1.00  0.00            
ATOM    122  SC1 LEU    55      48.100  31.100  70.200  1.00  0.00            
ATOM    123  BB  GLY    56      51.400  36.000  68.400  1.00  0.00            
ATOM    124  BB  ASN    57      54.600  35.300  69.000  1.00  0.00            
ATOM    125  SC1 ASN    57      56.100  34.600  71.500  1.00  0.00            
ATOM    126  BB  SER    58      55.100  32.900  66.700  1.00  0.00            
ATOM    127  SC1 SER    58      56.900  31.300  67.400  1.00  0.00            
ATOM    128  BB  LEU    59      54.700  35.100  63.700  1.00  0.00            
ATOM    129  SC1 LEU    59      52.700  37.500  63.300  1.00  0.00            
ATOM    130  BB  VAL    60      57.600  37.300  64.300  1.00  0.00            
ATOM    131  SC1 VAL    60      56.700  39.000  66.100  1.00  0.00            
ATOM    132  BB  MET    61      59.800  34.800  64.800  1.00  0.00            
ATOM    133  SC1 MET    61      60.100  35.700  68.400  1.00  0.00            
ATOM    134  BB  LEU    62      59.300  33.400  61.400  1.00  0.00            
ATOM    135  SC1 LEU    62      57.300  31.000  62.400  1.00  0.00            
ATOM    136  BB  VAL    63      60.600  36.100  60.000  1.00  0.00            
ATOM    137  SC1 VAL    63      58.500  37.700  59.800  1.00  0.00            
ATOM    138  BB  ILE    64      63.400  36.200  61.600  1.00  0.00            
ATOM    139  SC1 ILE    64      63.000  38.700  63.400  1.00  0.00            
ATOM    140  BB  LEU    65      64.700  33.200  60.600  1.00  0.00            
ATOM    141  SC1 LEU    65      66.700  31.900  62.300  1.00  0.00            
ATOM    142  BB  TYR    66      65.000  34.400  57.000  1.00  0.00            
ATOM    143  SC1 TYR    66      66.600  37.300  57.800  1.00  0.00            
ATOM    144  SC2 TYR    66      67.300  39.500  59.300  1.00  0.00            
ATOM    145  SC3 TYR    66      67.700  39.400  56.600  1.00  0.00            
ATOM    146  BB  SER    67      62.700  34.000  55.500  1.00  0.00            
ATOM    147  SC1 SER    67      61.700  32.900  53.600  1.00  0.00            
ATOM    148  BB  ARG    68      63.000  38.700  54.200  1.00  0.00            
ATOM    149  SC1 ARG    68      65.500  38.700  52.400  1.00  0.00            
ATOM    150  SC2 ARG    68      66.200  35.200  52.300  1.00  0.00            
ATOM    151  BB  VAL    69      59.800  38.400  53.100  1.00  0.00            
ATOM    152  SC1 VAL    69      58.200  36.600  54.000  1.00  0.00            
ATOM    153  BB  GLY    70      59.500  41.800  51.500  1.00  0.00            
ATOM    154  BB  ARG    71      60.500  43.600  52.500  1.00  0.00            
ATOM    155  SC1 ARG    71      64.000  43.200  51.900  1.00  0.00            
ATOM    156  SC2 ARG    71      66.600  43.400  50.100  1.00  0.00            
ATOM    157  BB  SER    72      59.800  45.800  54.500  1.00  0.00            
ATOM    158  SC1 SER    72      57.500  46.300  55.100  1.00  0.00            
ATOM    159  BB  VAL    73      61.000  45.300  58.000  1.00  0.00            
ATOM    160  SC1 VAL    73      59.000  45.900  59.600  1.00  0.00            
ATOM    161  BB  THR    74      63.600  43.100  58.000  1.00  0.00            
ATOM    162  SC1 THR    74      62.500  40.800  58.300  1.00  0.00            
ATOM    163  BB  ASP    75      65.800  44.900  58.200  1.00  0.00            
ATOM    164  SC1 ASP    75      67.000  44.800  55.100  1.00  0.00            
ATOM    165  BB  VAL    76      65.800  47.300  61.200  1.00  0.00            
ATOM    166  SC1 VAL    76      68.500  47.500  61.400  1.00  0.00            
ATOM    167  BB  TYR    77      62.900  47.600  61.700  1.00  0.00            
ATOM    168  SC1 TYR    77      61.000  50.000  61.100  1.00  0.00            
ATOM    169  SC2 TYR    77      59.100  52.000  61.100  1.00  0.00            
ATOM    170  SC3 TYR    77      60.000  50.900  58.800  1.00  0.00            
ATOM    171  BB  LEU    78      62.400  43.800  62.400  1.00  0.00            
ATOM    172  SC1 LEU    78      59.800  41.900  62.400  1.00  0.00            
ATOM    173  BB  LEU    79      64.300  43.600  64.800  1.00  0.00            
ATOM    174  SC1 LEU    79      66.900  43.100  63.000  1.00  0.00            
ATOM    175  BB  ASN    80      62.700  45.500  67.000  1.00  0.00            
ATOM    176  SC1 ASN    80      62.100  48.700  66.300  1.00  0.00            
ATOM    177  BB  LEU    81      59.700  43.900  66.900  1.00  0.00            
ATOM    178  SC1 LEU    81      58.100  46.400  68.400  1.00  0.00            
ATOM    179  BB  ALA    82      60.900  41.200  67.600  1.00  0.00            
ATOM    180  BB  LEU    83      61.800  42.200  70.700  1.00  0.00            
ATOM    181  SC1 LEU    83      63.600  42.000  73.300  1.00  0.00            
ATOM    182  BB  ALA    84      59.000  43.100  71.900  1.00  0.00            
ATOM    183  BB  ASP    85      57.300  39.800  71.400  1.00  0.00            
ATOM    184  SC1 ASP    85      54.600  40.400  70.400  1.00  0.00            
ATOM    185  BB  LEU    86      59.400  38.100  73.400  1.00  0.00            
ATOM    186  SC1 LEU    86      61.600  35.800  73.800  1.00  0.00            
ATOM    187  BB  LEU    87      58.800  40.000  76.700  1.00  0.00            
ATOM    188  SC1 LEU    87      61.800  38.800  77.700  1.00  0.00            
ATOM    189  BB  PHE    88      55.300  38.900  77.000  1.00  0.00            
ATOM    190  SC1 PHE    88      54.400  40.000  79.300  1.00  0.00            
ATOM    191  SC2 PHE    88      52.800  40.500  81.400  1.00  0.00            
ATOM    192  SC3 PHE    88      54.400  42.400  80.500  1.00  0.00            
ATOM    193  BB  ALA    89      55.900  35.700  76.700  1.00  0.00            
ATOM    194  BB  LEU    90      58.300  35.100  79.800  1.00  0.00            
ATOM    195  SC1 LEU    90      60.800  36.200  81.700  1.00  0.00            
ATOM    196  BB  THR    91      56.300  36.700  82.500  1.00  0.00            
ATOM    197  SC1 THR    91      57.500  38.200  84.200  1.00  0.00            
ATOM    198  BB  LEU    92      54.200  35.200  82.400  1.00  0.00            
ATOM    199  SC1 LEU    92      52.100  35.400  79.800  1.00  0.00            
ATOM    200  BB  PRO    93      55.800  31.800  82.700  1.00  0.00            
ATOM    201  SC1 PRO    93      55.900  31.000  80.100  1.00  0.00            
ATOM    202  BB  ILE    94      57.300  33.000  85.700  1.00  0.00            
ATOM    203  SC1 ILE    94      60.200  32.800  84.800  1.00  0.00            
ATOM    204  BB  TRP    95      53.700  33.400  86.900  1.00  0.00            
ATOM    205  SC1 TRP    95      51.300  34.800  88.500  1.00  0.00            
ATOM    206  SC2 TRP    95      49.000  36.000  88.500  1.00  0.00            
ATOM    207  SC3 TRP    95      49.100  33.300  88.800  1.00  0.00            
ATOM    208  SC4 TRP    95      46.700  34.600  88.600  1.00  0.00            
ATOM    209  BB  ALA    96      52.800  30.000  87.200  1.00  0.00            
ATOM    210  BB  ALA    97      55.100  29.400  89.000  1.00  0.00            
ATOM    211  BB  SER    98      54.400  31.800  91.400  1.00  0.00            
ATOM    212  SC1 SER    98      54.700  33.800  92.900  1.00  0.00            
ATOM    213  BB  LYS    99      50.800  30.600  92.200  1.00  0.00            
ATOM    214  SC1 LYS    99      50.500  31.000  95.300  1.00  0.00            
ATOM    215  SC2 LYS    99      49.700  31.900  97.800  1.00  0.00            
ATOM    216  BB  VAL   100      51.800  27.000  93.000  1.00  0.00            
ATOM    217  SC1 VAL   100      52.900  25.900  90.900  1.00  0.00            
ATOM    218  BB  ASN   101      53.900  28.100  96.100  1.00  0.00            
ATOM    219  SC1 ASN   101      52.400  27.200  98.300  1.00  0.00            
ATOM    220  BB  GLY   102      56.100  29.700  95.500  1.00  0.00            
ATOM    221  BB  TRP   103      58.800  31.200  96.800  1.00  0.00            
ATOM    222  SC1 TRP   103      58.500  34.700  96.300  1.00  0.00            
ATOM    223  SC2 TRP   103      58.800  37.400  95.700  1.00  0.00            
ATOM    224  SC3 TRP   103      58.800  35.500  93.700  1.00  0.00            
ATOM    225  SC4 TRP   103      58.800  38.200  93.100  1.00  0.00            
ATOM    226  BB  ILE   104      61.700  30.500  96.000  1.00  0.00            
ATOM    227  SC1 ILE   104      61.500  28.600  93.500  1.00  0.00            
ATOM    228  BB  PHE   105      62.800  33.200  93.900  1.00  0.00            
ATOM    229  SC1 PHE   105      61.400  33.100  91.400  1.00  0.00            
ATOM    230  SC2 PHE   105      59.800  31.500  89.900  1.00  0.00            
ATOM    231  SC3 PHE   105      59.600  34.200  89.800  1.00  0.00            
ATOM    232  BB  GLY   106      64.200  35.200  94.400  1.00  0.00            
ATOM    233  BB  THR   107      63.800  38.200  94.300  1.00  0.00            
ATOM    234  SC1 THR   107      63.200  40.200  95.900  1.00  0.00            
ATOM    235  BB  PHE   108      63.700  39.200  90.700  1.00  0.00            
ATOM    236  SC1 PHE   108      65.300  41.000  88.800  1.00  0.00            
ATOM    237  SC2 PHE   108      66.700  40.900  86.400  1.00  0.00            
ATOM    238  SC3 PHE   108      66.900  43.100  88.000  1.00  0.00            
ATOM    239  BB  LEU   109      61.100  38.800  88.400  1.00  0.00            
ATOM    240  SC1 LEU   109      62.800  38.300  85.800  1.00  0.00            
ATOM    241  BB  CYS   110      59.000  41.000  89.200  1.00  0.00            
ATOM    242  SC1 CYS   110      56.400  41.200  87.600  1.00  0.00            
ATOM    243  BB  LYS   111      61.300  44.000  88.200  1.00  0.00            
ATOM    244  SC1 LYS   111      62.900  45.200  91.000  1.00  0.00            
ATOM    245  SC2 LYS   111      63.900  43.700  92.700  1.00  0.00            
ATOM    246  BB  VAL   112      62.000  43.000  85.100  1.00  0.00            
ATOM    247  SC1 VAL   112      64.100  43.900  83.800  1.00  0.00            
ATOM    248  BB  VAL   113      58.800  43.000  83.700  1.00  0.00            
ATOM    249  SC1 VAL   113      59.500  41.600  81.500  1.00  0.00            
ATOM    250  BB  SER   114      58.100  45.800  84.300  1.00  0.00            
ATOM    251  SC1 SER   114      56.600  47.500  84.700  1.00  0.00            
ATOM    252  BB  LEU   115      60.900  47.400  82.200  1.00  0.00            
ATOM    253  SC1 LEU   115      61.800  48.500  85.100  1.00  0.00            
ATOM    254  BB  LEU   116      60.000  45.700  79.400  1.00  0.00            
ATOM    255  SC1 LEU   116      62.700  44.600  78.200  1.00  0.00            
ATOM    256  BB  LYS   117      56.800  47.000  79.100  1.00  0.00            
ATOM    257  SC1 LYS   117      55.500  45.300  76.600  1.00  0.00            
ATOM    258  SC2 LYS   117      54.400  42.900  74.800  1.00  0.00            
ATOM    259  BB  GLU   118      57.600  50.600  79.300  1.00  0.00            
ATOM    260  SC1 GLU   118      54.600  51.000  81.800  1.00  0.00            
ATOM    261  BB  VAL   119      59.800  50.500  76.700  1.00  0.00            
ATOM    262  SC1 VAL   119      62.200  49.800  77.800  1.00  0.00            
ATOM    263  BB  ASN   120      57.200  49.500  74.400  1.00  0.00            
ATOM    264  SC1 ASN   120      55.600  47.800  72.500  1.00  0.00            
ATOM    265  BB  PHE   121      55.600  52.200  74.900  1.00  0.00            
ATOM    266  SC1 PHE   121      52.900  51.700  73.300  1.00  0.00            
ATOM    267  SC2 PHE   121      51.400  50.100  71.700  1.00  0.00            
ATOM    268  SC3 PHE   121      51.300  52.800  71.400  1.00  0.00            
ATOM    269  BB  TYR   122      57.900  54.200  73.900  1.00  0.00            
ATOM    270  SC1 TYR   122      59.800  55.500  76.000  1.00  0.00            
ATOM    271  SC2 TYR   122      62.000  55.000  77.500  1.00  0.00            
ATOM    272  SC3 TYR   122      59.800  56.300  78.600  1.00  0.00            
ATOM    273  BB  SER   123      58.500  52.400  70.800  1.00  0.00            
ATOM    274  SC1 SER   123      60.600  52.400  69.600  1.00  0.00            
ATOM    275  BB  GLY   124      55.700  52.600  69.600  1.00  0.00            
ATOM    276  BB  ILE   125      55.500  56.100  69.500  1.00  0.00            
ATOM    277  SC1 ILE   125      54.000  56.800  72.100  1.00  0.00            
ATOM    278  BB  LEU   126      57.900  56.600  67.600  1.00  0.00            
ATOM    279  SC1 LEU   126      58.800  59.900  67.700  1.00  0.00            
ATOM    280  BB  LEU   127      56.800  54.300  65.200  1.00  0.00            
ATOM    281  SC1 LEU   127      58.300  51.200  65.900  1.00  0.00            
ATOM    282  BB  LEU   128      53.900  56.000  64.400  1.00  0.00            
ATOM    283  SC1 LEU   128      51.900  54.300  66.500  1.00  0.00            
ATOM    284  BB  ALA   129      55.300  58.500  63.900  1.00  0.00            
ATOM    285  BB  CYS   130      57.600  57.000  61.200  1.00  0.00            
ATOM    286  SC1 CYS   130      60.000  57.100  62.800  1.00  0.00            
ATOM    287  BB  ILE   131      55.000  56.000  59.200  1.00  0.00            
ATOM    288  SC1 ILE   131      56.200  53.800  57.500  1.00  0.00            
ATOM    289  BB  SER   132      53.800  59.200  58.700  1.00  0.00            
ATOM    290  SC1 SER   132      51.600  59.500  57.800  1.00  0.00            
ATOM    291  BB  VAL   133      57.100  60.400  57.000  1.00  0.00            
ATOM    292  SC1 VAL   133      57.000  63.000  57.100  1.00  0.00            
ATOM    293  BB  ASP   134      57.300  58.100  54.800  1.00  0.00            
ATOM    294  SC1 ASP   134      59.100  55.700  54.500  1.00  0.00            
ATOM    295  BB  ARG   135      54.200  58.500  53.600  1.00  0.00            
ATOM    296  SC1 ARG   135      52.800  55.400  54.200  1.00  0.00            
ATOM    297  SC2 ARG   135      52.300  52.600  53.400  1.00  0.00            
ATOM    298  BB  TYR   136      54.500  62.000  52.700  1.00  0.00            
ATOM    299  SC1 TYR   136      52.600  63.600  53.600  1.00  0.00            
ATOM    300  SC2 TYR   136      50.000  64.500  53.600  1.00  0.00            
ATOM    301  SC3 TYR   136      51.500  64.700  55.800  1.00  0.00            
ATOM    302  BB  LEU   137      57.200  61.500  50.500  1.00  0.00            
ATOM    303  SC1 LEU   137      59.400  62.400  53.000  1.00  0.00            
ATOM    304  BB  ALA   138      55.400  59.200  48.300  1.00  0.00            
ATOM    305  BB  ILE   139      53.500  59.200  48.600  1.00  0.00            
ATOM    306  SC1 ILE   139      50.900  61.000  48.800  1.00  0.00            
ATOM    307  BB  VAL   140      50.600  56.700  49.800  1.00  0.00            
ATOM    308  SC1 VAL   140      48.400  57.100  48.400  1.00  0.00            
ATOM    309  BB  HIS   141      52.100  52.300  48.400  1.00  0.00            
ATOM    310  SC1 HIS   141      50.000  52.300  46.500  1.00  0.00            
ATOM    311  SC2 HIS   141      48.500  52.900  44.200  1.00  0.00            
ATOM    312  SC3 HIS   141      48.900  50.300  45.000  1.00  0.00            
ATOM    313  BB  ALA   142      53.600  50.100  49.200  1.00  0.00            
ATOM    314  BB  THR   143      54.300  48.100  50.800  1.00  0.00            
ATOM    315  SC1 THR   143      53.000  46.800  52.600  1.00  0.00            
ATOM    316  BB  ARG   144      56.900  45.900  49.400  1.00  0.00            
ATOM    317  SC1 ARG   144      55.800  45.700  46.800  1.00  0.00            
ATOM    318  SC2 ARG   144      53.900  45.000  44.500  1.00  0.00            
ATOM    319  BB  THR   145      59.400  48.000  49.200  1.00  0.00            
ATOM    320  SC1 THR   145      61.700  47.600  50.300  1.00  0.00            
ATOM    321  BB  LEU   146      58.200  50.600  47.800  1.00  0.00            
ATOM    322  SC1 LEU   146      59.300  53.100  45.900  1.00  0.00            
ATOM    323  BB  THR   147      58.200  55.600  49.500  1.00  0.00            
ATOM    324  SC1 THR   147      55.800  54.700  50.200  1.00  0.00            
ATOM    325  BB  GLN   148      60.900  56.700  50.000  1.00  0.00            
ATOM    326  SC1 GLN   148      61.400  60.100  48.800  1.00  0.00            
ATOM    327  BB  LYS   149      63.200  55.200  50.800  1.00  0.00            
ATOM    328  SC1 LYS   149      66.100  57.400  50.800  1.00  0.00            
ATOM    329  SC2 LYS   149      67.300  59.300  48.600  1.00  0.00            
ATOM    330  BB  ARG   150      63.200  52.300  52.400  1.00  0.00            
ATOM    331  SC1 ARG   150      60.500  51.300  54.000  1.00  0.00            
ATOM    332  SC2 ARG   150      57.700  51.200  53.500  1.00  0.00            
ATOM    333  BB  HIS   151      66.300  52.400  53.400  1.00  0.00            
ATOM    334  SC1 HIS   151      68.600  51.200  55.000  1.00  0.00            
ATOM    335  SC2 HIS   151      71.200  50.500  54.900  1.00  0.00            
ATOM    336  SC3 HIS   151      69.500  49.200  56.500  1.00  0.00            
ATOM    337  BB  LEU   152      66.100  55.600  55.300  1.00  0.00            
ATOM    338  SC1 LEU   152      69.000  56.500  56.800  1.00  0.00            
ATOM    339  BB  VAL   153      63.500  54.200  57.800  1.00  0.00            
ATOM    340  SC1 VAL   153      61.700  56.100  58.400  1.00  0.00            
ATOM    341  BB  LYS   154      65.300  51.400  58.600  1.00  0.00            
ATOM    342  SC1 LYS   154      63.800  49.200  57.000  1.00  0.00            
ATOM    343  SC2 LYS   154      64.200  48.300  54.500  1.00  0.00            
ATOM    344  BB  PHE   155      67.800  52.700  59.700  1.00  0.00            
ATOM    345  SC1 PHE   155      70.700  52.600  59.300  1.00  0.00            
ATOM    346  SC2 PHE   155      72.700  54.000  60.600  1.00  0.00            
ATOM    347  SC3 PHE   155      73.100  53.000  58.100  1.00  0.00            
ATOM    348  BB  VAL   156      66.100  54.600  62.100  1.00  0.00            
ATOM    349  SC1 VAL   156      68.200  56.000  62.700  1.00  0.00            
ATOM    350  BB  CYS   157      64.800  52.100  63.800  1.00  0.00            
ATOM    351  SC1 CYS   157      62.700  53.400  65.600  1.00  0.00            
ATOM    352  BB  LEU   158      67.900  50.500  65.200  1.00  0.00            
ATOM    353  SC1 LEU   158      67.700  47.500  66.300  1.00  0.00            
ATOM    354  BB  GLY   159      68.900  53.400  67.000  1.00  0.00            
ATOM    355  BB  CYS   160      66.000  53.500  68.700  1.00  0.00            
ATOM    356  SC1 CYS   160      65.800  55.900  69.900  1.00  0.00            
ATOM    357  BB  TRP   161      66.600  50.100  70.500  1.00  0.00            
ATOM    358  SC1 TRP   161      63.900  48.700  70.900  1.00  0.00            
ATOM    359  SC2 TRP   161      61.500  48.200  71.900  1.00  0.00            
ATOM    360  SC3 TRP   161      63.600  46.900  72.900  1.00  0.00            
ATOM    361  SC4 TRP   161      61.200  46.600  74.100  1.00  0.00            
ATOM    362  BB  GLY   162      69.300  51.100  71.900  1.00  0.00            
ATOM    363  BB  LEU   163      68.300  53.700  73.400  1.00  0.00            
ATOM    364  SC1 LEU   163      68.600  56.600  73.800  1.00  0.00            
ATOM    365  BB  SER   164      65.700  52.300  75.000  1.00  0.00            
ATOM    366  SC1 SER   164      63.600  53.000  73.700  1.00  0.00            
ATOM    367  BB  MET   165      67.200  50.200  77.100  1.00  0.00            
ATOM    368  SC1 MET   165      68.800  47.700  75.000  1.00  0.00            
ATOM    369  BB  ASN   166      69.200  52.500  78.900  1.00  0.00            
ATOM    370  SC1 ASN   166      71.800  49.900  79.500  1.00  0.00            
ATOM    371  BB  LEU   167      66.800  54.300  79.500  1.00  0.00            
ATOM    372  SC1 LEU   167      67.300  57.100  78.700  1.00  0.00            
ATOM    373  BB  SER   168      64.800  52.100  81.600  1.00  0.00            
ATOM    374  SC1 SER   168      62.600  52.800  81.700  1.00  0.00            
ATOM    375  BB  LEU   169      66.800  51.400  83.800  1.00  0.00            
ATOM    376  SC1 LEU   169      69.800  49.900  83.500  1.00  0.00            
ATOM    377  BB  PRO   170      67.700  54.300  85.400  1.00  0.00            
ATOM    378  SC1 PRO   170      69.700  55.300  83.400  1.00  0.00            
ATOM    379  BB  PHE   171      64.500  54.800  86.500  1.00  0.00            
ATOM    380  SC1 PHE   171      63.400  56.700  84.400  1.00  0.00            
ATOM    381  SC2 PHE   171      62.000  58.500  82.900  1.00  0.00            
ATOM    382  SC3 PHE   171      64.700  58.400  82.600  1.00  0.00            
ATOM    383  BB  PHE   172      64.600  52.100  88.500  1.00  0.00            
ATOM    384  SC1 PHE   172      65.200  49.400  87.900  1.00  0.00            
ATOM    385  SC2 PHE   172      66.400  47.300  86.800  1.00  0.00            
ATOM    386  SC3 PHE   172      67.100  48.100  89.200  1.00  0.00            
ATOM    387  BB  LEU   173      67.500  53.100  90.300  1.00  0.00            
ATOM    388  SC1 LEU   173      70.000  51.700  88.800  1.00  0.00            
ATOM    389  BB  PHE   174      67.700  55.700  91.100  1.00  0.00            
ATOM    390  SC1 PHE   174      67.300  58.100  89.500  1.00  0.00            
ATOM    391  SC2 PHE   174      68.700  59.800  88.000  1.00  0.00            
ATOM    392  SC3 PHE   174      66.200  59.100  87.300  1.00  0.00            
ATOM    393  BB  ARG   175      67.300  55.900  94.600  1.00  0.00            
ATOM    394  SC1 ARG   175      66.600  59.100  94.600  1.00  0.00            
ATOM    395  SC2 ARG   175      66.300  60.900  97.000  1.00  0.00            
ATOM    396  BB  GLN   176      64.600  52.600  94.600  1.00  0.00            
ATOM    397  SC1 GLN   176      63.900  52.700  98.600  1.00  0.00            
ATOM    398  BB  ALA   177      63.700  51.300  93.600  1.00  0.00            
ATOM    399  BB  TYR   178      63.700  47.900  96.100  1.00  0.00            
ATOM    400  SC1 TYR   178      66.700  47.800  95.800  1.00  0.00            
ATOM    401  SC2 TYR   178      68.100  48.800  93.800  1.00  0.00            
ATOM    402  SC3 TYR   178      69.400  47.200  95.600  1.00  0.00            
ATOM    403  BB  HIS   179      61.000  46.900  97.400  1.00  0.00            
ATOM    404  SC1 HIS   179      59.700  45.900  99.900  1.00  0.00            
ATOM    405  SC2 HIS   179      57.500  46.400 101.400  1.00  0.00            
ATOM    406  SC3 HIS   179      59.600  45.000 102.400  1.00  0.00            
ATOM    407  BB  PRO   180      58.700  45.200  95.200  1.00  0.00            
ATOM    408  SC1 PRO   180      59.600  43.100  93.700  1.00  0.00            
ATOM    409  BB  ASN   181      56.200  45.600  96.200  1.00  0.00            
ATOM    410  SC1 ASN   181      55.400  48.400  97.400  1.00  0.00            
ATOM    411  BB  ASN   182      55.700  41.700  97.600  1.00  0.00            
ATOM    412  SC1 ASN   182      58.600  41.500  98.700  1.00  0.00            
ATOM    413  BB  SER   183      54.400  40.000  96.000  1.00  0.00            
ATOM    414  SC1 SER   183      53.300  37.900  95.800  1.00  0.00            
ATOM    415  BB  SER   184      55.400  41.100  92.800  1.00  0.00            
ATOM    416  SC1 SER   184      54.500  43.000  92.300  1.00  0.00            
ATOM    417  BB  PRO   185      53.600  38.600  90.600  1.00  0.00            
ATOM    418  SC1 PRO   185      55.800  37.200  89.000  1.00  0.00            
ATOM    419  BB  VAL   186      51.700  39.800  88.400  1.00  0.00            
ATOM    420  SC1 VAL   186      52.200  39.100  85.900  1.00  0.00            
ATOM    421  BB  CYS   187      51.800  44.400  87.900  1.00  0.00            
ATOM    422  SC1 CYS   187      54.100  43.600  86.000  1.00  0.00            
ATOM    423  BB  TYR   188      51.300  47.200  91.000  1.00  0.00            
ATOM    424  SC1 TYR   188      49.600  48.900  89.200  1.00  0.00            
ATOM    425  SC2 TYR   188      49.200  51.600  89.600  1.00  0.00            
ATOM    426  SC3 TYR   188      47.300  50.100  88.500  1.00  0.00            
ATOM    427  BB  GLU   189      53.800  48.100  92.200  1.00  0.00            
ATOM    428  SC1 GLU   189      54.600  51.700  93.000  1.00  0.00            
ATOM    429  BB  VAL   190      56.600  47.400  91.500  1.00  0.00            
ATOM    430  SC1 VAL   190      56.800  46.000  89.300  1.00  0.00            
ATOM    431  BB  LEU   191      59.000  49.500  92.800  1.00  0.00            
ATOM    432  SC1 LEU   191      60.600  50.200  89.800  1.00  0.00            
ATOM    433  BB  GLY   192      58.900  50.600  94.900  1.00  0.00            
ATOM    434  BB  ASN   193      59.000  52.800  96.300  1.00  0.00            
ATOM    435  SC1 ASN   193      58.900  51.400  99.400  1.00  0.00            
ATOM    436  BB  ASP   194      60.300  55.500  95.600  1.00  0.00            
ATOM    437  SC1 ASP   194      62.600  57.200  96.900  1.00  0.00            
ATOM    438  BB  THR   195      60.400  54.400  91.800  1.00  0.00            
ATOM    439  SC1 THR   195      58.000  54.100  90.800  1.00  0.00            
ATOM    440  BB  ALA   196      62.600  55.900  91.700  1.00  0.00            
ATOM    441  BB  LYS   197      62.700  58.700  90.900  1.00  0.00            
ATOM    442  SC1 LYS   197      61.900  60.300  93.700  1.00  0.00            
ATOM    443  SC2 LYS   197      59.800  61.000  95.300  1.00  0.00            
ATOM    444  BB  TRP   198      59.000  58.700  88.100  1.00  0.00            
ATOM    445  SC1 TRP   198      59.700  56.200  86.700  1.00  0.00            
ATOM    446  SC2 TRP   198      59.700  53.500  86.400  1.00  0.00            
ATOM    447  SC3 TRP   198      58.000  55.000  85.000  1.00  0.00            
ATOM    448  SC4 TRP   198      58.100  52.300  84.700  1.00  0.00            
ATOM    449  BB  ARG   199      57.200  60.400  89.900  1.00  0.00            
ATOM    450  SC1 ARG   199      56.100  58.900  92.600  1.00  0.00            
ATOM    451  SC2 ARG   199      55.700  56.700  94.600  1.00  0.00            
ATOM    452  BB  MET   200      55.400  62.700  88.500  1.00  0.00            
ATOM    453  SC1 MET   200      53.800  66.000  88.800  1.00  0.00            
ATOM    454  BB  VAL   201      57.300  62.500  85.400  1.00  0.00            
ATOM    455  SC1 VAL   201      58.000  65.000  85.300  1.00  0.00            
ATOM    456  BB  LEU   202      56.700  59.600  83.700  1.00  0.00            
ATOM    457  SC1 LEU   202      58.000  60.100  81.100  1.00  0.00            
ATOM    458  BB  ARG   203      54.400  58.400  85.800  1.00  0.00            
ATOM    459  SC1 ARG   203      54.300  56.600  88.200  1.00  0.00            
ATOM    460  SC2 ARG   203      52.400  55.300  90.200  1.00  0.00            
ATOM    461  BB  ILE   204      52.000  60.700  85.500  1.00  0.00            
ATOM    462  SC1 ILE   204      52.800  62.900  83.500  1.00  0.00            
ATOM    463  BB  LEU   205      49.000  59.200  85.700  1.00  0.00            
ATOM    464  SC1 LEU   205      45.700  59.700  85.000  1.00  0.00            
ATOM    465  BB  PRO   206      49.100  55.700  85.800  1.00  0.00            
ATOM    466  SC1 PRO   206      46.500  54.500  85.800  1.00  0.00            
ATOM    467  BB  HIS   207      52.000  54.300  84.300  1.00  0.00            
ATOM    468  SC1 HIS   207      52.900  52.100  86.200  1.00  0.00            
ATOM    469  SC2 HIS   207      53.100  49.500  86.600  1.00  0.00            
ATOM    470  SC3 HIS   207      54.900  51.100  87.800  1.00  0.00            
ATOM    471  BB  THR   208      53.300  55.800  81.900  1.00  0.00            
ATOM    472  SC1 THR   208      55.500  55.500  80.500  1.00  0.00            
ATOM    473  BB  PHE   209      51.300  57.900  81.200  1.00  0.00            
ATOM    474  SC1 PHE   209      48.200  58.400  80.700  1.00  0.00            
ATOM    475  SC2 PHE   209      46.300  59.100  79.000  1.00  0.00            
ATOM    476  SC3 PHE   209      46.000  56.800  80.500  1.00  0.00            
ATOM    477  BB  GLY   210      53.500  60.100  79.400  1.00  0.00            
ATOM    478  BB  PHE   211      54.100  58.100  76.900  1.00  0.00            
ATOM    479  SC1 PHE   211      56.700  59.600  75.900  1.00  0.00            
ATOM    480  SC2 PHE   211      58.500  61.500  76.300  1.00  0.00            
ATOM    481  SC3 PHE   211      58.900  59.700  74.400  1.00  0.00            
ATOM    482  BB  ILE   212      50.900  58.000  75.700  1.00  0.00            
ATOM    483  SC1 ILE   212      49.100  55.900  74.200  1.00  0.00            
ATOM    484  BB  VAL   213      50.100  61.700  75.200  1.00  0.00            
ATOM    485  SC1 VAL   213      49.400  62.600  77.600  1.00  0.00            
ATOM    486  BB  PRO   214      52.600  62.400  73.000  1.00  0.00            
ATOM    487  SC1 PRO   214      54.900  63.600  73.700  1.00  0.00            
ATOM    488  BB  LEU   215      51.100  60.200  70.700  1.00  0.00            
ATOM    489  SC1 LEU   215      53.700  60.600  68.700  1.00  0.00            
ATOM    490  BB  PHE   216      48.400  61.200  70.200  1.00  0.00            
ATOM    491  SC1 PHE   216      46.300  59.800  72.500  1.00  0.00            
ATOM    492  SC2 PHE   216      44.800  59.400  74.700  1.00  0.00            
ATOM    493  SC3 PHE   216      44.600  57.600  72.700  1.00  0.00            
ATOM    494  BB  VAL   217      49.400  64.500  68.800  1.00  0.00            
ATOM    495  SC1 VAL   217      49.100  67.100  69.000  1.00  0.00            
ATOM    496  BB  MET   218      50.900  63.600  66.500  1.00  0.00            
ATOM    497  SC1 MET   218      52.100  67.000  64.500  1.00  0.00            
ATOM    498  BB  LEU   219      48.200  61.600  64.900  1.00  0.00            
ATOM    499  SC1 LEU   219      50.000  59.000  65.100  1.00  0.00            
ATOM    500  BB  PHE   220      45.800  64.000  64.700  1.00  0.00            
ATOM    501  SC1 PHE   220      44.800  64.500  67.400  1.00  0.00            
ATOM    502  SC2 PHE   220      43.600  64.000  69.800  1.00  0.00            
ATOM    503  SC3 PHE   220      43.800  66.500  68.800  1.00  0.00            
ATOM    504  BB  CYS   221      47.200  66.200  62.800  1.00  0.00            
ATOM    505  SC1 CYS   221      47.700  68.600  64.600  1.00  0.00            
ATOM    506  BB  TYR   222      47.800  64.400  60.000  1.00  0.00            
ATOM    507  SC1 TYR   222      50.200  63.400  60.500  1.00  0.00            
ATOM    508  SC2 TYR   222      52.000  62.000  62.000  1.00  0.00            
ATOM    509  SC3 TYR   222      52.900  64.000  60.300  1.00  0.00            
ATOM    510  BB  GLY   223      44.300  63.500  59.100  1.00  0.00            
ATOM    511  BB  PHE   224      43.300  66.600  59.000  1.00  0.00            
ATOM    512  SC1 PHE   224      42.700  67.400  61.900  1.00  0.00            
ATOM    513  SC2 PHE   224      41.900  69.700  63.100  1.00  0.00            
ATOM    514  SC3 PHE   224      42.100  67.400  64.500  1.00  0.00            
ATOM    515  BB  THR   225      45.500  67.700  56.500  1.00  0.00            
ATOM    516  SC1 THR   225      44.900  66.000  54.600  1.00  0.00            
ATOM    517  BB  LEU   226      45.900  70.400  57.400  1.00  0.00            
ATOM    518  SC1 LEU   226      46.100  70.800  60.700  1.00  0.00            
ATOM    519  BB  ARG   227      47.700  71.900  54.800  1.00  0.00            
ATOM    520  SC1 ARG   227      50.200  69.500  54.200  1.00  0.00            
ATOM    521  SC2 ARG   227      52.800  69.600  51.900  1.00  0.00            
ATOM    522  BB  THR   228      46.100  71.100  52.000  1.00  0.00            
ATOM    523  SC1 THR   228      46.000  68.800  50.700  1.00  0.00            
ATOM    524  BB  LEU   229      43.100  73.200  52.300  1.00  0.00            
ATOM    525  SC1 LEU   229      43.400  75.000  54.900  1.00  0.00            
ATOM    526  BB  PHE   230      41.400  70.400  53.100  1.00  0.00            
ATOM    527  SC1 PHE   230      41.000  70.800  56.100  1.00  0.00            
ATOM    528  SC2 PHE   230      41.300  72.500  58.200  1.00  0.00            
ATOM    529  SC3 PHE   230      39.700  70.400  58.500  1.00  0.00            
ATOM    530  BB  LYS   231      41.000  67.800  52.000  1.00  0.00            
ATOM    531  SC1 LYS   231      40.100  66.000  54.800  1.00  0.00            
ATOM    532  SC2 LYS   231      37.600  65.700  55.400  1.00  0.00            
ATOM    533  BB  ALA   232      40.200  66.600  50.000  1.00  0.00            
ATOM    534  BB  HIS   233      40.200  63.300  50.600  1.00  0.00            
ATOM    535  SC1 HIS   233      37.000  62.800  50.700  1.00  0.00            
ATOM    536  SC2 HIS   233      34.700  61.800  49.500  1.00  0.00            
ATOM    537  SC3 HIS   233      35.500  64.400  49.000  1.00  0.00            
ATOM    538  BB  MET   234      42.500  61.900  52.200  1.00  0.00            
ATOM    539  SC1 MET   234      46.200  63.100  50.400  1.00  0.00            
ATOM    540  BB  GLY   235      42.500  61.100  55.000  1.00  0.00            
ATOM    541  BB  GLN   236      42.300  58.900  57.100  1.00  0.00            
ATOM    542  SC1 GLN   236      42.600  59.500  61.100  1.00  0.00            
ATOM    543  BB  LYS   237      42.200  56.200  54.500  1.00  0.00            
ATOM    544  SC1 LYS   237      40.000  57.500  52.200  1.00  0.00            
ATOM    545  SC2 LYS   237      38.200  56.900  51.400  1.00  0.00            
ATOM    546  BB  HIS   238      45.200  56.700  53.100  1.00  0.00            
ATOM    547  SC1 HIS   238      46.600  59.200  53.700  1.00  0.00            
ATOM    548  SC2 HIS   238      49.100  59.900  53.400  1.00  0.00            
ATOM    549  SC3 HIS   238      47.600  61.200  55.100  1.00  0.00            
ATOM    550  BB  ARG   239      47.600  54.500  53.900  1.00  0.00            
ATOM    551  SC1 ARG   239      47.400  53.100  50.800  1.00  0.00            
ATOM    552  SC2 ARG   239      46.200  50.500  49.600  1.00  0.00            
ATOM    553  BB  ALA   240      48.300  54.900  56.200  1.00  0.00            
ATOM    554  BB  MET   241      46.500  56.700  58.200  1.00  0.00            
ATOM    555  SC1 MET   241      47.300  59.500  60.100  1.00  0.00            
ATOM    556  BB  ARG   242      44.900  54.300  59.400  1.00  0.00            
ATOM    557  SC1 ARG   242      44.100  52.100  57.200  1.00  0.00            
ATOM    558  SC2 ARG   242      44.200  50.500  54.500  1.00  0.00            
ATOM    559  BB  VAL   243      47.200  52.400  60.700  1.00  0.00            
ATOM    560  SC1 VAL   243      47.600  50.000  61.700  1.00  0.00            
ATOM    561  BB  ILE   244      48.600  55.100  63.100  1.00  0.00            
ATOM    562  SC1 ILE   244      50.600  55.800  60.900  1.00  0.00            
ATOM    563  BB  PHE   245      45.700  55.500  64.800  1.00  0.00            
ATOM    564  SC1 PHE   245      44.600  58.100  66.100  1.00  0.00            
ATOM    565  SC2 PHE   245      44.300  59.700  68.300  1.00  0.00            
ATOM    566  SC3 PHE   245      42.900  60.100  66.000  1.00  0.00            
ATOM    567  BB  ALA   246      45.400  52.100  66.100  1.00  0.00            
ATOM    568  BB  VAL   247      48.100  52.000  67.700  1.00  0.00            
ATOM    569  SC1 VAL   247      49.500  50.400  66.200  1.00  0.00            
ATOM    570  BB  VAL   248      47.100  54.500  70.100  1.00  0.00            
ATOM    571  SC1 VAL   248      48.700  56.500  69.300  1.00  0.00            
ATOM    572  BB  LEU   249      44.600  53.200  71.000  1.00  0.00            
ATOM    573  SC1 LEU   249      42.400  54.500  68.800  1.00  0.00            
ATOM    574  BB  ILE   250      46.100  50.200  72.900  1.00  0.00            
ATOM    575  SC1 ILE   250      43.600  48.500  73.500  1.00  0.00            
ATOM    576  BB  PHE   251      47.800  51.900  75.000  1.00  0.00            
ATOM    577  SC1 PHE   251      49.900  50.000  75.800  1.00  0.00            
ATOM    578  SC2 PHE   251      51.700  48.700  77.400  1.00  0.00            
ATOM    579  SC3 PHE   251      50.900  47.500  75.100  1.00  0.00            
ATOM    580  BB  LEU   252      45.000  53.500  76.500  1.00  0.00            
ATOM    581  SC1 LEU   252      42.800  55.400  76.800  1.00  0.00            
ATOM    582  BB  LEU   253      43.100  50.500  77.700  1.00  0.00            
ATOM    583  SC1 LEU   253      39.900  51.200  77.500  1.00  0.00            
ATOM    584  BB  CYS   254      45.000  49.700  79.300  1.00  0.00            
ATOM    585  SC1 CYS   254      46.500  47.100  78.400  1.00  0.00            
ATOM    586  BB  TRP   255      45.100  52.400  81.600  1.00  0.00            
ATOM    587  SC1 TRP   255      47.800  53.100  81.100  1.00  0.00            
ATOM    588  SC2 TRP   255      50.000  52.000  80.100  1.00  0.00            
ATOM    589  SC3 TRP   255      48.900  54.200  78.900  1.00  0.00            
ATOM    590  SC4 TRP   255      51.300  53.300  78.100  1.00  0.00            
ATOM    591  BB  LEU   256      42.100  52.400  82.300  1.00  0.00            
ATOM    592  SC1 LEU   256      40.400  54.700  81.100  1.00  0.00            
ATOM    593  BB  PRO   257      40.900  49.400  83.400  1.00  0.00            
ATOM    594  SC1 PRO   257      40.900  47.400  81.400  1.00  0.00            
ATOM    595  BB  TYR   258      42.700  49.100  85.700  1.00  0.00            
ATOM    596  SC1 TYR   258      45.800  48.400  84.600  1.00  0.00            
ATOM    597  SC2 TYR   258      48.000  48.800  83.100  1.00  0.00            
ATOM    598  SC3 TYR   258      48.100  47.000  85.100  1.00  0.00            
ATOM    599  BB  ASN   259      41.500  51.900  87.100  1.00  0.00            
ATOM    600  SC1 ASN   259      43.200  53.600  89.300  1.00  0.00            
ATOM    601  BB  LEU   260      38.300  51.000  87.100  1.00  0.00            
ATOM    602  SC1 LEU   260      36.400  51.800  84.700  1.00  0.00            
ATOM    603  BB  VAL   261      39.000  47.800  89.200  1.00  0.00            
ATOM    604  SC1 VAL   261      38.900  45.700  87.700  1.00  0.00            
ATOM    605  BB  LEU   262      40.200  49.800  91.600  1.00  0.00            
ATOM    606  SC1 LEU   262      43.300  49.300  92.200  1.00  0.00            
ATOM    607  BB  LEU   263      37.400  51.600  92.400  1.00  0.00            
ATOM    608  SC1 LEU   263      37.800  54.400  90.600  1.00  0.00            
ATOM    609  BB  ALA   264      35.600  49.100  93.500  1.00  0.00            
ATOM    610  BB  ASP   265      37.800  47.900  95.900  1.00  0.00            
ATOM    611  SC1 ASP   265      36.600  44.800  96.700  1.00  0.00            
ATOM    612  BB  THR   266      38.300  51.100  97.700  1.00  0.00            
ATOM    613  SC1 THR   266      40.700  51.800  97.000  1.00  0.00            
ATOM    614  BB  LEU   267      34.700  51.300  98.600  1.00  0.00            
ATOM    615  SC1 LEU   267      34.400  52.900  96.000  1.00  0.00            
ATOM    616  BB  MET   268      32.900  48.400  98.300  1.00  0.00            
ATOM    617  SC1 MET   268      30.900  48.400  95.200  1.00  0.00            
ATOM    618  BB  ARG   269      33.200  46.400 100.700  1.00  0.00            
ATOM    619  SC1 ARG   269      32.700  43.600  99.800  1.00  0.00            
ATOM    620  SC2 ARG   269      33.100  40.400  99.300  1.00  0.00            
ATOM    621  BB  THR   270      36.900  47.400 101.000  1.00  0.00            
ATOM    622  SC1 THR   270      37.200  49.600 102.300  1.00  0.00            
ATOM    623  BB  GLN   271      39.300  45.500 100.700  1.00  0.00            
ATOM    624  SC1 GLN   271      37.100  42.300 101.500  1.00  0.00            
ATOM    625  BB  VAL   272      42.500  47.300  99.700  1.00  0.00            
ATOM    626  SC1 VAL   272      42.300  47.000  97.000  1.00  0.00            
ATOM    627  BB  ILE   273      43.900  46.300 101.500  1.00  0.00            
ATOM    628  SC1 ILE   273      47.000  46.800 101.900  1.00  0.00            
ATOM    629  BB  GLN   274      43.600  42.900 103.300  1.00  0.00            
ATOM    630  SC1 GLN   274      46.900  41.200 102.700  1.00  0.00            
ATOM    631  BB  GLU   275      42.100  41.400 102.100  1.00  0.00            
ATOM    632  SC1 GLU   275      40.100  38.400 103.800  1.00  0.00            
ATOM    633  BB  SER   276      42.200  42.500  98.500  1.00  0.00            
ATOM    634  SC1 SER   276      40.700  42.300  96.900  1.00  0.00            
ATOM    635  BB  CYS   277      45.300  41.800  98.000  1.00  0.00            
ATOM    636  SC1 CYS   277      47.900  43.300  98.300  1.00  0.00            
ATOM    637  BB  GLU   278      45.100  40.600  95.100  1.00  0.00            
ATOM    638  SC1 GLU   278      41.800  39.100  93.400  1.00  0.00            
ATOM    639  BB  ARG   279      44.100  43.500  93.400  1.00  0.00            
ATOM    640  SC1 ARG   279      41.400  44.400  92.600  1.00  0.00            
ATOM    641  SC2 ARG   279      38.300  43.300  92.000  1.00  0.00            
ATOM    642  BB  ARG   280      46.800  45.300  93.800  1.00  0.00            
ATOM    643  SC1 ARG   280      47.400  48.200  95.000  1.00  0.00            
ATOM    644  SC2 ARG   280      49.900  50.000  94.300  1.00  0.00            
ATOM    645  BB  ASN   281      48.700  43.100  91.900  1.00  0.00            
ATOM    646  SC1 ASN   281      50.000  40.800  93.500  1.00  0.00            
ATOM    647  BB  ASN   282      46.800  43.500  88.500  1.00  0.00            
ATOM    648  SC1 ASN   282      45.100  45.600  89.100  1.00  0.00            
ATOM    649  BB  ILE   283      47.000  41.700  85.300  1.00  0.00            
ATOM    650  SC1 ILE   283      44.500  39.900  85.000  1.00  0.00            
ATOM    651  BB  GLY   284      48.600  42.100  84.300  1.00  0.00            
ATOM    652  BB  ARG   285      47.100  42.900  80.800  1.00  0.00            
ATOM    653  SC1 ARG   285      44.100  43.800  81.600  1.00  0.00            
ATOM    654  SC2 ARG   285      42.500  44.200  84.600  1.00  0.00            
ATOM    655  BB  ALA   286      50.200  43.500  78.100  1.00  0.00            
ATOM    656  BB  LEU   287      49.600  41.100  76.300  1.00  0.00            
ATOM    657  SC1 LEU   287      49.000  38.700  78.000  1.00  0.00            
ATOM    658  BB  ASP   288      46.200  41.900  75.700  1.00  0.00            
ATOM    659  SC1 ASP   288      45.400  39.400  74.600  1.00  0.00            
ATOM    660  BB  ALA   289      46.800  44.600  74.200  1.00  0.00            
ATOM    661  BB  THR   290      48.700  43.400  71.700  1.00  0.00            
ATOM    662  SC1 THR   290      51.100  44.300  71.200  1.00  0.00            
ATOM    663  BB  GLU   291      46.400  41.200  70.100  1.00  0.00            
ATOM    664  SC1 GLU   291      49.000  40.300  67.600  1.00  0.00            
ATOM    665  BB  ILE   292      44.500  43.200  69.500  1.00  0.00            
ATOM    666  SC1 ILE   292      42.200  43.800  71.400  1.00  0.00            
ATOM    667  BB  LEU   293      46.600  44.900  66.900  1.00  0.00            
ATOM    668  SC1 LEU   293      47.200  47.100  69.500  1.00  0.00            
ATOM    669  BB  GLY   294      46.100  46.000  64.600  1.00  0.00            
ATOM    670  BB  PHE   295      43.700  47.400  63.800  1.00  0.00            
ATOM    671  SC1 PHE   295      42.200  48.600  66.500  1.00  0.00            
ATOM    672  SC2 PHE   295      40.000  49.900  67.400  1.00  0.00            
ATOM    673  SC3 PHE   295      41.500  48.400  69.100  1.00  0.00            
ATOM    674  BB  LEU   296      42.700  49.300  61.500  1.00  0.00            
ATOM    675  SC1 LEU   296      41.400  51.900  63.000  1.00  0.00            
ATOM    676  BB  HIS   297      40.700  48.600  59.100  1.00  0.00            
ATOM    677  SC1 HIS   297      38.300  50.800  59.300  1.00  0.00            
ATOM    678  SC2 HIS   297      35.900  52.200  59.100  1.00  0.00            
ATOM    679  SC3 HIS   297      37.000  51.600  61.500  1.00  0.00            
ATOM    680  BB  SER   298      39.000  46.300  59.000  1.00  0.00            
ATOM    681  SC1 SER   298      37.400  44.700  57.700  1.00  0.00            
ATOM    682  BB  CYS   299      39.000  45.200  62.000  1.00  0.00            
ATOM    683  SC1 CYS   299      37.800  47.200  63.500  1.00  0.00            
ATOM    684  BB  LEU   300      41.300  43.300  63.100  1.00  0.00            
ATOM    685  SC1 LEU   300      41.300  43.600  66.100  1.00  0.00            
ATOM    686  BB  ASN   301      43.300  42.700  61.400  1.00  0.00            
ATOM    687  SC1 ASN   301      42.200  42.400  58.200  1.00  0.00            
ATOM    688  BB  PRO   302      45.700  41.100  63.200  1.00  0.00            
ATOM    689  SC1 PRO   302      48.500  42.200  62.600  1.00  0.00            
ATOM    690  BB  ILE   303      44.600  38.400  65.000  1.00  0.00            
ATOM    691  SC1 ILE   303      42.300  39.300  66.800  1.00  0.00            
ATOM    692  BB  ILE   304      43.600  36.600  62.700  1.00  0.00            
ATOM    693  SC1 ILE   304      41.700  34.200  62.200  1.00  0.00            
ATOM    694  BB  TYR   305      46.700  36.700  61.000  1.00  0.00            
ATOM    695  SC1 TYR   305      46.700  38.000  58.300  1.00  0.00            
ATOM    696  SC2 TYR   305      46.500  40.700  57.800  1.00  0.00            
ATOM    697  SC3 TYR   305      47.600  39.000  56.000  1.00  0.00            
ATOM    698  BB  ALA   306      48.200  35.800  63.200  1.00  0.00            
ATOM    699  BB  PHE   307      46.200  32.500  64.000  1.00  0.00            
ATOM    700  SC1 PHE   307      45.700  33.500  66.800  1.00  0.00            
ATOM    701  SC2 PHE   307      46.000  35.500  68.600  1.00  0.00            
ATOM    702  SC3 PHE   307      43.600  34.500  68.200  1.00  0.00            
ATOM    703  BB  ILE   308      46.100  31.200  60.900  1.00  0.00            
ATOM    704  SC1 ILE   308      46.900  28.300  61.800  1.00  0.00            
ATOM    705  BB  GLY   309      44.600  32.500  59.000  1.00  0.00            
ATOM    706  BB  GLN   310      46.200  32.900  56.500  1.00  0.00            
ATOM    707  SC1 GLN   310      44.900  35.400  53.500  1.00  0.00            
ATOM    708  BB  ASN   311      49.100  34.100  56.800  1.00  0.00            
ATOM    709  SC1 ASN   311      50.200  34.600  53.900  1.00  0.00            
ATOM    710  BB  PHE   312      50.700  34.400  59.400  1.00  0.00            
ATOM    711  SC1 PHE   312      51.600  32.200  61.700  1.00  0.00            
ATOM    712  SC2 PHE   312      52.200  29.700  62.600  1.00  0.00            
ATOM    713  SC3 PHE   312      51.200  31.500  64.300  1.00  0.00            
ATOM    714  BB  ARG   313      53.900  36.500  57.400  1.00  0.00            
ATOM    715  SC1 ARG   313      55.400  33.900  58.000  1.00  0.00            
ATOM    716  SC2 ARG   313      57.400  32.700  56.300  1.00  0.00            
ATOM    717  BB  HIS   314      52.300  38.400  56.400  1.00  0.00            
ATOM    718  SC1 HIS   314      53.200  39.700  53.700  1.00  0.00            
ATOM    719  SC2 HIS   314      54.600  39.300  51.500  1.00  0.00            
ATOM    720  SC3 HIS   314      54.800  41.700  52.700  1.00  0.00            
ATOM    721  BB  GLY   315      51.000  39.800  59.400  1.00  0.00            
ATOM    722  BB  PHE   316      53.800  41.100  60.400  1.00  0.00            
ATOM    723  SC1 PHE   316      54.300  42.600  62.500  1.00  0.00            
ATOM    724  SC2 PHE   316      55.800  43.600  64.500  1.00  0.00            
ATOM    725  SC3 PHE   316      53.400  42.500  65.100  1.00  0.00            
ATOM    726  BB  LEU   317      54.600  42.900  57.500  1.00  0.00            
ATOM    727  SC1 LEU   317      57.300  41.200  56.700  1.00  0.00            
ATOM    728  BB  LYS   318      51.700  45.100  57.500  1.00  0.00            
ATOM    729  SC1 LYS   318      49.800  44.000  55.600  1.00  0.00            
ATOM    730  SC2 LYS   318      49.000  42.900  53.200  1.00  0.00            
ATOM    731  BB  ILE   319      52.100  46.500  60.100  1.00  0.00            
ATOM    732  SC1 ILE   319      50.600  46.400  62.900  1.00  0.00            
ATOM    733  BB  LEU   320      54.800  48.100  59.200  1.00  0.00            
ATOM    734  SC1 LEU   320      55.700  48.000  62.600  1.00  0.00            
ATOM    735  BB  ALA   321      53.600  49.600  56.800  1.00  0.00            
ATOM    736  BB  MET   322      51.200  51.400  58.300  1.00  0.00            
ATOM    737  SC1 MET   322      52.800  51.500  62.000  1.00  0.00            
ATOM    738  BB  HIS   323      48.900  49.900  56.600  1.00  0.00            
ATOM    739  SC1 HIS   323      47.400  47.600  57.500  1.00  0.00            
ATOM    740  SC2 HIS   323      46.700  45.800  59.400  1.00  0.00            
ATOM    741  SC3 HIS   323      45.100  46.300  57.300  1.00  0.00            
ATOM    742  BB  GLY   324      49.000  49.300  53.500  1.00  0.00            
ATOM    743  BB  ALA   325      63.000  35.500 104.300  1.00  0.00            
ATOM    744  BB  LYS   326      62.800  37.900 107.200  1.00  0.00            
ATOM    745  SC1 LYS   326      63.100  41.300 107.100  1.00  0.00            
ATOM    746  SC2 LYS   326      62.900  43.600 105.600  1.00  0.00            
ATOM    747  BB  GLU   327      60.900  37.100 109.400  1.00  0.00            
ATOM    748  SC1 GLU   327      59.000  33.900 107.300  1.00  0.00            
ATOM    749  BB  LEU   328      56.900  37.200 110.800  1.00  0.00            
ATOM    750  SC1 LEU   328      58.300  36.100 113.400  1.00  0.00            
ATOM    751  BB  ARG   329      54.700  37.900 109.800  1.00  0.00            
ATOM    752  SC1 ARG   329      53.100  37.400 106.800  1.00  0.00            
ATOM    753  SC2 ARG   329      54.400  34.600 105.100  1.00  0.00            
ATOM    754  BB  CYS   330      53.200  41.400 110.200  1.00  0.00            
ATOM    755  SC1 CYS   330      53.000  43.800 107.900  1.00  0.00            
ATOM    756  BB  GLN   331      50.100  41.500 111.500  1.00  0.00            
ATOM    757  SC1 GLN   331      49.900  37.800 112.400  1.00  0.00            
ATOM    758  BB  CYS   332      48.000  43.400 111.000  1.00  0.00            
ATOM    759  SC1 CYS   332      49.500  46.200 110.400  1.00  0.00            
ATOM    760  BB  ILE   333      45.800  44.200 107.700  1.00  0.00            
ATOM    761  SC1 ILE   333      48.400  43.900 106.100  1.00  0.00            
ATOM    762  BB  LYS   334      43.300  43.800 108.000  1.00  0.00            
ATOM    763  SC1 LYS   334      42.800  40.500 107.900  1.00  0.00            
ATOM    764  SC2 LYS   334      41.300  38.600 108.400  1.00  0.00            
ATOM    765  BB  THR   335      39.900  44.200 105.900  1.00  0.00            
ATOM    766  SC1 THR   335      38.100  42.400 106.500  1.00  0.00            
ATOM    767  BB  TYR   336      40.300  47.200 105.600  1.00  0.00            
ATOM    768  SC1 TYR   336      43.100  48.300 106.200  1.00  0.00            
ATOM    769  SC2 TYR   336      43.600  50.600 107.500  1.00  0.00            
ATOM    770  SC3 TYR   336      45.600  49.000 106.600  1.00  0.00            
ATOM    771  BB  SER   337      38.200  49.600 107.000  1.00  0.00            
ATOM    772  SC1 SER   337      35.700  49.200 107.400  1.00  0.00            
ATOM    773  BB  LYS   338      38.800  53.000 106.900  1.00  0.00            
ATOM    774  SC1 LYS   338      40.800  53.200 104.100  1.00  0.00            
ATOM    775  SC2 LYS   338      41.800  51.900 102.400  1.00  0.00            
ATOM    776  BB  PRO   339      39.700  54.900 108.600  1.00  0.00            
ATOM    777  SC1 PRO   339      42.300  56.100 107.900  1.00  0.00            
ATOM    778  BB  PHE   340      38.200  55.700 111.400  1.00  0.00            
ATOM    779  SC1 PHE   340      38.400  58.600 111.000  1.00  0.00            
ATOM    780  SC2 PHE   340      36.900  60.800 110.400  1.00  0.00            
ATOM    781  SC3 PHE   340      38.700  60.900 112.400  1.00  0.00            
ATOM    782  BB  HIS   341      36.200  54.900 114.000  1.00  0.00            
ATOM    783  SC1 HIS   341      38.200  52.700 116.000  1.00  0.00            
ATOM    784  SC2 HIS   341      37.500  50.400 117.200  1.00  0.00            
ATOM    785  SC3 HIS   341      39.200  52.100 118.500  1.00  0.00            
ATOM    786  BB  PRO   342      35.600  58.000 115.100  1.00  0.00            
ATOM    787  SC1 PRO   342      32.500  58.800 115.000  1.00  0.00            
ATOM    788  BB  LYS   343      37.900  58.700 117.000  1.00  0.00            
ATOM    789  SC1 LYS   343      37.800  61.100 118.800  1.00  0.00            
ATOM    790  SC2 LYS   343      37.900  61.600 121.500  1.00  0.00            
ATOM    791  BB  PHE   344      40.100  57.100 116.500  1.00  0.00            
ATOM    792  SC1 PHE   344      41.600  57.400 114.100  1.00  0.00            
ATOM    793  SC2 PHE   344      42.600  58.800 112.000  1.00  0.00            
ATOM    794  SC3 PHE   344      44.200  57.000 113.300  1.00  0.00            
ATOM    795  BB  ILE   345      42.700  56.200 118.600  1.00  0.00            
ATOM    796  SC1 ILE   345      41.600  57.500 121.200  1.00  0.00            
ATOM    797  BB  LYS   346      45.500  57.400 118.600  1.00  0.00            
ATOM    798  SC1 LYS   346      46.100  59.900 120.800  1.00  0.00            
ATOM    799  SC2 LYS   346      47.900  59.900 122.500  1.00  0.00            
ATOM    800  BB  GLU   347      48.800  57.200 117.900  1.00  0.00            
ATOM    801  SC1 GLU   347      49.200  55.000 120.900  1.00  0.00            
ATOM    802  BB  LEU   348      51.900  57.800 116.900  1.00  0.00            
ATOM    803  SC1 LEU   348      52.600  60.600 114.800  1.00  0.00            
ATOM    804  BB  ARG   349      54.300  55.000 116.400  1.00  0.00            
ATOM    805  SC1 ARG   349      54.800  54.500 119.300  1.00  0.00            
ATOM    806  SC2 ARG   349      54.500  52.300 120.800  1.00  0.00            
ATOM    807  BB  VAL   350      58.000  55.000 115.500  1.00  0.00            
ATOM    808  SC1 VAL   350      58.600  57.300 116.600  1.00  0.00            
ATOM    809  BB  ILE   351      59.600  52.500 113.600  1.00  0.00            
ATOM    810  SC1 ILE   351      62.100  54.100 112.800  1.00  0.00            
ATOM    811  BB  GLU   352      57.500  50.600 112.900  1.00  0.00            
ATOM    812  SC1 GLU   352      55.500  50.000 116.400  1.00  0.00            
ATOM    813  BB  SER   353      57.400  47.300 112.500  1.00  0.00            
ATOM    814  SC1 SER   353      55.500  45.800 111.600  1.00  0.00            
ATOM    815  BB  GLY   354      60.200  45.500 112.700  1.00  0.00            
ATOM    816  BB  PRO   355      59.800  41.600 111.000  1.00  0.00            
ATOM    817  SC1 PRO   355      62.900  41.600 112.300  1.00  0.00            
ATOM    818  BB  HIS   356      58.300  42.100 109.100  1.00  0.00            
ATOM    819  SC1 HIS   356      58.100  40.900 106.100  1.00  0.00            
ATOM    820  SC2 HIS   356      57.900  38.400 105.200  1.00  0.00            
ATOM    821  SC3 HIS   356      59.500  40.100 103.900  1.00  0.00            
ATOM    822  BB  CYS   357      58.700  45.500 107.300  1.00  0.00            
ATOM    823  SC1 CYS   357      55.800  45.800 106.300  1.00  0.00            
ATOM    824  BB  ALA   358      60.500  46.900 108.000  1.00  0.00            
ATOM    825  BB  ASN   359      61.300  49.600 109.700  1.00  0.00            
ATOM    826  SC1 ASN   359      63.200  49.200 111.800  1.00  0.00            
ATOM    827  BB  THR   360      60.900  53.100 108.400  1.00  0.00            
ATOM    828  SC1 THR   360      63.200  53.400 107.300  1.00  0.00            
ATOM    829  BB  GLU   361      58.000  54.700 109.800  1.00  0.00            
ATOM    830  SC1 GLU   361      59.400  57.900 111.100  1.00  0.00            
ATOM    831  BB  ILE   362      54.900  54.300 110.600  1.00  0.00            
ATOM    832  SC1 ILE   362      54.300  57.000 112.000  1.00  0.00            
ATOM    833  BB  ILE   363      52.500  52.300 112.700  1.00  0.00            
ATOM    834  SC1 ILE   363      52.400  49.200 112.400  1.00  0.00            
ATOM    835  BB  VAL   364      49.600  54.100 113.700  1.00  0.00            
ATOM    836  SC1 VAL   364      49.500  56.600 112.800  1.00  0.00            
ATOM    837  BB  LYS   365      46.400  53.100 115.500  1.00  0.00            
ATOM    838  SC1 LYS   365      48.000  51.600 117.900  1.00  0.00            
ATOM    839  SC2 LYS   365      50.500  51.000 117.700  1.00  0.00            
ATOM    840  BB  LEU   366      43.200  51.900 114.700  1.00  0.00            
ATOM    841  SC1 LEU   366      41.700  52.200 111.700  1.00  0.00            
ATOM    842  BB  SER   367      42.800  49.500 116.100  1.00  0.00            
ATOM    843  SC1 SER   367      44.500  48.200 117.700  1.00  0.00            
ATOM    844  BB  ASP   368      40.200  47.500 114.000  1.00  0.00            
ATOM    845  SC1 ASP   368      40.600  45.200 115.900  1.00  0.00            
ATOM    846  BB  GLY   369      41.400  47.600 110.800  1.00  0.00            
ATOM    847  BB  ARG   370      44.500  47.600 111.900  1.00  0.00            
ATOM    848  SC1 ARG   370      44.400  44.600 113.200  1.00  0.00            
ATOM    849  SC2 ARG   370      45.800  43.300 115.500  1.00  0.00            
ATOM    850  BB  GLU   371      46.300  49.200 112.000  1.00  0.00            
ATOM    851  SC1 GLU   371      48.600  47.900 114.900  1.00  0.00            
ATOM    852  BB  LEU   372      48.100  51.100 110.200  1.00  0.00            
ATOM    853  SC1 LEU   372      46.000  53.700 110.000  1.00  0.00            
ATOM    854  BB  CYS   373      51.100  51.500 107.900  1.00  0.00            
ATOM    855  SC1 CYS   373      51.600  48.500 107.500  1.00  0.00            
ATOM    856  BB  LEU   374      52.300  54.000 106.300  1.00  0.00            
ATOM    857  SC1 LEU   374      51.100  56.200 108.600  1.00  0.00            
ATOM    858  BB  ASP   375      54.600  55.900 105.000  1.00  0.00            
ATOM    859  SC1 ASP   375      57.300  54.700 104.200  1.00  0.00            
ATOM    860  BB  PRO   376      54.900  58.300 106.100  1.00  0.00            
ATOM    861  SC1 PRO   376      56.000  59.300 108.400  1.00  0.00            
ATOM    862  BB  LYS   377      56.800  60.500 103.700  1.00  0.00            
ATOM    863  SC1 LYS   377      59.800  59.300 104.600  1.00  0.00            
ATOM    864  SC2 LYS   377      61.300  58.400 106.300  1.00  0.00            
ATOM    865  BB  GLU   378      54.400  62.400 103.000  1.00  0.00            
ATOM    866  SC1 GLU   378      55.000  65.200 106.000  1.00  0.00            
ATOM    867  BB  ASN   379      51.600  61.200 102.400  1.00  0.00            
ATOM    868  SC1 ASN   379      49.400  63.000 101.200  1.00  0.00            
ATOM    869  BB  TRP   380      50.500  59.400 104.600  1.00  0.00            
ATOM    870  SC1 TRP   380      48.100  57.700 103.800  1.00  0.00            
ATOM    871  SC2 TRP   380      45.800  56.300 103.500  1.00  0.00            
ATOM    872  SC3 TRP   380      47.600  55.500 105.300  1.00  0.00            
ATOM    873  SC4 TRP   380      45.400  54.100 105.000  1.00  0.00            
ATOM    874  BB  VAL   381      50.900  61.700 107.500  1.00  0.00            
ATOM    875  SC1 VAL   381      51.300  60.500 109.800  1.00  0.00            
ATOM    876  BB  GLN   382      49.000  63.800 106.300  1.00  0.00            
ATOM    877  SC1 GLN   382      50.600  67.400 107.800  1.00  0.00            
ATOM    878  BB  ARG   383      46.200  62.200 106.000  1.00  0.00            
ATOM    879  SC1 ARG   383      44.500  61.800 103.600  1.00  0.00            
ATOM    880  SC2 ARG   383      44.800  60.800 100.600  1.00  0.00            
ATOM    881  BB  VAL   384      46.200  61.200 109.000  1.00  0.00            
ATOM    882  SC1 VAL   384      46.600  58.600 109.100  1.00  0.00            
ATOM    883  BB  VAL   385      46.600  64.600 110.500  1.00  0.00            
ATOM    884  SC1 VAL   385      48.800  64.400 112.000  1.00  0.00            
ATOM    885  BB  GLU   386      44.200  66.000 109.500  1.00  0.00            
ATOM    886  SC1 GLU   386      42.400  69.300 110.000  1.00  0.00            
ATOM    887  BB  LYS   387      42.000  64.100 110.300  1.00  0.00            
ATOM    888  SC1 LYS   387      41.100  62.000 107.900  1.00  0.00            
ATOM    889  SC2 LYS   387      39.100  61.500 106.100  1.00  0.00            
ATOM    890  BB  PHE   388      42.600  63.700 113.900  1.00  0.00            
ATOM    891  SC1 PHE   388      45.200  62.000 114.100  1.00  0.00            
ATOM    892  SC2 PHE   388      47.100  61.800 116.000  1.00  0.00            
ATOM    893  SC3 PHE   388      47.100  60.100 113.900  1.00  0.00            
ATOM    894  BB  LEU   389      42.600  66.500 114.400  1.00  0.00            
ATOM    895  SC1 LEU   389      45.600  68.400 114.700  1.00  0.00            
ATOM    896  BB  LYS   390      38.800  67.100 113.200  1.00  0.00            
ATOM    897  SC1 LYS   390      39.200  70.100 113.500  1.00  0.00            
ATOM    898  SC2 LYS   390      39.100  72.900 114.700  1.00  0.00            
ATOM    899  BB  ARG   391      37.600  64.600 115.300  1.00  0.00            
ATOM    900  SC1 ARG   391      34.500  63.400 114.100  1.00  0.00            
ATOM    901  SC2 ARG   391      31.400  64.600 113.600  1.00  0.00            
ATOM    902  BB  ALA   392      39.100  65.700 118.100  1.00  0.00            
ATOM    903  BB  GLU   393      38.000  68.700 118.000  1.00  0.00            
ATOM    904  SC1 GLU   393      40.300  71.600 119.500  1.00  0.00            
ATOM    905  BB  ASN   394      34.700  67.700 118.300  1.00  0.00            
ATOM    906  SC1 ASN   394      33.400  68.700 115.900  1.00  0.00            
ATOM    907  BB  SER   395      33.300  65.100 119.000  1.00  0.00            
ATOM    908  SC1 SER   395      33.300  63.600 120.500  1.00  0.00            
TER
ENDMDL
