# Supplementary material for: Conformational plasticity and dynamic interactions of the N-terminal domain of the chemokine receptor CXCR1
Source: PLoS Comput Biol. 2021 May 20;17(5):e1008593. doi: 10.1371/journal.pcbi.1008593 (PMC8172051; doi:10.1371/journal.pcbi.1008593)
Supplement: S2 Data — (ZIP) [file pcbi.1008593.s010.zip › mode2.pdb]

TITLE     Generated by trjconv : Martini system from cxcr1.pdb t= 3647000.00000
REMARK    THIS IS A SIMULATION BOX
CRYST1  100.534  100.534  127.492  90.00  90.00  90.00 P 1           1
MODEL        1
ATOM      1  BB  MET     1      64.300  50.600 104.800  1.00  0.00            
ATOM      2  SC1 MET     1      61.500  51.500 103.600  1.00  0.00            
ATOM      3  BB  SER     2      66.100  49.600 100.800  1.00  0.00            
ATOM      4  SC1 SER     2      64.200  50.200  99.600  1.00  0.00            
ATOM      5  BB  ASN     3      67.100  46.500  99.600  1.00  0.00            
ATOM      6  SC1 ASN     3      70.400  47.400  99.100  1.00  0.00            
ATOM      7  BB  ILE     4      66.800  45.200  96.300  1.00  0.00            
ATOM      8  SC1 ILE     4      63.800  45.000  96.600  1.00  0.00            
ATOM      9  BB  THR     5      67.500  47.700  94.300  1.00  0.00            
ATOM     10  SC1 THR     5      67.300  49.800  95.700  1.00  0.00            
ATOM     11  BB  ASP     6      67.700  47.300  90.500  1.00  0.00            
ATOM     12  SC1 ASP     6      67.700  49.900  88.800  1.00  0.00            
ATOM     13  BB  PRO     7      67.900  45.100  87.600  1.00  0.00            
ATOM     14  SC1 PRO     7      66.200  43.200  88.300  1.00  0.00            
ATOM     15  BB  GLN     8      69.700  44.900  85.500  1.00  0.00            
ATOM     16  SC1 GLN     8      69.900  48.300  83.900  1.00  0.00            
ATOM     17  BB  MET     9      71.300  43.400  82.500  1.00  0.00            
ATOM     18  SC1 MET     9      73.800  46.000  82.100  1.00  0.00            
ATOM     19  BB  TRP    10      70.000  42.500  80.600  1.00  0.00            
ATOM     20  SC1 TRP    10      68.500  44.100  78.500  1.00  0.00            
ATOM     21  SC2 TRP    10      67.600  44.100  76.000  1.00  0.00            
ATOM     22  SC3 TRP    10      70.200  44.400  76.400  1.00  0.00            
ATOM     23  SC4 TRP    10      69.400  44.000  73.900  1.00  0.00            
ATOM     24  BB  ASP    11      66.400  41.000  81.700  1.00  0.00            
ATOM     25  SC1 ASP    11      65.400  42.400  83.700  1.00  0.00            
ATOM     26  BB  PHE    12      65.600  38.900  79.900  1.00  0.00            
ATOM     27  SC1 PHE    12      65.300  39.800  76.900  1.00  0.00            
ATOM     28  SC2 PHE    12      66.500  40.300  74.600  1.00  0.00            
ATOM     29  SC3 PHE    12      64.100  41.200  75.000  1.00  0.00            
ATOM     30  BB  ASP    13      63.300  36.800  81.900  1.00  0.00            
ATOM     31  SC1 ASP    13      65.700  35.300  83.100  1.00  0.00            
ATOM     32  BB  ASP    14      60.600  38.300  83.000  1.00  0.00            
ATOM     33  SC1 ASP    14      59.400  37.100  85.600  1.00  0.00            
ATOM     34  BB  LEU    15      60.300  41.600  82.100  1.00  0.00            
ATOM     35  SC1 LEU    15      62.600  43.200  80.000  1.00  0.00            
ATOM     36  BB  ASN    16      57.200  41.600  80.900  1.00  0.00            
ATOM     37  SC1 ASN    16      55.600  39.200  83.100  1.00  0.00            
ATOM     38  BB  PHE    17      56.300  43.600  79.300  1.00  0.00            
ATOM     39  SC1 PHE    17      58.600  45.600  79.000  1.00  0.00            
ATOM     40  SC2 PHE    17      58.800  48.000  77.800  1.00  0.00            
ATOM     41  SC3 PHE    17      60.400  47.400  80.000  1.00  0.00            
ATOM     42  BB  THR    18      52.700  44.400  81.100  1.00  0.00            
ATOM     43  SC1 THR    18      51.900  42.000  81.200  1.00  0.00            
ATOM     44  BB  GLY    19      51.100  47.000  81.200  1.00  0.00            
ATOM     45  BB  MET    20      50.400  49.000  81.100  1.00  0.00            
ATOM     46  SC1 MET    20      51.800  52.800  82.000  1.00  0.00            
ATOM     47  BB  PRO    21      47.700  50.600  83.300  1.00  0.00            
ATOM     48  SC1 PRO    21      48.600  51.400  86.100  1.00  0.00            
ATOM     49  BB  PRO    22      45.700  52.600  82.000  1.00  0.00            
ATOM     50  SC1 PRO    22      47.500  54.100  80.100  1.00  0.00            
ATOM     51  BB  ALA    23      43.200  52.200  82.600  1.00  0.00            
ATOM     52  BB  ASP    24      40.200  53.000  83.600  1.00  0.00            
ATOM     53  SC1 ASP    24      39.600  52.100  86.900  1.00  0.00            
ATOM     54  BB  GLU    25      38.800  54.800  81.600  1.00  0.00            
ATOM     55  SC1 GLU    25      36.100  53.300  79.500  1.00  0.00            
ATOM     56  BB  ASP    26      40.800  57.500  81.700  1.00  0.00            
ATOM     57  SC1 ASP    26      39.400  60.500  82.200  1.00  0.00            
ATOM     58  BB  TYR    27      43.800  57.200  81.600  1.00  0.00            
ATOM     59  SC1 TYR    27      46.400  57.500  83.600  1.00  0.00            
ATOM     60  SC2 TYR    27      48.100  56.300  85.300  1.00  0.00            
ATOM     61  SC3 TYR    27      48.200  59.000  85.000  1.00  0.00            
ATOM     62  BB  SER    28      43.900  56.400  78.200  1.00  0.00            
ATOM     63  SC1 SER    28      42.600  54.300  77.800  1.00  0.00            
ATOM     64  BB  PRO    29      45.500  58.500  76.500  1.00  0.00            
ATOM     65  SC1 PRO    29      44.400  58.400  73.700  1.00  0.00            
ATOM     66  BB  CYS    30      47.100  60.500  77.300  1.00  0.00            
ATOM     67  SC1 CYS    30      48.400  60.000  79.800  1.00  0.00            
ATOM     68  BB  MET    31      48.900  61.800  74.800  1.00  0.00            
ATOM     69  SC1 MET    31      48.200  60.700  71.500  1.00  0.00            
ATOM     70  BB  LEU    32      47.700  65.100  75.100  1.00  0.00            
ATOM     71  SC1 LEU    32      47.800  65.600  71.500  1.00  0.00            
ATOM     72  BB  GLU    33      47.200  65.600  77.900  1.00  0.00            
ATOM     73  SC1 GLU    33      44.700  68.500  78.300  1.00  0.00            
ATOM     74  BB  THR    34      51.100  66.300  79.100  1.00  0.00            
ATOM     75  SC1 THR    34      52.400  66.700  81.300  1.00  0.00            
ATOM     76  BB  GLU    35      51.400  67.900  76.600  1.00  0.00            
ATOM     77  SC1 GLU    35      54.800  69.900  77.900  1.00  0.00            
ATOM     78  BB  THR    36      54.200  65.900  74.600  1.00  0.00            
ATOM     79  SC1 THR    36      52.400  65.000  73.000  1.00  0.00            
ATOM     80  BB  LEU    37      56.300  68.200  73.300  1.00  0.00            
ATOM     81  SC1 LEU    37      57.400  66.300  71.200  1.00  0.00            
ATOM     82  BB  ASN    38      54.800  70.400  72.500  1.00  0.00            
ATOM     83  SC1 ASN    38      56.800  72.800  71.100  1.00  0.00            
ATOM     84  BB  LYS    39      51.900  70.100  71.500  1.00  0.00            
ATOM     85  SC1 LYS    39      49.300  70.700  73.400  1.00  0.00            
ATOM     86  SC2 LYS    39      46.900  69.800  74.100  1.00  0.00            
ATOM     87  BB  TYR    40      52.300  71.700  67.800  1.00  0.00            
ATOM     88  SC1 TYR    40      49.100  71.600  68.100  1.00  0.00            
ATOM     89  SC2 TYR    40      47.000  70.200  69.200  1.00  0.00            
ATOM     90  SC3 TYR    40      47.000  72.900  69.100  1.00  0.00            
ATOM     91  BB  VAL    41      53.900  69.900  67.000  1.00  0.00            
ATOM     92  SC1 VAL    41      56.500  69.400  66.500  1.00  0.00            
ATOM     93  BB  VAL    42      51.800  66.500  67.500  1.00  0.00            
ATOM     94  SC1 VAL    42      53.900  64.800  67.400  1.00  0.00            
ATOM     95  BB  ILE    43      49.500  67.300  65.800  1.00  0.00            
ATOM     96  SC1 ILE    43      46.600  66.300  66.400  1.00  0.00            
ATOM     97  BB  ILE    44      51.200  68.200  62.900  1.00  0.00            
ATOM     98  SC1 ILE    44      50.500  71.200  62.500  1.00  0.00            
ATOM     99  BB  ALA    45      52.700  64.700  62.100  1.00  0.00            
ATOM    100  BB  TYR    46      48.900  62.900  61.900  1.00  0.00            
ATOM    101  SC1 TYR    46      49.800  61.700  64.300  1.00  0.00            
ATOM    102  SC2 TYR    46      49.500  62.000  67.000  1.00  0.00            
ATOM    103  SC3 TYR    46      51.400  60.400  66.000  1.00  0.00            
ATOM    104  BB  ALA    47      48.100  64.600  59.900  1.00  0.00            
ATOM    105  BB  LEU    48      50.200  63.600  57.500  1.00  0.00            
ATOM    106  SC1 LEU    48      52.600  65.600  56.600  1.00  0.00            
ATOM    107  BB  VAL    49      49.300  60.300  57.000  1.00  0.00            
ATOM    108  SC1 VAL    49      50.700  58.400  55.800  1.00  0.00            
ATOM    109  BB  PHE    50      46.200  60.600  56.600  1.00  0.00            
ATOM    110  SC1 PHE    50      44.200  62.700  58.200  1.00  0.00            
ATOM    111  SC2 PHE    50      42.000  61.300  58.900  1.00  0.00            
ATOM    112  SC3 PHE    50      41.900  64.000  58.700  1.00  0.00            
ATOM    113  BB  LEU    51      46.300  62.700  53.800  1.00  0.00            
ATOM    114  SC1 LEU    51      46.100  65.700  54.800  1.00  0.00            
ATOM    115  BB  LEU    52      48.100  60.500  52.100  1.00  0.00            
ATOM    116  SC1 LEU    52      50.500  61.900  50.300  1.00  0.00            
ATOM    117  BB  SER    53      45.600  57.800  52.500  1.00  0.00            
ATOM    118  SC1 SER    53      46.200  56.300  54.200  1.00  0.00            
ATOM    119  BB  LEU    54      43.300  59.500  51.200  1.00  0.00            
ATOM    120  SC1 LEU    54      41.000  59.800  53.500  1.00  0.00            
ATOM    121  BB  LEU    55      44.600  60.300  48.300  1.00  0.00            
ATOM    122  SC1 LEU    55      45.400  63.200  48.800  1.00  0.00            
ATOM    123  BB  GLY    56      45.300  56.800  47.200  1.00  0.00            
ATOM    124  BB  ASN    57      42.300  55.900  47.100  1.00  0.00            
ATOM    125  SC1 ASN    57      40.500  55.800  49.900  1.00  0.00            
ATOM    126  BB  SER    58      41.300  58.300  45.100  1.00  0.00            
ATOM    127  SC1 SER    58      38.900  59.400  44.900  1.00  0.00            
ATOM    128  BB  LEU    59      43.300  57.500  42.600  1.00  0.00            
ATOM    129  SC1 LEU    59      46.300  57.400  42.500  1.00  0.00            
ATOM    130  BB  VAL    60      42.600  53.800  42.300  1.00  0.00            
ATOM    131  SC1 VAL    60      44.900  52.800  41.700  1.00  0.00            
ATOM    132  BB  MET    61      38.700  53.900  41.700  1.00  0.00            
ATOM    133  SC1 MET    61      37.800  53.800  45.500  1.00  0.00            
ATOM    134  BB  LEU    62      38.800  56.100  38.700  1.00  0.00            
ATOM    135  SC1 LEU    62      39.300  59.300  39.800  1.00  0.00            
ATOM    136  BB  VAL    63      40.600  54.000  36.800  1.00  0.00            
ATOM    137  SC1 VAL    63      43.100  54.600  37.400  1.00  0.00            
ATOM    138  BB  ILE    64      38.000  52.000  36.900  1.00  0.00            
ATOM    139  SC1 ILE    64      38.100  49.400  38.500  1.00  0.00            
ATOM    140  BB  LEU    65      35.400  54.200  35.100  1.00  0.00            
ATOM    141  SC1 LEU    65      33.900  55.700  37.800  1.00  0.00            
ATOM    142  BB  TYR    66      37.100  54.600  32.400  1.00  0.00            
ATOM    143  SC1 TYR    66      38.900  57.300  33.100  1.00  0.00            
ATOM    144  SC2 TYR    66      40.400  59.000  34.600  1.00  0.00            
ATOM    145  SC3 TYR    66      41.200  58.400  32.100  1.00  0.00            
ATOM    146  BB  SER    67      37.700  53.300  29.700  1.00  0.00            
ATOM    147  SC1 SER    67      36.100  52.200  28.300  1.00  0.00            
ATOM    148  BB  ARG    68      40.700  53.900  27.200  1.00  0.00            
ATOM    149  SC1 ARG    68      42.200  56.400  27.700  1.00  0.00            
ATOM    150  SC2 ARG    68      43.500  59.000  25.900  1.00  0.00            
ATOM    151  BB  VAL    69      41.100  51.200  26.000  1.00  0.00            
ATOM    152  SC1 VAL    69      42.400  50.200  23.900  1.00  0.00            
ATOM    153  BB  GLY    70      40.300  48.700  27.800  1.00  0.00            
ATOM    154  BB  ARG    71      41.300  48.800  30.100  1.00  0.00            
ATOM    155  SC1 ARG    71      43.900  47.000  30.900  1.00  0.00            
ATOM    156  SC2 ARG    71      45.800  46.300  32.900  1.00  0.00            
ATOM    157  BB  SER    72      41.300  51.100  32.800  1.00  0.00            
ATOM    158  SC1 SER    72      41.900  53.200  32.100  1.00  0.00            
ATOM    159  BB  VAL    73      42.300  49.200  35.100  1.00  0.00            
ATOM    160  SC1 VAL    73      43.000  49.500  37.700  1.00  0.00            
ATOM    161  BB  THR    74      40.800  45.900  35.700  1.00  0.00            
ATOM    162  SC1 THR    74      39.500  45.200  33.500  1.00  0.00            
ATOM    163  BB  ASP    75      43.000  44.800  38.100  1.00  0.00            
ATOM    164  SC1 ASP    75      46.100  45.600  37.700  1.00  0.00            
ATOM    165  BB  VAL    76      42.300  43.400  40.400  1.00  0.00            
ATOM    166  SC1 VAL    76      43.000  40.900  40.500  1.00  0.00            
ATOM    167  BB  TYR    77      45.400  44.600  42.600  1.00  0.00            
ATOM    168  SC1 TYR    77      46.700  42.300  43.900  1.00  0.00            
ATOM    169  SC2 TYR    77      48.700  42.400  45.700  1.00  0.00            
ATOM    170  SC3 TYR    77      47.300  40.100  45.300  1.00  0.00            
ATOM    171  BB  LEU    78      44.800  47.800  42.300  1.00  0.00            
ATOM    172  SC1 LEU    78      47.600  49.000  41.400  1.00  0.00            
ATOM    173  BB  LEU    79      41.700  47.500  43.400  1.00  0.00            
ATOM    174  SC1 LEU    79      39.900  49.700  42.900  1.00  0.00            
ATOM    175  BB  ASN    80      42.200  46.200  46.100  1.00  0.00            
ATOM    176  SC1 ASN    80      43.400  44.000  46.800  1.00  0.00            
ATOM    177  BB  LEU    81      44.700  48.700  47.600  1.00  0.00            
ATOM    178  SC1 LEU    81      47.100  47.200  46.500  1.00  0.00            
ATOM    179  BB  ALA    82      43.000  51.000  47.600  1.00  0.00            
ATOM    180  BB  LEU    83      40.500  49.400  49.700  1.00  0.00            
ATOM    181  SC1 LEU    83      37.300  49.700  48.600  1.00  0.00            
ATOM    182  BB  ALA    84      42.700  48.900  52.200  1.00  0.00            
ATOM    183  BB  ASP    85      43.700  51.800  53.000  1.00  0.00            
ATOM    184  SC1 ASP    85      45.900  52.300  51.000  1.00  0.00            
ATOM    185  BB  LEU    86      40.700  53.200  54.000  1.00  0.00            
ATOM    186  SC1 LEU    86      37.800  52.800  53.000  1.00  0.00            
ATOM    187  BB  LEU    87      40.500  51.400  57.200  1.00  0.00            
ATOM    188  SC1 LEU    87      37.500  50.000  56.800  1.00  0.00            
ATOM    189  BB  PHE    88      43.500  52.600  58.400  1.00  0.00            
ATOM    190  SC1 PHE    88      45.100  52.200  60.600  1.00  0.00            
ATOM    191  SC2 PHE    88      45.600  51.800  63.300  1.00  0.00            
ATOM    192  SC3 PHE    88      46.700  53.800  62.000  1.00  0.00            
ATOM    193  BB  ALA    89      43.100  56.200  58.000  1.00  0.00            
ATOM    194  BB  LEU    90      40.500  56.700  60.500  1.00  0.00            
ATOM    195  SC1 LEU    90      38.200  56.000  58.200  1.00  0.00            
ATOM    196  BB  THR    91      42.100  55.800  62.700  1.00  0.00            
ATOM    197  SC1 THR    91      41.600  55.100  65.200  1.00  0.00            
ATOM    198  BB  LEU    92      44.500  58.400  62.900  1.00  0.00            
ATOM    199  SC1 LEU    92      46.700  58.500  61.000  1.00  0.00            
ATOM    200  BB  PRO    93      42.100  61.300  63.700  1.00  0.00            
ATOM    201  SC1 PRO    93      44.400  63.200  63.600  1.00  0.00            
ATOM    202  BB  ILE    94      40.800  59.500  66.800  1.00  0.00            
ATOM    203  SC1 ILE    94      38.100  58.000  66.500  1.00  0.00            
ATOM    204  BB  TRP    95      43.400  59.600  68.200  1.00  0.00            
ATOM    205  SC1 TRP    95      45.400  57.500  67.500  1.00  0.00            
ATOM    206  SC2 TRP    95      46.700  55.500  66.100  1.00  0.00            
ATOM    207  SC3 TRP    95      47.900  57.900  66.700  1.00  0.00            
ATOM    208  SC4 TRP    95      49.100  56.100  65.000  1.00  0.00            
ATOM    209  BB  ALA    96      43.900  62.700  68.400  1.00  0.00            
ATOM    210  BB  ALA    97      40.700  63.600  69.600  1.00  0.00            
ATOM    211  BB  SER    98      41.000  61.900  72.900  1.00  0.00            
ATOM    212  SC1 SER    98      40.100  59.600  72.600  1.00  0.00            
ATOM    213  BB  LYS    99      43.400  63.200  73.800  1.00  0.00            
ATOM    214  SC1 LYS    99      42.700  63.100  77.200  1.00  0.00            
ATOM    215  SC2 LYS    99      43.400  62.100  79.500  1.00  0.00            
ATOM    216  BB  VAL   100      42.200  67.000  74.100  1.00  0.00            
ATOM    217  SC1 VAL   100      43.200  67.400  71.700  1.00  0.00            
ATOM    218  BB  ASN   101      40.200  67.100  76.000  1.00  0.00            
ATOM    219  SC1 ASN   101      39.300  69.300  77.800  1.00  0.00            
ATOM    220  BB  GLY   102      38.100  64.700  76.000  1.00  0.00            
ATOM    221  BB  TRP   103      36.900  64.300  73.700  1.00  0.00            
ATOM    222  SC1 TRP   103      37.400  66.600  71.600  1.00  0.00            
ATOM    223  SC2 TRP   103      37.400  68.500  69.700  1.00  0.00            
ATOM    224  SC3 TRP   103      36.500  66.100  69.200  1.00  0.00            
ATOM    225  SC4 TRP   103      36.400  68.000  67.300  1.00  0.00            
ATOM    226  BB  ILE   104      35.700  61.700  72.500  1.00  0.00            
ATOM    227  SC1 ILE   104      36.600  60.800  69.700  1.00  0.00            
ATOM    228  BB  PHE   105      34.700  59.600  74.200  1.00  0.00            
ATOM    229  SC1 PHE   105      33.000  57.800  72.400  1.00  0.00            
ATOM    230  SC2 PHE   105      30.600  57.700  71.300  1.00  0.00            
ATOM    231  SC3 PHE   105      32.800  57.900  69.700  1.00  0.00            
ATOM    232  BB  GLY   106      35.000  57.200  76.900  1.00  0.00            
ATOM    233  BB  THR   107      38.300  56.900  76.900  1.00  0.00            
ATOM    234  SC1 THR   107      39.500  59.100  77.100  1.00  0.00            
ATOM    235  BB  PHE   108      38.700  54.500  74.900  1.00  0.00            
ATOM    236  SC1 PHE   108      36.400  54.500  72.800  1.00  0.00            
ATOM    237  SC2 PHE   108      35.000  53.800  70.600  1.00  0.00            
ATOM    238  SC3 PHE   108      36.700  55.900  70.600  1.00  0.00            
ATOM    239  BB  LEU   109      41.400  54.200  73.100  1.00  0.00            
ATOM    240  SC1 LEU   109      41.400  55.800  70.200  1.00  0.00            
ATOM    241  BB  CYS   110      41.800  50.900  73.600  1.00  0.00            
ATOM    242  SC1 CYS   110      44.200  49.600  73.000  1.00  0.00            
ATOM    243  BB  LYS   111      39.000  50.000  72.300  1.00  0.00            
ATOM    244  SC1 LYS   111      36.500  50.000  74.300  1.00  0.00            
ATOM    245  SC2 LYS   111      35.800  49.300  76.600  1.00  0.00            
ATOM    246  BB  VAL   112      39.400  51.600  68.800  1.00  0.00            
ATOM    247  SC1 VAL   112      38.200  52.400  66.600  1.00  0.00            
ATOM    248  BB  VAL   113      42.200  50.300  68.000  1.00  0.00            
ATOM    249  SC1 VAL   113      44.300  51.800  68.400  1.00  0.00            
ATOM    250  BB  SER   114      41.300  47.200  68.100  1.00  0.00            
ATOM    251  SC1 SER   114      41.600  45.800  69.800  1.00  0.00            
ATOM    252  BB  LEU   115      38.700  47.500  65.700  1.00  0.00            
ATOM    253  SC1 LEU   115      36.400  45.900  65.500  1.00  0.00            
ATOM    254  BB  LEU   116      40.500  49.200  63.100  1.00  0.00            
ATOM    255  SC1 LEU   116      39.200  51.800  61.800  1.00  0.00            
ATOM    256  BB  LYS   117      42.700  47.000  62.500  1.00  0.00            
ATOM    257  SC1 LYS   117      45.700  47.100  61.700  1.00  0.00            
ATOM    258  SC2 LYS   117      47.800  48.100  60.300  1.00  0.00            
ATOM    259  BB  GLU   118      40.500  44.300  62.200  1.00  0.00            
ATOM    260  SC1 GLU   118      40.000  42.900  65.800  1.00  0.00            
ATOM    261  BB  VAL   119      38.600  46.000  59.600  1.00  0.00            
ATOM    262  SC1 VAL   119      36.400  47.100  60.700  1.00  0.00            
ATOM    263  BB  ASN   120      41.000  46.000  57.600  1.00  0.00            
ATOM    264  SC1 ASN   120      43.400  48.000  57.500  1.00  0.00            
ATOM    265  BB  PHE   121      41.300  42.700  56.900  1.00  0.00            
ATOM    266  SC1 PHE   121      41.500  40.700  58.900  1.00  0.00            
ATOM    267  SC2 PHE   121      39.900  38.800  59.900  1.00  0.00            
ATOM    268  SC3 PHE   121      42.500  38.200  59.300  1.00  0.00            
ATOM    269  BB  TYR   122      38.200  42.500  55.600  1.00  0.00            
ATOM    270  SC1 TYR   122      36.600  39.900  56.500  1.00  0.00            
ATOM    271  SC2 TYR   122      34.400  38.700  55.400  1.00  0.00            
ATOM    272  SC3 TYR   122      36.300  37.200  56.700  1.00  0.00            
ATOM    273  BB  SER   123      38.400  44.800  52.600  1.00  0.00            
ATOM    274  SC1 SER   123      37.700  47.200  53.300  1.00  0.00            
ATOM    275  BB  GLY   124      40.800  43.200  51.100  1.00  0.00            
ATOM    276  BB  ILE   125      39.000  39.400  50.400  1.00  0.00            
ATOM    277  SC1 ILE   125      39.100  37.500  52.800  1.00  0.00            
ATOM    278  BB  LEU   126      36.400  40.600  48.500  1.00  0.00            
ATOM    279  SC1 LEU   126      33.900  40.100  50.400  1.00  0.00            
ATOM    280  BB  LEU   127      38.200  42.400  46.100  1.00  0.00            
ATOM    281  SC1 LEU   127      37.600  45.400  47.000  1.00  0.00            
ATOM    282  BB  LEU   128      40.000  40.200  45.200  1.00  0.00            
ATOM    283  SC1 LEU   128      42.800  38.600  45.000  1.00  0.00            
ATOM    284  BB  ALA   129      37.600  37.500  44.500  1.00  0.00            
ATOM    285  BB  CYS   130      35.800  39.300  41.900  1.00  0.00            
ATOM    286  SC1 CYS   130      33.300  40.400  40.100  1.00  0.00            
ATOM    287  BB  ILE   131      38.300  39.700  39.500  1.00  0.00            
ATOM    288  SC1 ILE   131      39.200  40.900  36.800  1.00  0.00            
ATOM    289  BB  SER   132      39.000  36.500  39.100  1.00  0.00            
ATOM    290  SC1 SER   132      41.100  35.900  38.000  1.00  0.00            
ATOM    291  BB  VAL   133      35.700  35.700  38.000  1.00  0.00            
ATOM    292  SC1 VAL   133      34.300  34.300  39.800  1.00  0.00            
ATOM    293  BB  ASP   134      35.700  37.400  35.900  1.00  0.00            
ATOM    294  SC1 ASP   134      33.100  38.900  34.200  1.00  0.00            
ATOM    295  BB  ARG   135      38.100  35.800  33.900  1.00  0.00            
ATOM    296  SC1 ARG   135      40.700  36.700  33.400  1.00  0.00            
ATOM    297  SC2 ARG   135      43.000  37.200  31.200  1.00  0.00            
ATOM    298  BB  TYR   136      36.900  32.900  33.600  1.00  0.00            
ATOM    299  SC1 TYR   136      37.800  31.500  35.800  1.00  0.00            
ATOM    300  SC2 TYR   136      37.900  30.300  38.200  1.00  0.00            
ATOM    301  SC3 TYR   136      40.200  30.700  36.900  1.00  0.00            
ATOM    302  BB  LEU   137      33.600  34.300  32.000  1.00  0.00            
ATOM    303  SC1 LEU   137      32.200  33.700  34.900  1.00  0.00            
ATOM    304  BB  ALA   138      34.600  35.600  29.400  1.00  0.00            
ATOM    305  BB  ILE   139      37.200  36.500  28.800  1.00  0.00            
ATOM    306  SC1 ILE   139      39.200  34.200  28.100  1.00  0.00            
ATOM    307  BB  VAL   140      39.200  40.200  30.200  1.00  0.00            
ATOM    308  SC1 VAL   140      37.600  40.400  32.300  1.00  0.00            
ATOM    309  BB  HIS   141      41.800  42.200  29.800  1.00  0.00            
ATOM    310  SC1 HIS   141      43.500  42.300  32.400  1.00  0.00            
ATOM    311  SC2 HIS   141      43.900  41.400  34.900  1.00  0.00            
ATOM    312  SC3 HIS   141      45.800  41.100  32.900  1.00  0.00            
ATOM    313  BB  ALA   142      41.900  43.900  27.500  1.00  0.00            
ATOM    314  BB  THR   143      40.300  45.100  24.400  1.00  0.00            
ATOM    315  SC1 THR   143      42.200  44.700  22.700  1.00  0.00            
ATOM    316  BB  ARG   144      37.400  45.700  24.100  1.00  0.00            
ATOM    317  SC1 ARG   144      37.000  48.900  23.600  1.00  0.00            
ATOM    318  SC2 ARG   144      36.900  51.900  23.100  1.00  0.00            
ATOM    319  BB  THR   145      35.500  45.800  27.400  1.00  0.00            
ATOM    320  SC1 THR   145      37.100  44.700  29.200  1.00  0.00            
ATOM    321  BB  LEU   146      33.200  47.400  28.500  1.00  0.00            
ATOM    322  SC1 LEU   146      31.700  49.500  26.500  1.00  0.00            
ATOM    323  BB  THR   147      34.400  49.200  31.600  1.00  0.00            
ATOM    324  SC1 THR   147      36.800  49.100  32.500  1.00  0.00            
ATOM    325  BB  GLN   148      32.100  51.800  31.700  1.00  0.00            
ATOM    326  SC1 GLN   148      32.500  55.000  29.500  1.00  0.00            
ATOM    327  BB  LYS   149      31.000  52.000  34.100  1.00  0.00            
ATOM    328  SC1 LYS   149      28.700  53.000  35.500  1.00  0.00            
ATOM    329  SC2 LYS   149      26.800  51.500  36.100  1.00  0.00            
ATOM    330  BB  ARG   150      30.900  48.600  35.500  1.00  0.00            
ATOM    331  SC1 ARG   150      29.700  46.700  33.000  1.00  0.00            
ATOM    332  SC2 ARG   150      29.500  44.200  31.200  1.00  0.00            
ATOM    333  BB  HIS   151      33.500  48.400  37.100  1.00  0.00            
ATOM    334  SC1 HIS   151      34.500  45.800  35.500  1.00  0.00            
ATOM    335  SC2 HIS   151      34.400  44.200  33.200  1.00  0.00            
ATOM    336  SC3 HIS   151      35.000  43.100  35.600  1.00  0.00            
ATOM    337  BB  LEU   152      33.000  50.600  39.000  1.00  0.00            
ATOM    338  SC1 LEU   152      34.100  51.100  41.900  1.00  0.00            
ATOM    339  BB  VAL   153      29.700  48.800  40.300  1.00  0.00            
ATOM    340  SC1 VAL   153      28.400  51.100  40.600  1.00  0.00            
ATOM    341  BB  LYS   154      31.200  45.500  41.500  1.00  0.00            
ATOM    342  SC1 LYS   154      30.400  44.100  38.800  1.00  0.00            
ATOM    343  SC2 LYS   154      30.500  42.900  36.500  1.00  0.00            
ATOM    344  BB  PHE   155      33.500  47.000  43.300  1.00  0.00            
ATOM    345  SC1 PHE   155      36.100  46.300  41.800  1.00  0.00            
ATOM    346  SC2 PHE   155      37.800  44.300  41.700  1.00  0.00            
ATOM    347  SC3 PHE   155      36.500  45.100  39.500  1.00  0.00            
ATOM    348  BB  VAL   156      31.400  48.600  45.500  1.00  0.00            
ATOM    349  SC1 VAL   156      32.900  50.200  47.100  1.00  0.00            
ATOM    350  BB  CYS   157      29.900  45.700  46.600  1.00  0.00            
ATOM    351  SC1 CYS   157      27.200  45.800  46.100  1.00  0.00            
ATOM    352  BB  LEU   158      32.400  44.300  47.700  1.00  0.00            
ATOM    353  SC1 LEU   158      33.200  42.300  45.500  1.00  0.00            
ATOM    354  BB  GLY   159      33.700  46.800  50.200  1.00  0.00            
ATOM    355  BB  CYS   160      30.700  46.900  52.100  1.00  0.00            
ATOM    356  SC1 CYS   160      29.200  48.800  50.400  1.00  0.00            
ATOM    357  BB  TRP   161      30.600  43.900  52.700  1.00  0.00            
ATOM    358  SC1 TRP   161      28.400  41.900  53.500  1.00  0.00            
ATOM    359  SC2 TRP   161      27.300  39.800  54.800  1.00  0.00            
ATOM    360  SC3 TRP   161      29.600  39.500  53.500  1.00  0.00            
ATOM    361  SC4 TRP   161      28.400  37.400  54.500  1.00  0.00            
ATOM    362  BB  GLY   162      33.700  43.700  54.300  1.00  0.00            
ATOM    363  BB  LEU   163      33.200  45.300  56.800  1.00  0.00            
ATOM    364  SC1 LEU   163      32.700  48.400  56.000  1.00  0.00            
ATOM    365  BB  SER   164      30.300  43.500  58.000  1.00  0.00            
ATOM    366  SC1 SER   164      28.100  44.400  59.000  1.00  0.00            
ATOM    367  BB  MET   165      31.400  41.100  58.300  1.00  0.00            
ATOM    368  SC1 MET   165      29.700  37.800  58.800  1.00  0.00            
ATOM    369  BB  ASN   166      33.500  41.900  60.700  1.00  0.00            
ATOM    370  SC1 ASN   166      36.800  41.800  60.900  1.00  0.00            
ATOM    371  BB  LEU   167      31.500  42.800  62.800  1.00  0.00            
ATOM    372  SC1 LEU   167      31.900  46.100  62.700  1.00  0.00            
ATOM    373  BB  SER   168      29.700  40.000  63.100  1.00  0.00            
ATOM    374  SC1 SER   168      27.700  40.700  64.800  1.00  0.00            
ATOM    375  BB  LEU   169      32.300  38.000  63.900  1.00  0.00            
ATOM    376  SC1 LEU   169      34.600  37.300  61.600  1.00  0.00            
ATOM    377  BB  PRO   170      33.800  39.400  66.300  1.00  0.00            
ATOM    378  SC1 PRO   170      35.300  41.200  65.400  1.00  0.00            
ATOM    379  BB  PHE   171      31.900  39.600  68.500  1.00  0.00            
ATOM    380  SC1 PHE   171      30.900  42.700  68.700  1.00  0.00            
ATOM    381  SC2 PHE   171      30.000  45.200  68.000  1.00  0.00            
ATOM    382  SC3 PHE   171      32.600  44.600  67.700  1.00  0.00            
ATOM    383  BB  PHE   172      30.900  36.300  69.300  1.00  0.00            
ATOM    384  SC1 PHE   172      29.500  35.000  66.700  1.00  0.00            
ATOM    385  SC2 PHE   172      28.100  32.800  66.000  1.00  0.00            
ATOM    386  SC3 PHE   172      29.400  34.200  64.200  1.00  0.00            
ATOM    387  BB  LEU   173      34.300  35.100  69.500  1.00  0.00            
ATOM    388  SC1 LEU   173      34.300  34.300  66.300  1.00  0.00            
ATOM    389  BB  PHE   174      36.600  37.700  70.200  1.00  0.00            
ATOM    390  SC1 PHE   174      38.600  37.400  68.500  1.00  0.00            
ATOM    391  SC2 PHE   174      38.700  37.500  65.800  1.00  0.00            
ATOM    392  SC3 PHE   174      40.700  36.400  67.200  1.00  0.00            
ATOM    393  BB  ARG   175      36.300  38.200  73.200  1.00  0.00            
ATOM    394  SC1 ARG   175      33.100  38.500  73.500  1.00  0.00            
ATOM    395  SC2 ARG   175      30.100  40.100  73.200  1.00  0.00            
ATOM    396  BB  GLN   176      37.800  39.700  74.800  1.00  0.00            
ATOM    397  SC1 GLN   176      35.500  42.800  76.700  1.00  0.00            
ATOM    398  BB  ALA   177      40.000  41.300  75.100  1.00  0.00            
ATOM    399  BB  TYR   178      38.800  44.800  74.200  1.00  0.00            
ATOM    400  SC1 TYR   178      36.700  44.100  72.300  1.00  0.00            
ATOM    401  SC2 TYR   178      34.600  42.800  71.200  1.00  0.00            
ATOM    402  SC3 TYR   178      37.100  42.700  70.000  1.00  0.00            
ATOM    403  BB  HIS   179      40.800  46.100  75.500  1.00  0.00            
ATOM    404  SC1 HIS   179      40.200  47.800  78.500  1.00  0.00            
ATOM    405  SC2 HIS   179      39.200  48.300  81.000  1.00  0.00            
ATOM    406  SC3 HIS   179      39.900  50.300  79.300  1.00  0.00            
ATOM    407  BB  PRO   180      45.500  47.400  77.700  1.00  0.00            
ATOM    408  SC1 PRO   180      44.600  49.800  78.700  1.00  0.00            
ATOM    409  BB  ASN   181      48.200  47.400  76.800  1.00  0.00            
ATOM    410  SC1 ASN   181      49.600  44.900  77.000  1.00  0.00            
ATOM    411  BB  ASN   182      49.200  50.300  76.400  1.00  0.00            
ATOM    412  SC1 ASN   182      47.300  52.600  75.700  1.00  0.00            
ATOM    413  BB  SER   183      51.800  50.500  74.200  1.00  0.00            
ATOM    414  SC1 SER   183      51.600  52.200  72.300  1.00  0.00            
ATOM    415  BB  SER   184      53.500  48.200  74.800  1.00  0.00            
ATOM    416  SC1 SER   184      54.200  47.000  76.900  1.00  0.00            
ATOM    417  BB  PRO   185      55.100  47.900  71.900  1.00  0.00            
ATOM    418  SC1 PRO   185      57.700  48.500  71.400  1.00  0.00            
ATOM    419  BB  VAL   186      51.700  47.700  70.000  1.00  0.00            
ATOM    420  SC1 VAL   186      52.000  45.900  68.100  1.00  0.00            
ATOM    421  BB  CYS   187      49.200  47.100  72.000  1.00  0.00            
ATOM    422  SC1 CYS   187      47.500  49.500  71.800  1.00  0.00            
ATOM    423  BB  TYR   188      47.200  45.000  72.200  1.00  0.00            
ATOM    424  SC1 TYR   188      46.200  44.900  69.000  1.00  0.00            
ATOM    425  SC2 TYR   188      45.000  44.600  66.500  1.00  0.00            
ATOM    426  SC3 TYR   188      46.800  46.600  67.000  1.00  0.00            
ATOM    427  BB  GLU   189      44.800  44.400  73.500  1.00  0.00            
ATOM    428  SC1 GLU   189      44.800  42.700  76.700  1.00  0.00            
ATOM    429  BB  VAL   190      43.600  41.200  71.700  1.00  0.00            
ATOM    430  SC1 VAL   190      41.600  40.600  70.100  1.00  0.00            
ATOM    431  BB  LEU   191      46.300  39.300  72.500  1.00  0.00            
ATOM    432  SC1 LEU   191      45.500  37.400  69.900  1.00  0.00            
ATOM    433  BB  GLY   192      48.400  40.100  73.700  1.00  0.00            
ATOM    434  BB  ASN   193      49.700  40.000  76.000  1.00  0.00            
ATOM    435  SC1 ASN   193      49.000  38.900  78.800  1.00  0.00            
ATOM    436  BB  ASP   194      52.700  41.300  76.300  1.00  0.00            
ATOM    437  SC1 ASP   194      54.500  39.000  77.600  1.00  0.00            
ATOM    438  BB  THR   195      53.200  43.400  73.900  1.00  0.00            
ATOM    439  SC1 THR   195      52.100  42.900  71.600  1.00  0.00            
ATOM    440  BB  ALA   196      57.400  43.900  74.200  1.00  0.00            
ATOM    441  BB  LYS   197      57.700  41.400  74.000  1.00  0.00            
ATOM    442  SC1 LYS   197      59.500  40.000  76.300  1.00  0.00            
ATOM    443  SC2 LYS   197      60.600  38.400  77.900  1.00  0.00            
ATOM    444  BB  TRP   198      57.300  38.800  71.500  1.00  0.00            
ATOM    445  SC1 TRP   198      59.900  37.600  71.400  1.00  0.00            
ATOM    446  SC2 TRP   198      62.200  36.400  70.600  1.00  0.00            
ATOM    447  SC3 TRP   198      62.200  38.500  72.300  1.00  0.00            
ATOM    448  SC4 TRP   198      64.500  37.600  71.100  1.00  0.00            
ATOM    449  BB  ARG   199      54.700  39.300  70.200  1.00  0.00            
ATOM    450  SC1 ARG   199      52.900  37.800  72.300  1.00  0.00            
ATOM    451  SC2 ARG   199      52.400  35.900  74.900  1.00  0.00            
ATOM    452  BB  MET   200      54.500  39.300  67.300  1.00  0.00            
ATOM    453  SC1 MET   200      53.600  41.800  65.200  1.00  0.00            
ATOM    454  BB  VAL   201      56.300  37.700  65.300  1.00  0.00            
ATOM    455  SC1 VAL   201      57.000  38.700  63.000  1.00  0.00            
ATOM    456  BB  LEU   202      57.900  35.200  67.700  1.00  0.00            
ATOM    457  SC1 LEU   202      60.500  33.900  65.900  1.00  0.00            
ATOM    458  BB  ARG   203      55.000  34.500  69.400  1.00  0.00            
ATOM    459  SC1 ARG   203      55.100  32.800  72.100  1.00  0.00            
ATOM    460  SC2 ARG   203      56.100  30.100  73.200  1.00  0.00            
ATOM    461  BB  ILE   204      53.100  33.000  66.500  1.00  0.00            
ATOM    462  SC1 ILE   204      54.900  32.800  64.000  1.00  0.00            
ATOM    463  BB  LEU   205      50.500  35.200  64.700  1.00  0.00            
ATOM    464  SC1 LEU   205      48.900  33.400  62.800  1.00  0.00            
ATOM    465  BB  PRO   206      51.900  37.100  62.700  1.00  0.00            
ATOM    466  SC1 PRO   206      53.200  35.500  60.200  1.00  0.00            
ATOM    467  BB  HIS   207      49.800  40.000  63.000  1.00  0.00            
ATOM    468  SC1 HIS   207      48.900  39.500  66.100  1.00  0.00            
ATOM    469  SC2 HIS   207      48.000  41.200  68.000  1.00  0.00            
ATOM    470  SC3 HIS   207      49.800  39.400  68.700  1.00  0.00            
ATOM    471  BB  THR   208      48.900  43.300  62.500  1.00  0.00            
ATOM    472  SC1 THR   208      50.800  45.000  63.000  1.00  0.00            
ATOM    473  BB  PHE   209      45.700  42.400  60.900  1.00  0.00            
ATOM    474  SC1 PHE   209      44.500  40.800  62.900  1.00  0.00            
ATOM    475  SC2 PHE   209      45.300  38.500  64.000  1.00  0.00            
ATOM    476  SC3 PHE   209      44.100  40.300  65.500  1.00  0.00            
ATOM    477  BB  GLY   210      46.500  44.100  58.100  1.00  0.00            
ATOM    478  BB  PHE   211      49.400  42.100  57.600  1.00  0.00            
ATOM    479  SC1 PHE   211      51.700  42.400  58.900  1.00  0.00            
ATOM    480  SC2 PHE   211      53.800  41.400  60.300  1.00  0.00            
ATOM    481  SC3 PHE   211      54.000  43.700  59.000  1.00  0.00            
ATOM    482  BB  ILE   212      47.500  39.100  57.700  1.00  0.00            
ATOM    483  SC1 ILE   212      47.500  36.900  59.900  1.00  0.00            
ATOM    484  BB  VAL   213      45.800  39.800  55.100  1.00  0.00            
ATOM    485  SC1 VAL   213      43.300  39.100  54.500  1.00  0.00            
ATOM    486  BB  PRO   214      48.400  40.200  52.700  1.00  0.00            
ATOM    487  SC1 PRO   214      49.500  42.800  52.700  1.00  0.00            
ATOM    488  BB  LEU   215      49.500  37.000  53.200  1.00  0.00            
ATOM    489  SC1 LEU   215      51.800  37.200  55.800  1.00  0.00            
ATOM    490  BB  PHE   216      46.100  35.700  52.100  1.00  0.00            
ATOM    491  SC1 PHE   216      44.600  34.700  54.500  1.00  0.00            
ATOM    492  SC2 PHE   216      42.100  33.600  54.800  1.00  0.00            
ATOM    493  SC3 PHE   216      43.800  33.800  56.900  1.00  0.00            
ATOM    494  BB  VAL   217      46.000  37.600  49.300  1.00  0.00            
ATOM    495  SC1 VAL   217      44.900  39.900  49.500  1.00  0.00            
ATOM    496  BB  MET   218      49.000  36.300  48.100  1.00  0.00            
ATOM    497  SC1 MET   218      51.100  39.500  48.900  1.00  0.00            
ATOM    498  BB  LEU   219      48.400  33.100  48.300  1.00  0.00            
ATOM    499  SC1 LEU   219      48.700  32.300  51.400  1.00  0.00            
ATOM    500  BB  PHE   220      45.300  33.000  46.200  1.00  0.00            
ATOM    501  SC1 PHE   220      43.000  33.800  47.900  1.00  0.00            
ATOM    502  SC2 PHE   220      40.500  34.800  47.600  1.00  0.00            
ATOM    503  SC3 PHE   220      41.700  34.800  50.100  1.00  0.00            
ATOM    504  BB  CYS   221      46.500  34.600  43.700  1.00  0.00            
ATOM    505  SC1 CYS   221      45.200  36.500  41.500  1.00  0.00            
ATOM    506  BB  TYR   222      48.600  32.500  43.100  1.00  0.00            
ATOM    507  SC1 TYR   222      51.600  32.300  44.400  1.00  0.00            
ATOM    508  SC2 TYR   222      53.800  30.800  44.200  1.00  0.00            
ATOM    509  SC3 TYR   222      54.000  33.300  45.300  1.00  0.00            
ATOM    510  BB  GLY   223      46.000  30.000  42.400  1.00  0.00            
ATOM    511  BB  PHE   224      44.800  31.800  39.800  1.00  0.00            
ATOM    512  SC1 PHE   224      42.100  32.700  41.200  1.00  0.00            
ATOM    513  SC2 PHE   224      39.500  32.400  42.000  1.00  0.00            
ATOM    514  SC3 PHE   224      41.100  34.200  43.200  1.00  0.00            
ATOM    515  BB  THR   225      47.500  31.800  37.900  1.00  0.00            
ATOM    516  SC1 THR   225      49.400  30.200  38.800  1.00  0.00            
ATOM    517  BB  LEU   226      45.600  30.200  35.000  1.00  0.00            
ATOM    518  SC1 LEU   226      47.800  27.600  34.300  1.00  0.00            
ATOM    519  BB  ARG   227      43.800  32.700  34.400  1.00  0.00            
ATOM    520  SC1 ARG   227      41.600  32.200  32.300  1.00  0.00            
ATOM    521  SC2 ARG   227      40.300  29.500  31.500  1.00  0.00            
ATOM    522  BB  THR   228      47.000  35.600  34.800  1.00  0.00            
ATOM    523  SC1 THR   228      45.600  37.200  36.300  1.00  0.00            
ATOM    524  BB  LEU   229      49.400  35.100  34.000  1.00  0.00            
ATOM    525  SC1 LEU   229      51.600  33.000  34.600  1.00  0.00            
ATOM    526  BB  PHE   230      51.600  38.000  35.100  1.00  0.00            
ATOM    527  SC1 PHE   230      49.600  39.700  36.600  1.00  0.00            
ATOM    528  SC2 PHE   230      49.100  40.200  39.200  1.00  0.00            
ATOM    529  SC3 PHE   230      47.700  41.400  37.300  1.00  0.00            
ATOM    530  BB  LYS   231      54.200  37.200  35.600  1.00  0.00            
ATOM    531  SC1 LYS   231      54.700  34.700  37.800  1.00  0.00            
ATOM    532  SC2 LYS   231      54.000  32.600  39.700  1.00  0.00            
ATOM    533  BB  ALA   232      56.900  39.000  34.800  1.00  0.00            
ATOM    534  BB  HIS   233      57.100  38.700  31.400  1.00  0.00            
ATOM    535  SC1 HIS   233      57.700  35.700  31.300  1.00  0.00            
ATOM    536  SC2 HIS   233      57.200  33.700  33.000  1.00  0.00            
ATOM    537  SC3 HIS   233      58.300  33.100  30.600  1.00  0.00            
ATOM    538  BB  MET   234      53.700  39.800  30.700  1.00  0.00            
ATOM    539  SC1 MET   234      55.200  39.100  26.600  1.00  0.00            
ATOM    540  BB  GLY   235      52.400  40.600  31.200  1.00  0.00            
ATOM    541  BB  GLN   236      51.100  44.100  31.800  1.00  0.00            
ATOM    542  SC1 GLN   236      52.500  44.800  28.300  1.00  0.00            
ATOM    543  BB  LYS   237      50.200  43.900  34.200  1.00  0.00            
ATOM    544  SC1 LYS   237      50.000  46.900  35.400  1.00  0.00            
ATOM    545  SC2 LYS   237      50.700  48.500  37.500  1.00  0.00            
ATOM    546  BB  HIS   238      53.900  42.800  36.100  1.00  0.00            
ATOM    547  SC1 HIS   238      55.600  43.800  34.300  1.00  0.00            
ATOM    548  SC2 HIS   238      58.100  43.400  33.300  1.00  0.00            
ATOM    549  SC3 HIS   238      56.200  44.500  31.700  1.00  0.00            
ATOM    550  BB  ARG   239      55.000  41.700  38.400  1.00  0.00            
ATOM    551  SC1 ARG   239      58.000  42.600  38.500  1.00  0.00            
ATOM    552  SC2 ARG   239      60.800  44.300  38.100  1.00  0.00            
ATOM    553  BB  ALA   240      53.900  39.000  40.000  1.00  0.00            
ATOM    554  BB  MET   241      53.800  37.600  41.700  1.00  0.00            
ATOM    555  SC1 MET   241      50.900  37.400  43.900  1.00  0.00            
ATOM    556  BB  ARG   242      57.600  37.300  42.800  1.00  0.00            
ATOM    557  SC1 ARG   242      58.800  37.400  39.900  1.00  0.00            
ATOM    558  SC2 ARG   242      59.800  35.700  37.300  1.00  0.00            
ATOM    559  BB  VAL   243      57.900  40.800  43.700  1.00  0.00            
ATOM    560  SC1 VAL   243      59.900  42.600  44.000  1.00  0.00            
ATOM    561  BB  ILE   244      55.100  40.500  45.700  1.00  0.00            
ATOM    562  SC1 ILE   244      54.900  43.500  46.500  1.00  0.00            
ATOM    563  BB  PHE   245      56.600  38.000  47.600  1.00  0.00            
ATOM    564  SC1 PHE   245      54.600  36.300  49.200  1.00  0.00            
ATOM    565  SC2 PHE   245      53.100  34.300  49.900  1.00  0.00            
ATOM    566  SC3 PHE   245      54.600  35.500  51.800  1.00  0.00            
ATOM    567  BB  ALA   246      59.400  39.900  48.600  1.00  0.00            
ATOM    568  BB  VAL   247      57.500  42.300  50.400  1.00  0.00            
ATOM    569  SC1 VAL   247      57.900  44.800  51.100  1.00  0.00            
ATOM    570  BB  VAL   248      56.500  40.300  52.700  1.00  0.00            
ATOM    571  SC1 VAL   248      54.300  41.100  54.000  1.00  0.00            
ATOM    572  BB  LEU   249      59.600  39.100  53.700  1.00  0.00            
ATOM    573  SC1 LEU   249      59.400  36.500  52.100  1.00  0.00            
ATOM    574  BB  ILE   250      60.500  42.700  54.800  1.00  0.00            
ATOM    575  SC1 ILE   250      63.500  43.400  54.600  1.00  0.00            
ATOM    576  BB  PHE   251      58.300  43.000  56.700  1.00  0.00            
ATOM    577  SC1 PHE   251      58.200  46.000  56.900  1.00  0.00            
ATOM    578  SC2 PHE   251      57.300  48.600  56.900  1.00  0.00            
ATOM    579  SC3 PHE   251      59.400  47.800  55.300  1.00  0.00            
ATOM    580  BB  LEU   252      59.000  40.300  58.600  1.00  0.00            
ATOM    581  SC1 LEU   252      56.600  38.000  57.600  1.00  0.00            
ATOM    582  BB  LEU   253      62.200  41.100  59.300  1.00  0.00            
ATOM    583  SC1 LEU   253      65.300  40.100  57.400  1.00  0.00            
ATOM    584  BB  CYS   254      61.500  44.300  60.500  1.00  0.00            
ATOM    585  SC1 CYS   254      62.900  46.200  58.800  1.00  0.00            
ATOM    586  BB  TRP   255      59.500  43.400  62.600  1.00  0.00            
ATOM    587  SC1 TRP   255      57.800  44.900  64.900  1.00  0.00            
ATOM    588  SC2 TRP   255      56.700  45.500  67.300  1.00  0.00            
ATOM    589  SC3 TRP   255      57.800  43.100  67.000  1.00  0.00            
ATOM    590  SC4 TRP   255      56.300  43.600  69.200  1.00  0.00            
ATOM    591  BB  LEU   256      61.600  41.400  64.700  1.00  0.00            
ATOM    592  SC1 LEU   256      60.700  39.400  67.100  1.00  0.00            
ATOM    593  BB  PRO   257      63.500  44.400  65.500  1.00  0.00            
ATOM    594  SC1 PRO   257      66.500  44.700  65.600  1.00  0.00            
ATOM    595  BB  TYR   258      61.800  46.600  67.100  1.00  0.00            
ATOM    596  SC1 TYR   258      61.000  48.500  65.300  1.00  0.00            
ATOM    597  SC2 TYR   258      58.800  50.100  65.200  1.00  0.00            
ATOM    598  SC3 TYR   258      60.100  49.500  62.900  1.00  0.00            
ATOM    599  BB  ASN   259      61.200  45.500  69.900  1.00  0.00            
ATOM    600  SC1 ASN   259      60.800  42.700  70.300  1.00  0.00            
ATOM    601  BB  LEU   260      64.900  45.300  71.000  1.00  0.00            
ATOM    602  SC1 LEU   260      66.000  42.800  70.500  1.00  0.00            
ATOM    603  BB  VAL   261      65.400  48.300  70.700  1.00  0.00            
ATOM    604  SC1 VAL   261      66.300  49.100  68.300  1.00  0.00            
ATOM    605  BB  LEU   262      62.400  49.600  72.600  1.00  0.00            
ATOM    606  SC1 LEU   262      61.400  51.100  69.900  1.00  0.00            
ATOM    607  BB  LEU   263      63.200  48.300  75.100  1.00  0.00            
ATOM    608  SC1 LEU   263      61.800  45.400  74.700  1.00  0.00            
ATOM    609  BB  ALA   264      66.600  50.200  75.400  1.00  0.00            
ATOM    610  BB  ASP   265      65.200  52.900  75.900  1.00  0.00            
ATOM    611  SC1 ASP   265      63.800  54.500  73.600  1.00  0.00            
ATOM    612  BB  THR   266      63.400  51.500  78.800  1.00  0.00            
ATOM    613  SC1 THR   266      61.000  52.500  78.400  1.00  0.00            
ATOM    614  BB  LEU   267      66.200  50.700  80.600  1.00  0.00            
ATOM    615  SC1 LEU   267      65.700  47.700  79.400  1.00  0.00            
ATOM    616  BB  MET   268      68.400  52.200  79.900  1.00  0.00            
ATOM    617  SC1 MET   268      70.700  49.000  79.000  1.00  0.00            
ATOM    618  BB  ARG   269      68.200  55.300  79.600  1.00  0.00            
ATOM    619  SC1 ARG   269      69.300  56.600  82.300  1.00  0.00            
ATOM    620  SC2 ARG   269      67.500  58.600  84.200  1.00  0.00            
ATOM    621  BB  THR   270      64.700  55.800  80.600  1.00  0.00            
ATOM    622  SC1 THR   270      63.400  56.600  78.600  1.00  0.00            
ATOM    623  BB  GLN   271      63.900  54.300  83.100  1.00  0.00            
ATOM    624  SC1 GLN   271      67.200  53.700  85.500  1.00  0.00            
ATOM    625  BB  VAL   272      61.300  53.900  83.000  1.00  0.00            
ATOM    626  SC1 VAL   272      59.900  51.700  83.400  1.00  0.00            
ATOM    627  BB  ILE   273      59.400  56.000  81.500  1.00  0.00            
ATOM    628  SC1 ILE   273      56.600  54.700  82.000  1.00  0.00            
ATOM    629  BB  GLN   274      59.600  58.800  81.700  1.00  0.00            
ATOM    630  SC1 GLN   274      62.500  60.000  82.800  1.00  0.00            
ATOM    631  BB  GLU   275      57.800  61.500  82.000  1.00  0.00            
ATOM    632  SC1 GLU   275      58.000  62.500  85.800  1.00  0.00            
ATOM    633  BB  SER   276      56.200  62.700  79.400  1.00  0.00            
ATOM    634  SC1 SER   276      56.500  65.000  78.700  1.00  0.00            
ATOM    635  BB  CYS   277      53.000  61.800  77.500  1.00  0.00            
ATOM    636  SC1 CYS   277      51.500  61.700  79.700  1.00  0.00            
ATOM    637  BB  GLU   278      54.400  59.700  75.700  1.00  0.00            
ATOM    638  SC1 GLU   278      57.300  62.300  73.900  1.00  0.00            
ATOM    639  BB  ARG   279      55.700  57.800  78.400  1.00  0.00            
ATOM    640  SC1 ARG   279      58.000  56.600  77.200  1.00  0.00            
ATOM    641  SC2 ARG   279      59.900  57.000  74.600  1.00  0.00            
ATOM    642  BB  ARG   280      53.000  56.800  79.600  1.00  0.00            
ATOM    643  SC1 ARG   280      52.500  57.900  82.500  1.00  0.00            
ATOM    644  SC2 ARG   280      54.800  58.500  84.700  1.00  0.00            
ATOM    645  BB  ASN   281      51.900  55.000  77.100  1.00  0.00            
ATOM    646  SC1 ASN   281      50.400  57.100  75.100  1.00  0.00            
ATOM    647  BB  ASN   282      54.300  53.100  76.900  1.00  0.00            
ATOM    648  SC1 ASN   282      55.500  51.700  78.900  1.00  0.00            
ATOM    649  BB  ILE   283      56.000  53.500  73.600  1.00  0.00            
ATOM    650  SC1 ILE   283      58.700  52.100  74.000  1.00  0.00            
ATOM    651  BB  GLY   284      55.500  55.800  73.000  1.00  0.00            
ATOM    652  BB  ARG   285      57.200  57.800  70.200  1.00  0.00            
ATOM    653  SC1 ARG   285      55.800  59.700  69.200  1.00  0.00            
ATOM    654  SC2 ARG   285      53.200  61.000  70.800  1.00  0.00            
ATOM    655  BB  ALA   286      58.400  55.000  68.300  1.00  0.00            
ATOM    656  BB  LEU   287      55.800  53.300  68.300  1.00  0.00            
ATOM    657  SC1 LEU   287      54.600  50.400  67.900  1.00  0.00            
ATOM    658  BB  ASP   288      53.600  56.000  66.700  1.00  0.00            
ATOM    659  SC1 ASP   288      51.900  56.200  69.400  1.00  0.00            
ATOM    660  BB  ALA   289      54.900  56.400  64.300  1.00  0.00            
ATOM    661  BB  THR   290      54.400  52.700  62.600  1.00  0.00            
ATOM    662  SC1 THR   290      56.600  52.700  61.200  1.00  0.00            
ATOM    663  BB  GLU   291      51.800  52.900  62.700  1.00  0.00            
ATOM    664  SC1 GLU   291      50.800  49.800  64.200  1.00  0.00            
ATOM    665  BB  ILE   292      51.300  55.700  60.400  1.00  0.00            
ATOM    666  SC1 ILE   292      52.400  58.500  61.000  1.00  0.00            
ATOM    667  BB  LEU   293      53.100  54.300  57.500  1.00  0.00            
ATOM    668  SC1 LEU   293      55.200  56.300  56.600  1.00  0.00            
ATOM    669  BB  GLY   294      53.100  51.400  57.400  1.00  0.00            
ATOM    670  BB  PHE   295      52.300  48.900  58.600  1.00  0.00            
ATOM    671  SC1 PHE   295      54.100  47.900  60.700  1.00  0.00            
ATOM    672  SC2 PHE   295      55.000  47.600  63.200  1.00  0.00            
ATOM    673  SC3 PHE   295      56.600  47.100  61.000  1.00  0.00            
ATOM    674  BB  LEU   296      51.100  46.800  55.800  1.00  0.00            
ATOM    675  SC1 LEU   296      53.700  46.000  54.000  1.00  0.00            
ATOM    676  BB  HIS   297      48.200  48.300  55.300  1.00  0.00            
ATOM    677  SC1 HIS   297      46.500  46.900  53.300  1.00  0.00            
ATOM    678  SC2 HIS   297      46.000  45.400  51.100  1.00  0.00            
ATOM    679  SC3 HIS   297      45.100  44.600  53.500  1.00  0.00            
ATOM    680  BB  SER   298      47.900  51.600  55.700  1.00  0.00            
ATOM    681  SC1 SER   298      48.400  52.900  57.300  1.00  0.00            
ATOM    682  BB  CYS   299      50.700  53.200  52.800  1.00  0.00            
ATOM    683  SC1 CYS   299      52.100  56.000  51.800  1.00  0.00            
ATOM    684  BB  LEU   300      51.800  50.300  52.300  1.00  0.00            
ATOM    685  SC1 LEU   300      55.000  51.300  52.900  1.00  0.00            
ATOM    686  BB  ASN   301      50.000  48.700  50.200  1.00  0.00            
ATOM    687  SC1 ASN   301      51.300  45.900  49.500  1.00  0.00            
ATOM    688  BB  PRO   302      49.900  51.100  47.500  1.00  0.00            
ATOM    689  SC1 PRO   302      48.300  53.000  45.900  1.00  0.00            
ATOM    690  BB  ILE   303      52.900  51.400  46.900  1.00  0.00            
ATOM    691  SC1 ILE   303      54.500  53.500  48.400  1.00  0.00            
ATOM    692  BB  ILE   304      54.100  48.700  46.100  1.00  0.00            
ATOM    693  SC1 ILE   304      57.100  48.600  46.900  1.00  0.00            
ATOM    694  BB  TYR   305      51.900  48.000  43.500  1.00  0.00            
ATOM    695  SC1 TYR   305      51.000  45.300  42.500  1.00  0.00            
ATOM    696  SC2 TYR   305      51.300  42.700  42.200  1.00  0.00            
ATOM    697  SC3 TYR   305      50.700  44.200  40.100  1.00  0.00            
ATOM    698  BB  ALA   306      52.500  50.800  41.800  1.00  0.00            
ATOM    699  BB  PHE   307      55.600  50.100  41.400  1.00  0.00            
ATOM    700  SC1 PHE   307      57.600  51.900  42.700  1.00  0.00            
ATOM    701  SC2 PHE   307      57.500  53.600  44.800  1.00  0.00            
ATOM    702  SC3 PHE   307      59.100  54.200  42.600  1.00  0.00            
ATOM    703  BB  ILE   308      55.300  46.700  39.600  1.00  0.00            
ATOM    704  SC1 ILE   308      56.300  45.400  42.200  1.00  0.00            
ATOM    705  BB  GLY   309      55.900  47.100  37.500  1.00  0.00            
ATOM    706  BB  GLN   310      57.700  48.200  34.600  1.00  0.00            
ATOM    707  SC1 GLN   310      54.300  49.000  33.200  1.00  0.00            
ATOM    708  BB  ASN   311      60.800  48.700  35.600  1.00  0.00            
ATOM    709  SC1 ASN   311      62.600  49.500  33.000  1.00  0.00            
ATOM    710  BB  PHE   312      60.100  49.900  38.700  1.00  0.00            
ATOM    711  SC1 PHE   312      60.100  48.100  41.000  1.00  0.00            
ATOM    712  SC2 PHE   312      62.300  47.000  42.100  1.00  0.00            
ATOM    713  SC3 PHE   312      60.400  47.900  43.700  1.00  0.00            
ATOM    714  BB  ARG   313      60.300  53.300  37.800  1.00  0.00            
ATOM    715  SC1 ARG   313      63.200  53.600  35.600  1.00  0.00            
ATOM    716  SC2 ARG   313      65.800  53.400  33.500  1.00  0.00            
ATOM    717  BB  HIS   314      57.800  53.300  35.100  1.00  0.00            
ATOM    718  SC1 HIS   314      59.000  55.400  33.000  1.00  0.00            
ATOM    719  SC2 HIS   314      60.900  57.300  32.500  1.00  0.00            
ATOM    720  SC3 HIS   314      59.200  56.500  30.500  1.00  0.00            
ATOM    721  BB  GLY   315      55.400  52.200  37.000  1.00  0.00            
ATOM    722  BB  PHE   316      55.200  54.700  39.100  1.00  0.00            
ATOM    723  SC1 PHE   316      53.700  55.900  41.300  1.00  0.00            
ATOM    724  SC2 PHE   316      51.300  56.500  42.300  1.00  0.00            
ATOM    725  SC3 PHE   316      53.400  55.900  43.900  1.00  0.00            
ATOM    726  BB  LEU   317      54.800  57.200  36.200  1.00  0.00            
ATOM    727  SC1 LEU   317      57.800  58.300  37.300  1.00  0.00            
ATOM    728  BB  LYS   318      51.700  55.500  35.000  1.00  0.00            
ATOM    729  SC1 LYS   318      52.700  53.600  32.700  1.00  0.00            
ATOM    730  SC2 LYS   318      54.700  54.100  31.100  1.00  0.00            
ATOM    731  BB  ILE   319      49.800  55.800  37.600  1.00  0.00            
ATOM    732  SC1 ILE   319      48.800  53.000  38.500  1.00  0.00            
ATOM    733  BB  LEU   320      49.700  59.500  37.600  1.00  0.00            
ATOM    734  SC1 LEU   320      49.500  61.100  40.900  1.00  0.00            
ATOM    735  BB  ALA   321      48.300  59.900  34.400  1.00  0.00            
ATOM    736  BB  MET   322      45.200  58.000  34.900  1.00  0.00            
ATOM    737  SC1 MET   322      44.000  59.200  37.400  1.00  0.00            
ATOM    738  BB  HIS   323      46.400  55.900  33.000  1.00  0.00            
ATOM    739  SC1 HIS   323      47.100  52.900  33.300  1.00  0.00            
ATOM    740  SC2 HIS   323      46.700  50.700  34.800  1.00  0.00            
ATOM    741  SC3 HIS   323      48.800  50.800  33.100  1.00  0.00            
ATOM    742  BB  GLY   324      46.300  56.600  30.400  1.00  0.00            
ATOM    743  BB  ALA   325      29.900  62.200  96.200  1.00  0.00            
ATOM    744  BB  LYS   326      32.100  60.000  95.600  1.00  0.00            
ATOM    745  SC1 LYS   326      34.500  60.600  97.500  1.00  0.00            
ATOM    746  SC2 LYS   326      37.300  61.500  97.600  1.00  0.00            
ATOM    747  BB  GLU   327      33.500  57.700  93.500  1.00  0.00            
ATOM    748  SC1 GLU   327      32.100  59.700  90.400  1.00  0.00            
ATOM    749  BB  LEU   328      33.500  55.200  92.600  1.00  0.00            
ATOM    750  SC1 LEU   328      30.700  53.800  92.700  1.00  0.00            
ATOM    751  BB  ARG   329      35.800  54.400  90.600  1.00  0.00            
ATOM    752  SC1 ARG   329      35.700  56.800  88.200  1.00  0.00            
ATOM    753  SC2 ARG   329      38.300  56.800  86.400  1.00  0.00            
ATOM    754  BB  CYS   330      38.600  54.000  92.000  1.00  0.00            
ATOM    755  SC1 CYS   330      40.700  55.800  90.700  1.00  0.00            
ATOM    756  BB  GLN   331      40.100  50.600  92.000  1.00  0.00            
ATOM    757  SC1 GLN   331      37.400  49.000  90.200  1.00  0.00            
ATOM    758  BB  CYS   332      42.500  49.900  91.300  1.00  0.00            
ATOM    759  SC1 CYS   332      45.100  51.100  91.000  1.00  0.00            
ATOM    760  BB  ILE   333      41.800  46.200  89.800  1.00  0.00            
ATOM    761  SC1 ILE   333      43.800  44.100  90.900  1.00  0.00            
ATOM    762  BB  LYS   334      40.800  46.300  86.400  1.00  0.00            
ATOM    763  SC1 LYS   334      39.500  43.600  85.400  1.00  0.00            
ATOM    764  SC2 LYS   334      37.100  42.900  84.500  1.00  0.00            
ATOM    765  BB  THR   335      43.100  48.000  85.200  1.00  0.00            
ATOM    766  SC1 THR   335      44.200  49.900  86.600  1.00  0.00            
ATOM    767  BB  TYR   336      44.100  46.800  82.100  1.00  0.00            
ATOM    768  SC1 TYR   336      41.900  44.500  81.300  1.00  0.00            
ATOM    769  SC2 TYR   336      41.800  41.800  80.900  1.00  0.00            
ATOM    770  SC3 TYR   336      39.900  43.400  79.800  1.00  0.00            
ATOM    771  BB  SER   337      46.600  45.500  82.400  1.00  0.00            
ATOM    772  SC1 SER   337      46.800  42.900  81.400  1.00  0.00            
ATOM    773  BB  LYS   338      48.100  46.100  85.400  1.00  0.00            
ATOM    774  SC1 LYS   338      45.600  44.300  86.800  1.00  0.00            
ATOM    775  SC2 LYS   338      44.100  42.100  86.400  1.00  0.00            
ATOM    776  BB  PRO   339      50.300  46.100  86.000  1.00  0.00            
ATOM    777  SC1 PRO   339      52.400  48.300  86.100  1.00  0.00            
ATOM    778  BB  PHE   340      53.800  43.200  86.000  1.00  0.00            
ATOM    779  SC1 PHE   340      52.600  42.400  88.400  1.00  0.00            
ATOM    780  SC2 PHE   340      52.800  42.300  91.100  1.00  0.00            
ATOM    781  SC3 PHE   340      50.800  43.600  90.000  1.00  0.00            
ATOM    782  BB  HIS   341      56.300  44.000  84.900  1.00  0.00            
ATOM    783  SC1 HIS   341      58.800  42.500  86.400  1.00  0.00            
ATOM    784  SC2 HIS   341      59.700  41.600  88.800  1.00  0.00            
ATOM    785  SC3 HIS   341      61.400  42.700  87.000  1.00  0.00            
ATOM    786  BB  PRO   342      57.500  46.400  83.800  1.00  0.00            
ATOM    787  SC1 PRO   342      56.200  48.500  82.500  1.00  0.00            
ATOM    788  BB  LYS   343      60.000  47.500  85.000  1.00  0.00            
ATOM    789  SC1 LYS   343      62.500  46.300  84.100  1.00  0.00            
ATOM    790  SC2 LYS   343      65.000  47.700  84.400  1.00  0.00            
ATOM    791  BB  PHE   344      60.400  47.600  88.300  1.00  0.00            
ATOM    792  SC1 PHE   344      58.100  46.000  89.300  1.00  0.00            
ATOM    793  SC2 PHE   344      55.400  46.200  89.300  1.00  0.00            
ATOM    794  SC3 PHE   344      56.600  44.200  90.600  1.00  0.00            
ATOM    795  BB  ILE   345      62.600  47.800  90.300  1.00  0.00            
ATOM    796  SC1 ILE   345      63.100  45.100  91.700  1.00  0.00            
ATOM    797  BB  LYS   346      63.400  50.300  92.300  1.00  0.00            
ATOM    798  SC1 LYS   346      65.600  52.600  91.900  1.00  0.00            
ATOM    799  SC2 LYS   346      66.700  54.400  91.000  1.00  0.00            
ATOM    800  BB  GLU   347      62.100  51.600  95.600  1.00  0.00            
ATOM    801  SC1 GLU   347      64.900  54.200  95.800  1.00  0.00            
ATOM    802  BB  LEU   348      59.900  53.000  97.500  1.00  0.00            
ATOM    803  SC1 LEU   348      58.600  51.600 100.000  1.00  0.00            
ATOM    804  BB  ARG   349      58.400  56.300  97.900  1.00  0.00            
ATOM    805  SC1 ARG   349      60.500  58.100  96.600  1.00  0.00            
ATOM    806  SC2 ARG   349      63.300  59.700  96.500  1.00  0.00            
ATOM    807  BB  VAL   350      57.000  57.400 101.200  1.00  0.00            
ATOM    808  SC1 VAL   350      58.500  56.100 102.900  1.00  0.00            
ATOM    809  BB  ILE   351      54.700  60.300 101.100  1.00  0.00            
ATOM    810  SC1 ILE   351      56.600  62.600 102.100  1.00  0.00            
ATOM    811  BB  GLU   352      54.700  60.400  97.500  1.00  0.00            
ATOM    812  SC1 GLU   352      58.000  62.500  97.300  1.00  0.00            
ATOM    813  BB  SER   353      51.800  61.400  95.800  1.00  0.00            
ATOM    814  SC1 SER   353      50.900  63.600  96.200  1.00  0.00            
ATOM    815  BB  GLY   354      50.800  59.200  93.400  1.00  0.00            
ATOM    816  BB  PRO   355      49.500  58.900  90.100  1.00  0.00            
ATOM    817  SC1 PRO   355      51.400  58.800  88.300  1.00  0.00            
ATOM    818  BB  HIS   356      46.700  58.500  90.100  1.00  0.00            
ATOM    819  SC1 HIS   356      45.100  57.100  88.000  1.00  0.00            
ATOM    820  SC2 HIS   356      44.100  54.900  86.800  1.00  0.00            
ATOM    821  SC3 HIS   356      42.900  57.300  86.400  1.00  0.00            
ATOM    822  BB  CYS   357      45.500  57.600  93.600  1.00  0.00            
ATOM    823  SC1 CYS   357      43.500  55.500  92.800  1.00  0.00            
ATOM    824  BB  ALA   358      46.400  58.900  95.800  1.00  0.00            
ATOM    825  BB  ASN   359      46.400  61.000  97.800  1.00  0.00            
ATOM    826  SC1 ASN   359      44.100  61.500  99.600  1.00  0.00            
ATOM    827  BB  THR   360      49.200  60.600 100.100  1.00  0.00            
ATOM    828  SC1 THR   360      49.900  62.500 101.600  1.00  0.00            
ATOM    829  BB  GLU   361      50.900  58.000  99.700  1.00  0.00            
ATOM    830  SC1 GLU   361      52.000  57.400 103.500  1.00  0.00            
ATOM    831  BB  ILE   362      52.300  55.900  98.000  1.00  0.00            
ATOM    832  SC1 ILE   362      52.800  53.700 100.200  1.00  0.00            
ATOM    833  BB  ILE   363      54.000  55.400  95.800  1.00  0.00            
ATOM    834  SC1 ILE   363      55.600  57.200  93.900  1.00  0.00            
ATOM    835  BB  VAL   364      55.900  52.300  93.900  1.00  0.00            
ATOM    836  SC1 VAL   364      55.100  51.100  96.100  1.00  0.00            
ATOM    837  BB  LYS   365      58.400  52.800  91.300  1.00  0.00            
ATOM    838  SC1 LYS   365      60.300  55.000  92.600  1.00  0.00            
ATOM    839  SC2 LYS   365      62.300  56.500  92.200  1.00  0.00            
ATOM    840  BB  LEU   366      58.600  52.400  88.200  1.00  0.00            
ATOM    841  SC1 LEU   366      56.700  50.500  86.700  1.00  0.00            
ATOM    842  BB  SER   367      62.200  53.400  88.100  1.00  0.00            
ATOM    843  SC1 SER   367      63.400  51.700  87.100  1.00  0.00            
ATOM    844  BB  ASP   368      61.900  56.800  87.000  1.00  0.00            
ATOM    845  SC1 ASP   368      64.800  57.700  88.000  1.00  0.00            
ATOM    846  BB  GLY   369      59.100  57.300  86.600  1.00  0.00            
ATOM    847  BB  ARG   370      57.000  57.300  89.000  1.00  0.00            
ATOM    848  SC1 ARG   370      56.100  60.000  89.900  1.00  0.00            
ATOM    849  SC2 ARG   370      55.800  61.500  92.800  1.00  0.00            
ATOM    850  BB  GLU   371      54.800  55.600  89.200  1.00  0.00            
ATOM    851  SC1 GLU   371      53.200  53.900  86.400  1.00  0.00            
ATOM    852  BB  LEU   372      52.800  54.700  91.200  1.00  0.00            
ATOM    853  SC1 LEU   372      52.700  51.300  90.600  1.00  0.00            
ATOM    854  BB  CYS   373      49.600  54.400  93.000  1.00  0.00            
ATOM    855  SC1 CYS   373      48.000  53.800  90.200  1.00  0.00            
ATOM    856  BB  LEU   374      48.400  54.200  95.700  1.00  0.00            
ATOM    857  SC1 LEU   374      50.200  51.200  96.400  1.00  0.00            
ATOM    858  BB  ASP   375      47.500  54.500  97.800  1.00  0.00            
ATOM    859  SC1 ASP   375      45.100  56.000  99.600  1.00  0.00            
ATOM    860  BB  PRO   376      45.700  51.200  98.700  1.00  0.00            
ATOM    861  SC1 PRO   376      45.000  50.100  96.100  1.00  0.00            
ATOM    862  BB  LYS   377      47.700  50.200 100.700  1.00  0.00            
ATOM    863  SC1 LYS   377      48.500  52.200 102.600  1.00  0.00            
ATOM    864  SC2 LYS   377      47.400  54.200 103.300  1.00  0.00            
ATOM    865  BB  GLU   378      47.400  47.500 101.700  1.00  0.00            
ATOM    866  SC1 GLU   378      48.000  48.200 105.300  1.00  0.00            
ATOM    867  BB  ASN   379      46.500  45.600  99.600  1.00  0.00            
ATOM    868  SC1 ASN   379      43.400  45.500  99.800  1.00  0.00            
ATOM    869  BB  TRP   380      48.400  46.600  96.900  1.00  0.00            
ATOM    870  SC1 TRP   380      47.800  46.500  94.000  1.00  0.00            
ATOM    871  SC2 TRP   380      48.000  46.400  91.400  1.00  0.00            
ATOM    872  SC3 TRP   380      49.100  48.400  92.700  1.00  0.00            
ATOM    873  SC4 TRP   380      49.300  48.300  90.000  1.00  0.00            
ATOM    874  BB  VAL   381      51.400  47.000  98.800  1.00  0.00            
ATOM    875  SC1 VAL   381      52.800  48.700 100.200  1.00  0.00            
ATOM    876  BB  GLN   382      51.900  43.900  99.900  1.00  0.00            
ATOM    877  SC1 GLN   382      50.900  44.600 103.400  1.00  0.00            
ATOM    878  BB  ARG   383      51.700  42.400  96.400  1.00  0.00            
ATOM    879  SC1 ARG   383      49.000  41.400  95.600  1.00  0.00            
ATOM    880  SC2 ARG   383      45.900  42.100  95.700  1.00  0.00            
ATOM    881  BB  VAL   384      54.000  44.600  95.200  1.00  0.00            
ATOM    882  SC1 VAL   384      52.900  46.700  94.000  1.00  0.00            
ATOM    883  BB  VAL   385      56.400  44.000  97.700  1.00  0.00            
ATOM    884  SC1 VAL   385      56.400  45.500  99.800  1.00  0.00            
ATOM    885  BB  GLU   386      56.700  40.600  97.500  1.00  0.00            
ATOM    886  SC1 GLU   386      53.800  38.500  98.600  1.00  0.00            
ATOM    887  BB  LYS   387      57.400  40.400  94.100  1.00  0.00            
ATOM    888  SC1 LYS   387      55.200  37.900  93.400  1.00  0.00            
ATOM    889  SC2 LYS   387      52.600  37.300  93.500  1.00  0.00            
ATOM    890  BB  PHE   388      59.500  42.400  94.000  1.00  0.00            
ATOM    891  SC1 PHE   388      59.200  45.600  94.100  1.00  0.00            
ATOM    892  SC2 PHE   388      58.900  48.200  93.500  1.00  0.00            
ATOM    893  SC3 PHE   388      59.200  47.500  96.100  1.00  0.00            
ATOM    894  BB  LEU   389      61.600  40.900  96.600  1.00  0.00            
ATOM    895  SC1 LEU   389      60.800  41.600  99.900  1.00  0.00            
ATOM    896  BB  LYS   390      62.100  38.000  94.900  1.00  0.00            
ATOM    897  SC1 LYS   390      59.900  36.200  95.800  1.00  0.00            
ATOM    898  SC2 LYS   390      58.300  36.100  97.600  1.00  0.00            
ATOM    899  BB  ARG   391      63.400  39.400  92.200  1.00  0.00            
ATOM    900  SC1 ARG   391      63.400  38.100  89.300  1.00  0.00            
ATOM    901  SC2 ARG   391      64.400  38.700  86.500  1.00  0.00            
ATOM    902  BB  ALA   392      65.500  40.900  93.400  1.00  0.00            
ATOM    903  BB  GLU   393      67.300  38.000  94.900  1.00  0.00            
ATOM    904  SC1 GLU   393      66.900  39.500  98.400  1.00  0.00            
ATOM    905  BB  ASN   394      67.700  36.700  92.500  1.00  0.00            
ATOM    906  SC1 ASN   394      68.000  33.700  93.100  1.00  0.00            
ATOM    907  BB  SER   395      69.100  39.400  90.100  1.00  0.00            
ATOM    908  SC1 SER   395      70.000  41.700  91.100  1.00  0.00            
TER
ENDMDL
