# Supplementary material for: Conformational plasticity and dynamic interactions of the N-terminal domain of the chemokine receptor CXCR1
Source: PLoS Comput Biol. 2021 May 20;17(5):e1008593. doi: 10.1371/journal.pcbi.1008593 (PMC8172051; doi:10.1371/journal.pcbi.1008593)
Supplement: S2 Data — (ZIP) [file pcbi.1008593.s010.zip › mode3.pdb]

TITLE     Generated by trjconv : Martini system from cxcr1.pdb t= 4854000.00000
REMARK    THIS IS A SIMULATION BOX
CRYST1  100.715  100.715  127.108  90.00  90.00  90.00 P 1           1
MODEL        1
ATOM      1  BB  MET     1      58.000  61.500 102.200  1.00  0.00            
ATOM      2  SC1 MET     1      61.700  60.000 102.900  1.00  0.00            
ATOM      3  BB  SER     2      57.700  60.300  98.900  1.00  0.00            
ATOM      4  SC1 SER     2      59.200  58.600  98.200  1.00  0.00            
ATOM      5  BB  ASN     3      55.300  60.700  96.800  1.00  0.00            
ATOM      6  SC1 ASN     3      52.700  62.100  97.700  1.00  0.00            
ATOM      7  BB  ILE     4      55.500  58.500  93.600  1.00  0.00            
ATOM      8  SC1 ILE     4      55.400  56.000  95.400  1.00  0.00            
ATOM      9  BB  THR     5      55.800  59.200  91.000  1.00  0.00            
ATOM     10  SC1 THR     5      54.300  58.500  88.900  1.00  0.00            
ATOM     11  BB  ASP     6      59.100  60.700  90.700  1.00  0.00            
ATOM     12  SC1 ASP     6      60.000  60.500  93.600  1.00  0.00            
ATOM     13  BB  PRO     7      59.100  62.900  88.900  1.00  0.00            
ATOM     14  SC1 PRO     7      61.400  64.900  88.300  1.00  0.00            
ATOM     15  BB  GLN     8      56.800  62.200  86.300  1.00  0.00            
ATOM     16  SC1 GLN     8      53.700  63.500  88.200  1.00  0.00            
ATOM     17  BB  MET     9      56.300  61.300  84.500  1.00  0.00            
ATOM     18  SC1 MET     9      52.800  60.800  83.700  1.00  0.00            
ATOM     19  BB  TRP    10      57.300  60.100  82.100  1.00  0.00            
ATOM     20  SC1 TRP    10      56.100  60.100  79.500  1.00  0.00            
ATOM     21  SC2 TRP    10      55.700  59.400  76.900  1.00  0.00            
ATOM     22  SC3 TRP    10      57.000  61.700  77.600  1.00  0.00            
ATOM     23  SC4 TRP    10      56.800  61.100  75.000  1.00  0.00            
ATOM     24  BB  ASP    11      59.800  57.300  81.200  1.00  0.00            
ATOM     25  SC1 ASP    11      61.500  58.700  79.200  1.00  0.00            
ATOM     26  BB  PHE    12      58.500  55.100  80.800  1.00  0.00            
ATOM     27  SC1 PHE    12      55.200  55.500  79.800  1.00  0.00            
ATOM     28  SC2 PHE    12      53.500  55.400  77.800  1.00  0.00            
ATOM     29  SC3 PHE    12      52.900  56.900  79.900  1.00  0.00            
ATOM     30  BB  ASP    13      58.600  51.500  81.600  1.00  0.00            
ATOM     31  SC1 ASP    13      55.900  50.600  82.900  1.00  0.00            
ATOM     32  BB  ASP    14      60.300  49.100  81.500  1.00  0.00            
ATOM     33  SC1 ASP    14      62.800  49.400  83.200  1.00  0.00            
ATOM     34  BB  LEU    15      59.900  45.900  81.900  1.00  0.00            
ATOM     35  SC1 LEU    15      58.000  45.700  84.200  1.00  0.00            
ATOM     36  BB  ASN    16      61.800  44.400  80.900  1.00  0.00            
ATOM     37  SC1 ASN    16      64.800  44.700  81.300  1.00  0.00            
ATOM     38  BB  PHE    17      61.400  41.800  78.800  1.00  0.00            
ATOM     39  SC1 PHE    17      62.400  41.200  76.100  1.00  0.00            
ATOM     40  SC2 PHE    17      63.900  39.300  74.900  1.00  0.00            
ATOM     41  SC3 PHE    17      63.400  41.700  73.600  1.00  0.00            
ATOM     42  BB  THR    18      58.500  41.500  78.900  1.00  0.00            
ATOM     43  SC1 THR    18      56.900  42.100  80.800  1.00  0.00            
ATOM     44  BB  GLY    19      57.600  40.000  75.700  1.00  0.00            
ATOM     45  BB  MET    20      56.800  38.600  74.100  1.00  0.00            
ATOM     46  SC1 MET    20      60.300  37.700  71.700  1.00  0.00            
ATOM     47  BB  PRO    21      55.000  39.400  71.300  1.00  0.00            
ATOM     48  SC1 PRO    21      56.500  39.400  68.700  1.00  0.00            
ATOM     49  BB  PRO    22      52.800  36.900  71.500  1.00  0.00            
ATOM     50  SC1 PRO    22      50.700  37.300  69.400  1.00  0.00            
ATOM     51  BB  ALA    23      51.700  35.900  74.000  1.00  0.00            
ATOM     52  BB  ASP    24      50.100  37.900  76.900  1.00  0.00            
ATOM     53  SC1 ASP    24      52.700  39.700  76.900  1.00  0.00            
ATOM     54  BB  GLU    25      48.200  36.900  78.000  1.00  0.00            
ATOM     55  SC1 GLU    25      48.000  32.900  77.800  1.00  0.00            
ATOM     56  BB  ASP    26      45.400  39.700  77.700  1.00  0.00            
ATOM     57  SC1 ASP    26      44.500  40.100  80.700  1.00  0.00            
ATOM     58  BB  TYR    27      45.700  42.100  76.300  1.00  0.00            
ATOM     59  SC1 TYR    27      48.000  41.800  74.200  1.00  0.00            
ATOM     60  SC2 TYR    27      50.500  42.600  73.500  1.00  0.00            
ATOM     61  SC3 TYR    27      49.500  40.400  72.500  1.00  0.00            
ATOM     62  BB  SER    28      43.000  43.900  75.600  1.00  0.00            
ATOM     63  SC1 SER    28      41.000  43.200  77.200  1.00  0.00            
ATOM     64  BB  PRO    29      42.600  44.900  72.400  1.00  0.00            
ATOM     65  SC1 PRO    29      43.300  47.500  71.400  1.00  0.00            
ATOM     66  BB  CYS    30      40.200  43.200  71.100  1.00  0.00            
ATOM     67  SC1 CYS    30      37.400  43.500  72.600  1.00  0.00            
ATOM     68  BB  MET    31      39.800  44.100  68.100  1.00  0.00            
ATOM     69  SC1 MET    31      41.700  47.000  66.200  1.00  0.00            
ATOM     70  BB  LEU    32      36.400  44.800  68.000  1.00  0.00            
ATOM     71  SC1 LEU    32      34.700  43.500  65.500  1.00  0.00            
ATOM     72  BB  GLU    33      35.800  47.000  69.700  1.00  0.00            
ATOM     73  SC1 GLU    33      38.900  49.100  69.900  1.00  0.00            
ATOM     74  BB  THR    34      32.600  45.600  71.400  1.00  0.00            
ATOM     75  SC1 THR    34      32.400  43.100  70.700  1.00  0.00            
ATOM     76  BB  GLU    35      31.100  47.900  72.400  1.00  0.00            
ATOM     77  SC1 GLU    35      31.900  47.500  76.200  1.00  0.00            
ATOM     78  BB  THR    36      28.100  49.000  72.200  1.00  0.00            
ATOM     79  SC1 THR    36      26.300  48.100  73.900  1.00  0.00            
ATOM     80  BB  LEU    37      27.500  50.400  69.500  1.00  0.00            
ATOM     81  SC1 LEU    37      25.900  49.000  67.000  1.00  0.00            
ATOM     82  BB  ASN    38      30.000  52.400  69.700  1.00  0.00            
ATOM     83  SC1 ASN    38      30.400  53.600  72.300  1.00  0.00            
ATOM     84  BB  LYS    39      32.900  50.700  68.400  1.00  0.00            
ATOM     85  SC1 LYS    39      34.700  51.400  71.100  1.00  0.00            
ATOM     86  SC2 LYS    39      35.300  50.400  73.600  1.00  0.00            
ATOM     87  BB  TYR    40      31.400  48.600  66.900  1.00  0.00            
ATOM     88  SC1 TYR    40      30.100  46.100  67.300  1.00  0.00            
ATOM     89  SC2 TYR    40      29.500  43.500  66.800  1.00  0.00            
ATOM     90  SC3 TYR    40      28.200  44.800  68.800  1.00  0.00            
ATOM     91  BB  VAL    41      29.800  50.800  64.600  1.00  0.00            
ATOM     92  SC1 VAL    41      27.900  50.500  62.700  1.00  0.00            
ATOM     93  BB  VAL    42      32.800  52.300  63.600  1.00  0.00            
ATOM     94  SC1 VAL    42      33.400  54.900  63.300  1.00  0.00            
ATOM     95  BB  ILE    43      34.600  49.100  63.100  1.00  0.00            
ATOM     96  SC1 ILE    43      36.500  48.700  65.500  1.00  0.00            
ATOM     97  BB  ILE    44      32.800  48.100  61.000  1.00  0.00            
ATOM     98  SC1 ILE    44      30.400  46.200  61.800  1.00  0.00            
ATOM     99  BB  ALA    45      33.500  51.400  58.300  1.00  0.00            
ATOM    100  BB  TYR    46      36.500  51.000  58.100  1.00  0.00            
ATOM    101  SC1 TYR    46      38.300  52.200  60.100  1.00  0.00            
ATOM    102  SC2 TYR    46      37.800  53.400  62.400  1.00  0.00            
ATOM    103  SC3 TYR    46      39.500  54.500  60.700  1.00  0.00            
ATOM    104  BB  ALA    47      36.100  47.500  56.900  1.00  0.00            
ATOM    105  BB  LEU    48      34.500  48.200  53.900  1.00  0.00            
ATOM    106  SC1 LEU    48      32.100  47.300  51.900  1.00  0.00            
ATOM    107  BB  VAL    49      36.800  49.800  52.600  1.00  0.00            
ATOM    108  SC1 VAL    49      36.500  51.600  50.700  1.00  0.00            
ATOM    109  BB  PHE    50      39.000  47.400  52.800  1.00  0.00            
ATOM    110  SC1 PHE    50      40.900  48.000  54.900  1.00  0.00            
ATOM    111  SC2 PHE    50      43.500  48.200  55.700  1.00  0.00            
ATOM    112  SC3 PHE    50      41.500  47.900  57.500  1.00  0.00            
ATOM    113  BB  LEU    51      37.000  44.900  51.000  1.00  0.00            
ATOM    114  SC1 LEU    51      38.600  42.600  52.500  1.00  0.00            
ATOM    115  BB  LEU    52      36.700  46.900  48.000  1.00  0.00            
ATOM    116  SC1 LEU    52      33.800  48.000  47.100  1.00  0.00            
ATOM    117  BB  SER    53      40.200  47.300  47.600  1.00  0.00            
ATOM    118  SC1 SER    53      40.700  49.300  47.100  1.00  0.00            
ATOM    119  BB  LEU    54      41.400  43.700  47.500  1.00  0.00            
ATOM    120  SC1 LEU    54      42.100  41.100  48.700  1.00  0.00            
ATOM    121  BB  LEU    55      40.000  43.100  44.800  1.00  0.00            
ATOM    122  SC1 LEU    55      38.700  40.500  43.700  1.00  0.00            
ATOM    123  BB  GLY    56      41.500  45.300  42.700  1.00  0.00            
ATOM    124  BB  ASN    57      44.800  44.400  43.600  1.00  0.00            
ATOM    125  SC1 ASN    57      45.200  47.000  45.400  1.00  0.00            
ATOM    126  BB  SER    58      44.300  41.300  42.500  1.00  0.00            
ATOM    127  SC1 SER    58      44.100  40.000  44.400  1.00  0.00            
ATOM    128  BB  LEU    59      43.700  42.100  39.400  1.00  0.00            
ATOM    129  SC1 LEU    59      40.800  41.300  38.300  1.00  0.00            
ATOM    130  BB  VAL    60      46.800  43.700  38.900  1.00  0.00            
ATOM    131  SC1 VAL    60      48.500  45.300  40.200  1.00  0.00            
ATOM    132  BB  MET    61      48.600  40.300  39.500  1.00  0.00            
ATOM    133  SC1 MET    61      49.100  39.800  43.400  1.00  0.00            
ATOM    134  BB  LEU    62      47.000  38.800  36.900  1.00  0.00            
ATOM    135  SC1 LEU    62      46.000  36.200  37.600  1.00  0.00            
ATOM    136  BB  VAL    63      47.800  41.100  34.600  1.00  0.00            
ATOM    137  SC1 VAL    63      45.600  42.700  34.300  1.00  0.00            
ATOM    138  BB  ILE    64      50.600  41.100  34.900  1.00  0.00            
ATOM    139  SC1 ILE    64      51.400  43.400  36.900  1.00  0.00            
ATOM    140  BB  LEU    65      51.100  37.500  33.800  1.00  0.00            
ATOM    141  SC1 LEU    65      50.600  35.700  36.200  1.00  0.00            
ATOM    142  BB  TYR    66      49.900  38.300  30.800  1.00  0.00            
ATOM    143  SC1 TYR    66      47.100  38.000  30.900  1.00  0.00            
ATOM    144  SC2 TYR    66      44.800  37.900  32.300  1.00  0.00            
ATOM    145  SC3 TYR    66      44.800  38.300  29.600  1.00  0.00            
ATOM    146  BB  SER    67      49.900  41.800  29.000  1.00  0.00            
ATOM    147  SC1 SER    67      51.600  41.500  27.000  1.00  0.00            
ATOM    148  BB  ARG    68      48.300  43.500  30.600  1.00  0.00            
ATOM    149  SC1 ARG    68      45.100  42.800  29.200  1.00  0.00            
ATOM    150  SC2 ARG    68      44.100  43.700  26.300  1.00  0.00            
ATOM    151  BB  VAL    69      49.400  45.700  32.700  1.00  0.00            
ATOM    152  SC1 VAL    69      48.200  47.100  34.600  1.00  0.00            
ATOM    153  BB  GLY    70      52.600  46.000  29.700  1.00  0.00            
ATOM    154  BB  ARG    71      52.800  47.500  29.000  1.00  0.00            
ATOM    155  SC1 ARG    71      52.400  48.800  25.800  1.00  0.00            
ATOM    156  SC2 ARG    71      51.200  51.100  24.200  1.00  0.00            
ATOM    157  BB  SER    72      54.600  50.400  30.700  1.00  0.00            
ATOM    158  SC1 SER    72      54.700  52.100  28.800  1.00  0.00            
ATOM    159  BB  VAL    73      53.400  49.200  33.900  1.00  0.00            
ATOM    160  SC1 VAL    73      53.900  46.800  34.700  1.00  0.00            
ATOM    161  BB  THR    74      53.500  51.900  35.100  1.00  0.00            
ATOM    162  SC1 THR    74      51.500  53.400  35.700  1.00  0.00            
ATOM    163  BB  ASP    75      57.300  50.300  37.300  1.00  0.00            
ATOM    164  SC1 ASP    75      58.400  50.400  34.200  1.00  0.00            
ATOM    165  BB  VAL    76      57.600  50.700  40.000  1.00  0.00            
ATOM    166  SC1 VAL    76      58.300  49.800  42.500  1.00  0.00            
ATOM    167  BB  TYR    77      53.800  51.500  41.000  1.00  0.00            
ATOM    168  SC1 TYR    77      54.400  54.300  39.900  1.00  0.00            
ATOM    169  SC2 TYR    77      55.300  56.200  41.700  1.00  0.00            
ATOM    170  SC3 TYR    77      56.200  56.200  39.100  1.00  0.00            
ATOM    171  BB  LEU    78      52.200  48.600  40.000  1.00  0.00            
ATOM    172  SC1 LEU    78      50.500  49.400  38.100  1.00  0.00            
ATOM    173  BB  LEU    79      54.200  46.000  42.500  1.00  0.00            
ATOM    174  SC1 LEU    79      52.900  43.100  41.400  1.00  0.00            
ATOM    175  BB  ASN    80      53.500  47.700  45.200  1.00  0.00            
ATOM    176  SC1 ASN    80      55.800  48.400  46.300  1.00  0.00            
ATOM    177  BB  LEU    81      50.000  47.600  44.900  1.00  0.00            
ATOM    178  SC1 LEU    81      49.000  49.700  42.900  1.00  0.00            
ATOM    179  BB  ALA    82      49.300  44.400  45.200  1.00  0.00            
ATOM    180  BB  LEU    83      50.700  43.300  49.000  1.00  0.00            
ATOM    181  SC1 LEU    83      52.000  40.400  48.500  1.00  0.00            
ATOM    182  BB  ALA    84      49.400  45.100  50.400  1.00  0.00            
ATOM    183  BB  ASP    85      46.400  44.400  49.500  1.00  0.00            
ATOM    184  SC1 ASP    85      43.700  46.100  50.800  1.00  0.00            
ATOM    185  BB  LEU    86      46.800  40.800  50.800  1.00  0.00            
ATOM    186  SC1 LEU    86      47.500  39.400  48.200  1.00  0.00            
ATOM    187  BB  LEU    87      47.900  41.400  54.100  1.00  0.00            
ATOM    188  SC1 LEU    87      50.800  43.100  54.800  1.00  0.00            
ATOM    189  BB  PHE    88      45.100  43.500  54.700  1.00  0.00            
ATOM    190  SC1 PHE    88      45.500  44.900  57.300  1.00  0.00            
ATOM    191  SC2 PHE    88      47.600  46.600  57.700  1.00  0.00            
ATOM    192  SC3 PHE    88      45.400  46.600  59.400  1.00  0.00            
ATOM    193  BB  ALA    89      42.800  41.100  54.100  1.00  0.00            
ATOM    194  BB  LEU    90      43.900  38.900  56.600  1.00  0.00            
ATOM    195  SC1 LEU    90      45.300  36.900  54.200  1.00  0.00            
ATOM    196  BB  THR    91      43.500  41.000  59.100  1.00  0.00            
ATOM    197  SC1 THR    91      44.600  42.100  61.100  1.00  0.00            
ATOM    198  BB  LEU    92      39.700  41.100  58.600  1.00  0.00            
ATOM    199  SC1 LEU    92      38.600  43.700  57.300  1.00  0.00            
ATOM    200  BB  PRO    93      39.300  37.300  59.500  1.00  0.00            
ATOM    201  SC1 PRO    93      36.600  37.500  59.800  1.00  0.00            
ATOM    202  BB  ILE    94      41.200  38.000  62.700  1.00  0.00            
ATOM    203  SC1 ILE    94      43.600  36.400  61.500  1.00  0.00            
ATOM    204  BB  TRP    95      39.200  40.600  63.800  1.00  0.00            
ATOM    205  SC1 TRP    95      40.000  43.500  63.000  1.00  0.00            
ATOM    206  SC2 TRP    95      40.600  45.500  61.400  1.00  0.00            
ATOM    207  SC3 TRP    95      38.200  45.400  62.400  1.00  0.00            
ATOM    208  SC4 TRP    95      38.900  47.600  61.100  1.00  0.00            
ATOM    209  BB  ALA    96      36.300  38.200  64.300  1.00  0.00            
ATOM    210  BB  ALA    97      37.600  36.500  66.100  1.00  0.00            
ATOM    211  BB  SER    98      38.400  39.200  68.500  1.00  0.00            
ATOM    212  SC1 SER    98      40.600  38.200  68.900  1.00  0.00            
ATOM    213  BB  LYS    99      35.700  39.600  69.100  1.00  0.00            
ATOM    214  SC1 LYS    99      32.600  39.500  67.700  1.00  0.00            
ATOM    215  SC2 LYS    99      30.400  38.500  69.100  1.00  0.00            
ATOM    216  BB  VAL   100      35.400  36.500  70.800  1.00  0.00            
ATOM    217  SC1 VAL   100      34.400  34.800  69.100  1.00  0.00            
ATOM    218  BB  ASN   101      37.600  36.300  72.900  1.00  0.00            
ATOM    219  SC1 ASN   101      37.000  39.000  74.700  1.00  0.00            
ATOM    220  BB  GLY   102      39.600  34.300  73.400  1.00  0.00            
ATOM    221  BB  TRP   103      42.000  34.100  71.300  1.00  0.00            
ATOM    222  SC1 TRP   103      40.200  33.400  68.800  1.00  0.00            
ATOM    223  SC2 TRP   103      39.800  32.000  66.600  1.00  0.00            
ATOM    224  SC3 TRP   103      42.000  33.500  66.800  1.00  0.00            
ATOM    225  SC4 TRP   103      41.400  32.300  64.500  1.00  0.00            
ATOM    226  BB  ILE   104      44.100  32.300  71.400  1.00  0.00            
ATOM    227  SC1 ILE   104      44.400  29.600  69.900  1.00  0.00            
ATOM    228  BB  PHE   105      46.800  34.200  72.700  1.00  0.00            
ATOM    229  SC1 PHE   105      49.200  33.000  71.300  1.00  0.00            
ATOM    230  SC2 PHE   105      49.100  30.800  69.700  1.00  0.00            
ATOM    231  SC3 PHE   105      51.300  32.400  69.700  1.00  0.00            
ATOM    232  BB  GLY   106      46.400  36.200  73.400  1.00  0.00            
ATOM    233  BB  THR   107      44.300  38.700  72.900  1.00  0.00            
ATOM    234  SC1 THR   107      41.800  39.000  73.500  1.00  0.00            
ATOM    235  BB  PHE   108      45.300  39.800  70.400  1.00  0.00            
ATOM    236  SC1 PHE   108      45.700  37.100  68.500  1.00  0.00            
ATOM    237  SC2 PHE   108      46.000  34.600  67.500  1.00  0.00            
ATOM    238  SC3 PHE   108      45.400  36.700  65.900  1.00  0.00            
ATOM    239  BB  LEU   109      44.400  41.800  68.800  1.00  0.00            
ATOM    240  SC1 LEU   109      43.600  41.200  66.000  1.00  0.00            
ATOM    241  BB  CYS   110      47.300  44.200  69.200  1.00  0.00            
ATOM    242  SC1 CYS   110      47.700  47.000  68.600  1.00  0.00            
ATOM    243  BB  LYS   111      49.500  42.000  68.200  1.00  0.00            
ATOM    244  SC1 LYS   111      52.500  43.100  69.300  1.00  0.00            
ATOM    245  SC2 LYS   111      54.500  44.500  69.100  1.00  0.00            
ATOM    246  BB  VAL   112      48.300  41.200  65.500  1.00  0.00            
ATOM    247  SC1 VAL   112      48.400  39.600  63.400  1.00  0.00            
ATOM    248  BB  VAL   113      48.100  44.500  64.200  1.00  0.00            
ATOM    249  SC1 VAL   113      45.900  45.900  64.100  1.00  0.00            
ATOM    250  BB  SER   114      51.800  45.200  64.700  1.00  0.00            
ATOM    251  SC1 SER   114      52.200  47.300  65.800  1.00  0.00            
ATOM    252  BB  LEU   115      52.500  42.400  62.600  1.00  0.00            
ATOM    253  SC1 LEU   115      53.100  39.800  65.000  1.00  0.00            
ATOM    254  BB  LEU   116      50.800  43.300  60.200  1.00  0.00            
ATOM    255  SC1 LEU   116      49.300  40.900  58.800  1.00  0.00            
ATOM    256  BB  LYS   117      52.500  46.700  60.000  1.00  0.00            
ATOM    257  SC1 LYS   117      50.500  48.700  61.400  1.00  0.00            
ATOM    258  SC2 LYS   117      49.000  49.800  63.200  1.00  0.00            
ATOM    259  BB  GLU   118      55.500  45.400  59.800  1.00  0.00            
ATOM    260  SC1 GLU   118      56.400  45.000  63.600  1.00  0.00            
ATOM    261  BB  VAL   119      55.100  43.500  57.100  1.00  0.00            
ATOM    262  SC1 VAL   119      55.000  40.900  57.700  1.00  0.00            
ATOM    263  BB  ASN   120      54.500  46.300  55.100  1.00  0.00            
ATOM    264  SC1 ASN   120      52.200  48.200  55.400  1.00  0.00            
ATOM    265  BB  PHE   121      57.500  47.600  55.400  1.00  0.00            
ATOM    266  SC1 PHE   121      59.100  48.900  57.600  1.00  0.00            
ATOM    267  SC2 PHE   121      61.700  48.600  58.100  1.00  0.00            
ATOM    268  SC3 PHE   121      60.400  50.900  58.800  1.00  0.00            
ATOM    269  BB  TYR   122      59.100  44.800  54.300  1.00  0.00            
ATOM    270  SC1 TYR   122      62.100  45.200  55.000  1.00  0.00            
ATOM    271  SC2 TYR   122      64.200  45.000  56.600  1.00  0.00            
ATOM    272  SC3 TYR   122      64.400  44.200  54.000  1.00  0.00            
ATOM    273  BB  SER   123      57.800  44.700  51.200  1.00  0.00            
ATOM    274  SC1 SER   123      55.600  44.600  50.200  1.00  0.00            
ATOM    275  BB  GLY   124      59.200  47.500  50.100  1.00  0.00            
ATOM    276  BB  ILE   125      62.500  46.700  50.400  1.00  0.00            
ATOM    277  SC1 ILE   125      63.900  48.800  52.100  1.00  0.00            
ATOM    278  BB  LEU   126      62.000  43.600  48.500  1.00  0.00            
ATOM    279  SC1 LEU   126      64.500  41.400  49.000  1.00  0.00            
ATOM    280  BB  LEU   127      61.000  45.300  45.500  1.00  0.00            
ATOM    281  SC1 LEU   127      58.200  44.000  44.600  1.00  0.00            
ATOM    282  BB  LEU   128      63.600  46.700  44.700  1.00  0.00            
ATOM    283  SC1 LEU   128      63.600  49.500  46.100  1.00  0.00            
ATOM    284  BB  ALA   129      65.700  43.900  44.600  1.00  0.00            
ATOM    285  BB  CYS   130      63.700  42.300  42.300  1.00  0.00            
ATOM    286  SC1 CYS   130      64.100  39.100  41.300  1.00  0.00            
ATOM    287  BB  ILE   131      63.400  44.700  40.000  1.00  0.00            
ATOM    288  SC1 ILE   131      60.800  46.200  40.700  1.00  0.00            
ATOM    289  BB  SER   132      66.800  45.000  39.200  1.00  0.00            
ATOM    290  SC1 SER   132      67.700  46.600  41.100  1.00  0.00            
ATOM    291  BB  VAL   133      67.100  41.900  38.600  1.00  0.00            
ATOM    292  SC1 VAL   133      69.200  40.900  40.000  1.00  0.00            
ATOM    293  BB  ASP   134      64.900  41.300  36.300  1.00  0.00            
ATOM    294  SC1 ASP   134      62.000  41.600  36.800  1.00  0.00            
ATOM    295  BB  ARG   135      66.300  43.500  34.100  1.00  0.00            
ATOM    296  SC1 ARG   135      64.200  45.900  34.900  1.00  0.00            
ATOM    297  SC2 ARG   135      61.200  46.600  35.600  1.00  0.00            
ATOM    298  BB  TYR   136      69.200  42.300  34.100  1.00  0.00            
ATOM    299  SC1 TYR   136      70.700  44.100  36.100  1.00  0.00            
ATOM    300  SC2 TYR   136      71.900  44.800  38.400  1.00  0.00            
ATOM    301  SC3 TYR   136      73.300  44.600  36.100  1.00  0.00            
ATOM    302  BB  LEU   137      68.700  39.000  33.100  1.00  0.00            
ATOM    303  SC1 LEU   137      68.400  37.500  36.000  1.00  0.00            
ATOM    304  BB  ALA   138      67.100  39.500  30.000  1.00  0.00            
ATOM    305  BB  ILE   139      67.700  42.500  29.300  1.00  0.00            
ATOM    306  SC1 ILE   139      70.700  42.400  28.600  1.00  0.00            
ATOM    307  BB  VAL   140      65.400  43.600  27.500  1.00  0.00            
ATOM    308  SC1 VAL   140      65.100  43.500  24.900  1.00  0.00            
ATOM    309  BB  HIS   141      64.200  46.800  29.900  1.00  0.00            
ATOM    310  SC1 HIS   141      67.200  47.100  30.500  1.00  0.00            
ATOM    311  SC2 HIS   141      69.600  48.400  30.300  1.00  0.00            
ATOM    312  SC3 HIS   141      69.100  46.900  32.400  1.00  0.00            
ATOM    313  BB  ALA   142      62.100  47.500  30.200  1.00  0.00            
ATOM    314  BB  THR   143      58.700  47.200  29.800  1.00  0.00            
ATOM    315  SC1 THR   143      57.700  46.000  31.900  1.00  0.00            
ATOM    316  BB  ARG   144      57.100  47.600  26.600  1.00  0.00            
ATOM    317  SC1 ARG   144      59.700  48.600  24.800  1.00  0.00            
ATOM    318  SC2 ARG   144      62.300  48.000  24.900  1.00  0.00            
ATOM    319  BB  THR   145      56.000  44.800  25.900  1.00  0.00            
ATOM    320  SC1 THR   145      53.800  44.600  24.600  1.00  0.00            
ATOM    321  BB  LEU   146      57.500  42.900  27.500  1.00  0.00            
ATOM    322  SC1 LEU   146      60.300  42.700  26.400  1.00  0.00            
ATOM    323  BB  THR   147      56.100  41.500  29.600  1.00  0.00            
ATOM    324  SC1 THR   147      54.400  41.500  31.700  1.00  0.00            
ATOM    325  BB  GLN   148      55.900  38.100  28.700  1.00  0.00            
ATOM    326  SC1 GLN   148      59.300  37.800  26.900  1.00  0.00            
ATOM    327  BB  LYS   149      55.200  36.500  31.200  1.00  0.00            
ATOM    328  SC1 LYS   149      53.000  34.300  30.600  1.00  0.00            
ATOM    329  SC2 LYS   149      51.100  33.100  30.600  1.00  0.00            
ATOM    330  BB  ARG   150      57.900  36.200  32.800  1.00  0.00            
ATOM    331  SC1 ARG   150      56.700  33.100  33.900  1.00  0.00            
ATOM    332  SC2 ARG   150      57.300  29.700  33.400  1.00  0.00            
ATOM    333  BB  HIS   151      58.000  39.200  34.100  1.00  0.00            
ATOM    334  SC1 HIS   151      60.300  40.600  32.600  1.00  0.00            
ATOM    335  SC2 HIS   151      61.800  42.700  31.700  1.00  0.00            
ATOM    336  SC3 HIS   151      62.200  40.200  30.800  1.00  0.00            
ATOM    337  BB  LEU   152      55.600  38.900  35.900  1.00  0.00            
ATOM    338  SC1 LEU   152      53.500  39.600  38.200  1.00  0.00            
ATOM    339  BB  VAL   153      56.900  36.200  37.900  1.00  0.00            
ATOM    340  SC1 VAL   153      55.000  35.000  39.300  1.00  0.00            
ATOM    341  BB  LYS   154      59.600  37.800  39.200  1.00  0.00            
ATOM    342  SC1 LYS   154      61.900  36.600  37.300  1.00  0.00            
ATOM    343  SC2 LYS   154      62.800  36.900  35.000  1.00  0.00            
ATOM    344  BB  PHE   155      58.100  40.500  40.700  1.00  0.00            
ATOM    345  SC1 PHE   155      57.700  42.600  38.700  1.00  0.00            
ATOM    346  SC2 PHE   155      57.500  44.100  36.400  1.00  0.00            
ATOM    347  SC3 PHE   155      56.400  45.000  38.700  1.00  0.00            
ATOM    348  BB  VAL   156      56.100  38.700  42.500  1.00  0.00            
ATOM    349  SC1 VAL   156      54.400  39.300  44.400  1.00  0.00            
ATOM    350  BB  CYS   157      59.100  36.700  43.900  1.00  0.00            
ATOM    351  SC1 CYS   157      60.600  34.600  42.400  1.00  0.00            
ATOM    352  BB  LEU   158      60.500  39.500  45.300  1.00  0.00            
ATOM    353  SC1 LEU   158      63.100  37.900  46.100  1.00  0.00            
ATOM    354  BB  GLY   159      57.900  40.300  47.500  1.00  0.00            
ATOM    355  BB  CYS   160      58.100  37.400  49.100  1.00  0.00            
ATOM    356  SC1 CYS   160      55.400  36.200  48.900  1.00  0.00            
ATOM    357  BB  TRP   161      61.600  37.700  50.500  1.00  0.00            
ATOM    358  SC1 TRP   161      62.000  35.300  52.500  1.00  0.00            
ATOM    359  SC2 TRP   161      62.100  33.000  53.900  1.00  0.00            
ATOM    360  SC3 TRP   161      60.100  33.500  52.200  1.00  0.00            
ATOM    361  SC4 TRP   161      60.100  31.200  53.700  1.00  0.00            
ATOM    362  BB  GLY   162      61.100  40.800  52.100  1.00  0.00            
ATOM    363  BB  LEU   163      58.400  39.900  54.000  1.00  0.00            
ATOM    364  SC1 LEU   163      55.600  40.500  52.700  1.00  0.00            
ATOM    365  BB  SER   164      60.400  37.500  56.300  1.00  0.00            
ATOM    366  SC1 SER   164      60.000  35.800  57.600  1.00  0.00            
ATOM    367  BB  MET   165      62.300  40.000  57.200  1.00  0.00            
ATOM    368  SC1 MET   165      65.700  38.100  55.400  1.00  0.00            
ATOM    369  BB  ASN   166      60.300  42.000  58.700  1.00  0.00            
ATOM    370  SC1 ASN   166      60.200  44.800  60.400  1.00  0.00            
ATOM    371  BB  LEU   167      59.500  39.900  61.200  1.00  0.00            
ATOM    372  SC1 LEU   167      57.600  40.400  63.900  1.00  0.00            
ATOM    373  BB  SER   168      63.000  39.400  62.500  1.00  0.00            
ATOM    374  SC1 SER   168      64.200  37.700  60.900  1.00  0.00            
ATOM    375  BB  LEU   169      64.100  42.800  63.100  1.00  0.00            
ATOM    376  SC1 LEU   169      65.100  45.500  61.500  1.00  0.00            
ATOM    377  BB  PRO   170      61.900  43.500  65.500  1.00  0.00            
ATOM    378  SC1 PRO   170      60.800  45.800  65.500  1.00  0.00            
ATOM    379  BB  PHE   171      62.300  40.800  68.100  1.00  0.00            
ATOM    380  SC1 PHE   171      62.000  38.100  66.800  1.00  0.00            
ATOM    381  SC2 PHE   171      60.100  36.100  66.600  1.00  0.00            
ATOM    382  SC3 PHE   171      62.700  35.700  65.700  1.00  0.00            
ATOM    383  BB  PHE   172      65.400  41.800  68.700  1.00  0.00            
ATOM    384  SC1 PHE   172      66.700  39.700  67.100  1.00  0.00            
ATOM    385  SC2 PHE   172      69.400  39.400  66.500  1.00  0.00            
ATOM    386  SC3 PHE   172      67.500  38.800  64.600  1.00  0.00            
ATOM    387  BB  LEU   173      64.600  45.500  69.700  1.00  0.00            
ATOM    388  SC1 LEU   173      65.400  46.800  67.000  1.00  0.00            
ATOM    389  BB  PHE   174      68.200  45.800  70.900  1.00  0.00            
ATOM    390  SC1 PHE   174      70.000  44.500  68.800  1.00  0.00            
ATOM    391  SC2 PHE   174      69.300  44.200  66.200  1.00  0.00            
ATOM    392  SC3 PHE   174      71.800  44.900  66.900  1.00  0.00            
ATOM    393  BB  ARG   175      67.800  45.900  74.000  1.00  0.00            
ATOM    394  SC1 ARG   175      70.200  46.800  76.000  1.00  0.00            
ATOM    395  SC2 ARG   175      71.500  48.300  78.200  1.00  0.00            
ATOM    396  BB  GLN   176      64.900  45.300  75.800  1.00  0.00            
ATOM    397  SC1 GLN   176      67.000  42.700  77.400  1.00  0.00            
ATOM    398  BB  ALA   177      62.800  46.400  76.800  1.00  0.00            
ATOM    399  BB  TYR   178      60.100  46.100  76.100  1.00  0.00            
ATOM    400  SC1 TYR   178      59.900  44.800  73.200  1.00  0.00            
ATOM    401  SC2 TYR   178      59.800  44.700  70.500  1.00  0.00            
ATOM    402  SC3 TYR   178      59.500  42.500  71.900  1.00  0.00            
ATOM    403  BB  HIS   179      57.700  46.400  77.700  1.00  0.00            
ATOM    404  SC1 HIS   179      56.300  49.000  77.500  1.00  0.00            
ATOM    405  SC2 HIS   179      54.100  50.300  78.400  1.00  0.00            
ATOM    406  SC3 HIS   179      56.100  51.700  77.200  1.00  0.00            
ATOM    407  BB  PRO   180      54.500  44.800  76.800  1.00  0.00            
ATOM    408  SC1 PRO   180      55.000  43.800  73.900  1.00  0.00            
ATOM    409  BB  ASN   181      52.900  44.500  79.100  1.00  0.00            
ATOM    410  SC1 ASN   181      53.500  46.200  81.400  1.00  0.00            
ATOM    411  BB  ASN   182      49.900  43.700  78.800  1.00  0.00            
ATOM    412  SC1 ASN   182      49.600  41.000  80.800  1.00  0.00            
ATOM    413  BB  SER   183      48.700  46.400  76.300  1.00  0.00            
ATOM    414  SC1 SER   183      47.200  46.400  74.500  1.00  0.00            
ATOM    415  BB  SER   184      49.000  49.100  78.500  1.00  0.00            
ATOM    416  SC1 SER   184      49.600  48.800  80.800  1.00  0.00            
ATOM    417  BB  PRO   185      49.800  51.700  76.300  1.00  0.00            
ATOM    418  SC1 PRO   185      48.600  53.800  78.100  1.00  0.00            
ATOM    419  BB  VAL   186      50.800  51.200  73.900  1.00  0.00            
ATOM    420  SC1 VAL   186      52.600  52.800  72.700  1.00  0.00            
ATOM    421  BB  CYS   187      52.900  48.000  73.300  1.00  0.00            
ATOM    422  SC1 CYS   187      50.800  47.300  70.900  1.00  0.00            
ATOM    423  BB  TYR   188      56.400  48.500  72.700  1.00  0.00            
ATOM    424  SC1 TYR   188      56.000  49.200  69.900  1.00  0.00            
ATOM    425  SC2 TYR   188      56.500  48.600  67.300  1.00  0.00            
ATOM    426  SC3 TYR   188      54.800  50.600  67.900  1.00  0.00            
ATOM    427  BB  GLU   189      59.200  50.000  73.000  1.00  0.00            
ATOM    428  SC1 GLU   189      60.600  50.900  76.000  1.00  0.00            
ATOM    429  BB  VAL   190      61.800  49.300  71.300  1.00  0.00            
ATOM    430  SC1 VAL   190      61.500  49.400  68.700  1.00  0.00            
ATOM    431  BB  LEU   191      65.000  49.700  72.900  1.00  0.00            
ATOM    432  SC1 LEU   191      66.900  50.500  70.000  1.00  0.00            
ATOM    433  BB  GLY   192      65.500  50.400  75.000  1.00  0.00            
ATOM    434  BB  ASN   193      66.800  50.600  77.300  1.00  0.00            
ATOM    435  SC1 ASN   193      66.500  48.900  79.900  1.00  0.00            
ATOM    436  BB  ASP   194      68.800  53.300  77.900  1.00  0.00            
ATOM    437  SC1 ASP   194      68.400  55.100  80.300  1.00  0.00            
ATOM    438  BB  THR   195      69.200  53.600  73.800  1.00  0.00            
ATOM    439  SC1 THR   195      70.100  51.200  73.500  1.00  0.00            
ATOM    440  BB  ALA   196      67.000  55.800  72.700  1.00  0.00            
ATOM    441  BB  LYS   197      63.700  54.800  74.400  1.00  0.00            
ATOM    442  SC1 LYS   197      63.800  54.400  77.500  1.00  0.00            
ATOM    443  SC2 LYS   197      63.400  53.000  79.900  1.00  0.00            
ATOM    444  BB  TRP   198      62.300  54.600  72.000  1.00  0.00            
ATOM    445  SC1 TRP   198      63.700  54.300  69.500  1.00  0.00            
ATOM    446  SC2 TRP   198      64.000  53.200  67.000  1.00  0.00            
ATOM    447  SC3 TRP   198      65.900  54.800  68.100  1.00  0.00            
ATOM    448  SC4 TRP   198      66.200  53.700  65.600  1.00  0.00            
ATOM    449  BB  ARG   199      61.100  58.400  71.900  1.00  0.00            
ATOM    450  SC1 ARG   199      61.400  60.300  74.600  1.00  0.00            
ATOM    451  SC2 ARG   199      63.000  62.300  75.900  1.00  0.00            
ATOM    452  BB  MET   200      59.100  59.000  69.700  1.00  0.00            
ATOM    453  SC1 MET   200      55.900  61.000  70.300  1.00  0.00            
ATOM    454  BB  VAL   201      59.700  56.900  67.800  1.00  0.00            
ATOM    455  SC1 VAL   201      59.500  57.700  65.300  1.00  0.00            
ATOM    456  BB  LEU   202      58.600  53.400  68.500  1.00  0.00            
ATOM    457  SC1 LEU   202      59.400  52.000  65.600  1.00  0.00            
ATOM    458  BB  ARG   203      56.800  54.100  70.900  1.00  0.00            
ATOM    459  SC1 ARG   203      57.100  55.500  73.800  1.00  0.00            
ATOM    460  SC2 ARG   203      59.100  55.700  75.900  1.00  0.00            
ATOM    461  BB  ILE   204      54.000  56.300  69.000  1.00  0.00            
ATOM    462  SC1 ILE   204      52.500  57.500  71.500  1.00  0.00            
ATOM    463  BB  LEU   205      54.900  56.600  66.700  1.00  0.00            
ATOM    464  SC1 LEU   205      54.300  59.400  65.300  1.00  0.00            
ATOM    465  BB  PRO   206      55.500  54.700  64.800  1.00  0.00            
ATOM    466  SC1 PRO   206      57.000  54.900  62.300  1.00  0.00            
ATOM    467  BB  HIS   207      52.500  53.400  63.700  1.00  0.00            
ATOM    468  SC1 HIS   207      51.200  53.000  66.500  1.00  0.00            
ATOM    469  SC2 HIS   207      50.400  51.200  68.300  1.00  0.00            
ATOM    470  SC3 HIS   207      50.100  53.900  68.800  1.00  0.00            
ATOM    471  BB  THR   208      52.200  54.200  60.800  1.00  0.00            
ATOM    472  SC1 THR   208      50.700  55.900  59.500  1.00  0.00            
ATOM    473  BB  PHE   209      54.300  51.700  58.400  1.00  0.00            
ATOM    474  SC1 PHE   209      55.600  50.300  60.600  1.00  0.00            
ATOM    475  SC2 PHE   209      57.500  49.000  62.000  1.00  0.00            
ATOM    476  SC3 PHE   209      55.300  49.700  63.200  1.00  0.00            
ATOM    477  BB  GLY   210      53.600  52.800  56.300  1.00  0.00            
ATOM    478  BB  PHE   211      55.200  56.200  56.600  1.00  0.00            
ATOM    479  SC1 PHE   211      55.200  58.000  59.100  1.00  0.00            
ATOM    480  SC2 PHE   211      56.200  59.900  60.700  1.00  0.00            
ATOM    481  SC3 PHE   211      53.500  59.600  60.400  1.00  0.00            
ATOM    482  BB  ILE   212      58.600  54.900  56.900  1.00  0.00            
ATOM    483  SC1 ILE   212      60.400  57.400  57.200  1.00  0.00            
ATOM    484  BB  VAL   213      58.400  53.400  54.300  1.00  0.00            
ATOM    485  SC1 VAL   213      59.800  51.400  53.300  1.00  0.00            
ATOM    486  BB  PRO   214      57.800  56.000  51.900  1.00  0.00            
ATOM    487  SC1 PRO   214      55.200  55.000  50.400  1.00  0.00            
ATOM    488  BB  LEU   215      60.200  57.700  52.200  1.00  0.00            
ATOM    489  SC1 LEU   215      60.000  60.000  50.500  1.00  0.00            
ATOM    490  BB  PHE   216      62.300  55.000  51.400  1.00  0.00            
ATOM    491  SC1 PHE   216      63.900  54.500  54.300  1.00  0.00            
ATOM    492  SC2 PHE   216      65.800  52.700  55.200  1.00  0.00            
ATOM    493  SC3 PHE   216      63.400  52.900  56.500  1.00  0.00            
ATOM    494  BB  VAL   217      61.100  53.900  48.300  1.00  0.00            
ATOM    495  SC1 VAL   217      59.000  52.400  48.000  1.00  0.00            
ATOM    496  BB  MET   218      61.400  56.900  46.600  1.00  0.00            
ATOM    497  SC1 MET   218      57.700  57.600  47.000  1.00  0.00            
ATOM    498  BB  LEU   219      64.200  57.500  47.200  1.00  0.00            
ATOM    499  SC1 LEU   219      64.500  59.600  49.800  1.00  0.00            
ATOM    500  BB  PHE   220      65.500  54.000  45.700  1.00  0.00            
ATOM    501  SC1 PHE   220      66.600  53.000  47.800  1.00  0.00            
ATOM    502  SC2 PHE   220      67.300  53.300  50.300  1.00  0.00            
ATOM    503  SC3 PHE   220      67.700  50.900  49.100  1.00  0.00            
ATOM    504  BB  CYS   221      64.100  54.500  42.800  1.00  0.00            
ATOM    505  SC1 CYS   221      61.500  53.400  43.300  1.00  0.00            
ATOM    506  BB  TYR   222      65.700  57.600  41.800  1.00  0.00            
ATOM    507  SC1 TYR   222      64.900  59.700  39.400  1.00  0.00            
ATOM    508  SC2 TYR   222      63.400  61.900  39.900  1.00  0.00            
ATOM    509  SC3 TYR   222      64.300  61.300  37.400  1.00  0.00            
ATOM    510  BB  GLY   223      69.300  56.300  41.900  1.00  0.00            
ATOM    511  BB  PHE   224      68.400  53.300  39.800  1.00  0.00            
ATOM    512  SC1 PHE   224      68.300  51.500  42.400  1.00  0.00            
ATOM    513  SC2 PHE   224      68.000  50.000  44.600  1.00  0.00            
ATOM    514  SC3 PHE   224      70.000  51.700  44.500  1.00  0.00            
ATOM    515  BB  THR   225      67.900  54.700  37.600  1.00  0.00            
ATOM    516  SC1 THR   225      65.700  55.300  36.300  1.00  0.00            
ATOM    517  BB  LEU   226      72.100  55.100  37.100  1.00  0.00            
ATOM    518  SC1 LEU   226      73.400  54.500  40.000  1.00  0.00            
ATOM    519  BB  ARG   227      72.000  54.600  35.100  1.00  0.00            
ATOM    520  SC1 ARG   227      73.800  56.500  33.100  1.00  0.00            
ATOM    521  SC2 ARG   227      74.800  59.300  34.200  1.00  0.00            
ATOM    522  BB  THR   228      71.700  50.800  34.800  1.00  0.00            
ATOM    523  SC1 THR   228      73.500  49.700  33.400  1.00  0.00            
ATOM    524  BB  LEU   229      69.600  49.100  36.800  1.00  0.00            
ATOM    525  SC1 LEU   229      71.800  49.400  39.100  1.00  0.00            
ATOM    526  BB  PHE   230      67.100  49.900  36.800  1.00  0.00            
ATOM    527  SC1 PHE   230      65.000  49.600  38.400  1.00  0.00            
ATOM    528  SC2 PHE   230      64.200  50.100  41.000  1.00  0.00            
ATOM    529  SC3 PHE   230      62.600  50.900  38.900  1.00  0.00            
ATOM    530  BB  LYS   231      65.800  50.400  33.900  1.00  0.00            
ATOM    531  SC1 LYS   231      67.200  52.500  31.900  1.00  0.00            
ATOM    532  SC2 LYS   231      69.500  53.500  30.800  1.00  0.00            
ATOM    533  BB  ALA   232      63.300  51.000  33.600  1.00  0.00            
ATOM    534  BB  HIS   233      61.800  53.800  33.500  1.00  0.00            
ATOM    535  SC1 HIS   233      60.900  54.700  36.300  1.00  0.00            
ATOM    536  SC2 HIS   233      60.500  55.000  38.900  1.00  0.00            
ATOM    537  SC3 HIS   233      60.700  57.200  37.300  1.00  0.00            
ATOM    538  BB  MET   234      63.300  55.400  31.500  1.00  0.00            
ATOM    539  SC1 MET   234      62.000  57.300  28.600  1.00  0.00            
ATOM    540  BB  GLY   235      63.900  58.300  33.100  1.00  0.00            
ATOM    541  BB  GLN   236      63.400  61.700  32.300  1.00  0.00            
ATOM    542  SC1 GLN   236      64.700  64.900  30.300  1.00  0.00            
ATOM    543  BB  LYS   237      60.300  61.300  30.800  1.00  0.00            
ATOM    544  SC1 LYS   237      60.100  63.200  27.500  1.00  0.00            
ATOM    545  SC2 LYS   237      61.200  64.200  25.500  1.00  0.00            
ATOM    546  BB  HIS   238      58.700  60.100  34.000  1.00  0.00            
ATOM    547  SC1 HIS   238      58.200  57.200  33.700  1.00  0.00            
ATOM    548  SC2 HIS   238      56.400  55.600  35.000  1.00  0.00            
ATOM    549  SC3 HIS   238      57.000  55.100  32.400  1.00  0.00            
ATOM    550  BB  ARG   239      56.400  61.800  35.100  1.00  0.00            
ATOM    551  SC1 ARG   239      56.800  64.900  34.100  1.00  0.00            
ATOM    552  SC2 ARG   239      55.700  67.900  33.300  1.00  0.00            
ATOM    553  BB  ALA   240      55.500  60.900  37.800  1.00  0.00            
ATOM    554  BB  MET   241      58.300  60.800  39.900  1.00  0.00            
ATOM    555  SC1 MET   241      60.400  58.500  42.300  1.00  0.00            
ATOM    556  BB  ARG   242      58.100  63.500  40.700  1.00  0.00            
ATOM    557  SC1 ARG   242      60.600  65.100  38.600  1.00  0.00            
ATOM    558  SC2 ARG   242      61.300  64.700  35.500  1.00  0.00            
ATOM    559  BB  VAL   243      54.600  63.600  42.200  1.00  0.00            
ATOM    560  SC1 VAL   243      52.400  64.300  41.100  1.00  0.00            
ATOM    561  BB  ILE   244      55.100  61.100  44.100  1.00  0.00            
ATOM    562  SC1 ILE   244      53.000  59.400  45.600  1.00  0.00            
ATOM    563  BB  PHE   245      58.200  62.700  46.200  1.00  0.00            
ATOM    564  SC1 PHE   245      61.100  62.400  45.000  1.00  0.00            
ATOM    565  SC2 PHE   245      62.900  63.800  43.600  1.00  0.00            
ATOM    566  SC3 PHE   245      63.600  61.600  45.000  1.00  0.00            
ATOM    567  BB  ALA   246      56.400  65.700  46.800  1.00  0.00            
ATOM    568  BB  VAL   247      53.600  64.500  47.900  1.00  0.00            
ATOM    569  SC1 VAL   247      51.600  64.200  46.200  1.00  0.00            
ATOM    570  BB  VAL   248      55.200  62.500  50.500  1.00  0.00            
ATOM    571  SC1 VAL   248      54.500  60.000  51.000  1.00  0.00            
ATOM    572  BB  LEU   249      56.600  64.500  51.800  1.00  0.00            
ATOM    573  SC1 LEU   249      59.400  65.100  50.700  1.00  0.00            
ATOM    574  BB  ILE   250      54.000  66.600  52.900  1.00  0.00            
ATOM    575  SC1 ILE   250      55.800  69.100  53.400  1.00  0.00            
ATOM    576  BB  PHE   251      52.600  63.700  54.800  1.00  0.00            
ATOM    577  SC1 PHE   251      50.800  62.800  52.000  1.00  0.00            
ATOM    578  SC2 PHE   251      50.000  61.200  50.000  1.00  0.00            
ATOM    579  SC3 PHE   251      48.300  61.700  52.100  1.00  0.00            
ATOM    580  BB  LEU   252      55.100  63.300  56.900  1.00  0.00            
ATOM    581  SC1 LEU   252      56.700  60.900  55.300  1.00  0.00            
ATOM    582  BB  LEU   253      55.200  66.500  57.900  1.00  0.00            
ATOM    583  SC1 LEU   253      56.800  67.100  60.600  1.00  0.00            
ATOM    584  BB  CYS   254      51.500  66.700  59.100  1.00  0.00            
ATOM    585  SC1 CYS   254      49.400  66.500  56.900  1.00  0.00            
ATOM    586  BB  TRP   255      51.800  64.200  61.100  1.00  0.00            
ATOM    587  SC1 TRP   255      49.700  62.700  62.000  1.00  0.00            
ATOM    588  SC2 TRP   255      47.900  61.600  63.700  1.00  0.00            
ATOM    589  SC3 TRP   255      47.100  63.300  61.800  1.00  0.00            
ATOM    590  SC4 TRP   255      45.300  62.500  63.700  1.00  0.00            
ATOM    591  BB  LEU   256      54.000  65.900  63.700  1.00  0.00            
ATOM    592  SC1 LEU   256      56.100  63.900  64.800  1.00  0.00            
ATOM    593  BB  PRO   257      52.200  68.400  64.600  1.00  0.00            
ATOM    594  SC1 PRO   257      51.900  71.100  63.200  1.00  0.00            
ATOM    595  BB  TYR   258      49.400  66.100  65.500  1.00  0.00            
ATOM    596  SC1 TYR   258      46.500  67.100  65.400  1.00  0.00            
ATOM    597  SC2 TYR   258      44.200  67.300  64.000  1.00  0.00            
ATOM    598  SC3 TYR   258      44.100  66.800  66.600  1.00  0.00            
ATOM    599  BB  ASN   259      51.100  63.900  67.700  1.00  0.00            
ATOM    600  SC1 ASN   259      50.900  61.000  68.600  1.00  0.00            
ATOM    601  BB  LEU   260      51.800  65.800  69.900  1.00  0.00            
ATOM    602  SC1 LEU   260      55.100  66.400  69.300  1.00  0.00            
ATOM    603  BB  VAL   261      48.400  67.200  70.400  1.00  0.00            
ATOM    604  SC1 VAL   261      48.500  69.500  69.100  1.00  0.00            
ATOM    605  BB  LEU   262      47.000  64.100  71.300  1.00  0.00            
ATOM    606  SC1 LEU   262      45.900  62.600  68.700  1.00  0.00            
ATOM    607  BB  LEU   263      49.200  63.200  73.900  1.00  0.00            
ATOM    608  SC1 LEU   263      52.300  62.200  73.600  1.00  0.00            
ATOM    609  BB  ALA   264      48.100  65.800  75.800  1.00  0.00            
ATOM    610  BB  ASP   265      44.900  64.600  75.900  1.00  0.00            
ATOM    611  SC1 ASP   265      43.300  66.200  78.500  1.00  0.00            
ATOM    612  BB  THR   266      45.400  61.700  77.700  1.00  0.00            
ATOM    613  SC1 THR   266      45.700  60.100  75.700  1.00  0.00            
ATOM    614  BB  LEU   267      46.700  62.800  80.300  1.00  0.00            
ATOM    615  SC1 LEU   267      48.700  65.300  80.600  1.00  0.00            
ATOM    616  BB  MET   268      49.100  60.200  81.000  1.00  0.00            
ATOM    617  SC1 MET   268      51.300  61.700  78.800  1.00  0.00            
ATOM    618  BB  ARG   269      48.000  57.700  83.100  1.00  0.00            
ATOM    619  SC1 ARG   269      49.400  55.400  82.800  1.00  0.00            
ATOM    620  SC2 ARG   269      51.500  53.000  82.300  1.00  0.00            
ATOM    621  BB  THR   270      44.800  57.100  82.000  1.00  0.00            
ATOM    622  SC1 THR   270      45.200  57.000  79.500  1.00  0.00            
ATOM    623  BB  GLN   271      42.000  56.900  83.800  1.00  0.00            
ATOM    624  SC1 GLN   271      38.500  58.700  83.300  1.00  0.00            
ATOM    625  BB  VAL   272      42.800  55.900  86.200  1.00  0.00            
ATOM    626  SC1 VAL   272      44.900  56.800  87.600  1.00  0.00            
ATOM    627  BB  ILE   273      41.900  52.300  86.300  1.00  0.00            
ATOM    628  SC1 ILE   273      41.300  51.400  89.200  1.00  0.00            
ATOM    629  BB  GLN   274      40.000  51.800  83.200  1.00  0.00            
ATOM    630  SC1 GLN   274      37.100  54.200  82.200  1.00  0.00            
ATOM    631  BB  GLU   275      40.100  49.600  81.900  1.00  0.00            
ATOM    632  SC1 GLU   275      39.800  47.200  85.300  1.00  0.00            
ATOM    633  BB  SER   276      38.100  49.400  78.800  1.00  0.00            
ATOM    634  SC1 SER   276      35.900  50.000  78.900  1.00  0.00            
ATOM    635  BB  CYS   277      39.800  48.800  75.400  1.00  0.00            
ATOM    636  SC1 CYS   277      37.600  46.700  74.700  1.00  0.00            
ATOM    637  BB  GLU   278      39.900  51.500  74.700  1.00  0.00            
ATOM    638  SC1 GLU   278      37.100  54.200  76.300  1.00  0.00            
ATOM    639  BB  ARG   279      42.200  52.400  78.000  1.00  0.00            
ATOM    640  SC1 ARG   279      40.800  54.800  79.300  1.00  0.00            
ATOM    641  SC2 ARG   279      39.600  57.700  78.800  1.00  0.00            
ATOM    642  BB  ARG   280      44.600  50.600  76.900  1.00  0.00            
ATOM    643  SC1 ARG   280      44.200  47.800  78.400  1.00  0.00            
ATOM    644  SC2 ARG   280      45.000  45.200  80.400  1.00  0.00            
ATOM    645  BB  ASN   281      45.100  51.800  73.900  1.00  0.00            
ATOM    646  SC1 ASN   281      46.500  51.300  71.500  1.00  0.00            
ATOM    647  BB  ASN   282      45.600  55.000  74.900  1.00  0.00            
ATOM    648  SC1 ASN   282      42.700  56.300  75.100  1.00  0.00            
ATOM    649  BB  ILE   283      48.700  55.900  73.700  1.00  0.00            
ATOM    650  SC1 ILE   283      49.700  58.100  75.700  1.00  0.00            
ATOM    651  BB  GLY   284      47.500  57.900  71.000  1.00  0.00            
ATOM    652  BB  ARG   285      45.200  56.600  69.300  1.00  0.00            
ATOM    653  SC1 ARG   285      43.100  54.500  69.800  1.00  0.00            
ATOM    654  SC2 ARG   285      40.200  54.500  70.600  1.00  0.00            
ATOM    655  BB  ALA   286      45.600  58.300  66.600  1.00  0.00            
ATOM    656  BB  LEU   287      47.600  56.300  65.200  1.00  0.00            
ATOM    657  SC1 LEU   287      50.300  57.700  64.400  1.00  0.00            
ATOM    658  BB  ASP   288      45.700  53.600  65.200  1.00  0.00            
ATOM    659  SC1 ASP   288      45.900  51.000  66.600  1.00  0.00            
ATOM    660  BB  ALA   289      43.500  55.000  63.300  1.00  0.00            
ATOM    661  BB  THR   290      45.800  55.800  60.600  1.00  0.00            
ATOM    662  SC1 THR   290      45.600  58.400  60.500  1.00  0.00            
ATOM    663  BB  GLU   291      46.600  53.000  60.200  1.00  0.00            
ATOM    664  SC1 GLU   291      49.100  51.400  57.600  1.00  0.00            
ATOM    665  BB  ILE   292      43.700  51.600  59.600  1.00  0.00            
ATOM    666  SC1 ILE   292      43.300  50.100  62.300  1.00  0.00            
ATOM    667  BB  LEU   293      42.900  53.400  56.900  1.00  0.00            
ATOM    668  SC1 LEU   293      39.800  53.400  55.000  1.00  0.00            
ATOM    669  BB  GLY   294      45.000  55.100  55.900  1.00  0.00            
ATOM    670  BB  PHE   295      47.100  56.200  55.700  1.00  0.00            
ATOM    671  SC1 PHE   295      47.400  59.400  56.100  1.00  0.00            
ATOM    672  SC2 PHE   295      49.100  60.600  57.800  1.00  0.00            
ATOM    673  SC3 PHE   295      47.100  62.000  56.700  1.00  0.00            
ATOM    674  BB  LEU   296      49.800  56.000  53.800  1.00  0.00            
ATOM    675  SC1 LEU   296      51.500  58.400  54.200  1.00  0.00            
ATOM    676  BB  HIS   297      50.400  53.200  52.700  1.00  0.00            
ATOM    677  SC1 HIS   297      52.300  51.200  51.300  1.00  0.00            
ATOM    678  SC2 HIS   297      54.800  50.100  50.900  1.00  0.00            
ATOM    679  SC3 HIS   297      52.600  48.600  50.500  1.00  0.00            
ATOM    680  BB  SER   298      47.100  51.300  53.100  1.00  0.00            
ATOM    681  SC1 SER   298      47.800  48.900  53.500  1.00  0.00            
ATOM    682  BB  CYS   299      44.900  52.500  51.500  1.00  0.00            
ATOM    683  SC1 CYS   299      42.500  51.000  51.500  1.00  0.00            
ATOM    684  BB  LEU   300      45.200  55.400  49.700  1.00  0.00            
ATOM    685  SC1 LEU   300      44.600  57.900  51.300  1.00  0.00            
ATOM    686  BB  ASN   301      48.200  55.000  49.100  1.00  0.00            
ATOM    687  SC1 ASN   301      50.900  56.500  49.000  1.00  0.00            
ATOM    688  BB  PRO   302      47.900  52.200  46.900  1.00  0.00            
ATOM    689  SC1 PRO   302      47.700  50.100  48.700  1.00  0.00            
ATOM    690  BB  ILE   303      46.000  54.100  44.500  1.00  0.00            
ATOM    691  SC1 ILE   303      42.900  54.500  44.500  1.00  0.00            
ATOM    692  BB  ILE   304      48.300  56.600  44.000  1.00  0.00            
ATOM    693  SC1 ILE   304      47.600  58.800  46.100  1.00  0.00            
ATOM    694  BB  TYR   305      50.500  54.800  42.900  1.00  0.00            
ATOM    695  SC1 TYR   305      52.400  54.100  44.800  1.00  0.00            
ATOM    696  SC2 TYR   305      55.000  53.900  45.500  1.00  0.00            
ATOM    697  SC3 TYR   305      53.100  52.600  46.900  1.00  0.00            
ATOM    698  BB  ALA   306      48.900  53.500  40.200  1.00  0.00            
ATOM    699  BB  PHE   307      48.200  56.400  39.000  1.00  0.00            
ATOM    700  SC1 PHE   307      45.700  57.600  39.700  1.00  0.00            
ATOM    701  SC2 PHE   307      43.700  59.300  39.200  1.00  0.00            
ATOM    702  SC3 PHE   307      44.100  58.400  41.800  1.00  0.00            
ATOM    703  BB  ILE   308      51.100  57.600  38.300  1.00  0.00            
ATOM    704  SC1 ILE   308      51.600  59.300  40.900  1.00  0.00            
ATOM    705  BB  GLY   309      52.200  58.500  35.300  1.00  0.00            
ATOM    706  BB  GLN   310      51.600  59.800  33.700  1.00  0.00            
ATOM    707  SC1 GLN   310      54.500  60.000  31.000  1.00  0.00            
ATOM    708  BB  ASN   311      50.300  63.000  35.300  1.00  0.00            
ATOM    709  SC1 ASN   311      52.500  65.300  36.200  1.00  0.00            
ATOM    710  BB  PHE   312      48.500  62.000  37.100  1.00  0.00            
ATOM    711  SC1 PHE   312      47.500  63.200  39.800  1.00  0.00            
ATOM    712  SC2 PHE   312      47.300  62.200  42.300  1.00  0.00            
ATOM    713  SC3 PHE   312      46.400  64.700  41.700  1.00  0.00            
ATOM    714  BB  ARG   313      45.400  62.000  34.800  1.00  0.00            
ATOM    715  SC1 ARG   313      44.900  64.600  33.500  1.00  0.00            
ATOM    716  SC2 ARG   313      44.200  67.100  32.300  1.00  0.00            
ATOM    717  BB  HIS   314      46.800  60.000  32.300  1.00  0.00            
ATOM    718  SC1 HIS   314      44.800  60.900  30.200  1.00  0.00            
ATOM    719  SC2 HIS   314      44.600  60.800  27.500  1.00  0.00            
ATOM    720  SC3 HIS   314      43.300  62.700  28.900  1.00  0.00            
ATOM    721  BB  GLY   315      47.400  57.300  34.200  1.00  0.00            
ATOM    722  BB  PHE   316      44.200  56.700  34.900  1.00  0.00            
ATOM    723  SC1 PHE   316      43.100  55.000  37.000  1.00  0.00            
ATOM    724  SC2 PHE   316      41.600  52.800  37.100  1.00  0.00            
ATOM    725  SC3 PHE   316      43.500  53.100  38.900  1.00  0.00            
ATOM    726  BB  LEU   317      42.900  56.600  31.400  1.00  0.00            
ATOM    727  SC1 LEU   317      40.000  56.500  33.000  1.00  0.00            
ATOM    728  BB  LYS   318      45.200  54.700  30.500  1.00  0.00            
ATOM    729  SC1 LYS   318      47.100  56.200  28.500  1.00  0.00            
ATOM    730  SC2 LYS   318      47.400  56.900  26.100  1.00  0.00            
ATOM    731  BB  ILE   319      44.500  52.200  32.500  1.00  0.00            
ATOM    732  SC1 ILE   319      46.500  51.700  34.800  1.00  0.00            
ATOM    733  BB  LEU   320      41.900  51.600  32.000  1.00  0.00            
ATOM    734  SC1 LEU   320      39.600  49.700  33.700  1.00  0.00            
ATOM    735  BB  ALA   321      42.500  50.900  28.000  1.00  0.00            
ATOM    736  BB  MET   322      44.400  48.800  28.200  1.00  0.00            
ATOM    737  SC1 MET   322      44.300  46.800  31.600  1.00  0.00            
ATOM    738  BB  HIS   323      47.900  47.500  27.500  1.00  0.00            
ATOM    739  SC1 HIS   323      48.700  49.800  29.600  1.00  0.00            
ATOM    740  SC2 HIS   323      49.300  51.700  31.400  1.00  0.00            
ATOM    741  SC3 HIS   323      49.800  52.100  28.800  1.00  0.00            
ATOM    742  BB  GLY   324      48.800  45.700  26.100  1.00  0.00            
ATOM    743  BB  ALA   325      68.500  56.200  97.000  1.00  0.00            
ATOM    744  BB  LYS   326      69.300  54.900  98.000  1.00  0.00            
ATOM    745  SC1 LYS   326      71.300  55.300 100.700  1.00  0.00            
ATOM    746  SC2 LYS   326      72.800  56.400 102.400  1.00  0.00            
ATOM    747  BB  GLU   327      69.900  51.000  97.300  1.00  0.00            
ATOM    748  SC1 GLU   327      72.900  50.300 100.000  1.00  0.00            
ATOM    749  BB  LEU   328      71.800  48.400  94.300  1.00  0.00            
ATOM    750  SC1 LEU   328      74.800  48.200  95.300  1.00  0.00            
ATOM    751  BB  ARG   329      70.300  48.300  92.500  1.00  0.00            
ATOM    752  SC1 ARG   329      69.800  50.200  89.900  1.00  0.00            
ATOM    753  SC2 ARG   329      71.400  50.800  87.200  1.00  0.00            
ATOM    754  BB  CYS   330      66.800  46.200  91.100  1.00  0.00            
ATOM    755  SC1 CYS   330      67.100  43.800  92.900  1.00  0.00            
ATOM    756  BB  GLN   331      65.100  47.800  89.300  1.00  0.00            
ATOM    757  SC1 GLN   331      67.000  47.600  86.000  1.00  0.00            
ATOM    758  BB  CYS   332      64.600  51.500  88.700  1.00  0.00            
ATOM    759  SC1 CYS   332      62.900  52.800  90.400  1.00  0.00            
ATOM    760  BB  ILE   333      65.400  55.900  87.600  1.00  0.00            
ATOM    761  SC1 ILE   333      68.100  54.800  88.700  1.00  0.00            
ATOM    762  BB  LYS   334      64.200  58.100  87.700  1.00  0.00            
ATOM    763  SC1 LYS   334      64.300  60.700  89.500  1.00  0.00            
ATOM    764  SC2 LYS   334      64.700  61.800  91.900  1.00  0.00            
ATOM    765  BB  THR   335      61.100  59.200  85.900  1.00  0.00            
ATOM    766  SC1 THR   335      61.700  61.400  84.700  1.00  0.00            
ATOM    767  BB  TYR   336      58.900  57.400  86.800  1.00  0.00            
ATOM    768  SC1 TYR   336      59.000  55.700  89.200  1.00  0.00            
ATOM    769  SC2 TYR   336      57.500  54.600  91.300  1.00  0.00            
ATOM    770  SC3 TYR   336      59.800  56.000  91.800  1.00  0.00            
ATOM    771  BB  SER   337      56.800  55.500  85.300  1.00  0.00            
ATOM    772  SC1 SER   337      54.500  56.400  84.600  1.00  0.00            
ATOM    773  BB  LYS   338      55.200  52.600  87.800  1.00  0.00            
ATOM    774  SC1 LYS   338      58.200  50.700  87.600  1.00  0.00            
ATOM    775  SC2 LYS   338      59.400  48.800  87.600  1.00  0.00            
ATOM    776  BB  PRO   339      52.700  53.200  88.800  1.00  0.00            
ATOM    777  SC1 PRO   339      52.400  54.700  91.400  1.00  0.00            
ATOM    778  BB  PHE   340      50.400  54.000  87.200  1.00  0.00            
ATOM    779  SC1 PHE   340      49.800  56.900  87.700  1.00  0.00            
ATOM    780  SC2 PHE   340      50.000  59.600  87.300  1.00  0.00            
ATOM    781  SC3 PHE   340      49.200  58.600  89.700  1.00  0.00            
ATOM    782  BB  HIS   341      47.800  52.400  86.700  1.00  0.00            
ATOM    783  SC1 HIS   341      46.200  51.700  84.000  1.00  0.00            
ATOM    784  SC2 HIS   341      45.000  51.800  81.600  1.00  0.00            
ATOM    785  SC3 HIS   341      45.000  49.500  83.100  1.00  0.00            
ATOM    786  BB  PRO   342      46.300  51.700  88.900  1.00  0.00            
ATOM    787  SC1 PRO   342      45.700  53.300  91.500  1.00  0.00            
ATOM    788  BB  LYS   343      45.300  48.800  90.100  1.00  0.00            
ATOM    789  SC1 LYS   343      44.400  47.400  87.500  1.00  0.00            
ATOM    790  SC2 LYS   343      44.200  45.100  86.500  1.00  0.00            
ATOM    791  BB  PHE   344      45.700  47.200  93.000  1.00  0.00            
ATOM    792  SC1 PHE   344      44.900  49.000  95.600  1.00  0.00            
ATOM    793  SC2 PHE   344      46.000  51.300  96.300  1.00  0.00            
ATOM    794  SC3 PHE   344      43.300  51.000  96.600  1.00  0.00            
ATOM    795  BB  ILE   345      46.100  44.900  92.600  1.00  0.00            
ATOM    796  SC1 ILE   345      44.100  43.200  91.100  1.00  0.00            
ATOM    797  BB  LYS   346      47.600  42.300  93.900  1.00  0.00            
ATOM    798  SC1 LYS   346      46.500  41.800  96.900  1.00  0.00            
ATOM    799  SC2 LYS   346      45.900  39.900  98.500  1.00  0.00            
ATOM    800  BB  GLU   347      50.800  41.700  95.300  1.00  0.00            
ATOM    801  SC1 GLU   347      50.300  38.300  93.900  1.00  0.00            
ATOM    802  BB  LEU   348      52.900  41.000  97.700  1.00  0.00            
ATOM    803  SC1 LEU   348      52.500  37.900  98.600  1.00  0.00            
ATOM    804  BB  ARG   349      54.500  43.400 100.400  1.00  0.00            
ATOM    805  SC1 ARG   349      51.900  42.600 102.600  1.00  0.00            
ATOM    806  SC2 ARG   349      50.800  43.100 105.500  1.00  0.00            
ATOM    807  BB  VAL   350      57.200  42.800 102.700  1.00  0.00            
ATOM    808  SC1 VAL   350      56.500  44.700 104.400  1.00  0.00            
ATOM    809  BB  ILE   351      60.300  41.600 103.000  1.00  0.00            
ATOM    810  SC1 ILE   351      60.300  41.700 106.100  1.00  0.00            
ATOM    811  BB  GLU   352      61.800  40.600 100.900  1.00  0.00            
ATOM    812  SC1 GLU   352      58.800  40.200  98.500  1.00  0.00            
ATOM    813  BB  SER   353      63.400  41.700  97.300  1.00  0.00            
ATOM    814  SC1 SER   353      65.700  41.100  97.100  1.00  0.00            
ATOM    815  BB  GLY   354      61.700  42.700  94.800  1.00  0.00            
ATOM    816  BB  PRO   355      62.400  45.800  94.100  1.00  0.00            
ATOM    817  SC1 PRO   355      61.300  45.900  91.300  1.00  0.00            
ATOM    818  BB  HIS   356      64.200  46.900  95.800  1.00  0.00            
ATOM    819  SC1 HIS   356      64.800  49.700  94.800  1.00  0.00            
ATOM    820  SC2 HIS   356      64.700  52.300  95.700  1.00  0.00            
ATOM    821  SC3 HIS   356      66.400  51.600  93.800  1.00  0.00            
ATOM    822  BB  CYS   357      68.100  46.300  96.800  1.00  0.00            
ATOM    823  SC1 CYS   357      69.800  44.000  95.600  1.00  0.00            
ATOM    824  BB  ALA   358      68.800  46.800  99.600  1.00  0.00            
ATOM    825  BB  ASN   359      68.500  46.600 101.700  1.00  0.00            
ATOM    826  SC1 ASN   359      70.200  44.400 104.000  1.00  0.00            
ATOM    827  BB  THR   360      64.900  44.100 101.600  1.00  0.00            
ATOM    828  SC1 THR   360      65.500  42.800 103.800  1.00  0.00            
ATOM    829  BB  GLU   361      62.100  45.300 100.500  1.00  0.00            
ATOM    830  SC1 GLU   361      61.700  47.200 104.200  1.00  0.00            
ATOM    831  BB  ILE   362      59.700  45.400  98.400  1.00  0.00            
ATOM    832  SC1 ILE   362      57.900  47.100 100.300  1.00  0.00            
ATOM    833  BB  ILE   363      57.300  45.000  96.400  1.00  0.00            
ATOM    834  SC1 ILE   363      57.000  42.700  94.400  1.00  0.00            
ATOM    835  BB  VAL   364      54.000  46.600  95.400  1.00  0.00            
ATOM    836  SC1 VAL   364      54.100  48.100  97.600  1.00  0.00            
ATOM    837  BB  LYS   365      52.100  45.900  92.900  1.00  0.00            
ATOM    838  SC1 LYS   365      53.000  43.800  91.300  1.00  0.00            
ATOM    839  SC2 LYS   365      53.100  41.200  90.900  1.00  0.00            
ATOM    840  BB  LEU   366      50.300  48.400  91.000  1.00  0.00            
ATOM    841  SC1 LEU   366      49.900  50.700  92.800  1.00  0.00            
ATOM    842  BB  SER   367      49.100  46.100  88.600  1.00  0.00            
ATOM    843  SC1 SER   367      48.900  43.500  88.900  1.00  0.00            
ATOM    844  BB  ASP   368      49.300  47.400  85.700  1.00  0.00            
ATOM    845  SC1 ASP   368      48.600  44.800  83.700  1.00  0.00            
ATOM    846  BB  GLY   369      51.500  49.100  85.500  1.00  0.00            
ATOM    847  BB  ARG   370      54.000  47.800  87.100  1.00  0.00            
ATOM    848  SC1 ARG   370      53.400  44.800  86.600  1.00  0.00            
ATOM    849  SC2 ARG   370      53.000  42.300  84.800  1.00  0.00            
ATOM    850  BB  GLU   371      55.100  47.700  89.900  1.00  0.00            
ATOM    851  SC1 GLU   371      57.300  44.200  89.400  1.00  0.00            
ATOM    852  BB  LEU   372      56.800  48.400  92.400  1.00  0.00            
ATOM    853  SC1 LEU   372      54.900  50.900  93.600  1.00  0.00            
ATOM    854  BB  CYS   373      59.500  49.800  94.700  1.00  0.00            
ATOM    855  SC1 CYS   373      60.800  50.600  92.000  1.00  0.00            
ATOM    856  BB  LEU   374      60.500  50.600  97.400  1.00  0.00            
ATOM    857  SC1 LEU   374      60.200  54.000  96.800  1.00  0.00            
ATOM    858  BB  ASP   375      61.500  50.400 100.100  1.00  0.00            
ATOM    859  SC1 ASP   375      64.400  49.400 100.300  1.00  0.00            
ATOM    860  BB  PRO   376      58.900  52.100 103.200  1.00  0.00            
ATOM    861  SC1 PRO   376      57.100  49.800 103.800  1.00  0.00            
ATOM    862  BB  LYS   377      59.800  55.200 102.400  1.00  0.00            
ATOM    863  SC1 LYS   377      62.600  55.200 101.100  1.00  0.00            
ATOM    864  SC2 LYS   377      64.900  54.600 100.400  1.00  0.00            
ATOM    865  BB  GLU   378      57.200  56.800 103.700  1.00  0.00            
ATOM    866  SC1 GLU   378      57.600  58.900 106.600  1.00  0.00            
ATOM    867  BB  ASN   379      54.500  57.700 102.400  1.00  0.00            
ATOM    868  SC1 ASN   379      53.100  59.500 104.700  1.00  0.00            
ATOM    869  BB  TRP   380      53.400  56.000  99.700  1.00  0.00            
ATOM    870  SC1 TRP   380      51.500  56.800  97.500  1.00  0.00            
ATOM    871  SC2 TRP   380      50.500  57.200  95.100  1.00  0.00            
ATOM    872  SC3 TRP   380      49.000  56.200  97.000  1.00  0.00            
ATOM    873  SC4 TRP   380      48.000  56.300  94.500  1.00  0.00            
ATOM    874  BB  VAL   381      54.300  53.000 101.000  1.00  0.00            
ATOM    875  SC1 VAL   381      56.000  52.300  99.100  1.00  0.00            
ATOM    876  BB  GLN   382      52.700  52.900 103.400  1.00  0.00            
ATOM    877  SC1 GLN   382      54.600  53.700 106.200  1.00  0.00            
ATOM    878  BB  ARG   383      49.600  53.400 102.000  1.00  0.00            
ATOM    879  SC1 ARG   383      49.400  56.800 102.700  1.00  0.00            
ATOM    880  SC2 ARG   383      49.800  59.500 100.900  1.00  0.00            
ATOM    881  BB  VAL   384      49.400  51.100  99.700  1.00  0.00            
ATOM    882  SC1 VAL   384      50.900  51.800  97.600  1.00  0.00            
ATOM    883  BB  VAL   385      49.800  48.500 102.100  1.00  0.00            
ATOM    884  SC1 VAL   385      52.300  47.700 102.300  1.00  0.00            
ATOM    885  BB  GLU   386      47.300  49.200 103.800  1.00  0.00            
ATOM    886  SC1 GLU   386      49.200  51.300 106.300  1.00  0.00            
ATOM    887  BB  LYS   387      44.700  49.400 101.300  1.00  0.00            
ATOM    888  SC1 LYS   387      42.800  51.100 102.900  1.00  0.00            
ATOM    889  SC2 LYS   387      40.500  51.400 104.400  1.00  0.00            
ATOM    890  BB  PHE   388      45.100  46.900 100.400  1.00  0.00            
ATOM    891  SC1 PHE   388      47.300  46.200  98.600  1.00  0.00            
ATOM    892  SC2 PHE   388      49.800  45.100  98.500  1.00  0.00            
ATOM    893  SC3 PHE   388      49.100  47.000  96.700  1.00  0.00            
ATOM    894  BB  LEU   389      44.600  45.100 103.000  1.00  0.00            
ATOM    895  SC1 LEU   389      47.300  43.300 102.600  1.00  0.00            
ATOM    896  BB  LYS   390      41.900  45.800 103.700  1.00  0.00            
ATOM    897  SC1 LYS   390      40.500  44.700 106.400  1.00  0.00            
ATOM    898  SC2 LYS   390      40.000  42.800 108.600  1.00  0.00            
ATOM    899  BB  ARG   391      40.600  45.100 100.400  1.00  0.00            
ATOM    900  SC1 ARG   391      39.800  47.400  99.500  1.00  0.00            
ATOM    901  SC2 ARG   391      36.800  48.200  98.200  1.00  0.00            
ATOM    902  BB  ALA   392      41.300  42.000 100.400  1.00  0.00            
ATOM    903  BB  GLU   393      40.000  41.100 103.200  1.00  0.00            
ATOM    904  SC1 GLU   393      43.500  40.800 104.800  1.00  0.00            
ATOM    905  BB  ASN   394      37.100  42.200 102.700  1.00  0.00            
ATOM    906  SC1 ASN   394      35.200  41.700 105.000  1.00  0.00            
ATOM    907  BB  SER   395      35.400  43.000  99.300  1.00  0.00            
ATOM    908  SC1 SER   395      36.900  43.000  97.300  1.00  0.00            
TER
ENDMDL
