# Supplementary material for: Conformational plasticity and dynamic interactions of the N-terminal domain of the chemokine receptor CXCR1
Source: PLoS Comput Biol. 2021 May 20;17(5):e1008593. doi: 10.1371/journal.pcbi.1008593 (PMC8172051; doi:10.1371/journal.pcbi.1008593)
Supplement: S2 Data — (ZIP) [file pcbi.1008593.s010.zip › mode4.pdb]

TITLE     Generated by trjconv : Martini system from cxcr1.pdb t= 10153000.00000
REMARK    THIS IS A SIMULATION BOX
CRYST1  101.555  101.555  124.977  90.00  90.00  90.00 P 1           1
MODEL        1
ATOM      1  BB  MET     1      61.100  54.800 102.900  1.00  0.00            
ATOM      2  SC1 MET     1      62.100  51.600 103.600  1.00  0.00            
ATOM      3  BB  SER     2      61.800  53.600  98.800  1.00  0.00            
ATOM      4  SC1 SER     2      60.600  55.200  97.800  1.00  0.00            
ATOM      5  BB  ASN     3      64.500  51.700  98.700  1.00  0.00            
ATOM      6  SC1 ASN     3      66.800  53.600  97.400  1.00  0.00            
ATOM      7  BB  ILE     4      63.600  49.300  95.900  1.00  0.00            
ATOM      8  SC1 ILE     4      64.600  46.500  96.900  1.00  0.00            
ATOM      9  BB  THR     5      63.100  48.900  92.200  1.00  0.00            
ATOM     10  SC1 THR     5      60.800  48.400  91.200  1.00  0.00            
ATOM     11  BB  ASP     6      64.700  50.000  88.600  1.00  0.00            
ATOM     12  SC1 ASP     6      67.500  48.000  88.500  1.00  0.00            
ATOM     13  BB  PRO     7      64.700  50.700  85.600  1.00  0.00            
ATOM     14  SC1 PRO     7      62.800  52.400  84.600  1.00  0.00            
ATOM     15  BB  GLN     8      67.300  51.100  83.500  1.00  0.00            
ATOM     16  SC1 GLN     8      67.300  55.400  83.600  1.00  0.00            
ATOM     17  BB  MET     9      67.300  50.100  81.500  1.00  0.00            
ATOM     18  SC1 MET     9      64.300  52.300  79.600  1.00  0.00            
ATOM     19  BB  TRP    10      66.900  48.400  78.600  1.00  0.00            
ATOM     20  SC1 TRP    10      66.900  50.100  76.300  1.00  0.00            
ATOM     21  SC2 TRP    10      66.200  51.800  74.300  1.00  0.00            
ATOM     22  SC3 TRP    10      68.800  51.700  75.200  1.00  0.00            
ATOM     23  SC4 TRP    10      68.100  53.400  73.200  1.00  0.00            
ATOM     24  BB  ASP    11      66.200  45.800  78.700  1.00  0.00            
ATOM     25  SC1 ASP    11      68.600  43.700  78.000  1.00  0.00            
ATOM     26  BB  PHE    12      63.300  45.400  77.700  1.00  0.00            
ATOM     27  SC1 PHE    12      62.200  47.900  76.600  1.00  0.00            
ATOM     28  SC2 PHE    12      61.600  50.100  75.200  1.00  0.00            
ATOM     29  SC3 PHE    12      59.900  49.300  77.200  1.00  0.00            
ATOM     30  BB  ASP    13      60.700  44.300  79.300  1.00  0.00            
ATOM     31  SC1 ASP    13      59.800  41.700  79.400  1.00  0.00            
ATOM     32  BB  ASP    14      59.800  46.100  80.800  1.00  0.00            
ATOM     33  SC1 ASP    14      61.900  48.600  81.700  1.00  0.00            
ATOM     34  BB  LEU    15      57.000  47.500  81.700  1.00  0.00            
ATOM     35  SC1 LEU    15      56.600  50.000  83.200  1.00  0.00            
ATOM     36  BB  ASN    16      53.600  45.800  80.800  1.00  0.00            
ATOM     37  SC1 ASN    16      54.500  43.100  80.000  1.00  0.00            
ATOM     38  BB  PHE    17      51.200  46.500  81.800  1.00  0.00            
ATOM     39  SC1 PHE    17      51.400  49.700  82.100  1.00  0.00            
ATOM     40  SC2 PHE    17      51.500  52.400  81.900  1.00  0.00            
ATOM     41  SC3 PHE    17      50.100  51.200  83.900  1.00  0.00            
ATOM     42  BB  THR    18      48.500  45.200  81.300  1.00  0.00            
ATOM     43  SC1 THR    18      48.800  42.800  80.500  1.00  0.00            
ATOM     44  BB  GLY    19      45.700  46.800  82.900  1.00  0.00            
ATOM     45  BB  MET    20      45.400  48.800  83.500  1.00  0.00            
ATOM     46  SC1 MET    20      45.200  50.200  86.500  1.00  0.00            
ATOM     47  BB  PRO    21      43.800  51.100  81.700  1.00  0.00            
ATOM     48  SC1 PRO    21      45.500  53.200  82.500  1.00  0.00            
ATOM     49  BB  PRO    22      40.500  52.800  81.800  1.00  0.00            
ATOM     50  SC1 PRO    22      41.300  53.600  84.800  1.00  0.00            
ATOM     51  BB  ALA    23      39.000  52.800  80.400  1.00  0.00            
ATOM     52  BB  ASP    24      36.100  54.200  81.100  1.00  0.00            
ATOM     53  SC1 ASP    24      33.100  53.100  81.600  1.00  0.00            
ATOM     54  BB  GLU    25      37.400  57.400  79.700  1.00  0.00            
ATOM     55  SC1 GLU    25      38.900  58.100  83.200  1.00  0.00            
ATOM     56  BB  ASP    26      37.000  57.900  77.100  1.00  0.00            
ATOM     57  SC1 ASP    26      34.600  60.300  76.400  1.00  0.00            
ATOM     58  BB  TYR    27      39.500  58.200  75.800  1.00  0.00            
ATOM     59  SC1 TYR    27      42.000  58.100  77.900  1.00  0.00            
ATOM     60  SC2 TYR    27      44.200  58.700  79.400  1.00  0.00            
ATOM     61  SC3 TYR    27      43.100  56.200  79.500  1.00  0.00            
ATOM     62  BB  SER    28      39.300  60.200  72.500  1.00  0.00            
ATOM     63  SC1 SER    28      37.900  61.900  73.000  1.00  0.00            
ATOM     64  BB  PRO    29      41.700  59.400  71.300  1.00  0.00            
ATOM     65  SC1 PRO    29      42.800  56.700  72.900  1.00  0.00            
ATOM     66  BB  CYS    30      43.100  60.700  68.600  1.00  0.00            
ATOM     67  SC1 CYS    30      45.900  59.600  68.200  1.00  0.00            
ATOM     68  BB  MET    31      41.500  63.800  68.200  1.00  0.00            
ATOM     69  SC1 MET    31      42.200  65.700  65.000  1.00  0.00            
ATOM     70  BB  LEU    32      41.700  64.500  71.500  1.00  0.00            
ATOM     71  SC1 LEU    32      44.900  64.600  72.100  1.00  0.00            
ATOM     72  BB  GLU    33      40.800  67.300  72.500  1.00  0.00            
ATOM     73  SC1 GLU    33      39.200  66.600  75.800  1.00  0.00            
ATOM     74  BB  THR    34      43.500  69.600  74.200  1.00  0.00            
ATOM     75  SC1 THR    34      44.600  67.800  75.800  1.00  0.00            
ATOM     76  BB  GLU    35      42.800  72.300  73.200  1.00  0.00            
ATOM     77  SC1 GLU    35      41.200  74.800  75.300  1.00  0.00            
ATOM     78  BB  THR    36      43.900  74.000  70.100  1.00  0.00            
ATOM     79  SC1 THR    36      42.600  75.000  68.200  1.00  0.00            
ATOM     80  BB  LEU    37      47.000  73.700  70.700  1.00  0.00            
ATOM     81  SC1 LEU    37      48.100  75.600  68.200  1.00  0.00            
ATOM     82  BB  ASN    38      47.900  71.700  72.100  1.00  0.00            
ATOM     83  SC1 ASN    38      47.800  71.900  75.000  1.00  0.00            
ATOM     84  BB  LYS    39      47.400  68.600  71.400  1.00  0.00            
ATOM     85  SC1 LYS    39      49.400  66.400  70.400  1.00  0.00            
ATOM     86  SC2 LYS    39      52.000  66.000  70.700  1.00  0.00            
ATOM     87  BB  TYR    40      45.300  68.800  69.200  1.00  0.00            
ATOM     88  SC1 TYR    40      42.400  69.400  67.900  1.00  0.00            
ATOM     89  SC2 TYR    40      40.500  70.200  66.200  1.00  0.00            
ATOM     90  SC3 TYR    40      40.200  70.500  68.800  1.00  0.00            
ATOM     91  BB  VAL    41      47.000  70.800  66.800  1.00  0.00            
ATOM     92  SC1 VAL    41      46.400  72.500  64.900  1.00  0.00            
ATOM     93  BB  VAL    42      49.500  68.500  66.000  1.00  0.00            
ATOM     94  SC1 VAL    42      51.600  68.200  64.400  1.00  0.00            
ATOM     95  BB  ILE    43      47.000  65.900  64.600  1.00  0.00            
ATOM     96  SC1 ILE    43      46.300  64.400  67.200  1.00  0.00            
ATOM     97  BB  ILE    44      46.000  67.800  61.900  1.00  0.00            
ATOM     98  SC1 ILE    44      43.200  69.200  61.600  1.00  0.00            
ATOM     99  BB  ALA    45      48.900  67.800  60.500  1.00  0.00            
ATOM    100  BB  TYR    46      48.600  64.000  60.300  1.00  0.00            
ATOM    101  SC1 TYR    46      50.500  63.200  62.900  1.00  0.00            
ATOM    102  SC2 TYR    46      52.100  63.400  65.000  1.00  0.00            
ATOM    103  SC3 TYR    46      50.200  61.500  65.000  1.00  0.00            
ATOM    104  BB  ALA    47      46.500  64.000  58.800  1.00  0.00            
ATOM    105  BB  LEU    48      48.100  65.800  55.600  1.00  0.00            
ATOM    106  SC1 LEU    48      47.800  69.000  55.700  1.00  0.00            
ATOM    107  BB  VAL    49      50.400  63.300  54.500  1.00  0.00            
ATOM    108  SC1 VAL    49      51.900  62.500  56.500  1.00  0.00            
ATOM    109  BB  PHE    50      47.600  60.500  54.100  1.00  0.00            
ATOM    110  SC1 PHE    50      47.700  58.600  56.600  1.00  0.00            
ATOM    111  SC2 PHE    50      48.300  58.500  59.200  1.00  0.00            
ATOM    112  SC3 PHE    50      49.500  56.900  57.500  1.00  0.00            
ATOM    113  BB  LEU    51      45.700  62.200  52.100  1.00  0.00            
ATOM    114  SC1 LEU    51      44.700  65.000  51.400  1.00  0.00            
ATOM    115  BB  LEU    52      48.300  63.100  49.300  1.00  0.00            
ATOM    116  SC1 LEU    52      50.200  65.400  50.400  1.00  0.00            
ATOM    117  BB  SER    53      49.100  59.600  49.200  1.00  0.00            
ATOM    118  SC1 SER    53      51.300  59.000  48.600  1.00  0.00            
ATOM    119  BB  LEU    54      45.900  58.200  48.300  1.00  0.00            
ATOM    120  SC1 LEU    54      42.900  58.100  50.000  1.00  0.00            
ATOM    121  BB  LEU    55      45.600  59.800  45.700  1.00  0.00            
ATOM    122  SC1 LEU    55      42.700  60.600  44.300  1.00  0.00            
ATOM    123  BB  GLY    56      48.400  58.600  44.300  1.00  0.00            
ATOM    124  BB  ASN    57      47.400  55.000  45.100  1.00  0.00            
ATOM    125  SC1 ASN    57      49.800  54.500  46.000  1.00  0.00            
ATOM    126  BB  SER    58      44.500  55.200  43.300  1.00  0.00            
ATOM    127  SC1 SER    58      42.400  55.700  43.900  1.00  0.00            
ATOM    128  BB  LEU    59      46.500  56.400  40.200  1.00  0.00            
ATOM    129  SC1 LEU    59      43.800  58.100  39.500  1.00  0.00            
ATOM    130  BB  VAL    60      48.100  54.100  40.100  1.00  0.00            
ATOM    131  SC1 VAL    60      50.200  52.700  40.900  1.00  0.00            
ATOM    132  BB  MET    61      45.400  51.900  39.900  1.00  0.00            
ATOM    133  SC1 MET    61      43.200  50.700  41.900  1.00  0.00            
ATOM    134  BB  LEU    62      44.500  53.000  36.900  1.00  0.00            
ATOM    135  SC1 LEU    62      41.800  54.300  36.900  1.00  0.00            
ATOM    136  BB  VAL    63      47.200  52.200  35.100  1.00  0.00            
ATOM    137  SC1 VAL    63      49.300  53.500  34.200  1.00  0.00            
ATOM    138  BB  ILE    64      47.200  49.000  35.900  1.00  0.00            
ATOM    139  SC1 ILE    64      49.400  49.000  38.100  1.00  0.00            
ATOM    140  BB  LEU    65      44.100  48.300  34.500  1.00  0.00            
ATOM    141  SC1 LEU    65      42.600  48.400  37.200  1.00  0.00            
ATOM    142  BB  TYR    66      44.700  48.700  31.500  1.00  0.00            
ATOM    143  SC1 TYR    66      44.500  52.000  31.200  1.00  0.00            
ATOM    144  SC2 TYR    66      45.500  54.400  30.500  1.00  0.00            
ATOM    145  SC3 TYR    66      43.100  54.200  31.700  1.00  0.00            
ATOM    146  BB  SER    67      47.400  46.800  31.400  1.00  0.00            
ATOM    147  SC1 SER    67      47.500  44.900  32.600  1.00  0.00            
ATOM    148  BB  ARG    68      50.100  48.900  31.500  1.00  0.00            
ATOM    149  SC1 ARG    68      49.800  50.600  28.900  1.00  0.00            
ATOM    150  SC2 ARG    68      48.100  51.900  26.900  1.00  0.00            
ATOM    151  BB  VAL    69      52.000  48.700  33.400  1.00  0.00            
ATOM    152  SC1 VAL    69      53.200  50.500  35.100  1.00  0.00            
ATOM    153  BB  GLY    70      55.700  48.900  31.100  1.00  0.00            
ATOM    154  BB  ARG    71      54.700  48.100  29.200  1.00  0.00            
ATOM    155  SC1 ARG    71      56.300  48.800  26.400  1.00  0.00            
ATOM    156  SC2 ARG    71      59.500  50.000  25.800  1.00  0.00            
ATOM    157  BB  SER    72      54.600  43.800  30.600  1.00  0.00            
ATOM    158  SC1 SER    72      52.300  44.400  31.200  1.00  0.00            
ATOM    159  BB  VAL    73      56.500  43.300  33.500  1.00  0.00            
ATOM    160  SC1 VAL    73      55.900  45.600  34.800  1.00  0.00            
ATOM    161  BB  THR    74      55.800  40.500  35.600  1.00  0.00            
ATOM    162  SC1 THR    74      57.000  39.300  37.600  1.00  0.00            
ATOM    163  BB  ASP    75      53.400  42.900  37.500  1.00  0.00            
ATOM    164  SC1 ASP    75      51.300  44.600  36.100  1.00  0.00            
ATOM    165  BB  VAL    76      53.800  41.800  40.800  1.00  0.00            
ATOM    166  SC1 VAL    76      53.200  39.900  42.500  1.00  0.00            
ATOM    167  BB  TYR    77      55.300  44.800  42.100  1.00  0.00            
ATOM    168  SC1 TYR    77      56.000  46.100  44.800  1.00  0.00            
ATOM    169  SC2 TYR    77      56.600  47.800  46.800  1.00  0.00            
ATOM    170  SC3 TYR    77      57.000  45.200  47.100  1.00  0.00            
ATOM    171  BB  LEU    78      52.500  46.700  40.800  1.00  0.00            
ATOM    172  SC1 LEU    78      54.900  48.700  39.400  1.00  0.00            
ATOM    173  BB  LEU    79      50.000  45.000  42.500  1.00  0.00            
ATOM    174  SC1 LEU    79      47.000  46.600  42.000  1.00  0.00            
ATOM    175  BB  ASN    80      51.200  45.400  46.100  1.00  0.00            
ATOM    176  SC1 ASN    80      52.800  42.500  46.200  1.00  0.00            
ATOM    177  BB  LEU    81      51.400  49.100  46.300  1.00  0.00            
ATOM    178  SC1 LEU    81      53.300  50.700  44.100  1.00  0.00            
ATOM    179  BB  ALA    82      48.200  50.000  45.600  1.00  0.00            
ATOM    180  BB  LEU    83      46.700  48.400  48.300  1.00  0.00            
ATOM    181  SC1 LEU    83      45.500  45.500  46.900  1.00  0.00            
ATOM    182  BB  ALA    84      48.700  49.800  50.800  1.00  0.00            
ATOM    183  BB  ASP    85      47.500  53.000  50.100  1.00  0.00            
ATOM    184  SC1 ASP    85      48.500  55.500  51.600  1.00  0.00            
ATOM    185  BB  LEU    86      44.000  52.300  50.800  1.00  0.00            
ATOM    186  SC1 LEU    86      43.400  52.500  47.600  1.00  0.00            
ATOM    187  BB  LEU    87      44.400  51.200  54.200  1.00  0.00            
ATOM    188  SC1 LEU    87      44.800  48.200  54.000  1.00  0.00            
ATOM    189  BB  PHE    88      46.000  53.800  55.300  1.00  0.00            
ATOM    190  SC1 PHE    88      46.700  53.500  58.100  1.00  0.00            
ATOM    191  SC2 PHE    88      47.300  54.500  60.600  1.00  0.00            
ATOM    192  SC3 PHE    88      48.400  52.200  59.700  1.00  0.00            
ATOM    193  BB  ALA    89      43.700  56.300  54.300  1.00  0.00            
ATOM    194  BB  LEU    90      41.400  55.300  56.200  1.00  0.00            
ATOM    195  SC1 LEU    90      38.500  56.400  55.000  1.00  0.00            
ATOM    196  BB  THR    91      43.100  56.600  59.500  1.00  0.00            
ATOM    197  SC1 THR    91      42.400  54.600  61.000  1.00  0.00            
ATOM    198  BB  LEU    92      43.100  59.800  58.600  1.00  0.00            
ATOM    199  SC1 LEU    92      43.200  61.300  56.200  1.00  0.00            
ATOM    200  BB  PRO    93      38.700  59.300  58.700  1.00  0.00            
ATOM    201  SC1 PRO    93      38.200  61.600  57.000  1.00  0.00            
ATOM    202  BB  ILE    94      38.500  58.500  61.200  1.00  0.00            
ATOM    203  SC1 ILE    94      36.900  55.800  61.300  1.00  0.00            
ATOM    204  BB  TRP    95      39.600  61.400  62.700  1.00  0.00            
ATOM    205  SC1 TRP    95      42.100  60.700  64.100  1.00  0.00            
ATOM    206  SC2 TRP    95      44.300  59.200  63.700  1.00  0.00            
ATOM    207  SC3 TRP    95      44.400  61.900  63.200  1.00  0.00            
ATOM    208  SC4 TRP    95      46.600  60.300  62.800  1.00  0.00            
ATOM    209  BB  ALA    96      37.300  63.100  61.700  1.00  0.00            
ATOM    210  BB  ALA    97      34.900  61.700  63.100  1.00  0.00            
ATOM    211  BB  SER    98      36.700  62.400  66.400  1.00  0.00            
ATOM    212  SC1 SER    98      37.300  60.800  67.600  1.00  0.00            
ATOM    213  BB  LYS    99      37.100  65.600  66.200  1.00  0.00            
ATOM    214  SC1 LYS    99      37.000  66.400  69.100  1.00  0.00            
ATOM    215  SC2 LYS    99      36.000  66.100  71.400  1.00  0.00            
ATOM    216  BB  VAL   100      33.500  66.400  65.600  1.00  0.00            
ATOM    217  SC1 VAL   100      33.300  66.600  63.000  1.00  0.00            
ATOM    218  BB  ASN   101      32.300  68.000  67.900  1.00  0.00            
ATOM    219  SC1 ASN   101      31.100  70.600  67.300  1.00  0.00            
ATOM    220  BB  GLY   102      31.300  66.100  69.800  1.00  0.00            
ATOM    221  BB  TRP   103      32.400  63.100  69.200  1.00  0.00            
ATOM    222  SC1 TRP   103      31.100  62.200  66.100  1.00  0.00            
ATOM    223  SC2 TRP   103      29.500  61.800  64.000  1.00  0.00            
ATOM    224  SC3 TRP   103      29.000  63.800  65.600  1.00  0.00            
ATOM    225  SC4 TRP   103      27.200  63.100  63.700  1.00  0.00            
ATOM    226  BB  ILE   104      33.300  61.900  71.200  1.00  0.00            
ATOM    227  SC1 ILE   104      32.500  63.100  73.900  1.00  0.00            
ATOM    228  BB  PHE   105      34.000  58.600  71.100  1.00  0.00            
ATOM    229  SC1 PHE   105      33.700  57.500  68.100  1.00  0.00            
ATOM    230  SC2 PHE   105      34.400  57.300  65.500  1.00  0.00            
ATOM    231  SC3 PHE   105      31.900  56.800  66.200  1.00  0.00            
ATOM    232  BB  GLY   106      34.900  57.000  72.500  1.00  0.00            
ATOM    233  BB  THR   107      37.000  54.900  73.100  1.00  0.00            
ATOM    234  SC1 THR   107      37.300  53.500  75.300  1.00  0.00            
ATOM    235  BB  PHE   108      38.500  54.700  70.200  1.00  0.00            
ATOM    236  SC1 PHE   108      36.200  53.400  68.300  1.00  0.00            
ATOM    237  SC2 PHE   108      34.700  52.600  66.300  1.00  0.00            
ATOM    238  SC3 PHE   108      33.500  53.200  68.600  1.00  0.00            
ATOM    239  BB  LEU   109      41.000  55.500  68.300  1.00  0.00            
ATOM    240  SC1 LEU   109      40.100  56.400  65.500  1.00  0.00            
ATOM    241  BB  CYS   110      43.100  53.500  69.400  1.00  0.00            
ATOM    242  SC1 CYS   110      45.700  53.300  70.000  1.00  0.00            
ATOM    243  BB  LYS   111      41.500  50.500  68.400  1.00  0.00            
ATOM    244  SC1 LYS   111      39.200  49.600  70.500  1.00  0.00            
ATOM    245  SC2 LYS   111      38.100  49.300  73.500  1.00  0.00            
ATOM    246  BB  VAL   112      41.400  51.300  65.100  1.00  0.00            
ATOM    247  SC1 VAL   112      39.200  51.600  63.700  1.00  0.00            
ATOM    248  BB  VAL   113      44.500  51.700  64.600  1.00  0.00            
ATOM    249  SC1 VAL   113      45.300  54.200  65.200  1.00  0.00            
ATOM    250  BB  SER   114      45.600  48.200  65.600  1.00  0.00            
ATOM    251  SC1 SER   114      45.900  48.300  67.900  1.00  0.00            
ATOM    252  BB  LEU   115      43.300  46.800  63.200  1.00  0.00            
ATOM    253  SC1 LEU   115      41.100  46.000  65.100  1.00  0.00            
ATOM    254  BB  LEU   116      44.800  48.500  60.500  1.00  0.00            
ATOM    255  SC1 LEU   116      42.500  50.300  59.000  1.00  0.00            
ATOM    256  BB  LYS   117      48.300  47.400  61.100  1.00  0.00            
ATOM    257  SC1 LYS   117      49.800  49.300  63.500  1.00  0.00            
ATOM    258  SC2 LYS   117      49.800  51.700  64.500  1.00  0.00            
ATOM    259  BB  GLU   118      47.800  44.900  61.100  1.00  0.00            
ATOM    260  SC1 GLU   118      49.100  44.800  65.100  1.00  0.00            
ATOM    261  BB  VAL   119      46.200  44.500  57.900  1.00  0.00            
ATOM    262  SC1 VAL   119      43.600  44.300  58.000  1.00  0.00            
ATOM    263  BB  ASN   120      49.200  45.200  55.700  1.00  0.00            
ATOM    264  SC1 ASN   120      49.700  47.800  56.600  1.00  0.00            
ATOM    265  BB  PHE   121      50.800  42.700  56.300  1.00  0.00            
ATOM    266  SC1 PHE   121      51.900  40.600  57.900  1.00  0.00            
ATOM    267  SC2 PHE   121      51.100  38.100  58.400  1.00  0.00            
ATOM    268  SC3 PHE   121      53.700  38.800  58.600  1.00  0.00            
ATOM    269  BB  TYR   122      47.400  40.500  55.100  1.00  0.00            
ATOM    270  SC1 TYR   122      47.400  37.400  55.300  1.00  0.00            
ATOM    271  SC2 TYR   122      46.200  35.000  54.800  1.00  0.00            
ATOM    272  SC3 TYR   122      47.500  35.400  57.100  1.00  0.00            
ATOM    273  BB  SER   123      47.900  42.100  51.500  1.00  0.00            
ATOM    274  SC1 SER   123      46.600  44.300  51.700  1.00  0.00            
ATOM    275  BB  GLY   124      50.500  40.900  50.900  1.00  0.00            
ATOM    276  BB  ILE   125      49.600  37.600  51.100  1.00  0.00            
ATOM    277  SC1 ILE   125      52.300  36.700  52.400  1.00  0.00            
ATOM    278  BB  LEU   126      47.400  37.600  48.700  1.00  0.00            
ATOM    279  SC1 LEU   126      46.600  34.300  49.000  1.00  0.00            
ATOM    280  BB  LEU   127      49.100  38.900  46.200  1.00  0.00            
ATOM    281  SC1 LEU   127      47.600  41.300  45.100  1.00  0.00            
ATOM    282  BB  LEU   128      51.600  36.400  46.000  1.00  0.00            
ATOM    283  SC1 LEU   128      53.900  38.200  47.500  1.00  0.00            
ATOM    284  BB  ALA   129      49.300  33.700  44.900  1.00  0.00            
ATOM    285  BB  CYS   130      48.000  35.400  42.100  1.00  0.00            
ATOM    286  SC1 CYS   130      45.300  34.500  40.500  1.00  0.00            
ATOM    287  BB  ILE   131      50.800  35.800  40.700  1.00  0.00            
ATOM    288  SC1 ILE   131      52.400  37.100  38.500  1.00  0.00            
ATOM    289  BB  SER   132      51.600  32.000  40.000  1.00  0.00            
ATOM    290  SC1 SER   132      52.900  31.400  42.000  1.00  0.00            
ATOM    291  BB  VAL   133      48.900  31.700  38.500  1.00  0.00            
ATOM    292  SC1 VAL   133      47.100  29.800  38.100  1.00  0.00            
ATOM    293  BB  ASP   134      49.400  34.600  36.100  1.00  0.00            
ATOM    294  SC1 ASP   134      46.200  35.400  36.000  1.00  0.00            
ATOM    295  BB  ARG   135      52.200  33.500  34.500  1.00  0.00            
ATOM    296  SC1 ARG   135      53.400  36.500  33.600  1.00  0.00            
ATOM    297  SC2 ARG   135      53.900  38.800  31.400  1.00  0.00            
ATOM    298  BB  TYR   136      50.500  30.800  33.400  1.00  0.00            
ATOM    299  SC1 TYR   136      49.500  28.200  34.100  1.00  0.00            
ATOM    300  SC2 TYR   136      49.100  25.900  35.600  1.00  0.00            
ATOM    301  SC3 TYR   136      47.000  27.100  34.300  1.00  0.00            
ATOM    302  BB  LEU   137      47.700  33.000  31.900  1.00  0.00            
ATOM    303  SC1 LEU   137      44.800  31.500  32.900  1.00  0.00            
ATOM    304  BB  ALA   138      49.500  34.500  29.800  1.00  0.00            
ATOM    305  BB  ILE   139      50.100  36.200  27.500  1.00  0.00            
ATOM    306  SC1 ILE   139      50.700  35.300  24.600  1.00  0.00            
ATOM    307  BB  VAL   140      49.900  40.000  28.500  1.00  0.00            
ATOM    308  SC1 VAL   140      52.200  40.600  27.300  1.00  0.00            
ATOM    309  BB  HIS   141      47.100  42.100  28.500  1.00  0.00            
ATOM    310  SC1 HIS   141      48.800  44.500  26.600  1.00  0.00            
ATOM    311  SC2 HIS   141      50.200  46.800  26.300  1.00  0.00            
ATOM    312  SC3 HIS   141      49.700  45.200  24.200  1.00  0.00            
ATOM    313  BB  ALA   142      44.900  40.900  29.000  1.00  0.00            
ATOM    314  BB  THR   143      45.100  37.400  29.100  1.00  0.00            
ATOM    315  SC1 THR   143      44.200  36.400  31.400  1.00  0.00            
ATOM    316  BB  ARG   144      44.600  37.100  25.300  1.00  0.00            
ATOM    317  SC1 ARG   144      42.100  37.600  23.200  1.00  0.00            
ATOM    318  SC2 ARG   144      39.900  39.500  21.400  1.00  0.00            
ATOM    319  BB  THR   145      46.600  40.100  24.100  1.00  0.00            
ATOM    320  SC1 THR   145      49.100  40.100  23.700  1.00  0.00            
ATOM    321  BB  LEU   146      45.000  43.000  24.300  1.00  0.00            
ATOM    322  SC1 LEU   146      45.400  45.000  22.100  1.00  0.00            
ATOM    323  BB  THR   147      44.000  45.700  26.600  1.00  0.00            
ATOM    324  SC1 THR   147      44.900  48.100  26.700  1.00  0.00            
ATOM    325  BB  GLN   148      41.600  44.900  29.200  1.00  0.00            
ATOM    326  SC1 GLN   148      40.000  48.300  29.300  1.00  0.00            
ATOM    327  BB  LYS   149      42.100  44.200  31.700  1.00  0.00            
ATOM    328  SC1 LYS   149      40.100  45.500  33.500  1.00  0.00            
ATOM    329  SC2 LYS   149      38.000  46.000  34.200  1.00  0.00            
ATOM    330  BB  ARG   150      41.900  40.900  32.800  1.00  0.00            
ATOM    331  SC1 ARG   150      40.300  39.500  30.900  1.00  0.00            
ATOM    332  SC2 ARG   150      39.700  37.100  28.900  1.00  0.00            
ATOM    333  BB  HIS   151      44.000  40.600  34.300  1.00  0.00            
ATOM    334  SC1 HIS   151      47.000  40.100  33.800  1.00  0.00            
ATOM    335  SC2 HIS   151      48.600  38.300  32.800  1.00  0.00            
ATOM    336  SC3 HIS   151      49.600  40.500  34.000  1.00  0.00            
ATOM    337  BB  LEU   152      43.200  43.300  36.500  1.00  0.00            
ATOM    338  SC1 LEU   152      46.200  44.700  37.400  1.00  0.00            
ATOM    339  BB  VAL   153      40.600  42.400  37.700  1.00  0.00            
ATOM    340  SC1 VAL   153      38.600  44.000  38.300  1.00  0.00            
ATOM    341  BB  LYS   154      42.100  39.500  39.100  1.00  0.00            
ATOM    342  SC1 LYS   154      42.100  37.200  37.200  1.00  0.00            
ATOM    343  SC2 LYS   154      40.800  36.400  35.100  1.00  0.00            
ATOM    344  BB  PHE   155      44.500  41.000  41.100  1.00  0.00            
ATOM    345  SC1 PHE   155      46.800  39.900  40.300  1.00  0.00            
ATOM    346  SC2 PHE   155      48.100  39.200  38.100  1.00  0.00            
ATOM    347  SC3 PHE   155      49.300  40.900  39.800  1.00  0.00            
ATOM    348  BB  VAL   156      41.800  43.100  43.200  1.00  0.00            
ATOM    349  SC1 VAL   156      41.900  45.400  41.900  1.00  0.00            
ATOM    350  BB  CYS   157      40.400  40.200  44.000  1.00  0.00            
ATOM    351  SC1 CYS   157      39.400  37.700  42.200  1.00  0.00            
ATOM    352  BB  LEU   158      43.400  38.800  45.700  1.00  0.00            
ATOM    353  SC1 LEU   158      44.400  35.900  44.900  1.00  0.00            
ATOM    354  BB  GLY   159      43.500  41.300  48.000  1.00  0.00            
ATOM    355  BB  CYS   160      40.500  41.100  49.200  1.00  0.00            
ATOM    356  SC1 CYS   160      39.400  44.100  48.500  1.00  0.00            
ATOM    357  BB  TRP   161      41.000  38.100  50.400  1.00  0.00            
ATOM    358  SC1 TRP   161      39.700  36.300  52.400  1.00  0.00            
ATOM    359  SC2 TRP   161      38.600  35.000  54.500  1.00  0.00            
ATOM    360  SC3 TRP   161      37.100  36.600  52.900  1.00  0.00            
ATOM    361  SC4 TRP   161      35.900  35.200  54.900  1.00  0.00            
ATOM    362  BB  GLY   162      43.800  38.700  52.100  1.00  0.00            
ATOM    363  BB  LEU   163      42.700  41.300  54.200  1.00  0.00            
ATOM    364  SC1 LEU   163      41.600  44.000  53.400  1.00  0.00            
ATOM    365  BB  SER   164      40.400  39.700  55.900  1.00  0.00            
ATOM    366  SC1 SER   164      38.800  40.500  56.800  1.00  0.00            
ATOM    367  BB  MET   165      42.800  37.500  57.500  1.00  0.00            
ATOM    368  SC1 MET   165      41.000  34.600  58.800  1.00  0.00            
ATOM    369  BB  ASN   166      44.500  39.500  58.800  1.00  0.00            
ATOM    370  SC1 ASN   166      46.800  39.600  60.100  1.00  0.00            
ATOM    371  BB  LEU   167      41.900  40.400  61.400  1.00  0.00            
ATOM    372  SC1 LEU   167      40.200  43.000  61.000  1.00  0.00            
ATOM    373  BB  SER   168      41.500  37.300  62.900  1.00  0.00            
ATOM    374  SC1 SER   168      39.500  36.100  63.700  1.00  0.00            
ATOM    375  BB  LEU   169      44.400  37.000  63.700  1.00  0.00            
ATOM    376  SC1 LEU   169      46.200  34.600  62.300  1.00  0.00            
ATOM    377  BB  PRO   170      45.300  39.600  66.000  1.00  0.00            
ATOM    378  SC1 PRO   170      45.000  42.300  64.300  1.00  0.00            
ATOM    379  BB  PHE   171      43.800  39.600  68.200  1.00  0.00            
ATOM    380  SC1 PHE   171      40.700  40.900  68.000  1.00  0.00            
ATOM    381  SC2 PHE   171      38.200  40.000  67.700  1.00  0.00            
ATOM    382  SC3 PHE   171      39.200  41.900  66.000  1.00  0.00            
ATOM    383  BB  PHE   172      44.800  36.500  70.100  1.00  0.00            
ATOM    384  SC1 PHE   172      44.100  34.100  68.200  1.00  0.00            
ATOM    385  SC2 PHE   172      43.600  31.500  68.700  1.00  0.00            
ATOM    386  SC3 PHE   172      45.100  32.200  66.600  1.00  0.00            
ATOM    387  BB  LEU   173      47.600  37.000  70.100  1.00  0.00            
ATOM    388  SC1 LEU   173      48.600  36.300  67.200  1.00  0.00            
ATOM    389  BB  PHE   174      48.600  33.900  71.800  1.00  0.00            
ATOM    390  SC1 PHE   174      48.900  32.100  69.300  1.00  0.00            
ATOM    391  SC2 PHE   174      49.300  29.500  68.700  1.00  0.00            
ATOM    392  SC3 PHE   174      49.300  31.300  66.700  1.00  0.00            
ATOM    393  BB  ARG   175      46.700  33.500  74.000  1.00  0.00            
ATOM    394  SC1 ARG   175      45.200  30.500  73.300  1.00  0.00            
ATOM    395  SC2 ARG   175      42.400  28.900  73.300  1.00  0.00            
ATOM    396  BB  GLN   176      45.400  36.200  75.000  1.00  0.00            
ATOM    397  SC1 GLN   176      43.300  35.300  78.100  1.00  0.00            
ATOM    398  BB  ALA   177      44.700  38.200  74.700  1.00  0.00            
ATOM    399  BB  TYR   178      43.100  40.400  73.700  1.00  0.00            
ATOM    400  SC1 TYR   178      41.000  38.700  71.900  1.00  0.00            
ATOM    401  SC2 TYR   178      40.000  36.700  70.400  1.00  0.00            
ATOM    402  SC3 TYR   178      38.600  37.600  72.600  1.00  0.00            
ATOM    403  BB  HIS   179      41.800  42.800  74.200  1.00  0.00            
ATOM    404  SC1 HIS   179      39.700  43.100  72.100  1.00  0.00            
ATOM    405  SC2 HIS   179      38.400  44.500  70.200  1.00  0.00            
ATOM    406  SC3 HIS   179      37.400  44.400  72.700  1.00  0.00            
ATOM    407  BB  PRO   180      40.500  44.300  77.300  1.00  0.00            
ATOM    408  SC1 PRO   180      37.900  45.500  77.300  1.00  0.00            
ATOM    409  BB  ASN   181      42.900  47.100  77.900  1.00  0.00            
ATOM    410  SC1 ASN   181      40.900  49.300  77.800  1.00  0.00            
ATOM    411  BB  ASN   182      45.200  46.300  77.600  1.00  0.00            
ATOM    412  SC1 ASN   182      46.400  43.800  76.300  1.00  0.00            
ATOM    413  BB  SER   183      47.900  48.600  78.100  1.00  0.00            
ATOM    414  SC1 SER   183      47.600  50.600  79.100  1.00  0.00            
ATOM    415  BB  SER   184      50.900  47.100  76.900  1.00  0.00            
ATOM    416  SC1 SER   184      51.000  44.800  76.500  1.00  0.00            
ATOM    417  BB  PRO   185      52.300  50.000  76.100  1.00  0.00            
ATOM    418  SC1 PRO   185      54.000  50.200  78.400  1.00  0.00            
ATOM    419  BB  VAL   186      52.400  51.200  73.700  1.00  0.00            
ATOM    420  SC1 VAL   186      54.700  51.400  72.300  1.00  0.00            
ATOM    421  BB  CYS   187      50.100  51.600  72.100  1.00  0.00            
ATOM    422  SC1 CYS   187      49.200  52.100  69.100  1.00  0.00            
ATOM    423  BB  TYR   188      47.400  49.900  73.200  1.00  0.00            
ATOM    424  SC1 TYR   188      45.400  51.500  74.800  1.00  0.00            
ATOM    425  SC2 TYR   188      44.000  52.800  76.700  1.00  0.00            
ATOM    426  SC3 TYR   188      42.800  52.300  74.400  1.00  0.00            
ATOM    427  BB  GLU   189      46.700  46.900  72.900  1.00  0.00            
ATOM    428  SC1 GLU   189      42.900  47.500  72.700  1.00  0.00            
ATOM    429  BB  VAL   190      46.300  44.500  71.100  1.00  0.00            
ATOM    430  SC1 VAL   190      44.200  44.000  69.600  1.00  0.00            
ATOM    431  BB  LEU   191      47.900  41.700  71.500  1.00  0.00            
ATOM    432  SC1 LEU   191      49.300  41.600  68.800  1.00  0.00            
ATOM    433  BB  GLY   192      48.600  40.500  73.300  1.00  0.00            
ATOM    434  BB  ASN   193      50.100  39.800  76.500  1.00  0.00            
ATOM    435  SC1 ASN   193      49.000  37.600  78.200  1.00  0.00            
ATOM    436  BB  ASP   194      53.100  39.600  77.200  1.00  0.00            
ATOM    437  SC1 ASP   194      54.900  36.900  77.200  1.00  0.00            
ATOM    438  BB  THR   195      55.000  42.000  74.400  1.00  0.00            
ATOM    439  SC1 THR   195      53.500  41.600  72.300  1.00  0.00            
ATOM    440  BB  ALA   196      57.300  42.000  75.200  1.00  0.00            
ATOM    441  BB  LYS   197      60.200  42.700  74.400  1.00  0.00            
ATOM    442  SC1 LYS   197      62.900  41.200  75.200  1.00  0.00            
ATOM    443  SC2 LYS   197      65.000  41.000  75.200  1.00  0.00            
ATOM    444  BB  TRP   198      60.000  45.500  72.700  1.00  0.00            
ATOM    445  SC1 TRP   198      62.400  46.400  72.400  1.00  0.00            
ATOM    446  SC2 TRP   198      64.900  46.800  73.500  1.00  0.00            
ATOM    447  SC3 TRP   198      64.500  44.900  71.600  1.00  0.00            
ATOM    448  SC4 TRP   198      66.900  45.100  72.900  1.00  0.00            
ATOM    449  BB  ARG   199      56.700  45.900  71.200  1.00  0.00            
ATOM    450  SC1 ARG   199      55.600  47.100  73.600  1.00  0.00            
ATOM    451  SC2 ARG   199      56.500  46.300  76.700  1.00  0.00            
ATOM    452  BB  MET   200      56.400  47.800  68.900  1.00  0.00            
ATOM    453  SC1 MET   200      59.400  50.300  71.000  1.00  0.00            
ATOM    454  BB  VAL   201      58.900  47.300  67.000  1.00  0.00            
ATOM    455  SC1 VAL   201      61.300  48.400  66.900  1.00  0.00            
ATOM    456  BB  LEU   202      60.700  42.900  68.600  1.00  0.00            
ATOM    457  SC1 LEU   202      63.500  43.600  67.300  1.00  0.00            
ATOM    458  BB  ARG   203      59.000  42.000  68.300  1.00  0.00            
ATOM    459  SC1 ARG   203      57.700  39.500  70.200  1.00  0.00            
ATOM    460  SC2 ARG   203      57.100  37.600  72.400  1.00  0.00            
ATOM    461  BB  ILE   204      58.700  42.700  64.100  1.00  0.00            
ATOM    462  SC1 ILE   204      60.900  44.500  62.900  1.00  0.00            
ATOM    463  BB  LEU   205      56.200  40.300  63.500  1.00  0.00            
ATOM    464  SC1 LEU   205      57.000  37.200  61.900  1.00  0.00            
ATOM    465  BB  PRO   206      54.300  41.300  67.300  1.00  0.00            
ATOM    466  SC1 PRO   206      53.200  38.700  67.900  1.00  0.00            
ATOM    467  BB  HIS   207      54.500  44.000  66.700  1.00  0.00            
ATOM    468  SC1 HIS   207      52.200  45.500  68.400  1.00  0.00            
ATOM    469  SC2 HIS   207      51.300  46.300  70.800  1.00  0.00            
ATOM    470  SC3 HIS   207      50.900  47.800  68.700  1.00  0.00            
ATOM    471  BB  THR   208      54.500  46.200  63.900  1.00  0.00            
ATOM    472  SC1 THR   208      54.800  48.700  64.200  1.00  0.00            
ATOM    473  BB  PHE   209      53.100  43.900  61.500  1.00  0.00            
ATOM    474  SC1 PHE   209      51.800  41.200  62.600  1.00  0.00            
ATOM    475  SC2 PHE   209      51.600  38.600  63.300  1.00  0.00            
ATOM    476  SC3 PHE   209      49.600  40.300  63.900  1.00  0.00            
ATOM    477  BB  GLY   210      53.800  45.700  59.100  1.00  0.00            
ATOM    478  BB  PHE   211      57.000  46.000  59.500  1.00  0.00            
ATOM    479  SC1 PHE   211      58.300  48.500  60.400  1.00  0.00            
ATOM    480  SC2 PHE   211      59.500  51.000  60.600  1.00  0.00            
ATOM    481  SC3 PHE   211      60.000  49.100  62.400  1.00  0.00            
ATOM    482  BB  ILE   212      57.400  42.300  58.700  1.00  0.00            
ATOM    483  SC1 ILE   212      60.100  41.000  59.600  1.00  0.00            
ATOM    484  BB  VAL   213      56.100  42.500  55.900  1.00  0.00            
ATOM    485  SC1 VAL   213      55.000  40.700  54.400  1.00  0.00            
ATOM    486  BB  PRO   214      57.600  44.600  54.000  1.00  0.00            
ATOM    487  SC1 PRO   214      57.900  46.100  51.900  1.00  0.00            
ATOM    488  BB  LEU   215      61.000  42.800  54.400  1.00  0.00            
ATOM    489  SC1 LEU   215      61.200  44.900  57.000  1.00  0.00            
ATOM    490  BB  PHE   216      59.600  39.800  53.200  1.00  0.00            
ATOM    491  SC1 PHE   216      59.200  37.800  55.300  1.00  0.00            
ATOM    492  SC2 PHE   216      57.100  36.500  56.300  1.00  0.00            
ATOM    493  SC3 PHE   216      59.500  35.900  57.200  1.00  0.00            
ATOM    494  BB  VAL   217      58.500  41.200  50.000  1.00  0.00            
ATOM    495  SC1 VAL   217      55.900  41.500  49.700  1.00  0.00            
ATOM    496  BB  MET   218      61.400  42.300  48.600  1.00  0.00            
ATOM    497  SC1 MET   218      61.700  45.500  49.300  1.00  0.00            
ATOM    498  BB  LEU   219      62.900  39.800  48.600  1.00  0.00            
ATOM    499  SC1 LEU   219      64.500  39.200  51.100  1.00  0.00            
ATOM    500  BB  PHE   220      60.800  37.900  46.800  1.00  0.00            
ATOM    501  SC1 PHE   220      59.300  36.300  48.600  1.00  0.00            
ATOM    502  SC2 PHE   220      57.600  36.200  50.700  1.00  0.00            
ATOM    503  SC3 PHE   220      57.100  34.800  48.400  1.00  0.00            
ATOM    504  BB  CYS   221      60.400  40.100  44.300  1.00  0.00            
ATOM    505  SC1 CYS   221      57.800  40.900  44.100  1.00  0.00            
ATOM    506  BB  TYR   222      63.700  40.200  43.300  1.00  0.00            
ATOM    507  SC1 TYR   222      65.200  42.200  44.900  1.00  0.00            
ATOM    508  SC2 TYR   222      67.500  43.500  45.200  1.00  0.00            
ATOM    509  SC3 TYR   222      65.200  44.800  45.600  1.00  0.00            
ATOM    510  BB  GLY   223      63.700  36.700  43.100  1.00  0.00            
ATOM    511  BB  PHE   224      61.400  36.600  41.000  1.00  0.00            
ATOM    512  SC1 PHE   224      58.600  36.200  42.000  1.00  0.00            
ATOM    513  SC2 PHE   224      57.100  35.200  44.100  1.00  0.00            
ATOM    514  SC3 PHE   224      55.900  36.200  41.900  1.00  0.00            
ATOM    515  BB  THR   225      63.400  38.600  38.400  1.00  0.00            
ATOM    516  SC1 THR   225      61.900  39.600  36.500  1.00  0.00            
ATOM    517  BB  LEU   226      66.400  38.400  38.600  1.00  0.00            
ATOM    518  SC1 LEU   226      67.900  38.400  41.200  1.00  0.00            
ATOM    519  BB  ARG   227      67.300  36.800  36.200  1.00  0.00            
ATOM    520  SC1 ARG   227      70.700  36.500  35.600  1.00  0.00            
ATOM    521  SC2 ARG   227      73.800  34.800  35.400  1.00  0.00            
ATOM    522  BB  THR   228      65.100  34.900  33.900  1.00  0.00            
ATOM    523  SC1 THR   228      64.500  36.700  32.100  1.00  0.00            
ATOM    524  BB  LEU   229      62.900  33.800  35.800  1.00  0.00            
ATOM    525  SC1 LEU   229      64.500  33.500  38.500  1.00  0.00            
ATOM    526  BB  PHE   230      60.500  34.900  35.800  1.00  0.00            
ATOM    527  SC1 PHE   230      58.400  34.300  37.500  1.00  0.00            
ATOM    528  SC2 PHE   230      55.700  33.900  37.600  1.00  0.00            
ATOM    529  SC3 PHE   230      57.300  32.700  39.400  1.00  0.00            
ATOM    530  BB  LYS   231      58.400  36.600  33.300  1.00  0.00            
ATOM    531  SC1 LYS   231      57.700  33.500  32.500  1.00  0.00            
ATOM    532  SC2 LYS   231      56.000  31.500  32.700  1.00  0.00            
ATOM    533  BB  ALA   232      59.800  38.800  32.100  1.00  0.00            
ATOM    534  BB  HIS   233      60.700  41.100  31.300  1.00  0.00            
ATOM    535  SC1 HIS   233      59.200  43.100  29.200  1.00  0.00            
ATOM    536  SC2 HIS   233      59.500  45.800  29.100  1.00  0.00            
ATOM    537  SC3 HIS   233      59.700  44.400  26.800  1.00  0.00            
ATOM    538  BB  MET   234      61.900  43.700  33.500  1.00  0.00            
ATOM    539  SC1 MET   234      65.400  41.800  33.600  1.00  0.00            
ATOM    540  BB  GLY   235      61.000  45.600  33.700  1.00  0.00            
ATOM    541  BB  GLN   236      59.900  49.300  33.700  1.00  0.00            
ATOM    542  SC1 GLN   236      63.200  50.400  32.400  1.00  0.00            
ATOM    543  BB  LYS   237      58.500  49.400  36.600  1.00  0.00            
ATOM    544  SC1 LYS   237      57.600  52.700  36.600  1.00  0.00            
ATOM    545  SC2 LYS   237      57.200  53.700  34.200  1.00  0.00            
ATOM    546  BB  HIS   238      61.100  48.400  38.400  1.00  0.00            
ATOM    547  SC1 HIS   238      60.100  45.600  39.300  1.00  0.00            
ATOM    548  SC2 HIS   238      58.500  43.600  38.500  1.00  0.00            
ATOM    549  SC3 HIS   238      60.700  43.000  40.000  1.00  0.00            
ATOM    550  BB  ARG   239      63.500  48.300  36.800  1.00  0.00            
ATOM    551  SC1 ARG   239      65.800  46.800  35.200  1.00  0.00            
ATOM    552  SC2 ARG   239      66.400  46.600  32.400  1.00  0.00            
ATOM    553  BB  ALA   240      66.400  48.800  39.700  1.00  0.00            
ATOM    554  BB  MET   241      67.900  46.700  41.600  1.00  0.00            
ATOM    555  SC1 MET   241      65.900  43.400  39.800  1.00  0.00            
ATOM    556  BB  ARG   242      70.200  48.400  42.700  1.00  0.00            
ATOM    557  SC1 ARG   242      73.000  47.800  42.200  1.00  0.00            
ATOM    558  SC2 ARG   242      74.400  47.900  39.500  1.00  0.00            
ATOM    559  BB  VAL   243      68.200  51.100  44.100  1.00  0.00            
ATOM    560  SC1 VAL   243      70.000  53.100  44.400  1.00  0.00            
ATOM    561  BB  ILE   244      66.500  49.500  45.600  1.00  0.00            
ATOM    562  SC1 ILE   244      63.700  50.600  46.300  1.00  0.00            
ATOM    563  BB  PHE   245      69.000  47.800  47.500  1.00  0.00            
ATOM    564  SC1 PHE   245      68.200  45.400  49.700  1.00  0.00            
ATOM    565  SC2 PHE   245      66.200  43.600  50.000  1.00  0.00            
ATOM    566  SC3 PHE   245      68.200  43.800  51.900  1.00  0.00            
ATOM    567  BB  ALA   246      70.300  50.800  49.100  1.00  0.00            
ATOM    568  BB  VAL   247      67.000  51.700  50.100  1.00  0.00            
ATOM    569  SC1 VAL   247      66.200  54.100  49.200  1.00  0.00            
ATOM    570  BB  VAL   248      66.500  49.000  51.900  1.00  0.00            
ATOM    571  SC1 VAL   248      64.000  48.300  52.200  1.00  0.00            
ATOM    572  BB  LEU   249      69.600  49.400  53.900  1.00  0.00            
ATOM    573  SC1 LEU   249      70.000  46.300  55.400  1.00  0.00            
ATOM    574  BB  ILE   250      69.100  52.300  54.900  1.00  0.00            
ATOM    575  SC1 ILE   250      70.400  54.800  53.500  1.00  0.00            
ATOM    576  BB  PHE   251      65.900  51.700  56.300  1.00  0.00            
ATOM    577  SC1 PHE   251      64.400  53.400  54.300  1.00  0.00            
ATOM    578  SC2 PHE   251      61.900  53.500  53.100  1.00  0.00            
ATOM    579  SC3 PHE   251      63.600  55.600  53.000  1.00  0.00            
ATOM    580  BB  LEU   252      66.500  49.600  58.200  1.00  0.00            
ATOM    581  SC1 LEU   252      64.000  47.900  59.600  1.00  0.00            
ATOM    582  BB  LEU   253      68.400  51.700  61.000  1.00  0.00            
ATOM    583  SC1 LEU   253      69.900  50.500  63.500  1.00  0.00            
ATOM    584  BB  CYS   254      66.500  53.900  61.200  1.00  0.00            
ATOM    585  SC1 CYS   254      67.500  56.500  62.800  1.00  0.00            
ATOM    586  BB  TRP   255      63.800  52.200  62.200  1.00  0.00            
ATOM    587  SC1 TRP   255      62.100  54.200  62.300  1.00  0.00            
ATOM    588  SC2 TRP   255      60.000  55.700  61.600  1.00  0.00            
ATOM    589  SC3 TRP   255      62.400  56.800  62.100  1.00  0.00            
ATOM    590  SC4 TRP   255      60.400  58.400  61.300  1.00  0.00            
ATOM    591  BB  LEU   256      64.900  51.100  64.800  1.00  0.00            
ATOM    592  SC1 LEU   256      65.300  47.600  64.300  1.00  0.00            
ATOM    593  BB  PRO   257      65.900  53.700  66.500  1.00  0.00            
ATOM    594  SC1 PRO   257      68.200  52.600  68.100  1.00  0.00            
ATOM    595  BB  TYR   258      63.100  55.400  66.800  1.00  0.00            
ATOM    596  SC1 TYR   258      63.900  58.200  66.100  1.00  0.00            
ATOM    597  SC2 TYR   258      64.000  60.300  64.400  1.00  0.00            
ATOM    598  SC3 TYR   258      65.800  60.200  66.400  1.00  0.00            
ATOM    599  BB  ASN   259      61.300  53.700  68.000  1.00  0.00            
ATOM    600  SC1 ASN   259      58.700  53.000  66.500  1.00  0.00            
ATOM    601  BB  LEU   260      63.500  53.100  70.800  1.00  0.00            
ATOM    602  SC1 LEU   260      64.600  50.100  70.100  1.00  0.00            
ATOM    603  BB  VAL   261      63.800  56.600  72.000  1.00  0.00            
ATOM    604  SC1 VAL   261      66.000  57.400  70.700  1.00  0.00            
ATOM    605  BB  LEU   262      61.000  56.800  72.200  1.00  0.00            
ATOM    606  SC1 LEU   262      60.100  58.600  69.800  1.00  0.00            
ATOM    607  BB  LEU   263      60.400  54.500  74.700  1.00  0.00            
ATOM    608  SC1 LEU   263      57.600  53.400  75.700  1.00  0.00            
ATOM    609  BB  ALA   264      62.000  55.300  76.700  1.00  0.00            
ATOM    610  BB  ASP   265      60.600  58.900  77.400  1.00  0.00            
ATOM    611  SC1 ASP   265      62.900  61.400  77.000  1.00  0.00            
ATOM    612  BB  THR   266      57.500  57.900  77.800  1.00  0.00            
ATOM    613  SC1 THR   266      55.800  59.900  77.700  1.00  0.00            
ATOM    614  BB  LEU   267      58.300  55.800  80.100  1.00  0.00            
ATOM    615  SC1 LEU   267      59.500  52.900  80.500  1.00  0.00            
ATOM    616  BB  MET   268      55.700  57.000  83.500  1.00  0.00            
ATOM    617  SC1 MET   268      58.000  54.200  85.200  1.00  0.00            
ATOM    618  BB  ARG   269      56.800  60.000  83.300  1.00  0.00            
ATOM    619  SC1 ARG   269      59.700  60.200  82.700  1.00  0.00            
ATOM    620  SC2 ARG   269      62.400  61.800  81.900  1.00  0.00            
ATOM    621  BB  THR   270      54.500  62.700  85.700  1.00  0.00            
ATOM    622  SC1 THR   270      55.900  63.500  87.700  1.00  0.00            
ATOM    623  BB  GLN   271      52.100  61.900  84.300  1.00  0.00            
ATOM    624  SC1 GLN   271      49.800  64.400  85.700  1.00  0.00            
ATOM    625  BB  VAL   272      51.100  59.200  83.800  1.00  0.00            
ATOM    626  SC1 VAL   272      51.200  57.000  85.400  1.00  0.00            
ATOM    627  BB  ILE   273      47.500  60.400  83.100  1.00  0.00            
ATOM    628  SC1 ILE   273      46.100  57.700  83.800  1.00  0.00            
ATOM    629  BB  GLN   274      46.700  62.500  81.700  1.00  0.00            
ATOM    630  SC1 GLN   274      42.700  61.800  82.400  1.00  0.00            
ATOM    631  BB  GLU   275      46.700  64.300  79.400  1.00  0.00            
ATOM    632  SC1 GLU   275      49.800  66.300  80.800  1.00  0.00            
ATOM    633  BB  SER   276      48.600  64.700  75.500  1.00  0.00            
ATOM    634  SC1 SER   276      49.400  67.100  75.600  1.00  0.00            
ATOM    635  BB  CYS   277      49.300  62.300  72.900  1.00  0.00            
ATOM    636  SC1 CYS   277      48.300  61.700  70.300  1.00  0.00            
ATOM    637  BB  GLU   278      51.500  60.500  74.900  1.00  0.00            
ATOM    638  SC1 GLU   278      53.700  64.000  75.000  1.00  0.00            
ATOM    639  BB  ARG   279      49.600  59.800  77.200  1.00  0.00            
ATOM    640  SC1 ARG   279      51.600  61.200  79.500  1.00  0.00            
ATOM    641  SC2 ARG   279      54.100  63.500  80.300  1.00  0.00            
ATOM    642  BB  ARG   280      46.800  58.400  75.000  1.00  0.00            
ATOM    643  SC1 ARG   280      45.000  60.500  74.500  1.00  0.00            
ATOM    644  SC2 ARG   280      42.800  62.600  76.300  1.00  0.00            
ATOM    645  BB  ASN   281      48.300  56.100  73.600  1.00  0.00            
ATOM    646  SC1 ASN   281      49.800  56.600  71.000  1.00  0.00            
ATOM    647  BB  ASN   282      49.500  54.600  76.300  1.00  0.00            
ATOM    648  SC1 ASN   282      48.400  55.500  79.200  1.00  0.00            
ATOM    649  BB  ILE   283      52.800  55.600  76.300  1.00  0.00            
ATOM    650  SC1 ILE   283      53.300  55.800  79.400  1.00  0.00            
ATOM    651  BB  GLY   284      53.900  56.200  74.200  1.00  0.00            
ATOM    652  BB  ARG   285      55.700  57.500  72.400  1.00  0.00            
ATOM    653  SC1 ARG   285      57.500  60.300  73.200  1.00  0.00            
ATOM    654  SC2 ARG   285      58.600  63.200  72.700  1.00  0.00            
ATOM    655  BB  ALA   286      56.900  55.000  70.400  1.00  0.00            
ATOM    656  BB  LEU   287      53.800  54.700  68.800  1.00  0.00            
ATOM    657  SC1 LEU   287      53.700  52.000  67.300  1.00  0.00            
ATOM    658  BB  ASP   288      53.900  58.500  67.300  1.00  0.00            
ATOM    659  SC1 ASP   288      53.200  60.700  69.500  1.00  0.00            
ATOM    660  BB  ALA   289      56.600  58.300  65.200  1.00  0.00            
ATOM    661  BB  THR   290      55.000  55.500  63.200  1.00  0.00            
ATOM    662  SC1 THR   290      55.900  53.200  62.500  1.00  0.00            
ATOM    663  BB  GLU   291      51.800  56.900  62.700  1.00  0.00            
ATOM    664  SC1 GLU   291      49.600  56.400  65.900  1.00  0.00            
ATOM    665  BB  ILE   292      52.700  59.400  61.000  1.00  0.00            
ATOM    666  SC1 ILE   292      55.000  61.400  61.400  1.00  0.00            
ATOM    667  BB  LEU   293      54.500  57.400  58.100  1.00  0.00            
ATOM    668  SC1 LEU   293      56.900  59.100  56.700  1.00  0.00            
ATOM    669  BB  GLY   294      54.600  55.100  58.000  1.00  0.00            
ATOM    670  BB  PHE   295      56.500  53.100  57.500  1.00  0.00            
ATOM    671  SC1 PHE   295      59.400  54.500  56.900  1.00  0.00            
ATOM    672  SC2 PHE   295      61.800  53.900  58.000  1.00  0.00            
ATOM    673  SC3 PHE   295      61.300  56.400  57.200  1.00  0.00            
ATOM    674  BB  LEU   296      56.300  49.600  55.600  1.00  0.00            
ATOM    675  SC1 LEU   296      59.700  49.700  55.600  1.00  0.00            
ATOM    676  BB  HIS   297      54.200  49.300  55.200  1.00  0.00            
ATOM    677  SC1 HIS   297      53.000  47.200  53.200  1.00  0.00            
ATOM    678  SC2 HIS   297      52.600  47.200  50.500  1.00  0.00            
ATOM    679  SC3 HIS   297      52.900  44.900  51.800  1.00  0.00            
ATOM    680  BB  SER   298      52.600  52.200  54.200  1.00  0.00            
ATOM    681  SC1 SER   298      50.700  52.800  54.900  1.00  0.00            
ATOM    682  BB  CYS   299      54.600  55.400  53.200  1.00  0.00            
ATOM    683  SC1 CYS   299      52.600  57.700  53.500  1.00  0.00            
ATOM    684  BB  LEU   300      57.000  54.100  52.500  1.00  0.00            
ATOM    685  SC1 LEU   300      58.900  57.300  51.900  1.00  0.00            
ATOM    686  BB  ASN   301      57.000  51.200  50.900  1.00  0.00            
ATOM    687  SC1 ASN   301      59.500  49.900  49.900  1.00  0.00            
ATOM    688  BB  PRO   302      54.800  51.900  48.100  1.00  0.00            
ATOM    689  SC1 PRO   302      52.200  52.700  49.400  1.00  0.00            
ATOM    690  BB  ILE   303      56.400  54.500  46.800  1.00  0.00            
ATOM    691  SC1 ILE   303      55.700  57.200  48.100  1.00  0.00            
ATOM    692  BB  ILE   304      59.900  53.200  46.200  1.00  0.00            
ATOM    693  SC1 ILE   304      61.700  54.800  48.100  1.00  0.00            
ATOM    694  BB  TYR   305      58.700  50.700  43.400  1.00  0.00            
ATOM    695  SC1 TYR   305      60.300  48.300  43.600  1.00  0.00            
ATOM    696  SC2 TYR   305      62.500  46.900  42.900  1.00  0.00            
ATOM    697  SC3 TYR   305      60.600  45.800  44.500  1.00  0.00            
ATOM    698  BB  ALA   306      57.200  53.300  41.500  1.00  0.00            
ATOM    699  BB  PHE   307      59.600  55.200  41.200  1.00  0.00            
ATOM    700  SC1 PHE   307      59.400  57.700  43.100  1.00  0.00            
ATOM    701  SC2 PHE   307      60.200  58.700  45.500  1.00  0.00            
ATOM    702  SC3 PHE   307      58.000  59.700  44.200  1.00  0.00            
ATOM    703  BB  ILE   308      61.700  53.200  39.500  1.00  0.00            
ATOM    704  SC1 ILE   308      63.700  51.900  41.400  1.00  0.00            
ATOM    705  BB  GLY   309      62.200  53.500  36.400  1.00  0.00            
ATOM    706  BB  GLN   310      63.300  54.900  35.400  1.00  0.00            
ATOM    707  SC1 GLN   310      65.900  55.500  32.600  1.00  0.00            
ATOM    708  BB  ASN   311      65.200  58.400  37.500  1.00  0.00            
ATOM    709  SC1 ASN   311      67.700  58.800  35.900  1.00  0.00            
ATOM    710  BB  PHE   312      63.200  58.100  40.100  1.00  0.00            
ATOM    711  SC1 PHE   312      64.100  57.200  42.900  1.00  0.00            
ATOM    712  SC2 PHE   312      65.000  55.200  44.400  1.00  0.00            
ATOM    713  SC3 PHE   312      64.400  57.600  45.500  1.00  0.00            
ATOM    714  BB  ARG   313      61.100  60.500  39.600  1.00  0.00            
ATOM    715  SC1 ARG   313      63.400  63.000  38.700  1.00  0.00            
ATOM    716  SC2 ARG   313      65.600  64.700  37.500  1.00  0.00            
ATOM    717  BB  HIS   314      60.100  60.000  36.400  1.00  0.00            
ATOM    718  SC1 HIS   314      62.100  61.000  34.500  1.00  0.00            
ATOM    719  SC2 HIS   314      64.200  60.600  32.900  1.00  0.00            
ATOM    720  SC3 HIS   314      62.900  63.000  32.900  1.00  0.00            
ATOM    721  BB  GLY   315      58.900  57.400  36.800  1.00  0.00            
ATOM    722  BB  PHE   316      56.300  58.300  39.100  1.00  0.00            
ATOM    723  SC1 PHE   316      54.300  57.800  41.400  1.00  0.00            
ATOM    724  SC2 PHE   316      53.000  56.200  43.100  1.00  0.00            
ATOM    725  SC3 PHE   316      53.400  58.800  43.800  1.00  0.00            
ATOM    726  BB  LEU   317      54.800  61.000  37.200  1.00  0.00            
ATOM    727  SC1 LEU   317      55.300  63.700  37.200  1.00  0.00            
ATOM    728  BB  LYS   318      54.700  59.300  34.700  1.00  0.00            
ATOM    729  SC1 LYS   318      57.000  60.900  33.100  1.00  0.00            
ATOM    730  SC2 LYS   318      58.300  62.900  32.300  1.00  0.00            
ATOM    731  BB  ILE   319      52.600  57.000  36.100  1.00  0.00            
ATOM    732  SC1 ILE   319      53.100  54.500  37.800  1.00  0.00            
ATOM    733  BB  LEU   320      49.800  59.700  36.800  1.00  0.00            
ATOM    734  SC1 LEU   320      50.200  59.600  39.800  1.00  0.00            
ATOM    735  BB  ALA   321      49.800  60.700  33.500  1.00  0.00            
ATOM    736  BB  MET   322      48.700  58.300  32.400  1.00  0.00            
ATOM    737  SC1 MET   322      45.500  57.600  34.900  1.00  0.00            
ATOM    738  BB  HIS   323      49.600  56.300  29.600  1.00  0.00            
ATOM    739  SC1 HIS   323      52.500  55.000  30.100  1.00  0.00            
ATOM    740  SC2 HIS   323      55.000  56.100  30.000  1.00  0.00            
ATOM    741  SC3 HIS   323      54.600  53.500  29.300  1.00  0.00            
ATOM    742  BB  GLY   324      49.400  56.600  26.500  1.00  0.00            
ATOM    743  BB  ALA   325      65.800  46.200  83.800  1.00  0.00            
ATOM    744  BB  LYS   326      64.900  44.300  84.100  1.00  0.00            
ATOM    745  SC1 LYS   326      66.900  43.200  87.000  1.00  0.00            
ATOM    746  SC2 LYS   326      68.700  42.900  89.000  1.00  0.00            
ATOM    747  BB  GLU   327      62.000  42.900  84.100  1.00  0.00            
ATOM    748  SC1 GLU   327      62.400  40.300  87.100  1.00  0.00            
ATOM    749  BB  LEU   328      59.600  45.300  85.400  1.00  0.00            
ATOM    750  SC1 LEU   328      59.700  48.300  86.300  1.00  0.00            
ATOM    751  BB  ARG   329      57.100  43.700  85.500  1.00  0.00            
ATOM    752  SC1 ARG   329      57.100  41.200  83.600  1.00  0.00            
ATOM    753  SC2 ARG   329      57.100  38.100  82.000  1.00  0.00            
ATOM    754  BB  CYS   330      54.300  44.500  85.600  1.00  0.00            
ATOM    755  SC1 CYS   330      53.900  47.300  86.000  1.00  0.00            
ATOM    756  BB  GLN   331      52.200  42.900  84.800  1.00  0.00            
ATOM    757  SC1 GLN   331      52.200  39.300  82.600  1.00  0.00            
ATOM    758  BB  CYS   332      49.200  43.600  85.800  1.00  0.00            
ATOM    759  SC1 CYS   332      49.000  46.100  86.500  1.00  0.00            
ATOM    760  BB  ILE   333      46.400  42.600  85.500  1.00  0.00            
ATOM    761  SC1 ILE   333      44.300  44.300  87.000  1.00  0.00            
ATOM    762  BB  LYS   334      45.700  40.500  83.600  1.00  0.00            
ATOM    763  SC1 LYS   334      47.000  38.100  83.300  1.00  0.00            
ATOM    764  SC2 LYS   334      47.400  35.500  82.700  1.00  0.00            
ATOM    765  BB  THR   335      43.900  42.200  80.700  1.00  0.00            
ATOM    766  SC1 THR   335      44.100  40.300  79.000  1.00  0.00            
ATOM    767  BB  TYR   336      42.000  43.800  81.900  1.00  0.00            
ATOM    768  SC1 TYR   336      40.400  42.500  84.500  1.00  0.00            
ATOM    769  SC2 TYR   336      39.000  43.100  86.700  1.00  0.00            
ATOM    770  SC3 TYR   336      40.300  40.700  86.500  1.00  0.00            
ATOM    771  BB  SER   337      40.600  47.300  82.700  1.00  0.00            
ATOM    772  SC1 SER   337      40.900  48.200  85.300  1.00  0.00            
ATOM    773  BB  LYS   338      37.000  47.000  82.300  1.00  0.00            
ATOM    774  SC1 LYS   338      36.400  50.100  84.000  1.00  0.00            
ATOM    775  SC2 LYS   338      36.700  51.800  85.900  1.00  0.00            
ATOM    776  BB  PRO   339      35.400  45.700  85.000  1.00  0.00            
ATOM    777  SC1 PRO   339      33.200  43.900  84.300  1.00  0.00            
ATOM    778  BB  PHE   340      34.500  47.500  87.500  1.00  0.00            
ATOM    779  SC1 PHE   340      36.900  47.800  89.600  1.00  0.00            
ATOM    780  SC2 PHE   340      38.300  45.800  90.900  1.00  0.00            
ATOM    781  SC3 PHE   340      37.200  48.000  92.200  1.00  0.00            
ATOM    782  BB  HIS   341      32.300  47.700  90.800  1.00  0.00            
ATOM    783  SC1 HIS   341      33.700  50.400  91.400  1.00  0.00            
ATOM    784  SC2 HIS   341      35.800  52.100  91.200  1.00  0.00            
ATOM    785  SC3 HIS   341      33.300  53.000  91.600  1.00  0.00            
ATOM    786  BB  PRO   342      33.600  44.800  93.000  1.00  0.00            
ATOM    787  SC1 PRO   342      34.100  43.300  90.400  1.00  0.00            
ATOM    788  BB  LYS   343      34.200  44.400  94.900  1.00  0.00            
ATOM    789  SC1 LYS   343      32.900  44.200  97.900  1.00  0.00            
ATOM    790  SC2 LYS   343      31.400  44.100  99.600  1.00  0.00            
ATOM    791  BB  PHE   344      37.800  43.900  96.000  1.00  0.00            
ATOM    792  SC1 PHE   344      38.600  41.600  94.300  1.00  0.00            
ATOM    793  SC2 PHE   344      38.900  38.900  94.200  1.00  0.00            
ATOM    794  SC3 PHE   344      39.100  40.400  92.000  1.00  0.00            
ATOM    795  BB  ILE   345      39.800  45.800  96.700  1.00  0.00            
ATOM    796  SC1 ILE   345      41.600  47.100  94.600  1.00  0.00            
ATOM    797  BB  LYS   346      41.100  46.500  99.900  1.00  0.00            
ATOM    798  SC1 LYS   346      40.200  49.000 101.900  1.00  0.00            
ATOM    799  SC2 LYS   346      38.900  48.500 104.200  1.00  0.00            
ATOM    800  BB  GLU   347      44.200  46.400 100.900  1.00  0.00            
ATOM    801  SC1 GLU   347      45.100  43.200 103.100  1.00  0.00            
ATOM    802  BB  LEU   348      46.900  47.700 102.000  1.00  0.00            
ATOM    803  SC1 LEU   348      47.100  50.700 101.000  1.00  0.00            
ATOM    804  BB  ARG   349      50.500  46.600 101.000  1.00  0.00            
ATOM    805  SC1 ARG   349      49.800  43.400 101.300  1.00  0.00            
ATOM    806  SC2 ARG   349      49.700  40.800 103.400  1.00  0.00            
ATOM    807  BB  VAL   350      53.200  48.000 102.400  1.00  0.00            
ATOM    808  SC1 VAL   350      53.300  50.600 102.800  1.00  0.00            
ATOM    809  BB  ILE   351      56.700  46.800 102.000  1.00  0.00            
ATOM    810  SC1 ILE   351      58.000  49.000 103.600  1.00  0.00            
ATOM    811  BB  GLU   352      57.100  44.700 101.000  1.00  0.00            
ATOM    812  SC1 GLU   352      54.200  42.400 102.400  1.00  0.00            
ATOM    813  BB  SER   353      57.000  41.200  97.500  1.00  0.00            
ATOM    814  SC1 SER   353      57.900  39.500  99.200  1.00  0.00            
ATOM    815  BB  GLY   354      56.300  41.900  94.500  1.00  0.00            
ATOM    816  BB  PRO   355      57.700  41.300  92.400  1.00  0.00            
ATOM    817  SC1 PRO   355      58.500  38.800  91.000  1.00  0.00            
ATOM    818  BB  HIS   356      58.100  44.200  90.200  1.00  0.00            
ATOM    819  SC1 HIS   356      61.300  44.000  90.500  1.00  0.00            
ATOM    820  SC2 HIS   356      63.100  45.100  88.800  1.00  0.00            
ATOM    821  SC3 HIS   356      63.900  43.800  91.000  1.00  0.00            
ATOM    822  BB  CYS   357      56.000  46.700  91.700  1.00  0.00            
ATOM    823  SC1 CYS   357      55.800  48.200  88.900  1.00  0.00            
ATOM    824  BB  ALA   358      55.800  46.900  93.600  1.00  0.00            
ATOM    825  BB  ASN   359      58.400  46.600  95.800  1.00  0.00            
ATOM    826  SC1 ASN   359      60.700  44.800  95.200  1.00  0.00            
ATOM    827  BB  THR   360      59.100  48.700  98.000  1.00  0.00            
ATOM    828  SC1 THR   360      60.900  48.500  99.900  1.00  0.00            
ATOM    829  BB  GLU   361      56.100  50.100  98.300  1.00  0.00            
ATOM    830  SC1 GLU   361      57.000  52.700 100.700  1.00  0.00            
ATOM    831  BB  ILE   362      53.300  49.500  96.900  1.00  0.00            
ATOM    832  SC1 ILE   362      51.300  51.500  98.100  1.00  0.00            
ATOM    833  BB  ILE   363      51.400  46.900  96.400  1.00  0.00            
ATOM    834  SC1 ILE   363      53.100  44.500  97.500  1.00  0.00            
ATOM    835  BB  VAL   364      47.800  45.800  96.500  1.00  0.00            
ATOM    836  SC1 VAL   364      47.100  48.400  96.300  1.00  0.00            
ATOM    837  BB  LYS   365      45.100  44.000  96.100  1.00  0.00            
ATOM    838  SC1 LYS   365      45.600  41.800  98.500  1.00  0.00            
ATOM    839  SC2 LYS   365      46.500  39.900 100.000  1.00  0.00            
ATOM    840  BB  LEU   366      43.400  41.900  94.100  1.00  0.00            
ATOM    841  SC1 LEU   366      42.300  43.700  91.500  1.00  0.00            
ATOM    842  BB  SER   367      43.900  38.900  94.500  1.00  0.00            
ATOM    843  SC1 SER   367      43.700  37.500  96.300  1.00  0.00            
ATOM    844  BB  ASP   368      42.700  37.600  90.700  1.00  0.00            
ATOM    845  SC1 ASP   368      42.000  34.900  90.900  1.00  0.00            
ATOM    846  BB  GLY   369      44.700  39.200  89.200  1.00  0.00            
ATOM    847  BB  ARG   370      46.700  40.400  90.400  1.00  0.00            
ATOM    848  SC1 ARG   370      48.400  37.900  91.900  1.00  0.00            
ATOM    849  SC2 ARG   370      46.800  34.800  92.800  1.00  0.00            
ATOM    850  BB  GLU   371      47.600  42.900  91.400  1.00  0.00            
ATOM    851  SC1 GLU   371      49.600  41.500  94.800  1.00  0.00            
ATOM    852  BB  LEU   372      48.900  45.600  91.800  1.00  0.00            
ATOM    853  SC1 LEU   372      46.100  47.300  91.000  1.00  0.00            
ATOM    854  BB  CYS   373      51.100  48.200  91.100  1.00  0.00            
ATOM    855  SC1 CYS   373      49.600  48.800  88.600  1.00  0.00            
ATOM    856  BB  LEU   374      53.100  51.200  92.300  1.00  0.00            
ATOM    857  SC1 LEU   374      50.400  52.600  92.800  1.00  0.00            
ATOM    858  BB  ASP   375      56.400  52.300  91.900  1.00  0.00            
ATOM    859  SC1 ASP   375      58.300  51.600  94.200  1.00  0.00            
ATOM    860  BB  PRO   376      54.600  54.600  88.700  1.00  0.00            
ATOM    861  SC1 PRO   376      53.600  52.200  87.300  1.00  0.00            
ATOM    862  BB  LYS   377      53.300  56.500  91.400  1.00  0.00            
ATOM    863  SC1 LYS   377      53.700  56.100  94.600  1.00  0.00            
ATOM    864  SC2 LYS   377      55.600  55.800  96.300  1.00  0.00            
ATOM    865  BB  GLU   378      53.100  59.300  90.500  1.00  0.00            
ATOM    866  SC1 GLU   378      55.400  60.800  93.500  1.00  0.00            
ATOM    867  BB  ASN   379      50.600  61.200  89.500  1.00  0.00            
ATOM    868  SC1 ASN   379      51.000  63.900  90.700  1.00  0.00            
ATOM    869  BB  TRP   380      48.000  59.300  88.100  1.00  0.00            
ATOM    870  SC1 TRP   380      45.900  61.300  87.700  1.00  0.00            
ATOM    871  SC2 TRP   380      43.900  63.100  87.800  1.00  0.00            
ATOM    872  SC3 TRP   380      43.300  60.500  87.400  1.00  0.00            
ATOM    873  SC4 TRP   380      41.400  62.400  87.300  1.00  0.00            
ATOM    874  BB  VAL   381      48.700  56.200  89.400  1.00  0.00            
ATOM    875  SC1 VAL   381      48.500  54.100  87.800  1.00  0.00            
ATOM    876  BB  GLN   382      48.200  57.500  92.600  1.00  0.00            
ATOM    877  SC1 GLN   382      50.600  59.800  94.700  1.00  0.00            
ATOM    878  BB  ARG   383      44.800  59.000  92.100  1.00  0.00            
ATOM    879  SC1 ARG   383      46.700  62.200  92.500  1.00  0.00            
ATOM    880  SC2 ARG   383      46.800  64.700  94.600  1.00  0.00            
ATOM    881  BB  VAL   384      43.700  56.100  90.800  1.00  0.00            
ATOM    882  SC1 VAL   384      44.100  55.600  88.300  1.00  0.00            
ATOM    883  BB  VAL   385      44.600  54.100  93.400  1.00  0.00            
ATOM    884  SC1 VAL   385      45.500  51.600  93.100  1.00  0.00            
ATOM    885  BB  GLU   386      43.200  55.600  95.700  1.00  0.00            
ATOM    886  SC1 GLU   386      40.900  57.700  98.300  1.00  0.00            
ATOM    887  BB  LYS   387      39.500  55.400  94.000  1.00  0.00            
ATOM    888  SC1 LYS   387      40.100  58.300  93.100  1.00  0.00            
ATOM    889  SC2 LYS   387      39.900  60.100  91.200  1.00  0.00            
ATOM    890  BB  PHE   388      39.600  52.200  94.200  1.00  0.00            
ATOM    891  SC1 PHE   388      40.500  51.100  91.700  1.00  0.00            
ATOM    892  SC2 PHE   388      40.000  51.600  89.100  1.00  0.00            
ATOM    893  SC3 PHE   388      41.500  49.500  89.800  1.00  0.00            
ATOM    894  BB  LEU   389      39.700  52.000  97.300  1.00  0.00            
ATOM    895  SC1 LEU   389      42.900  50.700  97.600  1.00  0.00            
ATOM    896  BB  LYS   390      37.200  53.400  98.000  1.00  0.00            
ATOM    897  SC1 LYS   390      37.800  54.300 101.400  1.00  0.00            
ATOM    898  SC2 LYS   390      40.200  53.800 102.600  1.00  0.00            
ATOM    899  BB  ARG   391      35.200  51.400  96.300  1.00  0.00            
ATOM    900  SC1 ARG   391      32.600  53.600  96.700  1.00  0.00            
ATOM    901  SC2 ARG   391      29.300  53.500  96.200  1.00  0.00            
ATOM    902  BB  ALA   392      36.200  48.800  97.400  1.00  0.00            
ATOM    903  BB  GLU   393      35.900  49.700 100.500  1.00  0.00            
ATOM    904  SC1 GLU   393      36.100  45.700 100.900  1.00  0.00            
ATOM    905  BB  ASN   394      32.100  50.300 100.200  1.00  0.00            
ATOM    906  SC1 ASN   394      30.400  52.700 101.100  1.00  0.00            
ATOM    907  BB  SER   395      30.300  48.700  97.800  1.00  0.00            
ATOM    908  SC1 SER   395      30.700  49.200  94.900  1.00  0.00            
TER
ENDMDL
