# Supplementary material for: Conformational plasticity and dynamic interactions of the N-terminal domain of the chemokine receptor CXCR1
Source: PLoS Comput Biol. 2021 May 20;17(5):e1008593. doi: 10.1371/journal.pcbi.1008593 (PMC8172051; doi:10.1371/journal.pcbi.1008593)
Supplement: S2 Data — (ZIP) [file pcbi.1008593.s010.zip › mode5.pdb]

TITLE     Generated by trjconv : Martini system from cxcr1.pdb t= 5524000.00000
REMARK    THIS IS A SIMULATION BOX
CRYST1  100.369  100.369  127.909  90.00  90.00  90.00 P 1           1
MODEL        1
ATOM      1  BB  MET     1      69.400  52.300 107.500  1.00  0.00            
ATOM      2  SC1 MET     1      66.400  52.700 103.800  1.00  0.00            
ATOM      3  BB  SER     2      70.400  48.800 106.400  1.00  0.00            
ATOM      4  SC1 SER     2      71.600  47.800 107.800  1.00  0.00            
ATOM      5  BB  ASN     3      69.100  48.200 103.300  1.00  0.00            
ATOM      6  SC1 ASN     3      67.100  45.400 103.700  1.00  0.00            
ATOM      7  BB  ILE     4      69.500  48.300  99.500  1.00  0.00            
ATOM      8  SC1 ILE     4      67.600  50.800  99.400  1.00  0.00            
ATOM      9  BB  THR     5      72.200  48.300  97.200  1.00  0.00            
ATOM     10  SC1 THR     5      74.200  49.700  98.100  1.00  0.00            
ATOM     11  BB  ASP     6      71.700  47.500  93.900  1.00  0.00            
ATOM     12  SC1 ASP     6      73.800  49.800  92.900  1.00  0.00            
ATOM     13  BB  PRO     7      69.000  49.400  92.500  1.00  0.00            
ATOM     14  SC1 PRO     7      66.500  49.000  94.600  1.00  0.00            
ATOM     15  BB  GLN     8      68.700  46.800  89.300  1.00  0.00            
ATOM     16  SC1 GLN     8      69.100  43.700  91.300  1.00  0.00            
ATOM     17  BB  MET     9      66.600  47.600  86.900  1.00  0.00            
ATOM     18  SC1 MET     9      65.100  50.200  89.600  1.00  0.00            
ATOM     19  BB  TRP    10      64.300  46.700  86.000  1.00  0.00            
ATOM     20  SC1 TRP    10      61.700  48.900  86.600  1.00  0.00            
ATOM     21  SC2 TRP    10      60.200  50.300  84.800  1.00  0.00            
ATOM     22  SC3 TRP    10      59.100  48.400  86.500  1.00  0.00            
ATOM     23  SC4 TRP    10      57.600  49.600  84.600  1.00  0.00            
ATOM     24  BB  ASP    11      63.000  45.200  83.300  1.00  0.00            
ATOM     25  SC1 ASP    11      64.300  42.300  83.100  1.00  0.00            
ATOM     26  BB  PHE    12      60.100  46.100  82.500  1.00  0.00            
ATOM     27  SC1 PHE    12      60.100  48.500  80.800  1.00  0.00            
ATOM     28  SC2 PHE    12      58.600  50.700  80.000  1.00  0.00            
ATOM     29  SC3 PHE    12      61.300  50.800  80.100  1.00  0.00            
ATOM     30  BB  ASP    13      58.200  43.500  82.200  1.00  0.00            
ATOM     31  SC1 ASP    13      59.700  40.700  81.000  1.00  0.00            
ATOM     32  BB  ASP    14      55.200  43.700  84.100  1.00  0.00            
ATOM     33  SC1 ASP    14      55.300  40.700  85.700  1.00  0.00            
ATOM     34  BB  LEU    15      54.600  45.700  85.700  1.00  0.00            
ATOM     35  SC1 LEU    15      55.600  45.000  88.500  1.00  0.00            
ATOM     36  BB  ASN    16      51.800  47.500  85.600  1.00  0.00            
ATOM     37  SC1 ASN    16      49.500  46.800  87.700  1.00  0.00            
ATOM     38  BB  PHE    17      51.600  49.900  84.600  1.00  0.00            
ATOM     39  SC1 PHE    17      53.500  52.500  84.500  1.00  0.00            
ATOM     40  SC2 PHE    17      54.000  55.000  83.700  1.00  0.00            
ATOM     41  SC3 PHE    17      55.100  54.000  86.000  1.00  0.00            
ATOM     42  BB  THR    18      49.000  50.300  82.500  1.00  0.00            
ATOM     43  SC1 THR    18      47.200  48.400  82.900  1.00  0.00            
ATOM     44  BB  GLY    19      48.900  52.900  81.200  1.00  0.00            
ATOM     45  BB  MET    20      49.900  55.000  81.000  1.00  0.00            
ATOM     46  SC1 MET    20      51.600  56.700  77.900  1.00  0.00            
ATOM     47  BB  PRO    21      49.500  57.700  83.300  1.00  0.00            
ATOM     48  SC1 PRO    21      51.600  60.000  82.300  1.00  0.00            
ATOM     49  BB  PRO    22      49.800  56.600  86.500  1.00  0.00            
ATOM     50  SC1 PRO    22      52.100  58.400  88.000  1.00  0.00            
ATOM     51  BB  ALA    23      49.600  54.000  87.000  1.00  0.00            
ATOM     52  BB  ASP    24      47.300  51.500  87.500  1.00  0.00            
ATOM     53  SC1 ASP    24      47.800  50.800  90.700  1.00  0.00            
ATOM     54  BB  GLU    25      45.400  51.800  86.100  1.00  0.00            
ATOM     55  SC1 GLU    25      43.500  48.600  87.300  1.00  0.00            
ATOM     56  BB  ASP    26      44.800  54.300  84.200  1.00  0.00            
ATOM     57  SC1 ASP    26      44.700  56.600  86.900  1.00  0.00            
ATOM     58  BB  TYR    27      44.200  55.500  82.000  1.00  0.00            
ATOM     59  SC1 TYR    27      45.300  57.900  80.200  1.00  0.00            
ATOM     60  SC2 TYR    27      45.500  59.800  78.300  1.00  0.00            
ATOM     61  SC3 TYR    27      46.900  57.500  78.100  1.00  0.00            
ATOM     62  BB  SER    28      43.800  53.400  79.000  1.00  0.00            
ATOM     63  SC1 SER    28      44.700  51.300  79.600  1.00  0.00            
ATOM     64  BB  PRO    29      42.700  54.600  76.200  1.00  0.00            
ATOM     65  SC1 PRO    29      41.900  52.900  74.100  1.00  0.00            
ATOM     66  BB  CYS    30      41.400  58.400  75.400  1.00  0.00            
ATOM     67  SC1 CYS    30      40.800  59.500  78.200  1.00  0.00            
ATOM     68  BB  MET    31      41.000  59.000  73.000  1.00  0.00            
ATOM     69  SC1 MET    31      41.800  56.200  69.800  1.00  0.00            
ATOM     70  BB  LEU    32      38.600  61.000  71.900  1.00  0.00            
ATOM     71  SC1 LEU    32      39.200  60.800  68.700  1.00  0.00            
ATOM     72  BB  GLU    33      37.800  62.900  73.700  1.00  0.00            
ATOM     73  SC1 GLU    33      34.000  62.500  73.900  1.00  0.00            
ATOM     74  BB  THR    34      40.100  64.700  75.200  1.00  0.00            
ATOM     75  SC1 THR    34      42.200  63.200  75.400  1.00  0.00            
ATOM     76  BB  GLU    35      39.800  67.200  75.500  1.00  0.00            
ATOM     77  SC1 GLU    35      35.800  67.600  75.400  1.00  0.00            
ATOM     78  BB  THR    36      41.100  69.500  72.800  1.00  0.00            
ATOM     79  SC1 THR    36      38.900  69.800  71.600  1.00  0.00            
ATOM     80  BB  LEU    37      43.900  68.700  72.300  1.00  0.00            
ATOM     81  SC1 LEU    37      46.000  71.100  71.400  1.00  0.00            
ATOM     82  BB  ASN    38      44.700  66.000  72.200  1.00  0.00            
ATOM     83  SC1 ASN    38      47.000  65.600  70.000  1.00  0.00            
ATOM     84  BB  LYS    39      42.300  64.000  70.300  1.00  0.00            
ATOM     85  SC1 LYS    39      43.900  61.300  70.100  1.00  0.00            
ATOM     86  SC2 LYS    39      46.100  60.700  69.100  1.00  0.00            
ATOM     87  BB  TYR    40      40.700  66.100  68.700  1.00  0.00            
ATOM     88  SC1 TYR    40      38.800  68.000  67.000  1.00  0.00            
ATOM     89  SC2 TYR    40      36.400  67.900  65.900  1.00  0.00            
ATOM     90  SC3 TYR    40      37.400  70.300  66.900  1.00  0.00            
ATOM     91  BB  VAL    41      43.600  67.400  66.900  1.00  0.00            
ATOM     92  SC1 VAL    41      44.800  69.800  66.900  1.00  0.00            
ATOM     93  BB  VAL    42      44.600  64.500  65.400  1.00  0.00            
ATOM     94  SC1 VAL    42      47.200  64.100  65.400  1.00  0.00            
ATOM     95  BB  ILE    43      41.800  63.900  64.100  1.00  0.00            
ATOM     96  SC1 ILE    43      38.900  63.200  64.700  1.00  0.00            
ATOM     97  BB  ILE    44      42.200  67.100  62.200  1.00  0.00            
ATOM     98  SC1 ILE    44      39.200  67.800  61.400  1.00  0.00            
ATOM     99  BB  ALA    45      45.000  66.600  61.100  1.00  0.00            
ATOM    100  BB  TYR    46      44.400  63.600  59.500  1.00  0.00            
ATOM    101  SC1 TYR    46      45.200  60.700  58.800  1.00  0.00            
ATOM    102  SC2 TYR    46      43.700  58.600  58.200  1.00  0.00            
ATOM    103  SC3 TYR    46      46.100  58.900  57.000  1.00  0.00            
ATOM    104  BB  ALA    47      42.100  64.900  57.400  1.00  0.00            
ATOM    105  BB  LEU    48      44.300  66.900  55.900  1.00  0.00            
ATOM    106  SC1 LEU    48      42.800  69.800  56.000  1.00  0.00            
ATOM    107  BB  VAL    49      46.600  63.700  54.900  1.00  0.00            
ATOM    108  SC1 VAL    49      48.700  63.900  56.600  1.00  0.00            
ATOM    109  BB  PHE    50      44.600  62.200  53.500  1.00  0.00            
ATOM    110  SC1 PHE    50      42.000  60.700  54.400  1.00  0.00            
ATOM    111  SC2 PHE    50      39.700  60.400  55.800  1.00  0.00            
ATOM    112  SC3 PHE    50      39.900  59.700  53.200  1.00  0.00            
ATOM    113  BB  LEU    51      43.800  64.000  51.400  1.00  0.00            
ATOM    114  SC1 LEU    51      41.100  63.300  50.000  1.00  0.00            
ATOM    115  BB  LEU    52      47.000  64.000  49.600  1.00  0.00            
ATOM    116  SC1 LEU    52      48.400  66.400  48.200  1.00  0.00            
ATOM    117  BB  SER    53      47.300  60.900  49.200  1.00  0.00            
ATOM    118  SC1 SER    53      49.300  60.100  48.900  1.00  0.00            
ATOM    119  BB  LEU    54      44.200  60.300  47.400  1.00  0.00            
ATOM    120  SC1 LEU    54      42.800  58.500  49.500  1.00  0.00            
ATOM    121  BB  LEU    55      44.800  62.400  44.700  1.00  0.00            
ATOM    122  SC1 LEU    55      42.700  65.000  45.600  1.00  0.00            
ATOM    123  BB  GLY    56      47.900  60.300  43.600  1.00  0.00            
ATOM    124  BB  ASN    57      46.500  57.500  43.700  1.00  0.00            
ATOM    125  SC1 ASN    57      47.600  56.200  46.100  1.00  0.00            
ATOM    126  BB  SER    58      43.900  58.500  41.400  1.00  0.00            
ATOM    127  SC1 SER    58      42.000  56.600  42.000  1.00  0.00            
ATOM    128  BB  LEU    59      45.700  59.300  39.000  1.00  0.00            
ATOM    129  SC1 LEU    59      47.400  61.900  38.800  1.00  0.00            
ATOM    130  BB  VAL    60      47.800  56.300  38.800  1.00  0.00            
ATOM    131  SC1 VAL    60      49.700  55.700  40.400  1.00  0.00            
ATOM    132  BB  MET    61      44.700  53.900  38.700  1.00  0.00            
ATOM    133  SC1 MET    61      46.100  52.800  42.400  1.00  0.00            
ATOM    134  BB  LEU    62      43.500  55.100  35.700  1.00  0.00            
ATOM    135  SC1 LEU    62      40.700  56.200  36.300  1.00  0.00            
ATOM    136  BB  VAL    63      46.300  53.700  33.900  1.00  0.00            
ATOM    137  SC1 VAL    63      48.700  54.700  33.600  1.00  0.00            
ATOM    138  BB  ILE    64      45.700  50.300  34.900  1.00  0.00            
ATOM    139  SC1 ILE    64      47.500  49.600  37.300  1.00  0.00            
ATOM    140  BB  LEU    65      42.300  50.300  33.600  1.00  0.00            
ATOM    141  SC1 LEU    65      40.600  50.900  36.000  1.00  0.00            
ATOM    142  BB  TYR    66      43.300  50.900  30.200  1.00  0.00            
ATOM    143  SC1 TYR    66      42.500  54.100  30.700  1.00  0.00            
ATOM    144  SC2 TYR    66      40.100  54.600  31.700  1.00  0.00            
ATOM    145  SC3 TYR    66      41.900  56.600  31.400  1.00  0.00            
ATOM    146  BB  SER    67      46.000  50.000  28.700  1.00  0.00            
ATOM    147  SC1 SER    67      46.600  48.400  27.200  1.00  0.00            
ATOM    148  BB  ARG    68      48.900  51.200  29.900  1.00  0.00            
ATOM    149  SC1 ARG    68      50.500  51.900  27.200  1.00  0.00            
ATOM    150  SC2 ARG    68      49.500  51.900  24.400  1.00  0.00            
ATOM    151  BB  VAL    69      51.400  49.200  31.700  1.00  0.00            
ATOM    152  SC1 VAL    69      50.800  50.400  34.100  1.00  0.00            
ATOM    153  BB  GLY    70      54.100  48.800  29.900  1.00  0.00            
ATOM    154  BB  ARG    71      56.000  51.200  29.400  1.00  0.00            
ATOM    155  SC1 ARG    71      57.200  50.600  26.100  1.00  0.00            
ATOM    156  SC2 ARG    71      57.000  48.300  24.000  1.00  0.00            
ATOM    157  BB  SER    72      57.400  53.300  31.300  1.00  0.00            
ATOM    158  SC1 SER    72      57.700  55.400  30.900  1.00  0.00            
ATOM    159  BB  VAL    73      55.300  51.900  34.100  1.00  0.00            
ATOM    160  SC1 VAL    73      55.700  53.600  36.100  1.00  0.00            
ATOM    161  BB  THR    74      55.900  48.300  35.500  1.00  0.00            
ATOM    162  SC1 THR    74      56.500  47.000  33.400  1.00  0.00            
ATOM    163  BB  ASP    75      53.000  46.700  37.300  1.00  0.00            
ATOM    164  SC1 ASP    75      52.100  44.800  35.000  1.00  0.00            
ATOM    165  BB  VAL    76      53.300  45.300  40.400  1.00  0.00            
ATOM    166  SC1 VAL    76      52.500  43.300  41.800  1.00  0.00            
ATOM    167  BB  TYR    77      54.100  48.000  41.800  1.00  0.00            
ATOM    168  SC1 TYR    77      56.400  49.300  40.400  1.00  0.00            
ATOM    169  SC2 TYR    77      58.600  50.500  39.600  1.00  0.00            
ATOM    170  SC3 TYR    77      58.700  47.800  40.100  1.00  0.00            
ATOM    171  BB  LEU    78      51.000  49.400  41.200  1.00  0.00            
ATOM    172  SC1 LEU    78      52.300  51.400  38.900  1.00  0.00            
ATOM    173  BB  LEU    79      49.400  47.400  43.300  1.00  0.00            
ATOM    174  SC1 LEU    79      45.900  47.800  42.400  1.00  0.00            
ATOM    175  BB  ASN    80      51.300  48.100  46.200  1.00  0.00            
ATOM    176  SC1 ASN    80      53.000  46.000  46.400  1.00  0.00            
ATOM    177  BB  LEU    81      50.300  51.700  46.400  1.00  0.00            
ATOM    178  SC1 LEU    81      52.200  53.100  44.600  1.00  0.00            
ATOM    179  BB  ALA    82      47.100  50.900  46.800  1.00  0.00            
ATOM    180  BB  LEU    83      47.300  49.300  49.800  1.00  0.00            
ATOM    181  SC1 LEU    83      47.300  46.400  48.100  1.00  0.00            
ATOM    182  BB  ALA    84      48.500  51.400  51.400  1.00  0.00            
ATOM    183  BB  ASP    85      45.700  53.800  50.700  1.00  0.00            
ATOM    184  SC1 ASP    85      46.800  56.600  51.700  1.00  0.00            
ATOM    185  BB  LEU    86      43.000  51.900  51.900  1.00  0.00            
ATOM    186  SC1 LEU    86      40.600  53.500  50.300  1.00  0.00            
ATOM    187  BB  LEU    87      44.000  51.300  54.900  1.00  0.00            
ATOM    188  SC1 LEU    87      43.100  48.200  55.500  1.00  0.00            
ATOM    189  BB  PHE    88      44.200  54.400  56.000  1.00  0.00            
ATOM    190  SC1 PHE    88      45.300  54.500  59.200  1.00  0.00            
ATOM    191  SC2 PHE    88      46.700  53.100  61.100  1.00  0.00            
ATOM    192  SC3 PHE    88      45.500  55.500  61.700  1.00  0.00            
ATOM    193  BB  ALA    89      41.300  55.300  55.100  1.00  0.00            
ATOM    194  BB  LEU    90      39.700  53.500  57.100  1.00  0.00            
ATOM    195  SC1 LEU    90      39.100  50.600  54.900  1.00  0.00            
ATOM    196  BB  THR    91      40.700  54.600  59.800  1.00  0.00            
ATOM    197  SC1 THR    91      41.000  53.600  62.200  1.00  0.00            
ATOM    198  BB  LEU    92      39.200  57.800  59.800  1.00  0.00            
ATOM    199  SC1 LEU    92      39.500  61.200  60.500  1.00  0.00            
ATOM    200  BB  PRO    93      36.100  56.900  59.900  1.00  0.00            
ATOM    201  SC1 PRO    93      34.900  54.500  58.300  1.00  0.00            
ATOM    202  BB  ILE    94      37.000  54.900  63.700  1.00  0.00            
ATOM    203  SC1 ILE    94      35.000  52.500  63.600  1.00  0.00            
ATOM    204  BB  TRP    95      38.300  57.900  64.900  1.00  0.00            
ATOM    205  SC1 TRP    95      41.200  57.500  64.900  1.00  0.00            
ATOM    206  SC2 TRP    95      43.600  58.400  65.500  1.00  0.00            
ATOM    207  SC3 TRP    95      42.800  58.400  62.900  1.00  0.00            
ATOM    208  SC4 TRP    95      45.100  59.600  63.600  1.00  0.00            
ATOM    209  BB  ALA    96      35.500  59.500  64.400  1.00  0.00            
ATOM    210  BB  ALA    97      33.200  57.300  66.800  1.00  0.00            
ATOM    211  BB  SER    98      35.000  58.100  69.600  1.00  0.00            
ATOM    212  SC1 SER    98      36.800  56.600  70.400  1.00  0.00            
ATOM    213  BB  LYS    99      34.500  61.900  69.300  1.00  0.00            
ATOM    214  SC1 LYS    99      35.700  64.600  69.600  1.00  0.00            
ATOM    215  SC2 LYS    99      35.100  66.900  70.400  1.00  0.00            
ATOM    216  BB  VAL   100      30.500  61.900  69.800  1.00  0.00            
ATOM    217  SC1 VAL   100      29.500  61.600  67.400  1.00  0.00            
ATOM    218  BB  ASN   101      29.300  61.000  73.400  1.00  0.00            
ATOM    219  SC1 ASN   101      26.500  59.700  72.400  1.00  0.00            
ATOM    220  BB  GLY   102      30.600  59.500  74.600  1.00  0.00            
ATOM    221  BB  TRP   103      32.000  56.600  73.100  1.00  0.00            
ATOM    222  SC1 TRP   103      30.300  56.800  70.700  1.00  0.00            
ATOM    223  SC2 TRP   103      28.700  56.900  68.600  1.00  0.00            
ATOM    224  SC3 TRP   103      28.000  55.400  70.800  1.00  0.00            
ATOM    225  SC4 TRP   103      26.200  55.800  68.700  1.00  0.00            
ATOM    226  BB  ILE   104      32.300  53.700  74.600  1.00  0.00            
ATOM    227  SC1 ILE   104      29.400  52.800  74.400  1.00  0.00            
ATOM    228  BB  PHE   105      33.400  50.200  73.500  1.00  0.00            
ATOM    229  SC1 PHE   105      34.200  51.200  70.900  1.00  0.00            
ATOM    230  SC2 PHE   105      34.700  50.600  68.300  1.00  0.00            
ATOM    231  SC3 PHE   105      33.800  53.100  69.000  1.00  0.00            
ATOM    232  BB  GLY   106      34.500  49.000  75.000  1.00  0.00            
ATOM    233  BB  THR   107      37.600  47.300  74.400  1.00  0.00            
ATOM    234  SC1 THR   107      39.100  45.800  75.900  1.00  0.00            
ATOM    235  BB  PHE   108      38.600  48.500  71.900  1.00  0.00            
ATOM    236  SC1 PHE   108      37.700  47.300  69.300  1.00  0.00            
ATOM    237  SC2 PHE   108      36.600  46.300  67.000  1.00  0.00            
ATOM    238  SC3 PHE   108      38.700  45.000  68.100  1.00  0.00            
ATOM    239  BB  LEU   109      39.900  51.400  70.500  1.00  0.00            
ATOM    240  SC1 LEU   109      38.700  53.100  67.700  1.00  0.00            
ATOM    241  BB  CYS   110      43.300  50.000  70.600  1.00  0.00            
ATOM    242  SC1 CYS   110      45.800  51.900  71.200  1.00  0.00            
ATOM    243  BB  LYS   111      42.700  47.700  69.200  1.00  0.00            
ATOM    244  SC1 LYS   111      43.700  45.000  69.500  1.00  0.00            
ATOM    245  SC2 LYS   111      45.300  42.800  68.700  1.00  0.00            
ATOM    246  BB  VAL   112      41.300  49.100  66.300  1.00  0.00            
ATOM    247  SC1 VAL   112      39.600  49.300  64.300  1.00  0.00            
ATOM    248  BB  VAL   113      44.800  50.900  65.700  1.00  0.00            
ATOM    249  SC1 VAL   113      43.800  53.300  66.000  1.00  0.00            
ATOM    250  BB  SER   114      46.400  48.200  66.200  1.00  0.00            
ATOM    251  SC1 SER   114      47.800  48.100  68.300  1.00  0.00            
ATOM    252  BB  LEU   115      44.500  46.000  63.800  1.00  0.00            
ATOM    253  SC1 LEU   115      42.000  44.100  65.000  1.00  0.00            
ATOM    254  BB  LEU   116      45.400  48.700  61.100  1.00  0.00            
ATOM    255  SC1 LEU   116      42.300  49.500  60.000  1.00  0.00            
ATOM    256  BB  LYS   117      49.000  48.300  61.700  1.00  0.00            
ATOM    257  SC1 LYS   117      49.800  50.600  63.900  1.00  0.00            
ATOM    258  SC2 LYS   117      50.000  52.300  65.900  1.00  0.00            
ATOM    259  BB  GLU   118      48.700  45.100  61.100  1.00  0.00            
ATOM    260  SC1 GLU   118      51.200  45.100  64.700  1.00  0.00            
ATOM    261  BB  VAL   119      46.900  45.200  57.800  1.00  0.00            
ATOM    262  SC1 VAL   119      44.300  44.800  58.400  1.00  0.00            
ATOM    263  BB  ASN   120      48.700  47.000  56.700  1.00  0.00            
ATOM    264  SC1 ASN   120      48.800  50.100  56.300  1.00  0.00            
ATOM    265  BB  PHE   121      51.500  44.700  56.700  1.00  0.00            
ATOM    266  SC1 PHE   121      52.800  42.900  59.000  1.00  0.00            
ATOM    267  SC2 PHE   121      55.000  41.400  58.800  1.00  0.00            
ATOM    268  SC3 PHE   121      53.300  41.000  60.800  1.00  0.00            
ATOM    269  BB  TYR   122      49.500  42.000  55.100  1.00  0.00            
ATOM    270  SC1 TYR   122      50.800  39.200  56.000  1.00  0.00            
ATOM    271  SC2 TYR   122      53.400  38.500  55.600  1.00  0.00            
ATOM    272  SC3 TYR   122      51.400  36.800  54.900  1.00  0.00            
ATOM    273  BB  SER   123      48.500  43.700  52.300  1.00  0.00            
ATOM    274  SC1 SER   123      46.300  44.900  52.700  1.00  0.00            
ATOM    275  BB  GLY   124      51.900  44.100  50.900  1.00  0.00            
ATOM    276  BB  ILE   125      52.500  40.900  50.600  1.00  0.00            
ATOM    277  SC1 ILE   125      55.300  39.600  50.600  1.00  0.00            
ATOM    278  BB  LEU   126      49.500  40.200  48.800  1.00  0.00            
ATOM    279  SC1 LEU   126      49.100  37.300  50.200  1.00  0.00            
ATOM    280  BB  LEU   127      50.100  41.700  46.000  1.00  0.00            
ATOM    281  SC1 LEU   127      48.100  43.100  44.200  1.00  0.00            
ATOM    282  BB  LEU   128      52.700  39.500  44.900  1.00  0.00            
ATOM    283  SC1 LEU   128      55.100  41.600  45.700  1.00  0.00            
ATOM    284  BB  ALA   129      50.900  37.100  44.500  1.00  0.00            
ATOM    285  BB  CYS   130      48.700  38.500  42.100  1.00  0.00            
ATOM    286  SC1 CYS   130      45.900  36.700  41.900  1.00  0.00            
ATOM    287  BB  ILE   131      50.900  39.400  39.700  1.00  0.00            
ATOM    288  SC1 ILE   131      51.000  40.700  36.900  1.00  0.00            
ATOM    289  BB  SER   132      52.300  36.100  39.300  1.00  0.00            
ATOM    290  SC1 SER   132      54.800  36.100  38.100  1.00  0.00            
ATOM    291  BB  VAL   133      49.700  34.600  38.400  1.00  0.00            
ATOM    292  SC1 VAL   133      48.100  33.000  39.800  1.00  0.00            
ATOM    293  BB  ASP   134      48.800  36.400  35.800  1.00  0.00            
ATOM    294  SC1 ASP   134      46.900  38.400  37.000  1.00  0.00            
ATOM    295  BB  ARG   135      51.600  35.800  33.900  1.00  0.00            
ATOM    296  SC1 ARG   135      53.400  37.500  33.100  1.00  0.00            
ATOM    297  SC2 ARG   135      54.100  40.500  33.000  1.00  0.00            
ATOM    298  BB  TYR   136      51.500  32.800  33.800  1.00  0.00            
ATOM    299  SC1 TYR   136      52.400  31.200  36.100  1.00  0.00            
ATOM    300  SC2 TYR   136      53.600  28.900  37.100  1.00  0.00            
ATOM    301  SC3 TYR   136      53.400  31.200  38.600  1.00  0.00            
ATOM    302  BB  LEU   137      48.200  32.700  32.200  1.00  0.00            
ATOM    303  SC1 LEU   137      46.400  32.300  34.700  1.00  0.00            
ATOM    304  BB  ALA   138      49.000  34.200  29.800  1.00  0.00            
ATOM    305  BB  ILE   139      51.100  35.100  29.000  1.00  0.00            
ATOM    306  SC1 ILE   139      53.900  33.900  28.800  1.00  0.00            
ATOM    307  BB  VAL   140      51.100  38.300  27.000  1.00  0.00            
ATOM    308  SC1 VAL   140      52.100  40.200  28.600  1.00  0.00            
ATOM    309  BB  HIS   141      48.000  38.700  27.000  1.00  0.00            
ATOM    310  SC1 HIS   141      45.600  38.000  29.100  1.00  0.00            
ATOM    311  SC2 HIS   141      45.000  37.000  31.500  1.00  0.00            
ATOM    312  SC3 HIS   141      43.000  37.400  29.700  1.00  0.00            
ATOM    313  BB  ALA   142      46.000  39.900  24.500  1.00  0.00            
ATOM    314  BB  THR   143      47.600  41.800  22.700  1.00  0.00            
ATOM    315  SC1 THR   143      47.300  42.400  20.200  1.00  0.00            
ATOM    316  BB  ARG   144      49.800  42.800  24.800  1.00  0.00            
ATOM    317  SC1 ARG   144      52.600  42.200  23.800  1.00  0.00            
ATOM    318  SC2 ARG   144      55.400  41.400  24.100  1.00  0.00            
ATOM    319  BB  THR   145      48.500  44.000  28.000  1.00  0.00            
ATOM    320  SC1 THR   145      50.500  45.300  29.100  1.00  0.00            
ATOM    321  BB  LEU   146      45.400  43.500  29.100  1.00  0.00            
ATOM    322  SC1 LEU   146      42.600  42.300  28.600  1.00  0.00            
ATOM    323  BB  THR   147      44.900  46.200  31.600  1.00  0.00            
ATOM    324  SC1 THR   147      47.200  46.300  32.800  1.00  0.00            
ATOM    325  BB  GLN   148      41.800  46.000  31.800  1.00  0.00            
ATOM    326  SC1 GLN   148      40.700  47.500  28.300  1.00  0.00            
ATOM    327  BB  LYS   149      39.800  45.100  32.700  1.00  0.00            
ATOM    328  SC1 LYS   149      37.100  47.400  32.700  1.00  0.00            
ATOM    329  SC2 LYS   149      37.000  49.500  31.700  1.00  0.00            
ATOM    330  BB  ARG   150      41.500  40.900  33.500  1.00  0.00            
ATOM    331  SC1 ARG   150      39.700  38.500  33.300  1.00  0.00            
ATOM    332  SC2 ARG   150      38.100  36.700  31.100  1.00  0.00            
ATOM    333  BB  HIS   151      43.900  41.700  34.500  1.00  0.00            
ATOM    334  SC1 HIS   151      46.600  40.900  32.900  1.00  0.00            
ATOM    335  SC2 HIS   151      48.500  39.500  31.500  1.00  0.00            
ATOM    336  SC3 HIS   151      49.100  41.900  32.700  1.00  0.00            
ATOM    337  BB  LEU   152      42.200  44.000  37.100  1.00  0.00            
ATOM    338  SC1 LEU   152      42.900  47.000  37.800  1.00  0.00            
ATOM    339  BB  VAL   153      40.500  41.600  38.700  1.00  0.00            
ATOM    340  SC1 VAL   153      38.300  40.200  38.200  1.00  0.00            
ATOM    341  BB  LYS   154      42.900  39.700  39.600  1.00  0.00            
ATOM    342  SC1 LYS   154      42.400  37.100  37.800  1.00  0.00            
ATOM    343  SC2 LYS   154      42.700  35.400  36.200  1.00  0.00            
ATOM    344  BB  PHE   155      44.600  42.200  41.200  1.00  0.00            
ATOM    345  SC1 PHE   155      46.400  43.100  39.300  1.00  0.00            
ATOM    346  SC2 PHE   155      48.500  44.900  39.300  1.00  0.00            
ATOM    347  SC3 PHE   155      47.500  44.000  37.000  1.00  0.00            
ATOM    348  BB  VAL   156      42.000  43.000  43.400  1.00  0.00            
ATOM    349  SC1 VAL   156      42.500  45.300  44.600  1.00  0.00            
ATOM    350  BB  CYS   157      41.800  40.100  44.700  1.00  0.00            
ATOM    351  SC1 CYS   157      41.300  37.600  43.200  1.00  0.00            
ATOM    352  BB  LEU   158      44.700  39.800  46.200  1.00  0.00            
ATOM    353  SC1 LEU   158      45.700  37.100  46.400  1.00  0.00            
ATOM    354  BB  GLY   159      44.300  42.600  48.300  1.00  0.00            
ATOM    355  BB  CYS   160      41.600  41.600  49.900  1.00  0.00            
ATOM    356  SC1 CYS   160      39.400  43.300  48.100  1.00  0.00            
ATOM    357  BB  TRP   161      43.300  38.400  51.300  1.00  0.00            
ATOM    358  SC1 TRP   161      41.700  36.500  49.700  1.00  0.00            
ATOM    359  SC2 TRP   161      40.500  35.100  47.700  1.00  0.00            
ATOM    360  SC3 TRP   161      39.400  37.400  48.600  1.00  0.00            
ATOM    361  SC4 TRP   161      38.100  36.000  46.600  1.00  0.00            
ATOM    362  BB  GLY   162      45.600  39.700  53.000  1.00  0.00            
ATOM    363  BB  LEU   163      44.000  41.300  55.200  1.00  0.00            
ATOM    364  SC1 LEU   163      41.300  43.100  54.700  1.00  0.00            
ATOM    365  BB  SER   164      41.900  38.300  56.800  1.00  0.00            
ATOM    366  SC1 SER   164      40.200  37.000  55.300  1.00  0.00            
ATOM    367  BB  MET   165      44.500  36.900  57.400  1.00  0.00            
ATOM    368  SC1 MET   165      44.400  34.400  54.000  1.00  0.00            
ATOM    369  BB  ASN   166      45.800  39.500  59.400  1.00  0.00            
ATOM    370  SC1 ASN   166      48.300  39.800  60.200  1.00  0.00            
ATOM    371  BB  LEU   167      43.500  39.300  61.800  1.00  0.00            
ATOM    372  SC1 LEU   167      40.400  40.300  61.500  1.00  0.00            
ATOM    373  BB  SER   168      44.300  35.900  63.000  1.00  0.00            
ATOM    374  SC1 SER   168      43.300  33.700  62.600  1.00  0.00            
ATOM    375  BB  LEU   169      47.400  36.500  63.700  1.00  0.00            
ATOM    376  SC1 LEU   169      49.800  33.900  63.700  1.00  0.00            
ATOM    377  BB  PRO   170      47.500  39.200  65.500  1.00  0.00            
ATOM    378  SC1 PRO   170      46.800  41.800  64.300  1.00  0.00            
ATOM    379  BB  PHE   171      46.100  37.600  68.100  1.00  0.00            
ATOM    380  SC1 PHE   171      43.100  37.900  68.200  1.00  0.00            
ATOM    381  SC2 PHE   171      41.100  39.700  68.100  1.00  0.00            
ATOM    382  SC3 PHE   171      40.700  37.200  67.300  1.00  0.00            
ATOM    383  BB  PHE   172      48.700  34.900  68.700  1.00  0.00            
ATOM    384  SC1 PHE   172      47.200  32.600  67.900  1.00  0.00            
ATOM    385  SC2 PHE   172      44.700  33.000  67.000  1.00  0.00            
ATOM    386  SC3 PHE   172      46.300  31.200  65.800  1.00  0.00            
ATOM    387  BB  LEU   173      51.800  37.400  68.900  1.00  0.00            
ATOM    388  SC1 LEU   173      52.500  38.300  65.900  1.00  0.00            
ATOM    389  BB  PHE   174      54.300  36.000  70.200  1.00  0.00            
ATOM    390  SC1 PHE   174      57.300  36.900  70.600  1.00  0.00            
ATOM    391  SC2 PHE   174      58.900  38.900  71.000  1.00  0.00            
ATOM    392  SC3 PHE   174      59.800  36.700  69.800  1.00  0.00            
ATOM    393  BB  ARG   175      53.700  34.600  73.700  1.00  0.00            
ATOM    394  SC1 ARG   175      56.700  34.000  74.200  1.00  0.00            
ATOM    395  SC2 ARG   175      60.200  34.400  74.200  1.00  0.00            
ATOM    396  BB  GLN   176      51.500  35.900  74.400  1.00  0.00            
ATOM    397  SC1 GLN   176      52.000  34.800  78.100  1.00  0.00            
ATOM    398  BB  ALA   177      49.100  36.700  73.300  1.00  0.00            
ATOM    399  BB  TYR   178      46.200  38.800  73.600  1.00  0.00            
ATOM    400  SC1 TYR   178      43.800  36.900  73.000  1.00  0.00            
ATOM    401  SC2 TYR   178      44.100  34.500  71.800  1.00  0.00            
ATOM    402  SC3 TYR   178      41.700  35.800  71.800  1.00  0.00            
ATOM    403  BB  HIS   179      45.500  41.900  73.400  1.00  0.00            
ATOM    404  SC1 HIS   179      42.200  42.300  73.100  1.00  0.00            
ATOM    405  SC2 HIS   179      39.900  42.900  71.900  1.00  0.00            
ATOM    406  SC3 HIS   179      40.400  40.400  72.600  1.00  0.00            
ATOM    407  BB  PRO   180      46.900  43.900  76.900  1.00  0.00            
ATOM    408  SC1 PRO   180      44.600  45.000  78.500  1.00  0.00            
ATOM    409  BB  ASN   181      49.200  43.100  77.500  1.00  0.00            
ATOM    410  SC1 ASN   181      50.400  40.700  76.500  1.00  0.00            
ATOM    411  BB  ASN   182      51.000  45.200  80.800  1.00  0.00            
ATOM    412  SC1 ASN   182      49.900  43.500  82.900  1.00  0.00            
ATOM    413  BB  SER   183      50.300  47.600  78.800  1.00  0.00            
ATOM    414  SC1 SER   183      48.900  48.800  77.400  1.00  0.00            
ATOM    415  BB  SER   184      53.700  49.500  80.500  1.00  0.00            
ATOM    416  SC1 SER   184      55.100  47.400  80.900  1.00  0.00            
ATOM    417  BB  PRO   185      53.000  51.900  78.000  1.00  0.00            
ATOM    418  SC1 PRO   185      55.200  54.000  79.000  1.00  0.00            
ATOM    419  BB  VAL   186      52.900  51.600  75.100  1.00  0.00            
ATOM    420  SC1 VAL   186      52.800  54.000  73.900  1.00  0.00            
ATOM    421  BB  CYS   187      50.500  49.700  72.700  1.00  0.00            
ATOM    422  SC1 CYS   187      49.600  51.800  71.000  1.00  0.00            
ATOM    423  BB  TYR   188      48.900  46.300  73.100  1.00  0.00            
ATOM    424  SC1 TYR   188      45.800  47.200  73.800  1.00  0.00            
ATOM    425  SC2 TYR   188      43.200  47.000  74.100  1.00  0.00            
ATOM    426  SC3 TYR   188      44.500  48.900  75.500  1.00  0.00            
ATOM    427  BB  GLU   189      50.300  44.600  72.600  1.00  0.00            
ATOM    428  SC1 GLU   189      53.300  45.800  75.200  1.00  0.00            
ATOM    429  BB  VAL   190      50.300  42.100  71.300  1.00  0.00            
ATOM    430  SC1 VAL   190      50.500  42.400  68.600  1.00  0.00            
ATOM    431  BB  LEU   191      54.100  40.600  72.100  1.00  0.00            
ATOM    432  SC1 LEU   191      55.300  41.600  68.900  1.00  0.00            
ATOM    433  BB  GLY   192      54.800  40.100  74.100  1.00  0.00            
ATOM    434  BB  ASN   193      57.200  38.800  75.400  1.00  0.00            
ATOM    435  SC1 ASN   193      56.100  37.300  78.200  1.00  0.00            
ATOM    436  BB  ASP   194      59.400  40.300  75.800  1.00  0.00            
ATOM    437  SC1 ASP   194      61.900  38.500  75.800  1.00  0.00            
ATOM    438  BB  THR   195      58.400  43.500  75.100  1.00  0.00            
ATOM    439  SC1 THR   195      57.600  44.000  72.600  1.00  0.00            
ATOM    440  BB  ALA   196      58.900  45.100  77.100  1.00  0.00            
ATOM    441  BB  LYS   197      61.700  47.600  76.200  1.00  0.00            
ATOM    442  SC1 LYS   197      63.400  45.100  78.000  1.00  0.00            
ATOM    443  SC2 LYS   197      63.400  42.300  78.400  1.00  0.00            
ATOM    444  BB  TRP   198      61.700  47.500  73.200  1.00  0.00            
ATOM    445  SC1 TRP   198      62.100  44.700  72.100  1.00  0.00            
ATOM    446  SC2 TRP   198      62.300  42.300  70.900  1.00  0.00            
ATOM    447  SC3 TRP   198      63.800  42.800  73.000  1.00  0.00            
ATOM    448  SC4 TRP   198      63.900  40.400  71.900  1.00  0.00            
ATOM    449  BB  ARG   199      62.500  50.800  72.300  1.00  0.00            
ATOM    450  SC1 ARG   199      64.500  51.500  74.600  1.00  0.00            
ATOM    451  SC2 ARG   199      66.100  49.900  77.400  1.00  0.00            
ATOM    452  BB  MET   200      64.200  50.200  69.200  1.00  0.00            
ATOM    453  SC1 MET   200      65.800  53.200  69.600  1.00  0.00            
ATOM    454  BB  VAL   201      63.100  47.800  68.300  1.00  0.00            
ATOM    455  SC1 VAL   201      64.800  45.900  67.300  1.00  0.00            
ATOM    456  BB  LEU   202      59.600  46.800  68.700  1.00  0.00            
ATOM    457  SC1 LEU   202      59.300  44.300  67.300  1.00  0.00            
ATOM    458  BB  ARG   203      58.400  49.900  69.900  1.00  0.00            
ATOM    459  SC1 ARG   203      57.000  49.300  72.300  1.00  0.00            
ATOM    460  SC2 ARG   203      56.900  49.300  75.600  1.00  0.00            
ATOM    461  BB  ILE   204      59.300  51.500  67.300  1.00  0.00            
ATOM    462  SC1 ILE   204      61.100  53.700  68.600  1.00  0.00            
ATOM    463  BB  LEU   205      61.400  50.300  64.700  1.00  0.00            
ATOM    464  SC1 LEU   205      64.600  50.000  64.300  1.00  0.00            
ATOM    465  BB  PRO   206      59.400  47.700  63.600  1.00  0.00            
ATOM    466  SC1 PRO   206      61.400  45.500  62.900  1.00  0.00            
ATOM    467  BB  HIS   207      56.700  48.400  64.700  1.00  0.00            
ATOM    468  SC1 HIS   207      54.900  47.500  67.300  1.00  0.00            
ATOM    469  SC2 HIS   207      53.700  46.200  69.400  1.00  0.00            
ATOM    470  SC3 HIS   207      52.700  48.600  68.600  1.00  0.00            
ATOM    471  BB  THR   208      55.600  50.500  63.100  1.00  0.00            
ATOM    472  SC1 THR   208      54.300  52.500  64.200  1.00  0.00            
ATOM    473  BB  PHE   209      53.600  47.300  60.800  1.00  0.00            
ATOM    474  SC1 PHE   209      55.600  45.000  61.800  1.00  0.00            
ATOM    475  SC2 PHE   209      55.700  43.500  64.000  1.00  0.00            
ATOM    476  SC3 PHE   209      57.300  43.000  62.000  1.00  0.00            
ATOM    477  BB  GLY   210      54.100  49.000  57.900  1.00  0.00            
ATOM    478  BB  PHE   211      57.600  49.100  58.100  1.00  0.00            
ATOM    479  SC1 PHE   211      60.500  50.400  58.500  1.00  0.00            
ATOM    480  SC2 PHE   211      62.800  50.400  57.000  1.00  0.00            
ATOM    481  SC3 PHE   211      62.500  48.700  59.100  1.00  0.00            
ATOM    482  BB  ILE   212      58.100  45.800  57.800  1.00  0.00            
ATOM    483  SC1 ILE   212      60.500  44.000  58.500  1.00  0.00            
ATOM    484  BB  VAL   213      56.700  45.400  54.500  1.00  0.00            
ATOM    485  SC1 VAL   213      55.200  43.200  54.600  1.00  0.00            
ATOM    486  BB  PRO   214      58.400  47.200  53.000  1.00  0.00            
ATOM    487  SC1 PRO   214      58.100  49.700  51.900  1.00  0.00            
ATOM    488  BB  LEU   215      61.500  46.300  53.300  1.00  0.00            
ATOM    489  SC1 LEU   215      64.100  45.900  55.300  1.00  0.00            
ATOM    490  BB  PHE   216      60.800  42.800  52.000  1.00  0.00            
ATOM    491  SC1 PHE   216      59.400  40.900  54.200  1.00  0.00            
ATOM    492  SC2 PHE   216      57.900  39.600  56.000  1.00  0.00            
ATOM    493  SC3 PHE   216      59.300  38.200  54.100  1.00  0.00            
ATOM    494  BB  VAL   217      59.100  43.800  49.500  1.00  0.00            
ATOM    495  SC1 VAL   217      56.800  45.100  49.200  1.00  0.00            
ATOM    496  BB  MET   218      61.700  45.400  48.100  1.00  0.00            
ATOM    497  SC1 MET   218      61.700  48.700  48.900  1.00  0.00            
ATOM    498  BB  LEU   219      63.700  42.200  47.600  1.00  0.00            
ATOM    499  SC1 LEU   219      66.800  41.700  47.900  1.00  0.00            
ATOM    500  BB  PHE   220      61.400  40.900  45.700  1.00  0.00            
ATOM    501  SC1 PHE   220      59.800  38.900  47.300  1.00  0.00            
ATOM    502  SC2 PHE   220      58.000  37.000  47.900  1.00  0.00            
ATOM    503  SC3 PHE   220      60.100  37.400  49.500  1.00  0.00            
ATOM    504  BB  CYS   221      61.400  43.500  43.400  1.00  0.00            
ATOM    505  SC1 CYS   221      58.400  44.100  43.500  1.00  0.00            
ATOM    506  BB  TYR   222      64.300  43.400  42.700  1.00  0.00            
ATOM    507  SC1 TYR   222      66.300  44.800  44.000  1.00  0.00            
ATOM    508  SC2 TYR   222      66.500  46.300  46.300  1.00  0.00            
ATOM    509  SC3 TYR   222      68.600  46.000  44.600  1.00  0.00            
ATOM    510  BB  GLY   223      64.200  39.800  41.800  1.00  0.00            
ATOM    511  BB  PHE   224      61.600  39.900  39.200  1.00  0.00            
ATOM    512  SC1 PHE   224      59.000  39.400  40.700  1.00  0.00            
ATOM    513  SC2 PHE   224      58.000  38.800  43.100  1.00  0.00            
ATOM    514  SC3 PHE   224      56.400  39.700  41.200  1.00  0.00            
ATOM    515  BB  THR   225      63.000  42.300  37.400  1.00  0.00            
ATOM    516  SC1 THR   225      62.700  44.800  37.800  1.00  0.00            
ATOM    517  BB  LEU   226      65.300  40.800  35.600  1.00  0.00            
ATOM    518  SC1 LEU   226      66.800  38.700  38.000  1.00  0.00            
ATOM    519  BB  ARG   227      65.300  39.800  32.900  1.00  0.00            
ATOM    520  SC1 ARG   227      68.200  38.500  32.400  1.00  0.00            
ATOM    521  SC2 ARG   227      69.800  36.400  34.800  1.00  0.00            
ATOM    522  BB  THR   228      62.500  38.400  32.500  1.00  0.00            
ATOM    523  SC1 THR   228      62.200  36.600  30.600  1.00  0.00            
ATOM    524  BB  LEU   229      60.300  39.400  34.300  1.00  0.00            
ATOM    525  SC1 LEU   229      58.900  37.000  35.400  1.00  0.00            
ATOM    526  BB  PHE   230      59.200  42.000  33.800  1.00  0.00            
ATOM    527  SC1 PHE   230      57.300  42.900  35.800  1.00  0.00            
ATOM    528  SC2 PHE   230      57.300  43.500  38.400  1.00  0.00            
ATOM    529  SC3 PHE   230      55.200  42.300  37.300  1.00  0.00            
ATOM    530  BB  LYS   231      60.100  41.800  30.000  1.00  0.00            
ATOM    531  SC1 LYS   231      57.600  40.000  29.400  1.00  0.00            
ATOM    532  SC2 LYS   231      56.600  37.800  29.200  1.00  0.00            
ATOM    533  BB  ALA   232      62.300  43.000  30.000  1.00  0.00            
ATOM    534  BB  HIS   233      63.800  44.900  32.900  1.00  0.00            
ATOM    535  SC1 HIS   233      61.400  47.100  33.700  1.00  0.00            
ATOM    536  SC2 HIS   233      60.600  48.900  35.600  1.00  0.00            
ATOM    537  SC3 HIS   233      61.400  49.700  33.200  1.00  0.00            
ATOM    538  BB  MET   234      66.600  44.600  32.700  1.00  0.00            
ATOM    539  SC1 MET   234      67.300  42.600  29.200  1.00  0.00            
ATOM    540  BB  GLY   235      68.900  44.200  33.900  1.00  0.00            
ATOM    541  BB  GLN   236      70.600  46.800  34.200  1.00  0.00            
ATOM    542  SC1 GLN   236      72.800  46.600  37.300  1.00  0.00            
ATOM    543  BB  LYS   237      68.200  49.300  33.300  1.00  0.00            
ATOM    544  SC1 LYS   237      66.000  49.100  31.000  1.00  0.00            
ATOM    545  SC2 LYS   237      65.100  47.600  29.300  1.00  0.00            
ATOM    546  BB  HIS   238      65.900  48.700  35.900  1.00  0.00            
ATOM    547  SC1 HIS   238      66.900  46.500  38.100  1.00  0.00            
ATOM    548  SC2 HIS   238      67.500  43.900  38.800  1.00  0.00            
ATOM    549  SC3 HIS   238      68.400  46.000  40.200  1.00  0.00            
ATOM    550  BB  ARG   239      65.200  51.200  37.800  1.00  0.00            
ATOM    551  SC1 ARG   239      65.700  54.400  37.900  1.00  0.00            
ATOM    552  SC2 ARG   239      67.400  57.500  38.500  1.00  0.00            
ATOM    553  BB  ALA   240      63.400  50.100  39.500  1.00  0.00            
ATOM    554  BB  MET   241      64.600  48.700  42.100  1.00  0.00            
ATOM    555  SC1 MET   241      62.000  48.400  43.700  1.00  0.00            
ATOM    556  BB  ARG   242      67.300  50.700  42.500  1.00  0.00            
ATOM    557  SC1 ARG   242      69.700  50.800  40.600  1.00  0.00            
ATOM    558  SC2 ARG   242      70.400  50.400  37.700  1.00  0.00            
ATOM    559  BB  VAL   243      65.600  53.900  43.000  1.00  0.00            
ATOM    560  SC1 VAL   243      67.300  56.000  43.100  1.00  0.00            
ATOM    561  BB  ILE   244      63.600  52.700  45.600  1.00  0.00            
ATOM    562  SC1 ILE   244      60.800  53.100  46.700  1.00  0.00            
ATOM    563  BB  PHE   245      66.500  51.500  47.800  1.00  0.00            
ATOM    564  SC1 PHE   245      66.500  49.300  49.700  1.00  0.00            
ATOM    565  SC2 PHE   245      66.000  46.800  50.600  1.00  0.00            
ATOM    566  SC3 PHE   245      67.600  48.500  52.100  1.00  0.00            
ATOM    567  BB  ALA   246      67.800  54.100  48.400  1.00  0.00            
ATOM    568  BB  VAL   247      64.900  55.700  49.700  1.00  0.00            
ATOM    569  SC1 VAL   247      64.000  57.100  47.700  1.00  0.00            
ATOM    570  BB  VAL   248      64.500  53.600  52.100  1.00  0.00            
ATOM    571  SC1 VAL   248      62.600  51.800  52.300  1.00  0.00            
ATOM    572  BB  LEU   249      67.600  54.100  53.900  1.00  0.00            
ATOM    573  SC1 LEU   249      68.200  51.900  55.800  1.00  0.00            
ATOM    574  BB  ILE   250      66.900  57.400  54.300  1.00  0.00            
ATOM    575  SC1 ILE   250      67.400  60.400  54.800  1.00  0.00            
ATOM    576  BB  PHE   251      63.500  57.000  55.700  1.00  0.00            
ATOM    577  SC1 PHE   251      62.600  59.100  54.000  1.00  0.00            
ATOM    578  SC2 PHE   251      60.900  61.000  53.200  1.00  0.00            
ATOM    579  SC3 PHE   251      62.200  59.600  51.400  1.00  0.00            
ATOM    580  BB  LEU   252      63.900  55.300  58.400  1.00  0.00            
ATOM    581  SC1 LEU   252      65.700  52.800  59.700  1.00  0.00            
ATOM    582  BB  LEU   253      65.900  57.400  60.000  1.00  0.00            
ATOM    583  SC1 LEU   253      68.800  59.100  59.600  1.00  0.00            
ATOM    584  BB  CYS   254      63.500  60.200  59.700  1.00  0.00            
ATOM    585  SC1 CYS   254      62.800  62.200  57.600  1.00  0.00            
ATOM    586  BB  TRP   255      61.100  58.500  61.300  1.00  0.00            
ATOM    587  SC1 TRP   255      59.200  58.400  58.700  1.00  0.00            
ATOM    588  SC2 TRP   255      58.400  58.800  56.200  1.00  0.00            
ATOM    589  SC3 TRP   255      58.000  60.700  58.100  1.00  0.00            
ATOM    590  SC4 TRP   255      57.200  61.200  55.500  1.00  0.00            
ATOM    591  BB  LEU   256      62.700  57.600  64.100  1.00  0.00            
ATOM    592  SC1 LEU   256      64.400  55.400  64.600  1.00  0.00            
ATOM    593  BB  PRO   257      63.100  60.500  65.200  1.00  0.00            
ATOM    594  SC1 PRO   257      65.200  61.900  66.700  1.00  0.00            
ATOM    595  BB  TYR   258      59.900  61.500  65.700  1.00  0.00            
ATOM    596  SC1 TYR   258      60.200  64.300  65.900  1.00  0.00            
ATOM    597  SC2 TYR   258      59.300  66.900  66.000  1.00  0.00            
ATOM    598  SC3 TYR   258      61.900  66.400  66.400  1.00  0.00            
ATOM    599  BB  ASN   259      59.000  58.900  67.700  1.00  0.00            
ATOM    600  SC1 ASN   259      57.300  56.500  67.300  1.00  0.00            
ATOM    601  BB  LEU   260      61.200  59.300  69.900  1.00  0.00            
ATOM    602  SC1 LEU   260      63.900  57.700  69.400  1.00  0.00            
ATOM    603  BB  VAL   261      60.700  62.500  70.500  1.00  0.00            
ATOM    604  SC1 VAL   261      63.100  63.400  70.700  1.00  0.00            
ATOM    605  BB  LEU   262      57.200  62.300  71.300  1.00  0.00            
ATOM    606  SC1 LEU   262      55.300  62.400  68.200  1.00  0.00            
ATOM    607  BB  LEU   263      57.600  59.900  73.800  1.00  0.00            
ATOM    608  SC1 LEU   263      55.700  57.700  75.200  1.00  0.00            
ATOM    609  BB  ALA   264      59.400  62.000  75.600  1.00  0.00            
ATOM    610  BB  ASP   265      56.800  64.400  75.900  1.00  0.00            
ATOM    611  SC1 ASP   265      57.000  66.900  76.400  1.00  0.00            
ATOM    612  BB  THR   266      54.700  62.300  77.500  1.00  0.00            
ATOM    613  SC1 THR   266      52.300  61.800  76.800  1.00  0.00            
ATOM    614  BB  LEU   267      56.500  61.900  80.600  1.00  0.00            
ATOM    615  SC1 LEU   267      56.500  58.900  80.100  1.00  0.00            
ATOM    616  BB  MET   268      55.700  63.200  82.800  1.00  0.00            
ATOM    617  SC1 MET   268      55.600  59.900  85.000  1.00  0.00            
ATOM    618  BB  ARG   269      52.100  64.900  81.800  1.00  0.00            
ATOM    619  SC1 ARG   269      52.400  66.900  79.600  1.00  0.00            
ATOM    620  SC2 ARG   269      52.500  69.500  77.500  1.00  0.00            
ATOM    621  BB  THR   270      51.500  65.200  84.700  1.00  0.00            
ATOM    622  SC1 THR   270      50.600  63.200  86.100  1.00  0.00            
ATOM    623  BB  GLN   271      53.300  67.800  85.300  1.00  0.00            
ATOM    624  SC1 GLN   271      52.400  70.500  83.000  1.00  0.00            
ATOM    625  BB  VAL   272      53.500  69.400  88.000  1.00  0.00            
ATOM    626  SC1 VAL   272      55.400  68.900  89.800  1.00  0.00            
ATOM    627  BB  ILE   273      49.900  69.200  88.200  1.00  0.00            
ATOM    628  SC1 ILE   273      49.900  67.000  90.400  1.00  0.00            
ATOM    629  BB  GLN   274      48.000  68.900  85.400  1.00  0.00            
ATOM    630  SC1 GLN   274      45.100  70.600  87.700  1.00  0.00            
ATOM    631  BB  GLU   275      46.700  66.400  84.100  1.00  0.00            
ATOM    632  SC1 GLU   275      46.200  64.900  87.700  1.00  0.00            
ATOM    633  BB  SER   276      43.500  66.700  82.300  1.00  0.00            
ATOM    634  SC1 SER   276      41.800  67.800  83.900  1.00  0.00            
ATOM    635  BB  CYS   277      43.100  65.000  79.900  1.00  0.00            
ATOM    636  SC1 CYS   277      41.900  62.400  80.400  1.00  0.00            
ATOM    637  BB  GLU   278      44.700  67.400  77.400  1.00  0.00            
ATOM    638  SC1 GLU   278      43.200  70.600  77.500  1.00  0.00            
ATOM    639  BB  ARG   279      47.600  67.300  78.800  1.00  0.00            
ATOM    640  SC1 ARG   279      47.800  70.000  80.400  1.00  0.00            
ATOM    641  SC2 ARG   279      45.200  71.400  82.100  1.00  0.00            
ATOM    642  BB  ARG   280      48.100  64.100  78.800  1.00  0.00            
ATOM    643  SC1 ARG   280      47.300  62.300  81.600  1.00  0.00            
ATOM    644  SC2 ARG   280      46.000  61.000  84.500  1.00  0.00            
ATOM    645  BB  ASN   281      47.900  63.800  75.400  1.00  0.00            
ATOM    646  SC1 ASN   281      46.700  61.500  74.100  1.00  0.00            
ATOM    647  BB  ASN   282      50.500  65.800  74.700  1.00  0.00            
ATOM    648  SC1 ASN   282      48.900  68.700  74.400  1.00  0.00            
ATOM    649  BB  ILE   283      52.800  64.500  72.500  1.00  0.00            
ATOM    650  SC1 ILE   283      52.500  66.200  69.900  1.00  0.00            
ATOM    651  BB  GLY   284      50.800  61.600  71.300  1.00  0.00            
ATOM    652  BB  ARG   285      51.500  59.300  72.600  1.00  0.00            
ATOM    653  SC1 ARG   285      48.900  57.400  73.400  1.00  0.00            
ATOM    654  SC2 ARG   285      45.800  56.900  73.200  1.00  0.00            
ATOM    655  BB  ALA   286      54.200  58.400  70.500  1.00  0.00            
ATOM    656  BB  LEU   287      52.500  55.600  69.000  1.00  0.00            
ATOM    657  SC1 LEU   287      54.100  52.900  69.500  1.00  0.00            
ATOM    658  BB  ASP   288      49.600  57.600  67.500  1.00  0.00            
ATOM    659  SC1 ASP   288      47.600  55.800  68.700  1.00  0.00            
ATOM    660  BB  ALA   289      51.400  60.000  65.600  1.00  0.00            
ATOM    661  BB  THR   290      53.300  57.300  63.900  1.00  0.00            
ATOM    662  SC1 THR   290      55.400  58.700  63.200  1.00  0.00            
ATOM    663  BB  GLU   291      50.600  55.900  62.600  1.00  0.00            
ATOM    664  SC1 GLU   291      51.500  52.500  60.000  1.00  0.00            
ATOM    665  BB  ILE   292      49.400  58.900  60.800  1.00  0.00            
ATOM    666  SC1 ILE   292      49.000  61.700  62.000  1.00  0.00            
ATOM    667  BB  LEU   293      52.800  58.700  58.700  1.00  0.00            
ATOM    668  SC1 LEU   293      53.400  61.800  59.500  1.00  0.00            
ATOM    669  BB  GLY   294      54.200  56.600  58.600  1.00  0.00            
ATOM    670  BB  PHE   295      56.000  54.400  58.900  1.00  0.00            
ATOM    671  SC1 PHE   295      58.200  54.600  60.800  1.00  0.00            
ATOM    672  SC2 PHE   295      58.800  54.200  63.400  1.00  0.00            
ATOM    673  SC3 PHE   295      60.600  53.400  61.500  1.00  0.00            
ATOM    674  BB  LEU   296      56.500  52.900  55.800  1.00  0.00            
ATOM    675  SC1 LEU   296      59.400  54.100  55.900  1.00  0.00            
ATOM    676  BB  HIS   297      53.900  53.200  54.600  1.00  0.00            
ATOM    677  SC1 HIS   297      53.400  50.600  53.100  1.00  0.00            
ATOM    678  SC2 HIS   297      53.000  49.100  50.800  1.00  0.00            
ATOM    679  SC3 HIS   297      52.300  48.100  53.200  1.00  0.00            
ATOM    680  BB  SER   298      51.100  55.100  54.400  1.00  0.00            
ATOM    681  SC1 SER   298      49.500  55.200  56.400  1.00  0.00            
ATOM    682  BB  CYS   299      52.800  58.200  53.400  1.00  0.00            
ATOM    683  SC1 CYS   299      50.300  60.000  54.200  1.00  0.00            
ATOM    684  BB  LEU   300      55.000  57.600  52.400  1.00  0.00            
ATOM    685  SC1 LEU   300      56.000  60.100  50.700  1.00  0.00            
ATOM    686  BB  ASN   301      56.400  54.400  50.700  1.00  0.00            
ATOM    687  SC1 ASN   301      59.300  55.400  51.600  1.00  0.00            
ATOM    688  BB  PRO   302      54.300  54.500  48.200  1.00  0.00            
ATOM    689  SC1 PRO   302      51.700  55.500  49.100  1.00  0.00            
ATOM    690  BB  ILE   303      54.700  57.800  46.100  1.00  0.00            
ATOM    691  SC1 ILE   303      51.800  58.300  45.000  1.00  0.00            
ATOM    692  BB  ILE   304      57.600  57.100  45.400  1.00  0.00            
ATOM    693  SC1 ILE   304      59.500  58.700  47.200  1.00  0.00            
ATOM    694  BB  TYR   305      56.800  53.900  43.500  1.00  0.00            
ATOM    695  SC1 TYR   305      56.300  51.000  45.200  1.00  0.00            
ATOM    696  SC2 TYR   305      57.500  48.600  45.100  1.00  0.00            
ATOM    697  SC3 TYR   305      56.300  49.400  47.400  1.00  0.00            
ATOM    698  BB  ALA   306      54.800  55.200  41.100  1.00  0.00            
ATOM    699  BB  PHE   307      57.300  57.400  39.400  1.00  0.00            
ATOM    700  SC1 PHE   307      58.100  59.700  40.700  1.00  0.00            
ATOM    701  SC2 PHE   307      58.400  62.400  40.300  1.00  0.00            
ATOM    702  SC3 PHE   307      58.800  61.300  42.800  1.00  0.00            
ATOM    703  BB  ILE   308      59.400  55.000  39.000  1.00  0.00            
ATOM    704  SC1 ILE   308      61.000  54.200  41.500  1.00  0.00            
ATOM    705  BB  GLY   309      60.400  53.500  36.300  1.00  0.00            
ATOM    706  BB  GLN   310      61.500  54.800  34.200  1.00  0.00            
ATOM    707  SC1 GLN   310      64.900  53.300  33.400  1.00  0.00            
ATOM    708  BB  ASN   311      63.400  57.600  35.300  1.00  0.00            
ATOM    709  SC1 ASN   311      65.500  58.100  33.600  1.00  0.00            
ATOM    710  BB  PHE   312      61.800  58.900  37.600  1.00  0.00            
ATOM    711  SC1 PHE   312      63.200  59.200  40.500  1.00  0.00            
ATOM    712  SC2 PHE   312      65.000  60.100  42.200  1.00  0.00            
ATOM    713  SC3 PHE   312      62.800  58.800  43.100  1.00  0.00            
ATOM    714  BB  ARG   313      60.800  61.900  36.100  1.00  0.00            
ATOM    715  SC1 ARG   313      62.900  62.500  33.900  1.00  0.00            
ATOM    716  SC2 ARG   313      65.400  63.400  32.100  1.00  0.00            
ATOM    717  BB  HIS   314      59.100  60.000  33.300  1.00  0.00            
ATOM    718  SC1 HIS   314      61.100  59.200  31.100  1.00  0.00            
ATOM    719  SC2 HIS   314      63.200  59.700  29.400  1.00  0.00            
ATOM    720  SC3 HIS   314      62.400  57.200  29.800  1.00  0.00            
ATOM    721  BB  GLY   315      57.200  58.500  35.100  1.00  0.00            
ATOM    722  BB  PHE   316      55.500  61.700  36.300  1.00  0.00            
ATOM    723  SC1 PHE   316      54.100  61.100  39.000  1.00  0.00            
ATOM    724  SC2 PHE   316      51.800  60.300  40.200  1.00  0.00            
ATOM    725  SC3 PHE   316      53.700  61.500  41.600  1.00  0.00            
ATOM    726  BB  LEU   317      54.800  62.800  33.400  1.00  0.00            
ATOM    727  SC1 LEU   317      53.900  65.600  33.300  1.00  0.00            
ATOM    728  BB  LYS   318      53.500  60.100  32.200  1.00  0.00            
ATOM    729  SC1 LYS   318      55.400  59.800  29.900  1.00  0.00            
ATOM    730  SC2 LYS   318      57.700  61.000  28.400  1.00  0.00            
ATOM    731  BB  ILE   319      51.100  59.800  34.800  1.00  0.00            
ATOM    732  SC1 ILE   319      51.900  57.100  36.200  1.00  0.00            
ATOM    733  BB  LEU   320      49.800  62.800  34.300  1.00  0.00            
ATOM    734  SC1 LEU   320      51.100  64.200  36.800  1.00  0.00            
ATOM    735  BB  ALA   321      49.000  62.100  30.800  1.00  0.00            
ATOM    736  BB  MET   322      46.900  59.000  31.300  1.00  0.00            
ATOM    737  SC1 MET   322      44.800  59.600  34.000  1.00  0.00            
ATOM    738  BB  HIS   323      47.600  56.200  29.100  1.00  0.00            
ATOM    739  SC1 HIS   323      50.700  56.300  29.100  1.00  0.00            
ATOM    740  SC2 HIS   323      52.700  55.200  30.500  1.00  0.00            
ATOM    741  SC3 HIS   323      53.100  56.000  28.000  1.00  0.00            
ATOM    742  BB  GLY   324      46.100  55.100  27.800  1.00  0.00            
ATOM    743  BB  ALA   325      56.300  69.600 102.100  1.00  0.00            
ATOM    744  BB  LYS   326      55.000  68.300 100.100  1.00  0.00            
ATOM    745  SC1 LYS   326      53.900  65.000 100.700  1.00  0.00            
ATOM    746  SC2 LYS   326      53.600  62.400 102.200  1.00  0.00            
ATOM    747  BB  GLU   327      55.600  70.100  96.900  1.00  0.00            
ATOM    748  SC1 GLU   327      52.200  72.000  97.300  1.00  0.00            
ATOM    749  BB  LEU   328      57.200  71.600  94.400  1.00  0.00            
ATOM    750  SC1 LEU   328      59.300  69.700  93.400  1.00  0.00            
ATOM    751  BB  ARG   329      59.300  73.800  95.900  1.00  0.00            
ATOM    752  SC1 ARG   329      57.000  76.000  96.100  1.00  0.00            
ATOM    753  SC2 ARG   329      54.100  75.900  94.500  1.00  0.00            
ATOM    754  BB  CYS   330      62.200  73.800  94.600  1.00  0.00            
ATOM    755  SC1 CYS   330      63.900  72.100  96.700  1.00  0.00            
ATOM    756  BB  GLN   331      63.600  72.800  92.000  1.00  0.00            
ATOM    757  SC1 GLN   331      60.500  72.000  89.700  1.00  0.00            
ATOM    758  BB  CYS   332      65.100  70.100  90.300  1.00  0.00            
ATOM    759  SC1 CYS   332      64.900  68.100  92.100  1.00  0.00            
ATOM    760  BB  ILE   333      63.300  68.400  87.300  1.00  0.00            
ATOM    761  SC1 ILE   333      60.900  67.200  88.900  1.00  0.00            
ATOM    762  BB  LYS   334      62.000  67.800  84.200  1.00  0.00            
ATOM    763  SC1 LYS   334      64.100  67.700  82.000  1.00  0.00            
ATOM    764  SC2 LYS   334      65.500  67.600  79.700  1.00  0.00            
ATOM    765  BB  THR   335      60.300  65.500  83.800  1.00  0.00            
ATOM    766  SC1 THR   335      60.200  63.100  84.700  1.00  0.00            
ATOM    767  BB  TYR   336      60.500  64.700  80.000  1.00  0.00            
ATOM    768  SC1 TYR   336      61.700  61.900  80.000  1.00  0.00            
ATOM    769  SC2 TYR   336      61.600  59.600  81.500  1.00  0.00            
ATOM    770  SC3 TYR   336      63.400  59.800  79.400  1.00  0.00            
ATOM    771  BB  SER   337      61.000  66.700  78.400  1.00  0.00            
ATOM    772  SC1 SER   337      61.100  69.400  78.500  1.00  0.00            
ATOM    773  BB  LYS   338      63.000  66.000  75.200  1.00  0.00            
ATOM    774  SC1 LYS   338      61.000  67.100  72.900  1.00  0.00            
ATOM    775  SC2 LYS   338      58.900  67.400  71.100  1.00  0.00            
ATOM    776  BB  PRO   339      64.800  62.700  75.600  1.00  0.00            
ATOM    777  SC1 PRO   339      66.300  63.600  77.600  1.00  0.00            
ATOM    778  BB  PHE   340      64.700  60.000  74.100  1.00  0.00            
ATOM    779  SC1 PHE   340      66.900  59.900  72.700  1.00  0.00            
ATOM    780  SC2 PHE   340      68.800  59.800  70.800  1.00  0.00            
ATOM    781  SC3 PHE   340      69.400  60.800  73.200  1.00  0.00            
ATOM    782  BB  HIS   341      63.000  56.700  74.200  1.00  0.00            
ATOM    783  SC1 HIS   341      60.200  55.400  73.100  1.00  0.00            
ATOM    784  SC2 HIS   341      57.800  54.600  72.300  1.00  0.00            
ATOM    785  SC3 HIS   341      58.900  53.600  74.500  1.00  0.00            
ATOM    786  BB  PRO   342      62.800  54.900  77.700  1.00  0.00            
ATOM    787  SC1 PRO   342      60.300  56.600  78.000  1.00  0.00            
ATOM    788  BB  LYS   343      64.700  55.000  80.000  1.00  0.00            
ATOM    789  SC1 LYS   343      67.100  56.700  79.000  1.00  0.00            
ATOM    790  SC2 LYS   343      68.200  59.000  77.700  1.00  0.00            
ATOM    791  BB  PHE   344      63.600  54.700  82.900  1.00  0.00            
ATOM    792  SC1 PHE   344      60.700  55.300  83.100  1.00  0.00            
ATOM    793  SC2 PHE   344      58.500  53.800  83.100  1.00  0.00            
ATOM    794  SC3 PHE   344      58.500  56.200  84.300  1.00  0.00            
ATOM    795  BB  ILE   345      64.800  53.000  84.500  1.00  0.00            
ATOM    796  SC1 ILE   345      65.300  50.500  82.800  1.00  0.00            
ATOM    797  BB  LYS   346      67.400  53.500  86.800  1.00  0.00            
ATOM    798  SC1 LYS   346      69.700  51.500  86.500  1.00  0.00            
ATOM    799  SC2 LYS   346      71.700  50.400  88.100  1.00  0.00            
ATOM    800  BB  GLU   347      67.600  54.500  90.300  1.00  0.00            
ATOM    801  SC1 GLU   347      71.300  55.400  91.900  1.00  0.00            
ATOM    802  BB  LEU   348      66.700  53.900  93.200  1.00  0.00            
ATOM    803  SC1 LEU   348      63.500  53.600  93.100  1.00  0.00            
ATOM    804  BB  ARG   349      67.200  55.600  96.500  1.00  0.00            
ATOM    805  SC1 ARG   349      70.000  54.500  97.100  1.00  0.00            
ATOM    806  SC2 ARG   349      72.900  54.100  96.300  1.00  0.00            
ATOM    807  BB  VAL   350      65.000  56.400  99.300  1.00  0.00            
ATOM    808  SC1 VAL   350      63.700  54.100  99.400  1.00  0.00            
ATOM    809  BB  ILE   351      66.400  57.400 102.400  1.00  0.00            
ATOM    810  SC1 ILE   351      69.300  56.400 102.500  1.00  0.00            
ATOM    811  BB  GLU   352      64.900  57.700 103.900  1.00  0.00            
ATOM    812  SC1 GLU   352      66.300  56.400 107.400  1.00  0.00            
ATOM    813  BB  SER   353      61.700  60.000 102.100  1.00  0.00            
ATOM    814  SC1 SER   353      60.400  57.700 102.000  1.00  0.00            
ATOM    815  BB  GLY   354      62.700  62.000 102.500  1.00  0.00            
ATOM    816  BB  PRO   355      63.500  64.700 102.700  1.00  0.00            
ATOM    817  SC1 PRO   355      64.500  65.500 105.300  1.00  0.00            
ATOM    818  BB  HIS   356      64.500  66.200 100.100  1.00  0.00            
ATOM    819  SC1 HIS   356      62.300  68.300  99.700  1.00  0.00            
ATOM    820  SC2 HIS   356      60.000  69.200  98.600  1.00  0.00            
ATOM    821  SC3 HIS   356      61.000  70.300 100.900  1.00  0.00            
ATOM    822  BB  CYS   357      66.800  67.400  99.000  1.00  0.00            
ATOM    823  SC1 CYS   357      66.800  69.600  97.100  1.00  0.00            
ATOM    824  BB  ALA   358      68.800  67.900 102.200  1.00  0.00            
ATOM    825  BB  ASN   359      69.500  65.900 103.300  1.00  0.00            
ATOM    826  SC1 ASN   359      70.800  65.900 106.500  1.00  0.00            
ATOM    827  BB  THR   360      67.900  62.300 103.400  1.00  0.00            
ATOM    828  SC1 THR   360      67.900  61.500 105.900  1.00  0.00            
ATOM    829  BB  GLU   361      67.500  61.500 100.800  1.00  0.00            
ATOM    830  SC1 GLU   361      70.700  63.800  99.100  1.00  0.00            
ATOM    831  BB  ILE   362      66.400  61.600  97.800  1.00  0.00            
ATOM    832  SC1 ILE   362      67.100  64.000  95.900  1.00  0.00            
ATOM    833  BB  ILE   363      66.100  59.800  94.900  1.00  0.00            
ATOM    834  SC1 ILE   363      69.000  59.600  93.800  1.00  0.00            
ATOM    835  BB  VAL   364      63.800  58.300  92.300  1.00  0.00            
ATOM    836  SC1 VAL   364      61.200  58.100  92.200  1.00  0.00            
ATOM    837  BB  LYS   365      65.300  58.500  89.000  1.00  0.00            
ATOM    838  SC1 LYS   365      68.300  59.200  88.800  1.00  0.00            
ATOM    839  SC2 LYS   365      69.200  61.200  87.800  1.00  0.00            
ATOM    840  BB  LEU   366      63.500  59.200  86.000  1.00  0.00            
ATOM    841  SC1 LEU   366      60.500  59.100  87.400  1.00  0.00            
ATOM    842  BB  SER   367      66.100  58.600  83.700  1.00  0.00            
ATOM    843  SC1 SER   367      68.100  57.300  84.000  1.00  0.00            
ATOM    844  BB  ASP   368      67.200  62.100  82.500  1.00  0.00            
ATOM    845  SC1 ASP   368      70.300  61.800  81.900  1.00  0.00            
ATOM    846  BB  GLY   369      65.200  63.300  83.200  1.00  0.00            
ATOM    847  BB  ARG   370      65.400  63.500  86.700  1.00  0.00            
ATOM    848  SC1 ARG   370      67.600  66.000  86.300  1.00  0.00            
ATOM    849  SC2 ARG   370      69.800  68.200  88.100  1.00  0.00            
ATOM    850  BB  GLU   371      64.700  63.400  89.100  1.00  0.00            
ATOM    851  SC1 GLU   371      67.900  64.000  91.400  1.00  0.00            
ATOM    852  BB  LEU   372      63.000  62.900  92.200  1.00  0.00            
ATOM    853  SC1 LEU   372      59.900  62.800  90.600  1.00  0.00            
ATOM    854  BB  CYS   373      62.500  64.200  94.900  1.00  0.00            
ATOM    855  SC1 CYS   373      63.400  66.800  95.200  1.00  0.00            
ATOM    856  BB  LEU   374      61.400  63.000  97.800  1.00  0.00            
ATOM    857  SC1 LEU   374      61.900  59.600  97.200  1.00  0.00            
ATOM    858  BB  ASP   375      58.700  64.300  98.900  1.00  0.00            
ATOM    859  SC1 ASP   375      58.700  65.100 102.000  1.00  0.00            
ATOM    860  BB  PRO   376      56.800  65.200  96.600  1.00  0.00            
ATOM    861  SC1 PRO   376      57.600  65.400  93.800  1.00  0.00            
ATOM    862  BB  LYS   377      54.000  63.800  96.300  1.00  0.00            
ATOM    863  SC1 LYS   377      52.200  66.200  95.000  1.00  0.00            
ATOM    864  SC2 LYS   377      50.400  67.700  95.500  1.00  0.00            
ATOM    865  BB  GLU   378      52.400  61.700  97.400  1.00  0.00            
ATOM    866  SC1 GLU   378      49.200  63.600  98.600  1.00  0.00            
ATOM    867  BB  ASN   379      51.000  60.100  94.800  1.00  0.00            
ATOM    868  SC1 ASN   379      48.900  58.400  95.900  1.00  0.00            
ATOM    869  BB  TRP   380      52.300  59.700  92.700  1.00  0.00            
ATOM    870  SC1 TRP   380      52.800  62.600  91.100  1.00  0.00            
ATOM    871  SC2 TRP   380      53.900  64.700  89.700  1.00  0.00            
ATOM    872  SC3 TRP   380      54.900  62.200  89.500  1.00  0.00            
ATOM    873  SC4 TRP   380      55.700  64.100  87.800  1.00  0.00            
ATOM    874  BB  VAL   381      55.500  58.600  94.300  1.00  0.00            
ATOM    875  SC1 VAL   381      57.200  60.500  93.800  1.00  0.00            
ATOM    876  BB  GLN   382      54.500  56.000  95.700  1.00  0.00            
ATOM    877  SC1 GLN   382      52.900  56.600  99.000  1.00  0.00            
ATOM    878  BB  ARG   383      53.500  54.200  92.700  1.00  0.00            
ATOM    879  SC1 ARG   383      50.400  55.400  91.800  1.00  0.00            
ATOM    880  SC2 ARG   383      47.000  55.600  91.300  1.00  0.00            
ATOM    881  BB  VAL   384      56.000  54.600  91.100  1.00  0.00            
ATOM    882  SC1 VAL   384      56.700  56.700  89.700  1.00  0.00            
ATOM    883  BB  VAL   385      58.600  53.700  94.100  1.00  0.00            
ATOM    884  SC1 VAL   385      59.200  55.700  95.600  1.00  0.00            
ATOM    885  BB  GLU   386      57.000  50.700  94.700  1.00  0.00            
ATOM    886  SC1 GLU   386      53.700  50.300  95.300  1.00  0.00            
ATOM    887  BB  LYS   387      57.300  49.500  91.400  1.00  0.00            
ATOM    888  SC1 LYS   387      55.200  50.100  89.200  1.00  0.00            
ATOM    889  SC2 LYS   387      52.900  50.900  89.300  1.00  0.00            
ATOM    890  BB  PHE   388      60.500  50.000  91.300  1.00  0.00            
ATOM    891  SC1 PHE   388      60.800  52.400  89.300  1.00  0.00            
ATOM    892  SC2 PHE   388      60.500  54.000  87.200  1.00  0.00            
ATOM    893  SC3 PHE   388      62.600  54.400  88.900  1.00  0.00            
ATOM    894  BB  LEU   389      61.000  48.200  93.800  1.00  0.00            
ATOM    895  SC1 LEU   389      60.900  49.000  96.800  1.00  0.00            
ATOM    896  BB  LYS   390      59.700  45.300  92.600  1.00  0.00            
ATOM    897  SC1 LYS   390      57.000  45.000  94.300  1.00  0.00            
ATOM    898  SC2 LYS   390      55.400  44.800  95.900  1.00  0.00            
ATOM    899  BB  ARG   391      61.800  45.000  90.100  1.00  0.00            
ATOM    900  SC1 ARG   391      60.500  43.800  87.900  1.00  0.00            
ATOM    901  SC2 ARG   391      60.300  41.000  86.200  1.00  0.00            
ATOM    902  BB  ALA   392      64.900  44.900  92.400  1.00  0.00            
ATOM    903  BB  GLU   393      63.800  42.600  94.100  1.00  0.00            
ATOM    904  SC1 GLU   393      60.800  43.900  96.800  1.00  0.00            
ATOM    905  BB  ASN   394      62.900  40.500  91.500  1.00  0.00            
ATOM    906  SC1 ASN   394      59.800  40.500  91.700  1.00  0.00            
ATOM    907  BB  SER   395      64.800  40.000  89.500  1.00  0.00            
ATOM    908  SC1 SER   395      65.500  42.100  88.000  1.00  0.00            
TER
ENDMDL
